# Supplementary material for: Acceleration of radiative recombination for efficient perovskite LEDs
Source: Nature. 2024 May 29;630(8017):631–5. doi: 10.1038/s41586-024-07460-7 (PMC11186751; doi:10.1038/s41586-024-07460-7)
Supplement: Supplementary file 2 — . [file 41586_2024_7460_MOESM2_ESM.zip]

Archive with 4 entries (4 files):
- Source Supplementary Fig. 2.xlsx
- Source Supplementary Fig. 3.xlsx
- Source Supplementary Fig. 4.xlsx
- Source Supplementary Fig. 5.xlsx
