# Supplementary material for: Acceleration of radiative recombination for efficient perovskite LEDs
Source: Nature. 2024 May 29;630(8017):631–5. doi: 10.1038/s41586-024-07460-7 (PMC11186751; doi:10.1038/s41586-024-07460-7)
Supplement: Supplementary file 2 — . [file 41586_2024_7460_MOESM2_ESM.zip › Source Supplementary Fig. 2.xlsx]

## Sheet: Sheet1
Angel (o)	Normalized EL intensity
0	0
10	0.17679
20	0.3455
30	0.47918
40	0.62326
50	0.75542
60	0.86601
70	0.94562
80	0.99076
90	1
100	0.99076
110	0.94562
120	0.86601
130	0.75542
140	0.62326
150	0.47918
160	0.3455
170	0.17679
180	0
