# Supplementary material for: Acceleration of radiative recombination for efficient perovskite LEDs
Source: Nature. 2024 May 29;630(8017):631–5. doi: 10.1038/s41586-024-07460-7 (PMC11186751; doi:10.1038/s41586-024-07460-7)
Supplement: Supplementary file 2 — . [file 41586_2024_7460_MOESM2_ESM.zip › Source Supplementary Fig. 3.xlsx]

## Sheet: Sheet1
Auger rate constant 1.4 × 10-28										Auger rate constant 1.4 × 10-29										Auger rate constant 1.4 × 10-30
Carrier density (cm-3)	1.1 × 1015		2.6 × 1015		6.7 × 1015		1.6 × 1016			Carrier density (cm-3)	1.1 × 1015		2.6 × 1015		6.7 × 1015		1.6 × 1016			Carrier density (cm-3)	1.1 × 1015		2.6 × 1015		6.7 × 1015		1.6 × 1016
Time (μs)	Normalized PL intensity (a.u.)									Time (μs)	Normalized PL intensity (a.u.)									Time (μs)	Normalized PL intensity (a.u.)
	TRPL	Fitting result	TRPL	Fitting result	TRPL	Fitting result	TRPL	Fitting result			TRPL	Fitting result	TRPL	Fitting result	TRPL	Fitting result	TRPL	Fitting result			TRPL	Fitting result	TRPL	Fitting result	TRPL	Fitting result	TRPL	Fitting result
0.0032	0.99333	0.98432	0.86003	0.98432	0.96403	0.95624	0.91	0.90503		0.0032	0.99333	0.98294	0.86003	0.9057	0.96403	0.95036	0.91	0.85439		0.0032	0.99333	0.98294	0.86003	0.90663	0.96403	0.95038	0.91	0.85848
0.0048	0.92066	0.97917	0.85263	0.97917	0.92339	0.94229	0.89	0.87633		0.0048	0.92066	0.97777	0.85263	0.89965	0.92339	0.93644	0.89	0.82678		0.0048	0.92066	0.97778	0.85263	0.90088	0.92339	0.93646	0.89	0.83196
0.0064	0.928	0.97407	0.80653	0.97407	0.87142	0.92864	0.82934	0.84895		0.0064	0.928	0.97265	0.80653	0.89365	0.87142	0.92282	0.82934	0.80049		0.0064	0.928	0.97265	0.80653	0.89517	0.87142	0.92285	0.82934	0.80663
0.008	0.92866	0.969	0.90003	0.969	0.86209	0.91528	0.77266	0.82282		0.008	0.92866	0.96757	0.90003	0.88771	0.86209	0.9095	0.77266	0.77543		0.008	0.92866	0.96757	0.90003	0.88952	0.86209	0.90953	0.77266	0.78243
0.0096	0.94799	0.96397	0.85633	0.96397	0.89008	0.9022	0.79933	0.79785		0.0096	0.94799	0.96253	0.85633	0.88183	0.89008	0.89646	0.79933	0.75153		0.0096	0.94799	0.96253	0.85633	0.88391	0.89008	0.8965	0.79933	0.75928
0.0112	0.93267	0.95898	0.84405	0.95898	0.83878	0.8894	0.774	0.77399		0.0112	0.93267	0.95752	0.84405	0.876	0.83878	0.88369	0.774	0.72871		0.0112	0.93267	0.95753	0.84405	0.87836	0.83878	0.88374	0.774	0.73713
0.0128	0.97533	0.95403	0.76869	0.95403	0.88608	0.87687	0.73666	0.75117		0.0128	0.97533	0.95256	0.76869	0.87023	0.88608	0.8712	0.73666	0.70692		0.0128	0.97533	0.95256	0.76869	0.87285	0.88608	0.87125	0.73666	0.71593
0.0144	0.91934	0.94911	0.80056	0.94911	0.85809	0.8646	0.72601	0.72933		0.0144	0.91934	0.94763	0.80056	0.86451	0.85809	0.85896	0.72601	0.68608		0.0144	0.91934	0.94763	0.80056	0.86739	0.85809	0.85902	0.72601	0.69561
0.016	0.93267	0.94423	0.8625	0.94423	0.82011	0.85259	0.66266	0.70841		0.016	0.93267	0.94274	0.8625	0.85885	0.82011	0.84698	0.66266	0.66615		0.016	0.93267	0.94274	0.8625	0.86198	0.82011	0.84704	0.66266	0.67613
0.0176	0.87133	0.93939	0.80892	0.93939	0.79813	0.84082	0.65866	0.68837		0.0176	0.87133	0.93788	0.80892	0.85324	0.79813	0.83525	0.65866	0.64708		0.0176	0.87133	0.93789	0.80892	0.85662	0.79813	0.83531	0.65866	0.65745
0.0192	0.93267	0.93458	0.79461	0.93458	0.7868	0.82929	0.622	0.66915		0.0192	0.93267	0.93307	0.79461	0.84768	0.7868	0.82376	0.622	0.6288		0.0192	0.93267	0.93307	0.79461	0.8513	0.7868	0.82382	0.622	0.63952
0.0208	0.932	0.92981	0.83671	0.92981	0.76216	0.818	0.64733	0.65071		0.0208	0.932	0.92828	0.83671	0.84217	0.76216	0.8125	0.64733	0.6113		0.0208	0.932	0.92829	0.83671	0.84603	0.76216	0.81256	0.64733	0.62231
0.0224	0.91734	0.92508	0.75937	0.92508	0.76881	0.80693	0.62533	0.63301		0.0224	0.91734	0.92354	0.75937	0.83671	0.76881	0.80147	0.62533	0.59451		0.0224	0.91734	0.92354	0.75937	0.84081	0.76881	0.80153	0.62533	0.60577
0.024	0.85933	0.92038	0.84649	0.92038	0.78615	0.79608	0.60667	0.61601		0.024	0.85933	0.91883	0.84649	0.8313	0.78615	0.79066	0.60667	0.5784		0.024	0.85933	0.91883	0.84649	0.83563	0.78615	0.79073	0.60667	0.58987
0.0256	0.866	0.91572	0.71927	0.91572	0.75617	0.78545	0.596	0.59968		0.0256	0.866	0.91415	0.71927	0.82594	0.75617	0.78006	0.596	0.56293		0.0256	0.866	0.91416	0.71927	0.83049	0.75617	0.78013	0.596	0.57457
0.0272	0.89533	0.91109	0.80294	0.91109	0.73417	0.77503	0.54534	0.58397		0.0272	0.89533	0.90951	0.80294	0.82064	0.73417	0.76968	0.54534	0.54807		0.0272	0.89533	0.90952	0.80294	0.8254	0.73417	0.76975	0.54534	0.55986
0.0288	0.86734	0.9065	0.79105	0.9065	0.77081	0.76481	0.54467	0.56887		0.0288	0.86734	0.90491	0.79105	0.81537	0.77081	0.75949	0.54467	0.5338		0.0288	0.86734	0.90492	0.79105	0.82036	0.77081	0.75957	0.54467	0.54569
0.0304	0.85733	0.90193	0.74549	0.90193	0.73085	0.7548	0.53933	0.55433		0.0304	0.85733	0.90034	0.74549	0.81016	0.73085	0.74951	0.53933	0.52007		0.0304	0.85733	0.90034	0.74549	0.81535	0.73085	0.74959	0.53933	0.53205
0.032	0.89066	0.89741	0.75473	0.89741	0.74084	0.74497	0.54133	0.54033		0.032	0.89066	0.8958	0.75473	0.805	0.74084	0.73972	0.54133	0.50686		0.032	0.89066	0.89581	0.75473	0.81039	0.74084	0.7398	0.54133	0.5189
0.0336	0.88399	0.89291	0.86995	0.89291	0.7002	0.73534	0.504	0.52685		0.0336	0.88399	0.8913	0.86995	0.79988	0.7002	0.73013	0.504	0.49415		0.0336	0.88399	0.8913	0.86995	0.80547	0.7002	0.73021	0.504	0.50623
0.0352	0.872	0.88845	0.7432	0.88845	0.74151	0.72589	0.53467	0.51385		0.0352	0.872	0.88683	0.7432	0.79481	0.74151	0.72071	0.53467	0.48191		0.0352	0.872	0.88683	0.7432	0.80059	0.74151	0.72079	0.53467	0.49401
0.0368	0.82934	0.88402	0.6902	0.88402	0.68754	0.71662	0.46267	0.50133		0.0368	0.82934	0.88239	0.6902	0.78978	0.68754	0.71147	0.46267	0.47012		0.0368	0.82934	0.8824	0.6902	0.79575	0.68754	0.71156	0.46267	0.48222
0.0384	0.84333	0.87963	0.76519	0.87963	0.69021	0.70752	0.47733	0.48924		0.0384	0.84333	0.87798	0.76519	0.7848	0.69021	0.70241	0.47733	0.45875		0.0384	0.84333	0.87799	0.76519	0.79096	0.69021	0.7025	0.47733	0.47084
0.04	0.872	0.87527	0.73061	0.87527	0.7002	0.6986	0.44533	0.47758		0.04	0.872	0.87361	0.73061	0.77986	0.7002	0.69352	0.44533	0.44779		0.04	0.872	0.87362	0.73061	0.7862	0.7002	0.69361	0.44533	0.45984
0.0416	0.84201	0.87093	0.70354	0.87093	0.67155	0.68984	0.41533	0.46633		0.0416	0.84201	0.86927	0.70354	0.77497	0.67155	0.6848	0.41533	0.43721		0.0416	0.84201	0.86928	0.70354	0.78149	0.67155	0.68489	0.41533	0.44923
0.0432	0.79267	0.86663	0.65847	0.86663	0.67688	0.68124	0.43667	0.45545		0.0432	0.79267	0.86496	0.65847	0.77012	0.67688	0.67624	0.43667	0.42701		0.0432	0.79267	0.86497	0.65847	0.77681	0.67688	0.67632	0.43667	0.43897
0.0448	0.79133	0.86236	0.68467	0.86236	0.61159	0.67281	0.406	0.44495		0.0448	0.79133	0.86068	0.68467	0.76531	0.61159	0.66783	0.406	0.41715		0.0448	0.79133	0.86069	0.68467	0.77217	0.61159	0.66792	0.406	0.42905
0.0464	0.79533	0.85812	0.75011	0.85812	0.65689	0.66452	0.40734	0.4348		0.0464	0.79533	0.85643	0.75011	0.76055	0.65689	0.65958	0.40734	0.40764		0.0464	0.79533	0.85644	0.75011	0.76757	0.65689	0.65967	0.40734	0.41945
0.048	0.82466	0.85392	0.66824	0.85392	0.61093	0.65639	0.408	0.42499		0.048	0.82466	0.85222	0.66824	0.75582	0.61093	0.65148	0.408	0.39844		0.048	0.82466	0.85223	0.66824	0.76301	0.61093	0.65157	0.408	0.41017
0.0496	0.82734	0.84974	0.72381	0.84974	0.60094	0.6484	0.42333	0.4155		0.0496	0.82734	0.84803	0.72381	0.75114	0.60094	0.64353	0.42333	0.38955		0.0496	0.82734	0.84804	0.72381	0.75849	0.60094	0.64362	0.42333	0.40119
0.0512	0.808	0.84559	0.7002	0.84559	0.59626	0.64056	0.406	0.40631		0.0512	0.808	0.84388	0.7002	0.7465	0.59626	0.63572	0.406	0.38095		0.0512	0.808	0.84388	0.7002	0.754	0.59626	0.63581	0.406	0.3925
0.0528	0.758	0.84147	0.75358	0.84147	0.60227	0.63286	0.41467	0.39742		0.0528	0.758	0.83975	0.75358	0.7419	0.60227	0.62805	0.41467	0.37264		0.0528	0.758	0.83976	0.75358	0.74955	0.60227	0.62814	0.41467	0.38408
0.0544	0.80667	0.83738	0.70131	0.83738	0.61293	0.6253	0.35	0.38882		0.0544	0.80667	0.83565	0.70131	0.73735	0.61293	0.62052	0.35	0.36459		0.0544	0.80667	0.83566	0.70131	0.74514	0.61293	0.62061	0.35	0.37592
0.056	0.79933	0.83332	0.7722	0.83332	0.62958	0.61786	0.376	0.38048		0.056	0.79933	0.83158	0.7722	0.73283	0.62958	0.61312	0.376	0.35679		0.056	0.79933	0.83159	0.7722	0.74076	0.62958	0.61321	0.376	0.36801
0.0576	0.77333	0.82929	0.6726	0.82929	0.58561	0.61056	0.36733	0.3724		0.0576	0.77333	0.82755	0.6726	0.72835	0.58561	0.60585	0.36733	0.34925		0.0576	0.77333	0.82756	0.6726	0.73642	0.58561	0.60594	0.36733	0.36035
0.0592	0.79066	0.82529	0.6477	0.82529	0.60626	0.60339	0.33933	0.36458		0.0592	0.79066	0.82354	0.6477	0.72391	0.60626	0.59871	0.33933	0.34194		0.0592	0.79066	0.82355	0.6477	0.73212	0.60626	0.5988	0.33933	0.35292
0.0608	0.752	0.82131	0.7875	0.82131	0.5423	0.59634	0.35467	0.35699		0.0608	0.752	0.81955	0.7875	0.7195	0.5423	0.5917	0.35467	0.33486		0.0608	0.752	0.81956	0.7875	0.72785	0.5423	0.59179	0.35467	0.34571
0.0624	0.77333	0.81737	0.64341	0.81737	0.56763	0.58942	0.34933	0.34963		0.0624	0.77333	0.8156	0.64341	0.71514	0.56763	0.5848	0.34933	0.32799		0.0624	0.77333	0.81561	0.64341	0.72361	0.56763	0.58489	0.34933	0.33871
0.064	0.78533	0.81345	0.63915	0.81345	0.57561	0.58261	0.32533	0.34249		0.064	0.78533	0.81168	0.63915	0.71081	0.57561	0.57802	0.32533	0.32133		0.064	0.78533	0.81169	0.63915	0.71941	0.57561	0.57811	0.32533	0.33192
0.0656	0.75667	0.80956	0.6726	0.80956	0.53698	0.57592	0.33466	0.33556		0.0656	0.75667	0.80778	0.6726	0.70652	0.53698	0.57136	0.33466	0.31487		0.0656	0.75667	0.80779	0.6726	0.71524	0.53698	0.57145	0.33466	0.32533
0.0672	0.72933	0.80569	0.71589	0.80569	0.53764	0.56934	0.30334	0.32884		0.0672	0.72933	0.80391	0.71589	0.70227	0.53764	0.56482	0.30334	0.30861		0.0672	0.72933	0.80392	0.71589	0.71111	0.53764	0.56491	0.30334	0.31893
0.0688	0.76133	0.80186	0.61698	0.80186	0.56962	0.56287	0.31	0.32231		0.0688	0.76133	0.80007	0.61698	0.69805	0.56962	0.55838	0.31	0.30252		0.0688	0.76133	0.80008	0.61698	0.70701	0.56962	0.55847	0.31	0.31272
0.0704	0.73599	0.79805	0.62959	0.79805	0.54031	0.55651	0.32001	0.31597		0.0704	0.73599	0.79625	0.62959	0.69387	0.54031	0.55205	0.32001	0.29662		0.0704	0.73599	0.79626	0.62959	0.70294	0.54031	0.55214	0.32001	0.30667
0.072	0.76867	0.79426	0.54785	0.79426	0.53498	0.55026	0.28733	0.30981		0.072	0.76867	0.79246	0.54785	0.68972	0.53498	0.54583	0.28733	0.29088		0.072	0.76867	0.79247	0.54785	0.69891	0.53498	0.54592	0.28733	0.3008
0.0736	0.71734	0.7905	0.63915	0.7905	0.49967	0.54411	0.306	0.30382		0.0736	0.71734	0.7887	0.63915	0.68561	0.49967	0.53971	0.306	0.28531		0.0736	0.71734	0.78871	0.63915	0.6949	0.49967	0.5398	0.306	0.29509
0.0752	0.71267	0.78677	0.62749	0.78677	0.52299	0.53806	0.284	0.29801		0.0752	0.71267	0.78496	0.62749	0.68153	0.52299	0.53369	0.284	0.2799		0.0752	0.71267	0.78497	0.62749	0.69093	0.52299	0.53378	0.284	0.28954
0.0768	0.74199	0.78307	0.58904	0.78307	0.50433	0.53212	0.29466	0.29235		0.0768	0.74199	0.78125	0.58904	0.67749	0.50433	0.52777	0.29466	0.27464		0.0768	0.74199	0.78126	0.58904	0.68699	0.50433	0.52786	0.29466	0.28414
0.0784	0.75533	0.77939	0.60345	0.77939	0.5503	0.52627	0.276	0.28685		0.0784	0.75533	0.77756	0.60345	0.67348	0.5503	0.52195	0.276	0.26952		0.0784	0.75533	0.77757	0.60345	0.68308	0.5503	0.52204	0.276	0.27889
0.08	0.71533	0.77573	0.62642	0.77573	0.52365	0.52051	0.28	0.2815		0.08	0.71533	0.7739	0.62642	0.66951	0.52365	0.51623	0.28	0.26455		0.08	0.71533	0.77391	0.62642	0.67921	0.52365	0.51631	0.28	0.27378
0.0816	0.728	0.7721	0.65093	0.7721	0.51032	0.51485	0.27733	0.27629		0.0816	0.728	0.77027	0.65093	0.66556	0.51032	0.51059	0.27733	0.25971		0.0816	0.728	0.77028	0.65093	0.67536	0.51032	0.51068	0.27733	0.2688
0.0832	0.74467	0.7685	0.64449	0.7685	0.49967	0.50928	0.28733	0.27122		0.0832	0.74467	0.76666	0.64449	0.66166	0.49967	0.50505	0.28733	0.255		0.0832	0.74467	0.76667	0.64449	0.67154	0.49967	0.50513	0.28733	0.26396
0.0848	0.72534	0.76492	0.59622	0.76492	0.509	0.50379	0.26867	0.26629		0.0848	0.72534	0.76307	0.59622	0.65778	0.509	0.49959	0.26867	0.25042		0.0848	0.72534	0.76308	0.59622	0.66776	0.509	0.49968	0.26867	0.25924
0.0864	0.70333	0.76136	0.63384	0.76136	0.49167	0.4984	0.25733	0.26149		0.0864	0.70333	0.75951	0.63384	0.65393	0.49167	0.49423	0.25733	0.24596		0.0864	0.70333	0.75952	0.63384	0.664	0.49167	0.49431	0.25733	0.25465
0.088	0.72133	0.75783	0.6737	0.75783	0.47569	0.49309	0.27266	0.25681		0.088	0.72133	0.75598	0.6737	0.65012	0.47569	0.48894	0.27266	0.24162		0.088	0.72133	0.75599	0.6737	0.66027	0.47569	0.48903	0.27266	0.25017
0.0896	0.69	0.75432	0.64021	0.75432	0.46303	0.48786	0.24533	0.25226		0.0896	0.69	0.75246	0.64021	0.64634	0.46303	0.48374	0.24533	0.23739		0.0896	0.69	0.75248	0.64021	0.65657	0.46303	0.48383	0.24533	0.24581
0.0912	0.7	0.75084	0.63066	0.75084	0.4497	0.48272	0.23867	0.24782		0.0912	0.7	0.74898	0.63066	0.64259	0.4497	0.47863	0.23867	0.23327		0.0912	0.7	0.74899	0.63066	0.6529	0.4497	0.47871	0.23867	0.24155
0.0928	0.704	0.74738	0.59416	0.74738	0.46036	0.47765	0.25133	0.24349		0.0928	0.704	0.74551	0.59416	0.63887	0.46036	0.47359	0.25133	0.22926		0.0928	0.704	0.74552	0.59416	0.64926	0.46036	0.47367	0.25133	0.23741
0.0944	0.69133	0.74394	0.61593	0.74394	0.46635	0.47267	0.23466	0.23928		0.0944	0.69133	0.74207	0.61593	0.63518	0.46635	0.46863	0.23466	0.22535		0.0944	0.69133	0.74208	0.61593	0.64565	0.46635	0.46871	0.23466	0.23337
0.096	0.69866	0.74053	0.63915	0.74053	0.50233	0.46776	0.26134	0.23517		0.096	0.69866	0.73865	0.63915	0.63152	0.50233	0.46375	0.26134	0.22153		0.096	0.69866	0.73866	0.63915	0.64206	0.50233	0.46383	0.26134	0.22942
0.0976	0.67266	0.73713	0.6737	0.73713	0.47035	0.46293	0.21733	0.23116		0.0976	0.67266	0.73526	0.6737	0.62789	0.47035	0.45894	0.21733	0.21782		0.0976	0.67266	0.73527	0.6737	0.6385	0.47035	0.45902	0.21733	0.22558
0.0992	0.67066	0.73377	0.6715	0.73377	0.46969	0.45817	0.22934	0.22725		0.0992	0.67066	0.73188	0.6715	0.62429	0.46969	0.45421	0.22934	0.21419		0.0992	0.67066	0.7319	0.6715	0.63497	0.46969	0.45428	0.22934	0.22183
0.1008	0.712	0.73042	0.59313	0.73042	0.42505	0.45348	0.24266	0.22344		0.1008	0.712	0.72853	0.59313	0.62072	0.42505	0.44954	0.24266	0.21066		0.1008	0.712	0.72855	0.59313	0.63147	0.42505	0.44962	0.24266	0.21816
0.1024	0.68734	0.7271	0.62853	0.7271	0.43304	0.44886	0.24334	0.21971		0.1024	0.68734	0.72521	0.62853	0.61718	0.43304	0.44495	0.24334	0.20721		0.1024	0.68734	0.72522	0.62853	0.62799	0.43304	0.44503	0.24334	0.21459
0.104	0.708	0.72379	0.52734	0.72379	0.43704	0.44432	0.20267	0.21608		0.104	0.708	0.7219	0.52734	0.61367	0.43704	0.44043	0.20267	0.20384		0.104	0.708	0.72192	0.52734	0.62454	0.43704	0.44051	0.20267	0.2111
0.1056	0.70733	0.72052	0.55279	0.72052	0.43104	0.43984	0.206	0.21254		0.1056	0.70733	0.71862	0.55279	0.61018	0.43104	0.43598	0.206	0.20055		0.1056	0.70733	0.71863	0.55279	0.62112	0.43104	0.43605	0.206	0.20769
0.1072	0.72333	0.71726	0.58292	0.71726	0.42905	0.43542	0.23	0.20908		0.1072	0.72333	0.71536	0.58292	0.60672	0.42905	0.43159	0.23	0.19735		0.1072	0.72333	0.71537	0.58292	0.61772	0.42905	0.43166	0.23	0.20437
0.1088	0.68867	0.71402	0.55379	0.71402	0.40706	0.43108	0.22067	0.2057		0.1088	0.68867	0.71212	0.55379	0.60329	0.40706	0.42727	0.22067	0.19422		0.1088	0.68867	0.71213	0.55379	0.61435	0.40706	0.42734	0.22067	0.20112
0.1104	0.676	0.71081	0.53609	0.71081	0.41972	0.42679	0.216	0.2024		0.1104	0.676	0.7089	0.53609	0.59989	0.41972	0.42301	0.216	0.19116		0.1104	0.676	0.70891	0.53609	0.611	0.41972	0.42308	0.216	0.19794
0.112	0.664	0.70761	0.59827	0.70761	0.39108	0.42257	0.20933	0.19917		0.112	0.664	0.7057	0.59827	0.59651	0.39108	0.41881	0.20933	0.18817		0.112	0.664	0.70572	0.59827	0.60768	0.39108	0.41888	0.20933	0.19484
0.1136	0.66133	0.70444	0.57784	0.70444	0.40773	0.41841	0.188	0.19602		0.1136	0.66133	0.70253	0.57784	0.59317	0.40773	0.41468	0.188	0.18526		0.1136	0.66133	0.70254	0.57784	0.60438	0.40773	0.41475	0.188	0.19181
0.1152	0.64266	0.70129	0.60345	0.70129	0.40507	0.41432	0.21066	0.19295		0.1152	0.64266	0.69937	0.60345	0.58984	0.40507	0.4106	0.21066	0.18241		0.1152	0.64266	0.69939	0.60345	0.60111	0.40507	0.41067	0.21066	0.18884
0.1168	0.67334	0.69816	0.53414	0.69816	0.43571	0.41028	0.20133	0.18994		0.1168	0.67334	0.69624	0.53414	0.58655	0.43571	0.40659	0.20133	0.17962		0.1168	0.67334	0.69625	0.53414	0.59786	0.43571	0.40666	0.20133	0.18594
0.1184	0.69133	0.69504	0.56776	0.69504	0.4024	0.4063	0.18333	0.187		0.1184	0.69133	0.69313	0.56776	0.58328	0.4024	0.40263	0.18333	0.1769		0.1184	0.69133	0.69314	0.56776	0.59464	0.4024	0.4027	0.18333	0.18311
0.12	0.67534	0.69195	0.54392	0.69195	0.41905	0.40237	0.19134	0.18412		0.12	0.67534	0.69003	0.54392	0.58003	0.41905	0.39873	0.19134	0.17424		0.12	0.67534	0.69005	0.54392	0.59144	0.41905	0.3988	0.19134	0.18034
0.1216	0.67534	0.68888	0.52831	0.68888	0.38374	0.39851	0.18933	0.18131		0.1216	0.67534	0.68696	0.52831	0.57681	0.38374	0.39488	0.18933	0.17163		0.1216	0.67534	0.68697	0.52831	0.58826	0.38374	0.39495	0.18933	0.17763
0.1232	0.66066	0.68583	0.56977	0.68583	0.3924	0.39469	0.19134	0.17856		0.1232	0.66066	0.68391	0.56977	0.57362	0.3924	0.39109	0.19134	0.16909		0.1232	0.66066	0.68392	0.56977	0.58511	0.3924	0.39116	0.19134	0.17498
0.1248	0.658	0.6828	0.55379	0.6828	0.38908	0.39093	0.194	0.17587		0.1248	0.658	0.68087	0.55379	0.57045	0.38908	0.38736	0.194	0.1666		0.1248	0.658	0.68089	0.55379	0.58198	0.38908	0.38742	0.194	0.17238
0.1264	0.64466	0.67979	0.59005	0.67979	0.38774	0.38723	0.18133	0.17324		0.1264	0.64466	0.67786	0.59005	0.56731	0.38774	0.38367	0.18133	0.16416		0.1264	0.64466	0.67787	0.59005	0.57888	0.38774	0.38374	0.18133	0.16985
0.128	0.61601	0.6768	0.56475	0.6768	0.35376	0.38357	0.17934	0.17067		0.128	0.61601	0.67487	0.56475	0.56419	0.35376	0.38004	0.17934	0.16178		0.128	0.61601	0.67488	0.56475	0.57579	0.35376	0.38011	0.17934	0.16736
0.1296	0.642	0.67382	0.53902	0.67382	0.38974	0.37997	0.17133	0.16815		0.1296	0.642	0.67189	0.53902	0.56109	0.38974	0.37646	0.17133	0.15945		0.1296	0.642	0.6719	0.53902	0.57273	0.38974	0.37652	0.17133	0.16493
0.1312	0.66333	0.67087	0.54392	0.67087	0.36509	0.37642	0.17867	0.16569		0.1312	0.66333	0.66894	0.54392	0.55802	0.36509	0.37293	0.17867	0.15717		0.1312	0.66333	0.66895	0.54392	0.5697	0.36509	0.37299	0.17867	0.16255
0.1328	0.62799	0.66794	0.52444	0.66794	0.40639	0.37291	0.166	0.16327		0.1328	0.62799	0.666	0.52444	0.55497	0.40639	0.36945	0.166	0.15494		0.1328	0.62799	0.66601	0.52444	0.56668	0.40639	0.36951	0.166	0.16022
0.1344	0.61199	0.66502	0.53511	0.66502	0.37708	0.36946	0.178	0.16091		0.1344	0.61199	0.66308	0.53511	0.55194	0.37708	0.36601	0.178	0.15275		0.1344	0.61199	0.66309	0.53511	0.56369	0.37708	0.36607	0.178	0.15794
0.136	0.64867	0.66212	0.54785	0.66212	0.36443	0.36605	0.14866	0.1586		0.136	0.64867	0.66018	0.54785	0.54894	0.36443	0.36262	0.14866	0.15061		0.136	0.64867	0.6602	0.54785	0.56071	0.36443	0.36268	0.14866	0.1557
0.1376	0.638	0.65924	0.52348	0.65924	0.33044	0.36268	0.17333	0.15633		0.1376	0.638	0.6573	0.52348	0.54596	0.33044	0.35928	0.17333	0.14851		0.1376	0.638	0.65731	0.52348	0.55777	0.33044	0.35934	0.17333	0.15351
0.1392	0.62	0.65638	0.50721	0.65638	0.3471	0.35937	0.162	0.15412		0.1392	0.62	0.65444	0.50721	0.54301	0.3471	0.35599	0.162	0.14646		0.1392	0.62	0.65445	0.50721	0.55484	0.3471	0.35604	0.162	0.15137
0.1408	0.62799	0.65354	0.51483	0.65354	0.34177	0.3561	0.162	0.15194		0.1408	0.62799	0.65159	0.51483	0.54007	0.34177	0.35273	0.162	0.14445		0.1408	0.62799	0.65161	0.51483	0.55193	0.34177	0.35279	0.162	0.14926
0.1424	0.60334	0.65071	0.54097	0.65071	0.33377	0.35287	0.16533	0.14981		0.1424	0.60334	0.64877	0.54097	0.53716	0.33377	0.34953	0.16533	0.14248		0.1424	0.60334	0.64878	0.54097	0.54904	0.33377	0.34958	0.16533	0.1472
0.144	0.58333	0.64791	0.53218	0.64791	0.33844	0.34968	0.15934	0.14773		0.144	0.58333	0.64596	0.53218	0.53427	0.33844	0.34636	0.15934	0.14055		0.144	0.58333	0.64597	0.53218	0.54618	0.33844	0.34642	0.15934	0.14519
0.1456	0.57933	0.64512	0.56675	0.64512	0.33911	0.34654	0.16267	0.14568		0.1456	0.57933	0.64317	0.56675	0.53141	0.33911	0.34324	0.16267	0.13866		0.1456	0.57933	0.64318	0.56675	0.54333	0.33911	0.34329	0.16267	0.14321
0.1472	0.60267	0.64235	0.49308	0.64235	0.34244	0.34344	0.15667	0.14368		0.1472	0.60267	0.6404	0.49308	0.52856	0.34244	0.34016	0.15667	0.1368		0.1472	0.60267	0.64041	0.49308	0.54051	0.34244	0.34021	0.15667	0.14127
0.1488	0.65133	0.63959	0.53705	0.63959	0.32311	0.34038	0.14067	0.14172		0.1488	0.65133	0.63764	0.53705	0.52574	0.32311	0.33712	0.14067	0.13499		0.1488	0.65133	0.63766	0.53705	0.5377	0.32311	0.33717	0.14067	0.13937
0.1504	0.568	0.63685	0.51675	0.63685	0.34777	0.33736	0.16066	0.13979		0.1504	0.568	0.6349	0.51675	0.52293	0.34777	0.33412	0.16066	0.1332		0.1504	0.568	0.63492	0.51675	0.53492	0.34777	0.33417	0.16066	0.1375
0.152	0.63933	0.63413	0.50437	0.63413	0.32844	0.33438	0.144	0.1379		0.152	0.63933	0.63218	0.50437	0.52015	0.32844	0.33116	0.144	0.13146		0.152	0.63933	0.6322	0.50437	0.53216	0.32844	0.33121	0.144	0.13567
0.1536	0.596	0.63143	0.55082	0.63143	0.32911	0.33144	0.14467	0.13605		0.1536	0.596	0.62948	0.55082	0.51739	0.32911	0.32823	0.14467	0.12974		0.1536	0.596	0.62949	0.55082	0.52941	0.32911	0.32829	0.14467	0.13388
0.1552	0.58267	0.62875	0.52927	0.62875	0.31246	0.32854	0.132	0.13424		0.1552	0.58267	0.62679	0.52927	0.51465	0.31246	0.32535	0.132	0.12806		0.1552	0.58267	0.62681	0.52927	0.52669	0.31246	0.3254	0.132	0.13212
0.1568	0.60201	0.62608	0.4228	0.62608	0.32578	0.32567	0.12067	0.13246		0.1568	0.60201	0.62412	0.4228	0.51193	0.32578	0.3225	0.12067	0.12642		0.1568	0.60201	0.62414	0.4228	0.52398	0.32578	0.32255	0.12067	0.13039
0.1584	0.588	0.62342	0.57683	0.62342	0.33777	0.32284	0.148	0.13071		0.1584	0.588	0.62147	0.57683	0.50923	0.33777	0.31969	0.148	0.1248		0.1584	0.588	0.62148	0.57683	0.52129	0.33777	0.31974	0.148	0.1287
0.16	0.60267	0.62079	0.54884	0.62079	0.35243	0.32005	0.126	0.129		0.16	0.60267	0.61883	0.54884	0.50655	0.35243	0.31692	0.126	0.12321		0.16	0.60267	0.61885	0.54884	0.51863	0.35243	0.31697	0.126	0.12704
0.1616	0.57733	0.61817	0.54392	0.61817	0.32111	0.31729	0.14733	0.12732		0.1616	0.57733	0.61621	0.54392	0.50389	0.32111	0.31418	0.14733	0.12166		0.1616	0.57733	0.61622	0.54392	0.51598	0.32111	0.31423	0.14733	0.1254
0.1632	0.56466	0.61556	0.49214	0.61556	0.31513	0.31457	0.13	0.12567		0.1632	0.56466	0.61361	0.49214	0.50125	0.31513	0.31148	0.13	0.12013		0.1632	0.56466	0.61362	0.49214	0.51335	0.31513	0.31153	0.13	0.1238
0.1648	0.56666	0.61297	0.51675	0.61297	0.32446	0.31188	0.12666	0.12405		0.1648	0.56666	0.61102	0.51675	0.49863	0.32446	0.30881	0.12666	0.11863		0.1648	0.56666	0.61103	0.51675	0.51074	0.32446	0.30886	0.12666	0.12223
0.1664	0.59267	0.6104	0.50532	0.6104	0.30446	0.30923	0.112	0.12246		0.1664	0.59267	0.60845	0.50532	0.49602	0.30446	0.30617	0.112	0.11716		0.1664	0.59267	0.60846	0.50532	0.50814	0.30446	0.30622	0.112	0.12069
0.168	0.56133	0.60785	0.4359	0.60785	0.30247	0.30661	0.11867	0.1209		0.168	0.56133	0.60589	0.4359	0.49344	0.30247	0.30357	0.11867	0.11572		0.168	0.56133	0.6059	0.4359	0.50557	0.30247	0.30362	0.11867	0.11918
0.1696	0.57667	0.6053	0.48191	0.6053	0.29647	0.30402	0.134	0.11937		0.1696	0.57667	0.60335	0.48191	0.49088	0.29647	0.301	0.134	0.1143		0.1696	0.57667	0.60336	0.48191	0.50301	0.29647	0.30105	0.134	0.11769
0.1712	0.59133	0.60278	0.5006	0.60278	0.31779	0.30147	0.114	0.11786		0.1712	0.59133	0.60082	0.5006	0.48833	0.31779	0.29846	0.114	0.11291		0.1712	0.59133	0.60084	0.5006	0.50047	0.31779	0.29851	0.114	0.11623
0.1728	0.56867	0.60027	0.45277	0.60027	0.28181	0.29894	0.126	0.11639		0.1728	0.56867	0.59831	0.45277	0.4858	0.28181	0.29596	0.126	0.11154		0.1728	0.56867	0.59833	0.45277	0.49795	0.28181	0.296	0.126	0.11479
0.1744	0.582	0.59777	0.49872	0.59777	0.27781	0.29645	0.13333	0.11494		0.1744	0.582	0.59582	0.49872	0.48329	0.27781	0.29348	0.13333	0.1102		0.1744	0.582	0.59583	0.49872	0.49544	0.27781	0.29352	0.13333	0.11338
0.176	0.51934	0.59529	0.48563	0.59529	0.32378	0.29399	0.13467	0.11351		0.176	0.51934	0.59334	0.48563	0.4808	0.32378	0.29104	0.13467	0.10888		0.176	0.51934	0.59335	0.48563	0.49296	0.32378	0.29108	0.13467	0.112
0.1776	0.59133	0.59283	0.47271	0.59283	0.28181	0.29156	0.11667	0.11212		0.1776	0.59133	0.59087	0.47271	0.47833	0.28181	0.28862	0.11667	0.10758		0.1776	0.59133	0.59089	0.47271	0.49049	0.28181	0.28866	0.11667	0.11064
0.1792	0.57134	0.59038	0.44474	0.59038	0.27848	0.28916	0.104	0.11074		0.1792	0.57134	0.58842	0.44474	0.47588	0.27848	0.28623	0.104	0.10631		0.1792	0.57134	0.58844	0.44474	0.48803	0.27848	0.28628	0.104	0.1093
0.1808	0.54	0.58794	0.44919	0.58794	0.29314	0.28678	0.11733	0.10939		0.1808	0.54	0.58599	0.44919	0.47344	0.29314	0.28388	0.11733	0.10506		0.1808	0.54	0.586	0.44919	0.4856	0.29314	0.28392	0.11733	0.10799
0.1824	0.546	0.58552	0.43678	0.58552	0.30313	0.28444	0.13	0.10807		0.1824	0.546	0.58357	0.43678	0.47102	0.30313	0.28155	0.13	0.10383		0.1824	0.546	0.58358	0.43678	0.48318	0.30313	0.28159	0.13	0.1067
0.184	0.55667	0.58312	0.43766	0.58312	0.26915	0.28212	0.11934	0.10676		0.184	0.55667	0.58116	0.43766	0.46862	0.26915	0.27925	0.11934	0.10262		0.184	0.55667	0.58118	0.43766	0.48077	0.26915	0.27929	0.11934	0.10543
0.1856	0.55	0.58073	0.4483	0.58073	0.27382	0.27984	0.11466	0.10548		0.1856	0.55	0.57877	0.4483	0.46623	0.27382	0.27698	0.11466	0.10144		0.1856	0.55	0.57878	0.4483	0.47839	0.27382	0.27702	0.11466	0.10419
0.1872	0.56201	0.57835	0.5006	0.57835	0.29181	0.27758	0.108	0.10422		0.1872	0.56201	0.57639	0.5006	0.46386	0.29181	0.27473	0.108	0.10027		0.1872	0.56201	0.57641	0.5006	0.47602	0.29181	0.27477	0.108	0.10296
0.1888	0.54534	0.57599	0.49028	0.57599	0.27981	0.27534	0.12733	0.10299		0.1888	0.54534	0.57403	0.49028	0.46151	0.27981	0.27252	0.12733	0.09913		0.1888	0.54534	0.57405	0.49028	0.47366	0.27981	0.27255	0.12733	0.10176
0.1904	0.546	0.57364	0.42889	0.57364	0.26915	0.27313	0.10067	0.10177		0.1904	0.546	0.57168	0.42889	0.45918	0.26915	0.27033	0.10067	0.098		0.1904	0.546	0.5717	0.42889	0.47132	0.26915	0.27036	0.10067	0.10057
0.192	0.58734	0.5713	0.45907	0.5713	0.28381	0.27095	0.10334	0.10058		0.192	0.58734	0.56935	0.45907	0.45686	0.28381	0.26816	0.10334	0.09689		0.192	0.58734	0.56936	0.45907	0.469	0.28381	0.2682	0.10334	0.09941
0.1936	0.54534	0.56898	0.46997	0.56898	0.32111	0.2688	0.09933	0.0994		0.1936	0.54534	0.56703	0.46997	0.45456	0.32111	0.26602	0.09933	0.0958		0.1936	0.54534	0.56704	0.46997	0.46669	0.32111	0.26606	0.09933	0.09826
0.1952	0.51934	0.56668	0.48563	0.56668	0.28647	0.26667	0.11	0.09825		0.1952	0.51934	0.56472	0.48563	0.45227	0.28647	0.2639	0.11	0.09473		0.1952	0.51934	0.56474	0.48563	0.4644	0.28647	0.26394	0.11	0.09714
0.1968	0.51267	0.56438	0.40396	0.56438	0.28647	0.26456	0.10067	0.09711		0.1968	0.51267	0.56243	0.40396	0.45	0.28647	0.26181	0.10067	0.09368		0.1968	0.51267	0.56244	0.40396	0.46213	0.28647	0.26185	0.10067	0.09603
0.1984	0.54333	0.5621	0.42628	0.5621	0.24983	0.26248	0.102	0.09599		0.1984	0.54333	0.56015	0.42628	0.44775	0.24983	0.25975	0.102	0.09264		0.1984	0.54333	0.56016	0.42628	0.45987	0.24983	0.25978	0.102	0.09494
0.2	0.57267	0.55983	0.41161	0.55983	0.25517	0.26043	0.11067	0.09489		0.2	0.57267	0.55788	0.41161	0.44551	0.25517	0.25771	0.11067	0.09162		0.2	0.57267	0.5579	0.41161	0.45762	0.25517	0.25774	0.11067	0.09387
0.2016	0.53867	0.55758	0.44919	0.55758	0.25982	0.25839	0.096	0.09381		0.2016	0.53867	0.55563	0.44919	0.44329	0.25982	0.25569	0.096	0.09062		0.2016	0.53867	0.55564	0.44919	0.45539	0.25982	0.25572	0.096	0.09282
0.2032	0.51934	0.55534	0.40226	0.55534	0.23917	0.25638	0.098	0.09275		0.2032	0.51934	0.55339	0.40226	0.44108	0.23917	0.25369	0.098	0.08963		0.2032	0.51934	0.5534	0.40226	0.45318	0.23917	0.25373	0.098	0.09178
0.2048	0.54399	0.55311	0.43064	0.55311	0.2485	0.2544	0.09867	0.0917		0.2048	0.54399	0.55116	0.43064	0.43889	0.2485	0.25172	0.09867	0.08866		0.2048	0.54399	0.55118	0.43064	0.45098	0.2485	0.25175	0.09867	0.09076
0.2064	0.50934	0.5509	0.41676	0.5509	0.25649	0.25243	0.09	0.09067		0.2064	0.50934	0.54895	0.41676	0.43671	0.25649	0.24977	0.09	0.0877		0.2064	0.50934	0.54897	0.41676	0.44879	0.25649	0.2498	0.09	0.08975
0.208	0.54399	0.5487	0.39637	0.5487	0.28447	0.25049	0.09067	0.08966		0.208	0.54399	0.54675	0.39637	0.43455	0.28447	0.24784	0.09067	0.08676		0.208	0.54399	0.54677	0.39637	0.44662	0.28447	0.24788	0.09067	0.08876
0.2096	0.50934	0.54651	0.39889	0.54651	0.24384	0.24857	0.084	0.08866		0.2096	0.50934	0.54456	0.39889	0.43241	0.24384	0.24594	0.084	0.08584		0.2096	0.50934	0.54458	0.39889	0.44446	0.24384	0.24597	0.084	0.08779
0.2112	0.49467	0.54434	0.41161	0.54434	0.27649	0.24668	0.088	0.08768		0.2112	0.49467	0.54239	0.41161	0.43028	0.27649	0.24406	0.088	0.08493		0.2112	0.49467	0.5424	0.41161	0.44232	0.27649	0.24409	0.088	0.08683
0.2128	0.526	0.54217	0.3872	0.54217	0.24584	0.2448	0.09	0.08672		0.2128	0.526	0.54023	0.3872	0.42816	0.24584	0.24219	0.09	0.08403		0.2128	0.526	0.54024	0.3872	0.44019	0.24584	0.24222	0.09	0.08589
0.2144	0.51867	0.54002	0.42976	0.54002	0.26915	0.24294	0.08667	0.08577		0.2144	0.51867	0.53808	0.42976	0.42606	0.26915	0.24035	0.08667	0.08315		0.2144	0.51867	0.53809	0.42976	0.43808	0.26915	0.24038	0.08667	0.08496
0.216	0.494	0.53788	0.40991	0.53788	0.2405	0.24111	0.10334	0.08483		0.216	0.494	0.53594	0.40991	0.42397	0.2405	0.23853	0.10334	0.08228		0.216	0.494	0.53595	0.40991	0.43598	0.2405	0.23856	0.10334	0.08405
0.2176	0.50333	0.53576	0.38554	0.53576	0.24983	0.23929	0.07067	0.08391		0.2176	0.50333	0.53382	0.38554	0.4219	0.24983	0.23673	0.07067	0.08143		0.2176	0.50333	0.53383	0.38554	0.43389	0.24983	0.23676	0.07067	0.08315
0.2192	0.51867	0.53364	0.45546	0.53364	0.23917	0.2375	0.084	0.083		0.2192	0.51867	0.5317	0.45546	0.41984	0.23917	0.23495	0.084	0.08058		0.2192	0.51867	0.53172	0.45546	0.43181	0.23917	0.23498	0.084	0.08227
0.2208	0.53799	0.53154	0.39974	0.53154	0.22385	0.23573	0.07933	0.08211		0.2208	0.53799	0.5296	0.39974	0.41779	0.22385	0.23319	0.07933	0.07975		0.2208	0.53799	0.52962	0.39974	0.42976	0.22385	0.23322	0.07933	0.08139
0.2224	0.52	0.52945	0.41505	0.52945	0.25583	0.23397	0.08267	0.08123		0.2224	0.52	0.52752	0.41505	0.41576	0.25583	0.23145	0.08267	0.07894		0.2224	0.52	0.52753	0.41505	0.42771	0.25583	0.23147	0.08267	0.08053
0.224	0.514	0.52738	0.42367	0.52738	0.24917	0.23224	0.06067	0.08037		0.224	0.514	0.52544	0.42367	0.41374	0.24917	0.22972	0.06067	0.07813		0.224	0.514	0.52545	0.42367	0.42568	0.24917	0.22975	0.06067	0.07969
0.2256	0.482	0.52531	0.45817	0.52531	0.24317	0.23052	0.082	0.07951		0.2256	0.482	0.52338	0.45817	0.41174	0.24317	0.22802	0.082	0.07734		0.2256	0.482	0.52339	0.45817	0.42366	0.24317	0.22805	0.082	0.07886
0.2272	0.508	0.52326	0.36917	0.52326	0.24517	0.22882	0.07867	0.07867		0.2272	0.508	0.52132	0.36917	0.40975	0.24517	0.22634	0.07867	0.07656		0.2272	0.508	0.52134	0.36917	0.42165	0.24517	0.22636	0.07867	0.07804
0.2288	0.49934	0.52122	0.34764	0.52122	0.24117	0.22714	0.068	0.07785		0.2288	0.49934	0.51928	0.34764	0.40777	0.24117	0.22467	0.068	0.07579		0.2288	0.49934	0.5193	0.34764	0.41966	0.24117	0.22469	0.068	0.07723
0.2304	0.49334	0.51919	0.42889	0.51919	0.22652	0.22548	0.07667	0.07703		0.2304	0.49334	0.51725	0.42889	0.40581	0.22652	0.22302	0.07667	0.07503		0.2304	0.49334	0.51727	0.42889	0.41768	0.22652	0.22305	0.07667	0.07643
0.232	0.48266	0.51717	0.41418	0.51717	0.23052	0.22384	0.08533	0.07623		0.232	0.48266	0.51524	0.41418	0.40386	0.23052	0.22139	0.08533	0.07429		0.232	0.48266	0.51525	0.41418	0.41571	0.23052	0.22141	0.08533	0.07565
0.2336	0.48333	0.51516	0.43414	0.51516	0.21252	0.22221	0.07333	0.07544		0.2336	0.48333	0.51323	0.43414	0.40192	0.21252	0.21978	0.07333	0.07355		0.2336	0.48333	0.51324	0.43414	0.41375	0.21252	0.2198	0.07333	0.07487
0.2352	0.53334	0.51316	0.37732	0.51316	0.21252	0.2206	0.08334	0.07466		0.2352	0.53334	0.51124	0.37732	0.4	0.21252	0.21818	0.08334	0.07283		0.2352	0.53334	0.51125	0.37732	0.41181	0.21252	0.2182	0.08334	0.07411
0.2368	0.51667	0.51118	0.4159	0.51118	0.23585	0.21901	0.06667	0.07389		0.2368	0.51667	0.50925	0.4159	0.39809	0.23585	0.2166	0.06667	0.07212		0.2368	0.51667	0.50927	0.4159	0.40988	0.23585	0.21662	0.06667	0.07336
0.2384	0.51934	0.50921	0.3716	0.50921	0.22918	0.21744	0.068	0.07314		0.2384	0.51934	0.50728	0.3716	0.39619	0.22918	0.21504	0.068	0.07141		0.2384	0.51934	0.50729	0.3716	0.40796	0.22918	0.21506	0.068	0.07262
0.24	0.47134	0.50724	0.4359	0.50724	0.23251	0.21588	0.06467	0.07239		0.24	0.47134	0.50532	0.4359	0.3943	0.23251	0.21349	0.06467	0.07072		0.24	0.47134	0.50533	0.4359	0.40606	0.23251	0.21352	0.06467	0.07189
0.2416	0.49067	0.50529	0.40142	0.50529	0.23184	0.21434	0.07133	0.07166		0.2416	0.49067	0.50337	0.40142	0.39243	0.23184	0.21196	0.07133	0.07003		0.2416	0.49067	0.50338	0.40142	0.40416	0.23184	0.21199	0.07133	0.07117
0.2432	0.51267	0.50335	0.3716	0.50335	0.2052	0.21281	0.07667	0.07093		0.2432	0.51267	0.50143	0.3716	0.39057	0.2052	0.21045	0.07667	0.06936		0.2432	0.51267	0.50144	0.3716	0.40228	0.2052	0.21047	0.07667	0.07046
0.2448	0.458	0.50142	0.42976	0.50142	0.21186	0.21131	0.08267	0.07022		0.2448	0.458	0.4995	0.42976	0.38872	0.21186	0.20895	0.08267	0.0687		0.2448	0.458	0.49952	0.42976	0.40041	0.21186	0.20897	0.08267	0.06976
0.2464	0.48666	0.4995	0.41077	0.4995	0.19986	0.20981	0.074	0.06952		0.2464	0.48666	0.49759	0.41077	0.38688	0.19986	0.20747	0.074	0.06804		0.2464	0.48666	0.4976	0.41077	0.39855	0.19986	0.20749	0.074	0.06908
0.248	0.498	0.49759	0.38389	0.49759	0.2012	0.20833	0.066	0.06883		0.248	0.498	0.49568	0.38389	0.38505	0.2012	0.20601	0.066	0.0674		0.248	0.498	0.49569	0.38389	0.39671	0.2012	0.20603	0.066	0.0684
0.2496	0.46401	0.4957	0.39386	0.4957	0.20453	0.20687	0.07	0.06814		0.2496	0.46401	0.49378	0.39386	0.38324	0.20453	0.20456	0.07	0.06676		0.2496	0.46401	0.4938	0.39386	0.39487	0.20453	0.20458	0.07	0.06773
0.2512	0.48933	0.49381	0.38637	0.49381	0.22719	0.20543	0.07533	0.06747		0.2512	0.48933	0.4919	0.38637	0.38144	0.22719	0.20312	0.07533	0.06613		0.2512	0.48933	0.49191	0.38637	0.39305	0.22719	0.20314	0.07533	0.06707
0.2528	0.46866	0.49193	0.3708	0.49193	0.18987	0.20399	0.06933	0.0668		0.2528	0.46866	0.49002	0.3708	0.37965	0.18987	0.2017	0.06933	0.06551		0.2528	0.46866	0.49004	0.3708	0.39124	0.18987	0.20172	0.06933	0.06642
0.2544	0.48266	0.49007	0.40735	0.49007	0.21652	0.20258	0.06533	0.06615		0.2544	0.48266	0.48816	0.40735	0.37788	0.21652	0.20029	0.06533	0.0649		0.2544	0.48266	0.48817	0.40735	0.38944	0.21652	0.20031	0.06533	0.06578
0.256	0.47001	0.48821	0.39889	0.48821	0.22185	0.20117	0.06533	0.0655		0.256	0.47001	0.4863	0.39889	0.37611	0.22185	0.1989	0.06533	0.0643		0.256	0.47001	0.48632	0.39889	0.38765	0.22185	0.19892	0.06533	0.06514
0.2576	0.48467	0.48637	0.37486	0.48637	0.18854	0.19978	0.06734	0.06487		0.2576	0.48467	0.48446	0.37486	0.37436	0.18854	0.19752	0.06734	0.06371		0.2576	0.48467	0.48447	0.37486	0.38587	0.18854	0.19754	0.06734	0.06452
0.2592	0.47066	0.48453	0.38554	0.48453	0.20786	0.19841	0.074	0.06424		0.2592	0.47066	0.48263	0.38554	0.37261	0.20786	0.19616	0.074	0.06312		0.2592	0.47066	0.48264	0.38554	0.38411	0.20786	0.19618	0.074	0.0639
0.2608	0.49266	0.4827	0.40142	0.4827	0.20053	0.19705	0.06067	0.06362		0.2608	0.49266	0.4808	0.40142	0.37088	0.20053	0.19481	0.06067	0.06254		0.2608	0.49266	0.48082	0.40142	0.38235	0.20053	0.19483	0.06067	0.0633
0.2624	0.47467	0.48089	0.35872	0.48089	0.20986	0.1957	0.066	0.06301		0.2624	0.47467	0.47899	0.35872	0.36916	0.20986	0.19347	0.066	0.06197		0.2624	0.47467	0.479	0.35872	0.38061	0.20986	0.19349	0.066	0.0627
0.264	0.48534	0.47908	0.34215	0.47908	0.20853	0.19437	0.06067	0.06241		0.264	0.48534	0.47719	0.34215	0.36745	0.20853	0.19215	0.06067	0.06141		0.264	0.48534	0.4772	0.34215	0.37887	0.20853	0.19217	0.06067	0.06211
0.2656	0.45667	0.47729	0.36273	0.47729	0.1932	0.19305	0.068	0.06181		0.2656	0.45667	0.47539	0.36273	0.36575	0.1932	0.19084	0.068	0.06086		0.2656	0.45667	0.4754	0.36273	0.37715	0.1932	0.19086	0.068	0.06152
0.2672	0.42734	0.4755	0.34921	0.4755	0.18055	0.19174	0.05	0.06123		0.2672	0.42734	0.47361	0.34921	0.36407	0.18055	0.18954	0.05	0.06031		0.2672	0.42734	0.47362	0.34921	0.37544	0.18055	0.18956	0.05	0.06095
0.2688	0.486	0.47373	0.38059	0.47373	0.18388	0.19045	0.06333	0.06065		0.2688	0.486	0.47183	0.38059	0.36239	0.18388	0.18826	0.06333	0.05977		0.2688	0.486	0.47185	0.38059	0.37374	0.18388	0.18828	0.06333	0.06038
0.2704	0.46734	0.47196	0.35158	0.47196	0.1992	0.18916	0.062	0.06008		0.2704	0.46734	0.47007	0.35158	0.36072	0.1992	0.18699	0.062	0.05924		0.2704	0.46734	0.47008	0.35158	0.37205	0.1992	0.187	0.062	0.05982
0.272	0.472	0.4702	0.36675	0.4702	0.20186	0.1879	0.05467	0.05951		0.272	0.472	0.46831	0.36675	0.35907	0.20186	0.18573	0.05467	0.05871		0.272	0.472	0.46833	0.36675	0.37037	0.20186	0.18575	0.05467	0.05927
0.2736	0.47001	0.46845	0.36675	0.46845	0.18655	0.18664	0.05533	0.05896		0.2736	0.47001	0.46657	0.36675	0.35742	0.18655	0.18448	0.05533	0.05819		0.2736	0.47001	0.46658	0.36675	0.3687	0.18655	0.1845	0.05533	0.05872
0.2752	0.446	0.46672	0.35554	0.46672	0.16922	0.1854	0.05	0.05841		0.2752	0.446	0.46483	0.35554	0.35579	0.16922	0.18325	0.05	0.05768		0.2752	0.446	0.46485	0.35554	0.36704	0.16922	0.18327	0.05	0.05818
0.2768	0.44533	0.46499	0.35952	0.46499	0.18388	0.18417	0.06333	0.05787		0.2768	0.44533	0.46311	0.35952	0.35417	0.18388	0.18203	0.06333	0.05718		0.2768	0.44533	0.46312	0.35952	0.36539	0.18388	0.18204	0.06333	0.05765
0.2784	0.50133	0.46327	0.40396	0.46327	0.18854	0.18295	0.05867	0.05734		0.2784	0.50133	0.46139	0.40396	0.35255	0.18854	0.18082	0.05867	0.05668		0.2784	0.50133	0.4614	0.40396	0.36375	0.18854	0.18083	0.05867	0.05713
0.28	0.47267	0.46156	0.38059	0.46156	0.17255	0.18174	0.05933	0.05681		0.28	0.47267	0.45968	0.38059	0.35095	0.17255	0.17962	0.05933	0.05618		0.28	0.47267	0.45969	0.38059	0.36212	0.17255	0.17964	0.05933	0.05661
0.2816	0.444	0.45986	0.36273	0.45986	0.18721	0.18054	0.05867	0.05629		0.2816	0.444	0.45798	0.36273	0.34936	0.18721	0.17844	0.05867	0.0557		0.2816	0.444	0.45799	0.36273	0.3605	0.18721	0.17845	0.05867	0.0561
0.2832	0.432	0.45817	0.38969	0.45817	0.18388	0.17936	0.05067	0.05577		0.2832	0.432	0.45629	0.38969	0.34777	0.18388	0.17726	0.05067	0.05522		0.2832	0.432	0.4563	0.38969	0.35889	0.18388	0.17728	0.05067	0.0556
0.2848	0.44733	0.45648	0.36675	0.45648	0.18321	0.17819	0.06734	0.05527		0.2848	0.44733	0.45461	0.36675	0.3462	0.18321	0.1761	0.06734	0.05474		0.2848	0.44733	0.45462	0.36675	0.35729	0.18321	0.17611	0.06734	0.0551
0.2864	0.45533	0.45481	0.32904	0.45481	0.18987	0.17703	0.05867	0.05477		0.2864	0.45533	0.45294	0.32904	0.34464	0.18987	0.17495	0.05867	0.05428		0.2864	0.45533	0.45295	0.32904	0.3557	0.18987	0.17496	0.05867	0.05461
0.288	0.44666	0.45314	0.33363	0.45314	0.17922	0.17587	0.04733	0.05427		0.288	0.44666	0.45128	0.33363	0.34308	0.17922	0.17381	0.04733	0.05381		0.288	0.44666	0.45129	0.33363	0.35411	0.17922	0.17382	0.04733	0.05412
0.2896	0.41533	0.45149	0.35793	0.45149	0.17055	0.17474	0.05933	0.05379		0.2896	0.41533	0.44962	0.35793	0.34154	0.17055	0.17268	0.05933	0.05336		0.2896	0.41533	0.44964	0.35793	0.35254	0.17055	0.17269	0.05933	0.05364
0.2912	0.44067	0.44984	0.37732	0.44984	0.18521	0.17361	0.05867	0.05331		0.2912	0.44067	0.44798	0.37732	0.34	0.18521	0.17156	0.05867	0.05291		0.2912	0.44067	0.44799	0.37732	0.35098	0.18521	0.17157	0.05867	0.05317
0.2928	0.43466	0.4482	0.35	0.4482	0.17122	0.17249	0.05267	0.05283		0.2928	0.43466	0.44634	0.35	0.33848	0.17122	0.17045	0.05267	0.05246		0.2928	0.43466	0.44635	0.35	0.34943	0.17122	0.17046	0.05267	0.0527
0.2944	0.44666	0.44657	0.35474	0.44657	0.18655	0.17138	0.06	0.05236		0.2944	0.44666	0.44471	0.35474	0.33696	0.18655	0.16935	0.06	0.05202		0.2944	0.44666	0.44473	0.35474	0.34789	0.18655	0.16936	0.06	0.05224
0.296	0.45401	0.44495	0.30357	0.44495	0.17455	0.17029	0.04533	0.0519		0.296	0.45401	0.4431	0.30357	0.33546	0.17455	0.16826	0.04533	0.05159		0.296	0.45401	0.44311	0.30357	0.34635	0.17455	0.16828	0.04533	0.05178
0.2976	0.41866	0.44334	0.35316	0.44334	0.17855	0.1692	0.05467	0.05144		0.2976	0.41866	0.44149	0.35316	0.33396	0.17855	0.16719	0.05467	0.05116		0.2976	0.41866	0.4415	0.35316	0.34483	0.17855	0.1672	0.05467	0.05133
0.2992	0.42999	0.44174	0.36594	0.44174	0.18655	0.16812	0.04666	0.05099		0.2992	0.42999	0.43988	0.36594	0.33248	0.18655	0.16612	0.04666	0.05074		0.2992	0.42999	0.4399	0.36594	0.34331	0.18655	0.16613	0.04666	0.05089
0.3008	0.40267	0.44014	0.35793	0.44014	0.17588	0.16706	0.05933	0.05054		0.3008	0.40267	0.43829	0.35793	0.331	0.17588	0.16506	0.05933	0.05032		0.3008	0.40267	0.4383	0.35793	0.34181	0.17588	0.16507	0.05933	0.05045
0.3024	0.398	0.43855	0.32068	0.43855	0.1559	0.166	0.054	0.0501		0.3024	0.398	0.43671	0.32068	0.32953	0.1559	0.16402	0.054	0.04991		0.3024	0.398	0.43672	0.32068	0.34031	0.1559	0.16403	0.054	0.05002
0.304	0.40334	0.43697	0.33287	0.43697	0.17055	0.16495	0.04533	0.04967		0.304	0.40334	0.43513	0.33287	0.32807	0.17055	0.16298	0.04533	0.0495		0.304	0.40334	0.43514	0.33287	0.33882	0.17055	0.16299	0.04533	0.04959
0.3056	0.43333	0.4354	0.36836	0.4354	0.15323	0.16392	0.04067	0.04924		0.3056	0.43333	0.43356	0.36836	0.32662	0.15323	0.16195	0.04067	0.04909		0.3056	0.43333	0.43357	0.36836	0.33734	0.15323	0.16196	0.04067	0.04917
0.3072	0.42201	0.43384	0.36917	0.43384	0.16855	0.16289	0.04733	0.04881		0.3072	0.42201	0.432	0.36917	0.32518	0.16855	0.16093	0.04733	0.0487		0.3072	0.42201	0.43201	0.36917	0.33587	0.16855	0.16094	0.04733	0.04875
0.3088	0.424	0.43229	0.35713	0.43229	0.15723	0.16187	0.04533	0.04839		0.3088	0.424	0.43045	0.35713	0.32374	0.15723	0.15992	0.04533	0.0483		0.3088	0.424	0.43046	0.35713	0.33441	0.15723	0.15993	0.04533	0.04834
0.3104	0.40666	0.43074	0.34529	0.43074	0.17188	0.16086	0.04267	0.04798		0.3104	0.40666	0.4289	0.34529	0.32232	0.17188	0.15892	0.04267	0.04791		0.3104	0.40666	0.42892	0.34529	0.33295	0.17188	0.15893	0.04267	0.04793
0.312	0.39733	0.4292	0.35793	0.4292	0.17188	0.15987	0.04533	0.04757		0.312	0.39733	0.42737	0.35793	0.3209	0.17188	0.15793	0.04533	0.04753		0.312	0.39733	0.42738	0.35793	0.33151	0.17188	0.15794	0.04533	0.04752
0.3136	0.46	0.42767	0.33287	0.42767	0.18521	0.15888	0.046	0.04716		0.3136	0.46	0.42584	0.33287	0.3195	0.18521	0.15695	0.046	0.04715		0.3136	0.46	0.42585	0.33287	0.33007	0.18521	0.15696	0.046	0.04713
0.3152	0.42667	0.42615	0.29482	0.42615	0.1559	0.15789	0.05267	0.04676		0.3152	0.42667	0.42432	0.29482	0.3181	0.1559	0.15598	0.05267	0.04677		0.3152	0.42667	0.42433	0.29482	0.32864	0.1559	0.15599	0.05267	0.04673
0.3168	0.42999	0.42464	0.29337	0.42464	0.15457	0.15692	0.04733	0.04637		0.3168	0.42999	0.42281	0.29337	0.31671	0.15457	0.15502	0.04733	0.0464		0.3168	0.42999	0.42282	0.29337	0.32722	0.15457	0.15502	0.04733	0.04634
0.3184	0.428	0.42313	0.31169	0.42313	0.17255	0.15596	0.05267	0.04598		0.3184	0.428	0.4213	0.31169	0.31533	0.17255	0.15406	0.05267	0.04604		0.3184	0.428	0.42132	0.31169	0.32581	0.17255	0.15407	0.05267	0.04596
0.32	0.37066	0.42163	0.32295	0.42163	0.1479	0.15501	0.05533	0.04559		0.32	0.37066	0.41981	0.32295	0.31395	0.1479	0.15311	0.05533	0.04568		0.32	0.37066	0.41982	0.32295	0.32441	0.1479	0.15312	0.05533	0.04558
0.3216	0.406	0.42014	0.32295	0.42014	0.15723	0.15406	0.04733	0.04521		0.3216	0.406	0.41832	0.32295	0.31259	0.15723	0.15218	0.04733	0.04532		0.3216	0.406	0.41833	0.32295	0.32301	0.15723	0.15218	0.04733	0.0452
0.3232	0.39399	0.41866	0.30504	0.41866	0.19786	0.15312	0.05	0.04484		0.3232	0.39399	0.41684	0.30504	0.31123	0.19786	0.15125	0.05	0.04496		0.3232	0.39399	0.41685	0.30504	0.32162	0.19786	0.15125	0.05	0.04483
0.3248	0.38733	0.41718	0.30504	0.41718	0.16056	0.15219	0.04733	0.04446		0.3248	0.38733	0.41536	0.30504	0.30988	0.16056	0.15033	0.04733	0.04461		0.3248	0.38733	0.41538	0.30504	0.32025	0.16056	0.15033	0.04733	0.04447
0.3264	0.38667	0.41571	0.33595	0.41571	0.15323	0.15127	0.05	0.0441		0.3264	0.38667	0.4139	0.33595	0.30854	0.15323	0.14941	0.05	0.04427		0.3264	0.38667	0.41391	0.33595	0.31887	0.15323	0.14942	0.05	0.0441
0.328	0.38733	0.41425	0.32219	0.41425	0.16922	0.15036	0.03667	0.04373		0.328	0.38733	0.41244	0.32219	0.30721	0.16922	0.14851	0.03667	0.04393		0.328	0.38733	0.41245	0.32219	0.31751	0.16922	0.14851	0.03667	0.04375
0.3296	0.406	0.4128	0.29265	0.4128	0.14856	0.14945	0.05133	0.04337		0.3296	0.406	0.41099	0.29265	0.30588	0.14856	0.14761	0.05133	0.04359		0.3296	0.406	0.411	0.29265	0.31616	0.14856	0.14762	0.05133	0.04339
0.3312	0.40933	0.41135	0.31468	0.41135	0.15789	0.14856	0.042	0.04302		0.3312	0.40933	0.40955	0.31468	0.30457	0.15789	0.14672	0.042	0.04325		0.3312	0.40933	0.40956	0.31468	0.31481	0.15789	0.14673	0.042	0.04304
0.3328	0.38267	0.40991	0.33905	0.40991	0.15789	0.14767	0.05133	0.04267		0.3328	0.38267	0.40811	0.33905	0.30326	0.15789	0.14584	0.05133	0.04292		0.3328	0.38267	0.40812	0.33905	0.31347	0.15789	0.14585	0.05133	0.0427
0.3344	0.39601	0.40848	0.31617	0.40848	0.16589	0.14679	0.04	0.04232		0.3344	0.39601	0.40668	0.31617	0.30196	0.16589	0.14497	0.04	0.0426		0.3344	0.39601	0.40669	0.31617	0.31214	0.16589	0.14497	0.04	0.04235
0.336	0.418	0.40706	0.28978	0.40706	0.15656	0.14592	0.03867	0.04198		0.336	0.418	0.40526	0.28978	0.30066	0.15656	0.1441	0.03867	0.04227		0.336	0.418	0.40527	0.28978	0.31081	0.15656	0.14411	0.03867	0.04202
0.3376	0.40267	0.40564	0.27911	0.40564	0.15257	0.14505	0.03267	0.04164		0.3376	0.40267	0.40384	0.27911	0.29938	0.15257	0.14325	0.03267	0.04195		0.3376	0.40267	0.40386	0.27911	0.3095	0.15257	0.14325	0.03267	0.04168
0.3392	0.39134	0.40423	0.27143	0.40423	0.1459	0.14419	0.04333	0.0413		0.3392	0.39134	0.40244	0.27143	0.2981	0.1459	0.1424	0.04333	0.04164		0.3392	0.39134	0.40245	0.27143	0.30819	0.1459	0.1424	0.04333	0.04135
0.3408	0.404	0.40283	0.29554	0.40283	0.14723	0.14334	0.042	0.04097		0.3408	0.404	0.40104	0.29554	0.29683	0.14723	0.14155	0.042	0.04133		0.3408	0.404	0.40105	0.29554	0.30689	0.14723	0.14156	0.042	0.04102
0.3424	0.39333	0.40143	0.33595	0.40143	0.1499	0.1425	0.04267	0.04065		0.3424	0.39333	0.39964	0.33595	0.29557	0.1499	0.14072	0.04267	0.04102		0.3424	0.39333	0.39966	0.33595	0.30559	0.1499	0.14072	0.04267	0.0407
0.344	0.372	0.40004	0.28053	0.40004	0.15789	0.14166	0.042	0.04032		0.344	0.372	0.39826	0.28053	0.29431	0.15789	0.13989	0.042	0.04071		0.344	0.372	0.39827	0.28053	0.30431	0.15789	0.13989	0.042	0.04038
0.3456	0.40066	0.39866	0.28194	0.39866	0.14657	0.14083	0.04466	0.04		0.3456	0.40066	0.39688	0.28194	0.29306	0.14657	0.13907	0.04466	0.04041		0.3456	0.40066	0.39689	0.28194	0.30303	0.14657	0.13907	0.04466	0.04006
0.3472	0.36467	0.39729	0.33287	0.39729	0.15789	0.14001	0.04067	0.03968		0.3472	0.36467	0.39551	0.33287	0.29182	0.15789	0.13825	0.04067	0.04011		0.3472	0.36467	0.39552	0.33287	0.30175	0.15789	0.13826	0.04067	0.03975
0.3488	0.39934	0.39592	0.32295	0.39592	0.15523	0.1392	0.046	0.03937		0.3488	0.39934	0.39414	0.32295	0.29059	0.15523	0.13745	0.046	0.03982		0.3488	0.39934	0.39415	0.32295	0.30049	0.15523	0.13745	0.046	0.03944
0.3504	0.41533	0.39456	0.31244	0.39456	0.16256	0.13839	0.03533	0.03906		0.3504	0.41533	0.39278	0.31244	0.28936	0.16256	0.13665	0.03533	0.03952		0.3504	0.41533	0.3928	0.31244	0.29923	0.16256	0.13665	0.03533	0.03914
0.352	0.366	0.39321	0.29554	0.39321	0.1559	0.13759	0.04067	0.03875		0.352	0.366	0.39143	0.29554	0.28814	0.1559	0.13585	0.04067	0.03923		0.352	0.366	0.39144	0.29554	0.29798	0.1559	0.13585	0.04067	0.03883
0.3536	0.38467	0.39186	0.31692	0.39186	0.14657	0.1368	0.04	0.03845		0.3536	0.38467	0.39009	0.31692	0.28693	0.14657	0.13506	0.04	0.03895		0.3536	0.38467	0.3901	0.31692	0.29674	0.14657	0.13507	0.04	0.03854
0.3552	0.386	0.39052	0.27421	0.39052	0.14657	0.13601	0.04267	0.03815		0.3552	0.386	0.38875	0.27421	0.28573	0.14657	0.13428	0.04267	0.03866		0.3552	0.386	0.38876	0.27421	0.2955	0.14657	0.13429	0.04267	0.03824
0.3568	0.366	0.38918	0.33982	0.38918	0.14124	0.13523	0.02933	0.03786		0.3568	0.366	0.38742	0.33982	0.28453	0.14124	0.13351	0.02933	0.03838		0.3568	0.366	0.38743	0.33982	0.29427	0.14124	0.13351	0.02933	0.03795
0.3584	0.40534	0.38786	0.2756	0.38786	0.14924	0.13446	0.038	0.03756		0.3584	0.40534	0.38609	0.2756	0.28334	0.14924	0.13274	0.038	0.03811		0.3584	0.40534	0.3861	0.2756	0.29305	0.14924	0.13275	0.038	0.03766
0.36	0.37133	0.38654	0.37649	0.38654	0.13657	0.13369	0.04733	0.03727		0.36	0.37133	0.38478	0.37649	0.28215	0.13657	0.13198	0.04733	0.03783		0.36	0.37133	0.38479	0.37649	0.29183	0.13657	0.13199	0.04733	0.03737
0.3616	0.392	0.38522	0.2618	0.38522	0.13325	0.13293	0.03733	0.03699		0.3616	0.392	0.38346	0.2618	0.28097	0.13325	0.13123	0.03733	0.03756		0.3616	0.392	0.38347	0.2618	0.29062	0.13325	0.13123	0.03733	0.03709
0.3632	0.384	0.38391	0.26935	0.38391	0.14391	0.13217	0.04133	0.0367		0.3632	0.384	0.38216	0.26935	0.2798	0.14391	0.13048	0.04133	0.03729		0.3632	0.384	0.38217	0.26935	0.28942	0.14391	0.13048	0.04133	0.03681
0.3648	0.39066	0.38261	0.30872	0.38261	0.13458	0.13142	0.03933	0.03642		0.3648	0.39066	0.38086	0.30872	0.27864	0.13458	0.12974	0.03933	0.03703		0.3648	0.39066	0.38087	0.30872	0.28822	0.13458	0.12974	0.03933	0.03653
0.3664	0.356	0.38132	0.28906	0.38132	0.14124	0.13068	0.034	0.03614		0.3664	0.356	0.37957	0.28906	0.27748	0.14124	0.12901	0.034	0.03677		0.3664	0.356	0.37958	0.28906	0.28704	0.14124	0.12901	0.034	0.03626
0.368	0.38934	0.38003	0.3043	0.38003	0.12925	0.12995	0.03333	0.03587		0.368	0.38934	0.37828	0.3043	0.27633	0.12925	0.12828	0.03333	0.03651		0.368	0.38934	0.37829	0.3043	0.28585	0.12925	0.12828	0.03333	0.03598
0.3696	0.35667	0.37875	0.30283	0.37875	0.12858	0.12922	0.03133	0.0356		0.3696	0.35667	0.377	0.30283	0.27519	0.12858	0.12755	0.03133	0.03625		0.3696	0.35667	0.37701	0.30283	0.28468	0.12858	0.12755	0.03133	0.03572
0.3712	0.36534	0.37747	0.27982	0.37747	0.12525	0.12849	0.03467	0.03533		0.3712	0.36534	0.37573	0.27982	0.27405	0.12525	0.12684	0.03467	0.03599		0.3712	0.36534	0.37574	0.27982	0.28351	0.12525	0.12684	0.03467	0.03545
0.3728	0.376	0.3762	0.27701	0.3762	0.12858	0.12777	0.038	0.03506		0.3728	0.376	0.37446	0.27701	0.27292	0.12858	0.12612	0.038	0.03574		0.3728	0.376	0.37447	0.27701	0.28235	0.12858	0.12613	0.038	0.03519
0.3744	0.36534	0.37494	0.27701	0.37494	0.13858	0.12706	0.044	0.0348		0.3744	0.36534	0.3732	0.27701	0.27179	0.13858	0.12542	0.044	0.03549		0.3744	0.36534	0.37321	0.27701	0.28119	0.13858	0.12542	0.044	0.03493
0.376	0.354	0.37368	0.3043	0.37368	0.12925	0.12636	0.03067	0.03454		0.376	0.354	0.37195	0.3043	0.27067	0.12925	0.12472	0.03067	0.03525		0.376	0.354	0.37196	0.3043	0.28004	0.12925	0.12472	0.03067	0.03467
0.3776	0.36934	0.37243	0.2862	0.37243	0.11992	0.12566	0.048	0.03428		0.3776	0.36934	0.3707	0.2862	0.26956	0.11992	0.12402	0.048	0.035		0.3776	0.36934	0.37071	0.2862	0.2789	0.11992	0.12403	0.048	0.03441
0.3792	0.36333	0.37118	0.24503	0.37118	0.12992	0.12496	0.04	0.03403		0.3792	0.36333	0.36945	0.24503	0.26846	0.12992	0.12334	0.04	0.03476		0.3792	0.36333	0.36946	0.24503	0.27776	0.12992	0.12334	0.04	0.03416
0.3808	0.366	0.36994	0.29918	0.36994	0.14856	0.12427	0.04133	0.03377		0.3808	0.366	0.36822	0.29918	0.26736	0.14856	0.12265	0.04133	0.03452		0.3808	0.366	0.36823	0.29918	0.27663	0.14856	0.12265	0.04133	0.03391
0.3824	0.354	0.36871	0.28265	0.36871	0.11925	0.12359	0.02933	0.03352		0.3824	0.354	0.36699	0.28265	0.26626	0.11925	0.12198	0.02933	0.03428		0.3824	0.354	0.367	0.28265	0.2755	0.11925	0.12198	0.02933	0.03367
0.384	0.37333	0.36748	0.23978	0.36748	0.12325	0.12291	0.02667	0.03328		0.384	0.37333	0.36576	0.23978	0.26518	0.12325	0.1213	0.02667	0.03405		0.384	0.37333	0.36577	0.23978	0.27438	0.12325	0.1213	0.02667	0.03342
0.3856	0.364	0.36626	0.24503	0.36626	0.13258	0.12224	0.04533	0.03303		0.3856	0.364	0.36454	0.24503	0.2641	0.13258	0.12064	0.04533	0.03382		0.3856	0.364	0.36455	0.24503	0.27327	0.13258	0.12064	0.04533	0.03318
0.3872	0.358	0.36505	0.23782	0.36505	0.12992	0.12157	0.02933	0.03279		0.3872	0.358	0.36333	0.23782	0.26302	0.12992	0.11998	0.02933	0.03359		0.3872	0.358	0.36334	0.23782	0.27216	0.12992	0.11998	0.02933	0.03294
0.3888	0.35534	0.36384	0.27841	0.36384	0.12059	0.12091	0.028	0.03255		0.3888	0.35534	0.36212	0.27841	0.26195	0.12059	0.11932	0.028	0.03336		0.3888	0.35534	0.36213	0.27841	0.27106	0.12059	0.11932	0.028	0.0327
0.3904	0.34666	0.36263	0.26728	0.36263	0.12925	0.12025	0.03333	0.03231		0.3904	0.34666	0.36092	0.26728	0.26089	0.12925	0.11867	0.03333	0.03314		0.3904	0.34666	0.36093	0.26728	0.26997	0.12925	0.11867	0.03333	0.03247
0.392	0.34401	0.36144	0.26591	0.36144	0.13524	0.1196	0.03333	0.03208		0.392	0.34401	0.35973	0.26591	0.25983	0.13524	0.11803	0.03333	0.03291		0.392	0.34401	0.35974	0.26591	0.26888	0.13524	0.11803	0.03333	0.03224
0.3936	0.37133	0.36024	0.26453	0.36024	0.12525	0.11896	0.02933	0.03185		0.3936	0.37133	0.35854	0.26453	0.25878	0.12525	0.11739	0.02933	0.03269		0.3936	0.37133	0.35855	0.26453	0.2678	0.12525	0.11739	0.02933	0.03201
0.3952	0.358	0.35906	0.26453	0.35906	0.11925	0.11831	0.03067	0.03162		0.3952	0.358	0.35735	0.26453	0.25774	0.11925	0.11675	0.03067	0.03247		0.3952	0.358	0.35736	0.26453	0.26672	0.11925	0.11675	0.03067	0.03178
0.3968	0.35067	0.35788	0.27421	0.35788	0.12925	0.11768	0.03267	0.03139		0.3968	0.35067	0.35618	0.27421	0.2567	0.12925	0.11612	0.03267	0.03226		0.3968	0.35067	0.35619	0.27421	0.26565	0.12925	0.11612	0.03267	0.03155
0.3984	0.32733	0.3567	0.24635	0.3567	0.12258	0.11705	0.03267	0.03116		0.3984	0.32733	0.355	0.24635	0.25566	0.12258	0.1155	0.03267	0.03204		0.3984	0.32733	0.35501	0.24635	0.26458	0.12258	0.1155	0.03267	0.03133
0.4	0.34134	0.35553	0.28265	0.35553	0.13657	0.11642	0.03267	0.03094		0.4	0.34134	0.35384	0.28265	0.25463	0.13657	0.11488	0.03267	0.03183		0.4	0.34134	0.35385	0.28265	0.26352	0.13657	0.11487	0.03267	0.03111
0.4016	0.34334	0.35437	0.23978	0.35437	0.13191	0.1158	0.02467	0.03072		0.4016	0.34334	0.35267	0.23978	0.25361	0.13191	0.11426	0.02467	0.03162		0.4016	0.34334	0.35268	0.23978	0.26247	0.13191	0.11426	0.02467	0.03089
0.4032	0.33199	0.35321	0.26728	0.35321	0.11192	0.11518	0.03067	0.0305		0.4032	0.33199	0.35152	0.26728	0.2526	0.11192	0.11365	0.03067	0.03141		0.4032	0.33199	0.35153	0.26728	0.26142	0.11192	0.11365	0.03067	0.03067
0.4048	0.34933	0.35206	0.28407	0.35206	0.12125	0.11457	0.03267	0.03028		0.4048	0.34933	0.35037	0.28407	0.25158	0.12125	0.11304	0.03267	0.03121		0.4048	0.34933	0.35038	0.28407	0.26038	0.12125	0.11304	0.03267	0.03046
0.4064	0.32934	0.35091	0.27911	0.35091	0.11459	0.11397	0.03733	0.03007		0.4064	0.32934	0.34922	0.27911	0.25058	0.11459	0.11244	0.03733	0.031		0.4064	0.32934	0.34923	0.27911	0.25934	0.11459	0.11244	0.03733	0.03025
0.408	0.36267	0.34977	0.27771	0.34977	0.11792	0.11336	0.03267	0.02986		0.408	0.36267	0.34808	0.27771	0.24958	0.11792	0.11185	0.03267	0.0308		0.408	0.36267	0.34809	0.27771	0.25831	0.11792	0.11185	0.03267	0.03004
0.4096	0.36	0.34863	0.26591	0.34863	0.12858	0.11277	0.02733	0.02965		0.4096	0.36	0.34695	0.26591	0.24858	0.12858	0.11126	0.02733	0.0306		0.4096	0.36	0.34696	0.26591	0.25728	0.12858	0.11125	0.02733	0.02983
0.4112	0.34801	0.3475	0.24174	0.3475	0.11592	0.11217	0.032	0.02944		0.4112	0.34801	0.34582	0.24174	0.2476	0.11592	0.11067	0.032	0.0304		0.4112	0.34801	0.34583	0.24174	0.25626	0.11592	0.11067	0.032	0.02962
0.4128	0.33466	0.34637	0.25435	0.34637	0.12458	0.11159	0.02933	0.02923		0.4128	0.33466	0.3447	0.25435	0.24661	0.12458	0.11009	0.02933	0.03021		0.4128	0.33466	0.34471	0.25435	0.25525	0.12458	0.11008	0.02933	0.02942
0.4144	0.342	0.34525	0.25569	0.34525	0.11592	0.111	0.03533	0.02903		0.4144	0.342	0.34358	0.25569	0.24563	0.11592	0.10951	0.03533	0.03001		0.4144	0.342	0.34359	0.25569	0.25424	0.11592	0.10951	0.03533	0.02921
0.416	0.32934	0.34414	0.26796	0.34414	0.11792	0.11042	0.02667	0.02883		0.416	0.32934	0.34247	0.26796	0.24466	0.11792	0.10894	0.02667	0.02982		0.416	0.32934	0.34248	0.26796	0.25324	0.11792	0.10893	0.02667	0.02901
0.4176	0.31267	0.34302	0.25975	0.34302	0.13058	0.10985	0.02933	0.02863		0.4176	0.31267	0.34136	0.25975	0.24369	0.13058	0.10837	0.02933	0.02963		0.4176	0.31267	0.34137	0.25975	0.25224	0.13058	0.10836	0.02933	0.02882
0.4192	0.338	0.34192	0.23074	0.34192	0.11525	0.10928	0.02733	0.02843		0.4192	0.338	0.34026	0.23074	0.24273	0.11525	0.1078	0.02733	0.02944		0.4192	0.338	0.34026	0.23074	0.25124	0.11525	0.1078	0.02733	0.02862
0.4208	0.32866	0.34082	0.25637	0.34082	0.11592	0.10871	0.02533	0.02823		0.4208	0.32866	0.33916	0.25637	0.24177	0.11592	0.10724	0.02533	0.02925		0.4208	0.32866	0.33917	0.25637	0.25025	0.11592	0.10724	0.02533	0.02842
0.4224	0.33134	0.33972	0.25569	0.33972	0.10393	0.10815	0.026	0.02804		0.4224	0.33134	0.33807	0.25569	0.24082	0.10393	0.10668	0.026	0.02907		0.4224	0.33134	0.33808	0.25569	0.24927	0.10393	0.10668	0.026	0.02823
0.424	0.35267	0.33863	0.27982	0.33863	0.13724	0.10759	0.03333	0.02784		0.424	0.35267	0.33698	0.27982	0.23987	0.13724	0.10613	0.03333	0.02888		0.424	0.35267	0.33699	0.27982	0.24829	0.13724	0.10613	0.03333	0.02804
0.4256	0.356	0.33755	0.26521	0.33755	0.12192	0.10704	0.03133	0.02765		0.4256	0.356	0.3359	0.26521	0.23893	0.12192	0.10558	0.03133	0.0287		0.4256	0.356	0.33591	0.26521	0.24732	0.12192	0.10558	0.03133	0.02785
0.4272	0.31934	0.33647	0.24635	0.33647	0.11259	0.10649	0.03067	0.02746		0.4272	0.31934	0.33482	0.24635	0.238	0.11259	0.10504	0.03067	0.02852		0.4272	0.31934	0.33483	0.24635	0.24635	0.11259	0.10504	0.03067	0.02766
0.4288	0.33	0.3354	0.249	0.3354	0.0986	0.10595	0.026	0.02728		0.4288	0.33	0.33375	0.249	0.23706	0.0986	0.1045	0.026	0.02834		0.4288	0.33	0.33376	0.249	0.24539	0.0986	0.1045	0.026	0.02748
0.4304	0.31934	0.33433	0.22311	0.33433	0.09927	0.10541	0.02467	0.02709		0.4304	0.31934	0.33268	0.22311	0.23614	0.09927	0.10397	0.02467	0.02816		0.4304	0.31934	0.33269	0.22311	0.24443	0.09927	0.10396	0.02467	0.0273
0.432	0.35267	0.33326	0.24569	0.33326	0.10459	0.10487	0.02067	0.02691		0.432	0.35267	0.33162	0.24569	0.23522	0.10459	0.10343	0.02067	0.02799		0.432	0.35267	0.33163	0.24569	0.24348	0.10459	0.10343	0.02067	0.02711
0.4336	0.316	0.3322	0.23202	0.3322	0.12192	0.10434	0.02467	0.02673		0.4336	0.316	0.33056	0.23202	0.2343	0.12192	0.10291	0.02467	0.02781		0.4336	0.316	0.33057	0.23202	0.24253	0.12192	0.1029	0.02467	0.02693
0.4352	0.34334	0.33115	0.23589	0.33115	0.11326	0.10381	0.02467	0.02655		0.4352	0.34334	0.32951	0.23589	0.23339	0.11326	0.10238	0.02467	0.02764		0.4352	0.34334	0.32952	0.23589	0.24159	0.11326	0.10238	0.02467	0.02675
0.4368	0.29466	0.3301	0.23137	0.3301	0.1066	0.10328	0.02067	0.02637		0.4368	0.29466	0.32846	0.23137	0.23248	0.1066	0.10186	0.02067	0.02747		0.4368	0.29466	0.32847	0.23137	0.24065	0.1066	0.10186	0.02067	0.02658
0.4384	0.35067	0.32905	0.22627	0.32905	0.12125	0.10276	0.02533	0.02619		0.4384	0.35067	0.32742	0.22627	0.23158	0.12125	0.10135	0.02533	0.0273		0.4384	0.35067	0.32743	0.22627	0.23972	0.12125	0.10134	0.02533	0.0264
0.44	0.32333	0.32801	0.21935	0.32801	0.11126	0.10225	0.02867	0.02602		0.44	0.32333	0.32638	0.21935	0.23068	0.11126	0.10083	0.02867	0.02713		0.44	0.32333	0.32639	0.21935	0.23879	0.11126	0.10083	0.02867	0.02623
0.4416	0.33601	0.32697	0.20766	0.32697	0.10793	0.10173	0.02733	0.02584		0.4416	0.33601	0.32535	0.20766	0.22979	0.10793	0.10033	0.02733	0.02697		0.4416	0.33601	0.32536	0.20766	0.23787	0.10793	0.10032	0.02733	0.02606
0.4432	0.34733	0.32594	0.25705	0.32594	0.11126	0.10122	0.02333	0.02567		0.4432	0.34733	0.32432	0.25705	0.2289	0.11126	0.09982	0.02333	0.0268		0.4432	0.34733	0.32433	0.25705	0.23695	0.11126	0.09982	0.02333	0.02589
0.4448	0.32467	0.32492	0.25637	0.32492	0.1066	0.10072	0.026	0.0255		0.4448	0.32467	0.3233	0.25637	0.22802	0.1066	0.09932	0.026	0.02664		0.4448	0.32467	0.3233	0.25637	0.23603	0.1066	0.09932	0.026	0.02572
0.4464	0.31534	0.3239	0.21935	0.3239	0.10526	0.10021	0.02533	0.02533		0.4464	0.31534	0.32228	0.21935	0.22714	0.10526	0.09882	0.02533	0.02648		0.4464	0.31534	0.32228	0.21935	0.23513	0.10526	0.09882	0.02533	0.02555
0.448	0.32934	0.32288	0.22186	0.32288	0.11592	0.09972	0.02733	0.02516		0.448	0.32934	0.32126	0.22186	0.22627	0.11592	0.09833	0.02733	0.02632		0.448	0.32934	0.32127	0.22186	0.23422	0.11592	0.09833	0.02733	0.02538
0.4496	0.316	0.32187	0.22311	0.32187	0.11992	0.09922	0.02733	0.025		0.4496	0.316	0.32025	0.22311	0.2254	0.11992	0.09784	0.02733	0.02616		0.4496	0.316	0.32026	0.22311	0.23332	0.11992	0.09784	0.02733	0.02522
0.4512	0.31667	0.32086	0.26866	0.32086	0.10793	0.09873	0.02333	0.02483		0.4512	0.31667	0.31925	0.26866	0.22453	0.10793	0.09735	0.02333	0.026		0.4512	0.31667	0.31926	0.26866	0.23243	0.10793	0.09735	0.02333	0.02505
0.4528	0.31267	0.31985	0.22755	0.31985	0.10526	0.09824	0.022	0.02467		0.4528	0.31267	0.31825	0.22755	0.22367	0.10526	0.09687	0.022	0.02585		0.4528	0.31267	0.31825	0.22755	0.23154	0.10526	0.09687	0.022	0.02489
0.4544	0.30734	0.31886	0.23266	0.31886	0.09461	0.09776	0.024	0.02451		0.4544	0.30734	0.31725	0.23266	0.22282	0.09461	0.09639	0.024	0.02569		0.4544	0.30734	0.31726	0.23266	0.23065	0.09461	0.09639	0.024	0.02473
0.456	0.33	0.31786	0.22501	0.31786	0.10993	0.09728	0.016	0.02435		0.456	0.33	0.31626	0.22501	0.22196	0.10993	0.09592	0.016	0.02554		0.456	0.33	0.31627	0.22501	0.22977	0.10993	0.09591	0.016	0.02457
0.4576	0.308	0.31687	0.251	0.31687	0.11726	0.0968	0.02333	0.02419		0.4576	0.308	0.31527	0.251	0.22112	0.11726	0.09544	0.02333	0.02539		0.4576	0.308	0.31528	0.251	0.22889	0.11726	0.09544	0.02333	0.02442
0.4592	0.31799	0.31589	0.24569	0.31589	0.09394	0.09633	0.01933	0.02404		0.4592	0.31799	0.31429	0.24569	0.22028	0.09394	0.09497	0.01933	0.02524		0.4592	0.31799	0.3143	0.24569	0.22802	0.09394	0.09497	0.01933	0.02426
0.4608	0.30934	0.31491	0.2424	0.31491	0.10726	0.09586	0.018	0.02388		0.4608	0.30934	0.31331	0.2424	0.21944	0.10726	0.09451	0.018	0.02509		0.4608	0.30934	0.31332	0.2424	0.22715	0.10726	0.0945	0.018	0.02411
0.4624	0.354	0.31393	0.23395	0.31393	0.11259	0.09539	0.02533	0.02373		0.4624	0.354	0.31234	0.23395	0.2186	0.11259	0.09405	0.02533	0.02494		0.4624	0.354	0.31235	0.23395	0.22629	0.11259	0.09404	0.02533	0.02395
0.464	0.3	0.31296	0.23913	0.31296	0.1026	0.09493	0.02	0.02357		0.464	0.3	0.31137	0.23913	0.21777	0.1026	0.09359	0.02	0.02479		0.464	0.3	0.31138	0.23913	0.22543	0.1026	0.09358	0.02	0.0238
0.4656	0.32667	0.31199	0.23074	0.31199	0.0986	0.09447	0.022	0.02342		0.4656	0.32667	0.3104	0.23074	0.21695	0.0986	0.09313	0.022	0.02465		0.4656	0.32667	0.31041	0.23074	0.22457	0.0986	0.09313	0.022	0.02365
0.4672	0.32533	0.31103	0.24437	0.31103	0.08261	0.09401	0.02533	0.02327		0.4672	0.32533	0.30944	0.24437	0.21613	0.08261	0.09268	0.02533	0.0245		0.4672	0.32533	0.30945	0.24437	0.22372	0.08261	0.09267	0.02533	0.0235
0.4688	0.30334	0.31007	0.21071	0.31007	0.09327	0.09355	0.014	0.02312		0.4688	0.30334	0.30849	0.21071	0.21531	0.09327	0.09223	0.014	0.02436		0.4688	0.30334	0.30849	0.21071	0.22288	0.09327	0.09222	0.014	0.02336
0.4704	0.29267	0.30911	0.22564	0.30911	0.09727	0.0931	0.02533	0.02298		0.4704	0.29267	0.30753	0.22564	0.2145	0.09727	0.09178	0.02533	0.02422		0.4704	0.29267	0.30754	0.22564	0.22203	0.09727	0.09178	0.02533	0.02321
0.472	0.29534	0.30816	0.20948	0.30816	0.09594	0.09266	0.02133	0.02283		0.472	0.29534	0.30659	0.20948	0.21369	0.09594	0.09134	0.02133	0.02408		0.472	0.29534	0.30659	0.20948	0.2212	0.09594	0.09134	0.02133	0.02306
0.4736	0.28934	0.30722	0.22501	0.30722	0.09394	0.09221	0.02933	0.02269		0.4736	0.28934	0.30564	0.22501	0.21289	0.09394	0.0909	0.02933	0.02394		0.4736	0.28934	0.30565	0.22501	0.22036	0.09394	0.0909	0.02933	0.02292
0.4752	0.29866	0.30627	0.23202	0.30627	0.09594	0.09177	0.02333	0.02254		0.4752	0.29866	0.3047	0.23202	0.21209	0.09594	0.09046	0.02333	0.0238		0.4752	0.29866	0.30471	0.23202	0.21953	0.09594	0.09046	0.02333	0.02278
0.4768	0.31466	0.30534	0.21009	0.30534	0.09993	0.09133	0.024	0.0224		0.4768	0.31466	0.30377	0.21009	0.21129	0.09993	0.09003	0.024	0.02366		0.4768	0.31466	0.30377	0.21009	0.21871	0.09993	0.09003	0.024	0.02264
0.4784	0.31799	0.3044	0.24635	0.3044	0.08528	0.0909	0.016	0.02226		0.4784	0.31799	0.30284	0.24635	0.2105	0.08528	0.0896	0.016	0.02353		0.4784	0.31799	0.30284	0.24635	0.21789	0.08528	0.08959	0.016	0.0225
0.48	0.29733	0.30347	0.22755	0.30347	0.10393	0.09047	0.01533	0.02212		0.48	0.29733	0.30191	0.22755	0.20971	0.10393	0.08917	0.01533	0.02339		0.48	0.29733	0.30192	0.22755	0.21707	0.10393	0.08917	0.01533	0.02236
0.4816	0.30067	0.30255	0.21749	0.30255	0.10526	0.09004	0.022	0.02198		0.4816	0.30067	0.30099	0.21749	0.20893	0.10526	0.08875	0.022	0.02326		0.4816	0.30067	0.30099	0.21749	0.21626	0.10526	0.08874	0.022	0.02222
0.4832	0.306	0.30163	0.23523	0.30163	0.08594	0.08961	0.026	0.02184		0.4832	0.306	0.30007	0.23523	0.20815	0.08594	0.08833	0.026	0.02313		0.4832	0.306	0.30007	0.23523	0.21545	0.08594	0.08832	0.026	0.02208
0.4848	0.292	0.30071	0.23266	0.30071	0.07662	0.08919	0.022	0.02171		0.4848	0.292	0.29915	0.23266	0.20738	0.07662	0.08791	0.022	0.02299		0.4848	0.292	0.29916	0.23266	0.21464	0.07662	0.0879	0.022	0.02195
0.4864	0.28133	0.29979	0.23395	0.29979	0.08928	0.08877	0.016	0.02157		0.4864	0.28133	0.29824	0.23395	0.2066	0.08928	0.08749	0.016	0.02286		0.4864	0.28133	0.29825	0.23395	0.21384	0.08928	0.08749	0.016	0.02181
0.488	0.29267	0.29889	0.19511	0.29889	0.09394	0.08835	0.02	0.02144		0.488	0.29267	0.29733	0.19511	0.20584	0.09394	0.08708	0.02	0.02274		0.488	0.29267	0.29734	0.19511	0.21305	0.09394	0.08707	0.02	0.02168
0.4896	0.32001	0.29798	0.1756	0.29798	0.09461	0.08794	0.022	0.02131		0.4896	0.32001	0.29643	0.1756	0.20507	0.09461	0.08667	0.022	0.02261		0.4896	0.32001	0.29644	0.1756	0.21225	0.09461	0.08666	0.022	0.02155
0.4912	0.28867	0.29708	0.24371	0.29708	0.0986	0.08752	0.02133	0.02117		0.4912	0.28867	0.29553	0.24371	0.20431	0.0986	0.08626	0.02133	0.02248		0.4912	0.28867	0.29554	0.24371	0.21146	0.0986	0.08625	0.02133	0.02142
0.4928	0.27333	0.29618	0.23523	0.29618	0.0986	0.08712	0.018	0.02104		0.4928	0.27333	0.29464	0.23523	0.20356	0.0986	0.08586	0.018	0.02235		0.4928	0.27333	0.29465	0.23523	0.21068	0.0986	0.08585	0.018	0.02129
0.4944	0.27867	0.29529	0.18869	0.29529	0.0986	0.08671	0.016	0.02091		0.4944	0.27867	0.29375	0.18869	0.20281	0.0986	0.08545	0.016	0.02223		0.4944	0.27867	0.29376	0.18869	0.2099	0.0986	0.08545	0.016	0.02116
0.496	0.29733	0.2944	0.20343	0.2944	0.08394	0.08631	0.022	0.02079		0.496	0.29733	0.29286	0.20343	0.20206	0.08394	0.08505	0.022	0.02211		0.496	0.29733	0.29287	0.20343	0.20912	0.08394	0.08505	0.022	0.02103
0.4976	0.29067	0.29351	0.20644	0.29351	0.10726	0.08591	0.02533	0.02066		0.4976	0.29067	0.29198	0.20644	0.20131	0.10726	0.08466	0.02533	0.02198		0.4976	0.29067	0.29198	0.20644	0.20835	0.10726	0.08465	0.02533	0.0209
0.4992	0.26534	0.29263	0.20524	0.29263	0.10593	0.08551	0.016	0.02053		0.4992	0.26534	0.2911	0.20524	0.20057	0.10593	0.08426	0.016	0.02186		0.4992	0.26534	0.29111	0.20524	0.20758	0.10593	0.08426	0.016	0.02078
0.5008	0.31534	0.29175	0.20705	0.29175	0.08328	0.08511	0.01333	0.02041		0.5008	0.31534	0.29022	0.20705	0.19983	0.08328	0.08387	0.01333	0.02174		0.5008	0.31534	0.29023	0.20705	0.20681	0.08328	0.08387	0.01333	0.02065
0.5024	0.286	0.29088	0.19334	0.29088	0.0966	0.08472	0.014	0.02028		0.5024	0.286	0.28935	0.19334	0.1991	0.0966	0.08349	0.014	0.02162		0.5024	0.286	0.28936	0.19334	0.20605	0.0966	0.08348	0.014	0.02053
0.504	0.30934	0.29001	0.20163	0.29001	0.08594	0.08433	0.02467	0.02016		0.504	0.30934	0.28848	0.20163	0.19837	0.08594	0.0831	0.02467	0.0215		0.504	0.30934	0.28849	0.20163	0.20529	0.08594	0.08309	0.02467	0.02041
0.5056	0.30267	0.28914	0.20223	0.28914	0.08594	0.08394	0.01933	0.02004		0.5056	0.30267	0.28762	0.20223	0.19765	0.08594	0.08272	0.01933	0.02138		0.5056	0.30267	0.28763	0.20223	0.20454	0.08594	0.08271	0.01933	0.02029
0.5072	0.28266	0.28828	0.191	0.28828	0.08394	0.08356	0.024	0.01992		0.5072	0.28266	0.28676	0.191	0.19692	0.08394	0.08234	0.024	0.02127		0.5072	0.28266	0.28677	0.191	0.20379	0.08394	0.08233	0.024	0.02017
0.5088	0.28	0.28742	0.20948	0.28742	0.08461	0.08318	0.01933	0.0198		0.5088	0.28	0.2859	0.20948	0.1962	0.08461	0.08196	0.01933	0.02115		0.5088	0.28	0.28591	0.20948	0.20304	0.08461	0.08195	0.01933	0.02005
0.5104	0.278	0.28656	0.2333	0.28656	0.07395	0.0828	0.018	0.01968		0.5104	0.278	0.28505	0.2333	0.19549	0.07395	0.08158	0.018	0.02104		0.5104	0.278	0.28506	0.2333	0.2023	0.07395	0.08158	0.018	0.01993
0.512	0.28466	0.28571	0.20888	0.28571	0.08061	0.08242	0.01733	0.01956		0.512	0.28466	0.2842	0.20888	0.19478	0.08061	0.08121	0.01733	0.02092		0.512	0.28466	0.28421	0.20888	0.20156	0.08061	0.0812	0.01733	0.01981
0.5136	0.26867	0.28486	0.21811	0.28486	0.09527	0.08205	0.01933	0.01944		0.5136	0.26867	0.28335	0.21811	0.19407	0.09527	0.08084	0.01933	0.02081		0.5136	0.26867	0.28336	0.21811	0.20082	0.09527	0.08083	0.01933	0.0197
0.5152	0.306	0.28402	0.18351	0.28402	0.07662	0.08168	0.01933	0.01933		0.5152	0.306	0.28251	0.18351	0.19336	0.07662	0.08047	0.01933	0.0207		0.5152	0.306	0.28252	0.18351	0.20009	0.07662	0.08046	0.01933	0.01958
0.5168	0.292	0.28318	0.1858	0.28318	0.1006	0.08131	0.018	0.01921		0.5168	0.292	0.28167	0.1858	0.19266	0.1006	0.08011	0.018	0.02058		0.5168	0.292	0.28168	0.1858	0.19936	0.1006	0.0801	0.018	0.01947
0.5184	0.27533	0.28234	0.22061	0.28234	0.08328	0.08094	0.01467	0.0191		0.5184	0.27533	0.28084	0.22061	0.19196	0.08328	0.07974	0.01467	0.02047		0.5184	0.27533	0.28085	0.22061	0.19863	0.08328	0.07974	0.01467	0.01935
0.52	0.298	0.28151	0.21624	0.28151	0.06928	0.08057	0.01933	0.01899		0.52	0.298	0.28001	0.21624	0.19127	0.06928	0.07938	0.01933	0.02036		0.52	0.298	0.28001	0.21624	0.19791	0.06928	0.07938	0.01933	0.01924
0.5216	0.29534	0.28068	0.20223	0.28068	0.08928	0.08021	0.01933	0.01887		0.5216	0.29534	0.27918	0.20223	0.19058	0.08928	0.07902	0.01933	0.02025		0.5216	0.29534	0.27919	0.20223	0.19719	0.08928	0.07902	0.01933	0.01913
0.5232	0.29267	0.27985	0.19628	0.27985	0.08194	0.07985	0.02133	0.01876		0.5232	0.29267	0.27836	0.19628	0.18989	0.08194	0.07867	0.02133	0.02015		0.5232	0.29267	0.27836	0.19628	0.19647	0.08194	0.07866	0.02133	0.01902
0.5248	0.27667	0.27903	0.23074	0.27903	0.07861	0.0795	0.02467	0.01865		0.5248	0.27667	0.27753	0.23074	0.18921	0.07861	0.07831	0.02467	0.02004		0.5248	0.27667	0.27754	0.23074	0.19576	0.07861	0.07831	0.02467	0.01891
0.5264	0.274	0.27821	0.20403	0.27821	0.07928	0.07914	0.01467	0.01854		0.5264	0.274	0.27672	0.20403	0.18853	0.07928	0.07796	0.01467	0.01993		0.5264	0.274	0.27672	0.20403	0.19505	0.07928	0.07796	0.01467	0.0188
0.528	0.28534	0.27739	0.18984	0.27739	0.0986	0.07879	0.01867	0.01843		0.528	0.28534	0.2759	0.18984	0.18785	0.0986	0.07761	0.01867	0.01983		0.528	0.28534	0.27591	0.18984	0.19435	0.0986	0.07761	0.01867	0.01869
0.5296	0.28934	0.27658	0.18695	0.27658	0.09927	0.07844	0.01933	0.01833		0.5296	0.28934	0.27509	0.18695	0.18717	0.09927	0.07727	0.01933	0.01972		0.5296	0.28934	0.2751	0.18695	0.19365	0.09927	0.07726	0.01933	0.01858
0.5312	0.25267	0.27577	0.19806	0.27577	0.07528	0.07809	0.02	0.01822		0.5312	0.25267	0.27429	0.19806	0.1865	0.07528	0.07692	0.02	0.01962		0.5312	0.25267	0.27429	0.19806	0.19295	0.07528	0.07692	0.02	0.01847
0.5328	0.27533	0.27496	0.19925	0.27496	0.08461	0.07774	0.02067	0.01811		0.5328	0.27533	0.27348	0.19925	0.18584	0.08461	0.07658	0.02067	0.01952		0.5328	0.27533	0.27349	0.19925	0.19225	0.08461	0.07657	0.02067	0.01837
0.5344	0.276	0.27416	0.21131	0.27416	0.08661	0.0774	0.02467	0.01801		0.5344	0.276	0.27268	0.21131	0.18517	0.08661	0.07624	0.02467	0.01941		0.5344	0.276	0.27269	0.21131	0.19156	0.08661	0.07623	0.02467	0.01826
0.536	0.272	0.27336	0.18984	0.27336	0.08061	0.07706	0.01267	0.0179		0.536	0.272	0.27189	0.18984	0.18451	0.08061	0.0759	0.01267	0.01931		0.536	0.272	0.27189	0.18984	0.19087	0.08061	0.07589	0.01267	0.01816
0.5376	0.24866	0.27256	0.19334	0.27256	0.07795	0.07672	0.01533	0.0178		0.5376	0.24866	0.27109	0.19334	0.18385	0.07795	0.07557	0.01533	0.01921		0.5376	0.24866	0.2711	0.19334	0.19019	0.07795	0.07556	0.01533	0.01806
0.5392	0.292	0.27177	0.18294	0.27177	0.07861	0.07638	0.01267	0.0177		0.5392	0.292	0.2703	0.18294	0.1832	0.07861	0.07523	0.01267	0.01911		0.5392	0.292	0.27031	0.18294	0.18951	0.07861	0.07523	0.01267	0.01795
0.5408	0.292	0.27098	0.19687	0.27098	0.08928	0.07605	0.024	0.0176		0.5408	0.292	0.26952	0.19687	0.18255	0.08928	0.0749	0.024	0.01901		0.5408	0.292	0.26952	0.19687	0.18883	0.08928	0.07489	0.024	0.01785
0.5424	0.284	0.2702	0.21687	0.2702	0.07528	0.07571	0.01667	0.01749		0.5424	0.284	0.26873	0.21687	0.1819	0.07528	0.07457	0.01667	0.01891		0.5424	0.284	0.26874	0.21687	0.18815	0.07528	0.07456	0.01667	0.01775
0.544	0.282	0.26941	0.21439	0.26941	0.07462	0.07538	0.01133	0.01739		0.544	0.282	0.26795	0.21439	0.18125	0.07462	0.07424	0.01133	0.01882		0.544	0.282	0.26796	0.21439	0.18748	0.07462	0.07424	0.01133	0.01765
0.5456	0.26867	0.26863	0.18465	0.26863	0.08727	0.07506	0.01533	0.01729		0.5456	0.26867	0.26718	0.18465	0.18061	0.08727	0.07392	0.01533	0.01872		0.5456	0.26867	0.26718	0.18465	0.18681	0.08727	0.07391	0.01533	0.01755
0.5472	0.26267	0.26786	0.19334	0.26786	0.08128	0.07473	0.018	0.0172		0.5472	0.26267	0.2664	0.19334	0.17997	0.08128	0.0736	0.018	0.01862		0.5472	0.26267	0.26641	0.19334	0.18615	0.08128	0.07359	0.018	0.01745
0.5488	0.26467	0.26709	0.17897	0.26709	0.06995	0.0744	0.018	0.0171		0.5488	0.26467	0.26563	0.17897	0.17934	0.06995	0.07328	0.018	0.01853		0.5488	0.26467	0.26564	0.17897	0.18548	0.06995	0.07327	0.018	0.01736
0.5504	0.278	0.26632	0.18351	0.26632	0.07728	0.07408	0.02	0.017		0.5504	0.278	0.26487	0.18351	0.1787	0.07728	0.07296	0.02	0.01843		0.5504	0.278	0.26487	0.18351	0.18482	0.07728	0.07295	0.02	0.01726
0.552	0.26933	0.26555	0.19628	0.26555	0.08461	0.07376	0.02	0.0169		0.552	0.26933	0.2641	0.19628	0.17807	0.08461	0.07264	0.02	0.01834		0.552	0.26933	0.26411	0.19628	0.18417	0.08461	0.07263	0.02	0.01716
0.5536	0.262	0.26479	0.21749	0.26479	0.07795	0.07344	0.01733	0.01681		0.5536	0.262	0.26334	0.21749	0.17745	0.07795	0.07233	0.01733	0.01824		0.5536	0.262	0.26335	0.21749	0.18352	0.07795	0.07232	0.01733	0.01707
0.5552	0.25866	0.26403	0.16193	0.26403	0.07462	0.07313	0.01	0.01671		0.5552	0.25866	0.26258	0.16193	0.17682	0.07462	0.07201	0.01	0.01815		0.5552	0.25866	0.26259	0.16193	0.18286	0.07462	0.07201	0.01	0.01697
0.5568	0.258	0.26327	0.18984	0.26327	0.07262	0.07281	0.01133	0.01662		0.5568	0.258	0.26183	0.18984	0.1762	0.07262	0.0717	0.01133	0.01806		0.5568	0.258	0.26184	0.18984	0.18222	0.07262	0.07169	0.01133	0.01688
0.5584	0.27933	0.26252	0.18752	0.26252	0.07195	0.0725	0.01467	0.01653		0.5584	0.27933	0.26108	0.18752	0.17558	0.07195	0.07139	0.01467	0.01797		0.5584	0.27933	0.26109	0.18752	0.18157	0.07195	0.07139	0.01467	0.01679
0.56	0.25067	0.26177	0.18351	0.26177	0.07062	0.07219	0.016	0.01643		0.56	0.25067	0.26033	0.18351	0.17497	0.07062	0.07109	0.016	0.01788		0.56	0.25067	0.26034	0.18351	0.18093	0.07062	0.07108	0.016	0.01669
0.5616	0.27467	0.26102	0.20948	0.26102	0.07462	0.07188	0.014	0.01634		0.5616	0.27467	0.25959	0.20948	0.17436	0.07462	0.07078	0.014	0.01779		0.5616	0.27467	0.25959	0.20948	0.18029	0.07462	0.07077	0.014	0.0166
0.5632	0.27333	0.26027	0.19511	0.26027	0.08394	0.07158	0.01733	0.01625		0.5632	0.27333	0.25884	0.19511	0.17375	0.08394	0.07048	0.01733	0.0177		0.5632	0.27333	0.25885	0.19511	0.17966	0.08394	0.07047	0.01733	0.01651
0.5648	0.27667	0.25953	0.16897	0.25953	0.07062	0.07127	0.01333	0.01616		0.5648	0.27667	0.2581	0.16897	0.17314	0.07062	0.07018	0.01333	0.01761		0.5648	0.27667	0.25811	0.16897	0.17903	0.07062	0.07017	0.01333	0.01642
0.5664	0.23867	0.25879	0.20223	0.25879	0.07328	0.07097	0.018	0.01607		0.5664	0.23867	0.25737	0.20223	0.17254	0.07328	0.06988	0.018	0.01752		0.5664	0.23867	0.25738	0.20223	0.1784	0.07328	0.06987	0.018	0.01633
0.568	0.26733	0.25806	0.20403	0.25806	0.07528	0.07067	0.01533	0.01598		0.568	0.26733	0.25664	0.20403	0.17194	0.07528	0.06958	0.01533	0.01743		0.568	0.26733	0.25664	0.20403	0.17777	0.07528	0.06957	0.01533	0.01624
0.5696	0.25866	0.25733	0.21378	0.25733	0.07861	0.07037	0.01667	0.01589		0.5696	0.25866	0.25591	0.21378	0.17134	0.07861	0.06928	0.01667	0.01735		0.5696	0.25866	0.25591	0.21378	0.17715	0.07861	0.06928	0.01667	0.01615
0.5712	0.258	0.2566	0.1858	0.2566	0.07528	0.07007	0.01467	0.0158		0.5712	0.258	0.25518	0.1858	0.17074	0.07528	0.06899	0.01467	0.01726		0.5712	0.258	0.25519	0.1858	0.17653	0.07528	0.06898	0.01467	0.01606
0.5728	0.248	0.25587	0.16462	0.25587	0.06529	0.06978	0.02	0.01572		0.5728	0.248	0.25446	0.16462	0.17015	0.06529	0.0687	0.02	0.01718		0.5728	0.248	0.25446	0.16462	0.17591	0.06529	0.06869	0.02	0.01598
0.5744	0.26	0.25515	0.16462	0.25515	0.07395	0.06948	0.01467	0.01563		0.5744	0.26	0.25373	0.16462	0.16956	0.07395	0.06841	0.01467	0.01709		0.5744	0.26	0.25374	0.16462	0.17529	0.07395	0.0684	0.01467	0.01589
0.576	0.262	0.25443	0.17897	0.25443	0.07662	0.06919	0.01933	0.01554		0.576	0.262	0.25302	0.17897	0.16898	0.07662	0.06812	0.01933	0.01701		0.576	0.262	0.25302	0.17897	0.17468	0.07662	0.06811	0.01933	0.01581
0.5776	0.25133	0.25371	0.17116	0.25371	0.05263	0.0689	0.01533	0.01546		0.5776	0.25133	0.2523	0.17116	0.16839	0.05263	0.06783	0.01533	0.01692		0.5776	0.25133	0.25231	0.17116	0.17407	0.05263	0.06782	0.01533	0.01572
0.5792	0.27333	0.25299	0.21378	0.25299	0.07595	0.06861	0.014	0.01537		0.5792	0.27333	0.25159	0.21378	0.16781	0.07595	0.06755	0.014	0.01684		0.5792	0.27333	0.2516	0.21378	0.17347	0.07595	0.06754	0.014	0.01564
0.5808	0.25133	0.25228	0.18752	0.25228	0.06928	0.06833	0.01333	0.01529		0.5808	0.25133	0.25088	0.18752	0.16723	0.06928	0.06726	0.01333	0.01676		0.5808	0.25133	0.25089	0.18752	0.17286	0.06928	0.06726	0.01333	0.01555
0.5824	0.25866	0.25157	0.18408	0.25157	0.06462	0.06804	0.014	0.01521		0.5824	0.25866	0.25017	0.18408	0.16666	0.06462	0.06698	0.014	0.01668		0.5824	0.25866	0.25018	0.18408	0.17226	0.06462	0.06697	0.014	0.01547
0.584	0.272	0.25087	0.15555	0.25087	0.06196	0.06776	0.01333	0.01512		0.584	0.272	0.24947	0.15555	0.16608	0.06196	0.0667	0.01333	0.01659		0.584	0.272	0.24948	0.15555	0.17166	0.06196	0.06669	0.01333	0.01539
0.5856	0.26134	0.25017	0.17449	0.25017	0.07595	0.06748	0.01333	0.01504		0.5856	0.26134	0.24877	0.17449	0.16551	0.07595	0.06642	0.01333	0.01651		0.5856	0.26134	0.24878	0.17449	0.17107	0.07595	0.06642	0.01333	0.0153
0.5872	0.25133	0.24947	0.15608	0.24947	0.06196	0.0672	0.01267	0.01496		0.5872	0.25133	0.24807	0.15608	0.16495	0.06196	0.06615	0.01267	0.01643		0.5872	0.25133	0.24808	0.15608	0.17048	0.06196	0.06614	0.01267	0.01522
0.5888	0.252	0.24877	0.16086	0.24877	0.06196	0.06692	0.01533	0.01488		0.5888	0.252	0.24738	0.16086	0.16438	0.06196	0.06587	0.01533	0.01635		0.5888	0.252	0.24738	0.16086	0.16989	0.06196	0.06587	0.01533	0.01514
0.5904	0.23934	0.24807	0.17505	0.24807	0.06263	0.06665	0.00867	0.0148		0.5904	0.23934	0.24669	0.17505	0.16382	0.06263	0.0656	0.00867	0.01628		0.5904	0.23934	0.24669	0.17505	0.1693	0.06263	0.06559	0.00867	0.01506
0.592	0.24334	0.24738	0.17116	0.24738	0.07795	0.06637	0.01933	0.01472		0.592	0.24334	0.246	0.17116	0.16326	0.07795	0.06533	0.01933	0.0162		0.592	0.24334	0.246	0.17116	0.16872	0.07795	0.06532	0.01933	0.01498
0.5936	0.242	0.24669	0.17007	0.24669	0.06928	0.0661	0.01533	0.01464		0.5936	0.242	0.24531	0.17007	0.1627	0.06928	0.06506	0.01533	0.01612		0.5936	0.242	0.24531	0.17007	0.16813	0.06928	0.06505	0.01533	0.0149
0.5952	0.26267	0.24601	0.1881	0.24601	0.07328	0.06583	0.008	0.01456		0.5952	0.26267	0.24463	0.1881	0.16215	0.07328	0.06479	0.008	0.01604		0.5952	0.26267	0.24463	0.1881	0.16755	0.07328	0.06478	0.008	0.01482
0.5968	0.24467	0.24532	0.17673	0.24532	0.04863	0.06556	0.01267	0.01448		0.5968	0.24467	0.24394	0.17673	0.16159	0.04863	0.06452	0.01267	0.01597		0.5968	0.24467	0.24395	0.17673	0.16698	0.04863	0.06452	0.01267	0.01475
0.5984	0.26267	0.24464	0.17616	0.24464	0.07128	0.06529	0.014	0.01441		0.5984	0.26267	0.24327	0.17616	0.16104	0.07128	0.06426	0.014	0.01589		0.5984	0.26267	0.24327	0.17616	0.1664	0.07128	0.06425	0.014	0.01467
0.6	0.25	0.24396	0.19511	0.24396	0.06329	0.06502	0.018	0.01433		0.6	0.25	0.24259	0.19511	0.1605	0.06329	0.064	0.018	0.01581		0.6	0.25	0.2426	0.19511	0.16583	0.06329	0.06399	0.018	0.01459
0.6016	0.234	0.24329	0.16842	0.24329	0.06995	0.06476	0.01467	0.01425		0.6016	0.234	0.24192	0.16842	0.15995	0.06995	0.06373	0.01467	0.01574		0.6016	0.234	0.24192	0.16842	0.16526	0.06995	0.06373	0.01467	0.01452
0.6032	0.23067	0.24262	0.16516	0.24262	0.06329	0.0645	0.01467	0.01418		0.6032	0.23067	0.24125	0.16516	0.15941	0.06329	0.06347	0.01467	0.01566		0.6032	0.23067	0.24125	0.16516	0.1647	0.06329	0.06347	0.01467	0.01444
0.6048	0.26067	0.24195	0.18695	0.24195	0.06662	0.06423	0.012	0.0141		0.6048	0.26067	0.24058	0.18695	0.15887	0.06662	0.06322	0.012	0.01559		0.6048	0.26067	0.24059	0.18695	0.16413	0.06662	0.06321	0.012	0.01436
0.6064	0.254	0.24128	0.15872	0.24128	0.06462	0.06397	0.01067	0.01403		0.6064	0.254	0.23991	0.15872	0.15833	0.06462	0.06296	0.01067	0.01552		0.6064	0.254	0.23992	0.15872	0.16357	0.06462	0.06295	0.01067	0.01429
0.608	0.23533	0.24061	0.163	0.24061	0.06596	0.06372	0.01533	0.01395		0.608	0.23533	0.23925	0.163	0.1578	0.06596	0.0627	0.01533	0.01544		0.608	0.23533	0.23926	0.163	0.16301	0.06596	0.06269	0.01533	0.01422
0.6096	0.23466	0.23995	0.13919	0.23995	0.07262	0.06346	0.014	0.01388		0.6096	0.23466	0.23859	0.13919	0.15727	0.07262	0.06245	0.014	0.01537		0.6096	0.23466	0.2386	0.13919	0.16246	0.07262	0.06244	0.014	0.01414
0.6112	0.234	0.23929	0.16678	0.23929	0.06862	0.0632	0.014	0.01381		0.6112	0.234	0.23794	0.16678	0.15674	0.06862	0.0622	0.014	0.0153		0.6112	0.234	0.23794	0.16678	0.1619	0.06862	0.06219	0.014	0.01407
0.6128	0.23133	0.23864	0.1519	0.23864	0.07062	0.06295	0.012	0.01373		0.6128	0.23133	0.23728	0.1519	0.15621	0.07062	0.06194	0.012	0.01523		0.6128	0.23133	0.23729	0.1519	0.16135	0.07062	0.06194	0.012	0.014
0.6144	0.25467	0.23798	0.16516	0.23798	0.07062	0.0627	0.014	0.01366		0.6144	0.25467	0.23663	0.16516	0.15569	0.07062	0.06169	0.014	0.01516		0.6144	0.25467	0.23664	0.16516	0.16081	0.07062	0.06169	0.014	0.01392
0.616	0.216	0.23733	0.16952	0.23733	0.06329	0.06245	0.01067	0.01359		0.616	0.216	0.23598	0.16952	0.15516	0.06329	0.06145	0.01067	0.01508		0.616	0.216	0.23599	0.16952	0.16026	0.06329	0.06144	0.01067	0.01385
0.6176	0.23	0.23668	0.1519	0.23668	0.06862	0.0622	0.01	0.01352		0.6176	0.23	0.23533	0.1519	0.15464	0.06862	0.0612	0.01	0.01501		0.6176	0.23	0.23534	0.1519	0.15972	0.06862	0.06119	0.01	0.01378
0.6192	0.23133	0.23603	0.14019	0.23603	0.06462	0.06195	0.01	0.01345		0.6192	0.23133	0.23469	0.14019	0.15412	0.06462	0.06095	0.01	0.01494		0.6192	0.23133	0.2347	0.14019	0.15917	0.06462	0.06095	0.01	0.01371
0.6208	0.232	0.23539	0.17394	0.23539	0.06329	0.0617	0.016	0.01338		0.6208	0.232	0.23405	0.17394	0.15361	0.06329	0.06071	0.016	0.01488		0.6208	0.232	0.23405	0.17394	0.15864	0.06329	0.0607	0.016	0.01364
0.6224	0.24334	0.23475	0.1858	0.23475	0.05729	0.06146	0.008	0.01331		0.6224	0.24334	0.23341	0.1858	0.1531	0.05729	0.06047	0.008	0.01481		0.6224	0.24334	0.23341	0.1858	0.1581	0.05729	0.06046	0.008	0.01357
0.624	0.226	0.23411	0.16788	0.23411	0.06396	0.06121	0.01	0.01324		0.624	0.226	0.23277	0.16788	0.15259	0.06396	0.06023	0.01	0.01474		0.624	0.226	0.23278	0.16788	0.15756	0.06396	0.06022	0.01	0.0135
0.6256	0.22934	0.23347	0.18637	0.23347	0.06795	0.06097	0.01267	0.01317		0.6256	0.22934	0.23214	0.18637	0.15208	0.06795	0.05999	0.01267	0.01467		0.6256	0.22934	0.23214	0.18637	0.15703	0.06795	0.05998	0.01267	0.01343
0.6272	0.22267	0.23284	0.18408	0.23284	0.0513	0.06073	0.012	0.0131		0.6272	0.22267	0.23151	0.18408	0.15157	0.0513	0.05975	0.012	0.0146		0.6272	0.22267	0.23151	0.18408	0.1565	0.0513	0.05974	0.012	0.01337
0.6288	0.24533	0.23221	0.17007	0.23221	0.0553	0.06049	0.012	0.01304		0.6288	0.24533	0.23088	0.17007	0.15107	0.0553	0.05951	0.012	0.01454		0.6288	0.24533	0.23088	0.17007	0.15598	0.0553	0.0595	0.012	0.0133
0.6304	0.22267	0.23158	0.16897	0.23158	0.06129	0.06025	0.014	0.01297		0.6304	0.22267	0.23025	0.16897	0.15056	0.06129	0.05928	0.014	0.01447		0.6304	0.22267	0.23026	0.16897	0.15545	0.06129	0.05927	0.014	0.01323
0.632	0.242	0.23095	0.18984	0.23095	0.05396	0.06001	0.00933	0.0129		0.632	0.242	0.22963	0.18984	0.15007	0.05396	0.05904	0.00933	0.0144		0.632	0.242	0.22963	0.18984	0.15493	0.05396	0.05903	0.00933	0.01316
0.6336	0.232	0.23033	0.16733	0.23033	0.06662	0.05978	0.01067	0.01284		0.6336	0.232	0.22901	0.16733	0.14957	0.06662	0.05881	0.01067	0.01434		0.6336	0.232	0.22901	0.16733	0.15441	0.06662	0.0588	0.01067	0.0131
0.6352	0.24266	0.22971	0.16086	0.22971	0.06129	0.05954	0.01467	0.01277		0.6352	0.24266	0.22839	0.16086	0.14907	0.06129	0.05858	0.01467	0.01427		0.6352	0.24266	0.22839	0.16086	0.15389	0.06129	0.05857	0.01467	0.01303
0.6368	0.22133	0.22909	0.16354	0.22909	0.05929	0.05931	0.01333	0.01271		0.6368	0.22133	0.22777	0.16354	0.14858	0.05929	0.05835	0.01333	0.01421		0.6368	0.22133	0.22777	0.16354	0.15338	0.05929	0.05834	0.01333	0.01297
0.6384	0.24667	0.22847	0.16354	0.22847	0.06596	0.05908	0.01	0.01264		0.6384	0.24667	0.22715	0.16354	0.14809	0.06596	0.05812	0.01	0.01414		0.6384	0.24667	0.22716	0.16354	0.15286	0.06596	0.05811	0.01	0.0129
0.64	0.25333	0.22786	0.17062	0.22786	0.05863	0.05885	0.01333	0.01258		0.64	0.25333	0.22654	0.17062	0.1476	0.05863	0.05789	0.01333	0.01408		0.64	0.25333	0.22655	0.17062	0.15235	0.05863	0.05788	0.01333	0.01284
0.6416	0.20534	0.22725	0.1657	0.22725	0.06263	0.05862	0.012	0.01251		0.6416	0.20534	0.22593	0.1657	0.14711	0.06263	0.05767	0.012	0.01402		0.6416	0.20534	0.22594	0.1657	0.15184	0.06263	0.05766	0.012	0.01277
0.6432	0.24134	0.22664	0.15661	0.22664	0.06862	0.05839	0.01133	0.01245		0.6432	0.24134	0.22533	0.15661	0.14663	0.06862	0.05744	0.01133	0.01395		0.6432	0.24134	0.22533	0.15661	0.15134	0.06862	0.05743	0.01133	0.01271
0.6448	0.21933	0.22603	0.16032	0.22603	0.06263	0.05817	0.006	0.01239		0.6448	0.21933	0.22472	0.16032	0.14615	0.06263	0.05722	0.006	0.01389		0.6448	0.21933	0.22473	0.16032	0.15083	0.06263	0.05721	0.006	0.01265
0.6464	0.21666	0.22542	0.1437	0.22542	0.05996	0.05794	0.01067	0.01232		0.6464	0.21666	0.22412	0.1437	0.14567	0.05996	0.05699	0.01067	0.01383		0.6464	0.21666	0.22412	0.1437	0.15033	0.05996	0.05699	0.01067	0.01258
0.648	0.224	0.22482	0.19334	0.22482	0.06462	0.05772	0.012	0.01226		0.648	0.224	0.22352	0.19334	0.14519	0.06462	0.05677	0.012	0.01377		0.648	0.224	0.22352	0.19334	0.14983	0.06462	0.05676	0.012	0.01252
0.6496	0.20667	0.22422	0.16354	0.22422	0.05729	0.0575	0.01467	0.0122		0.6496	0.20667	0.22292	0.16354	0.14472	0.05729	0.05655	0.01467	0.01371		0.6496	0.20667	0.22292	0.16354	0.14933	0.05729	0.05654	0.01467	0.01246
0.6512	0.22533	0.22362	0.1437	0.22362	0.07262	0.05727	0.012	0.01214		0.6512	0.22533	0.22232	0.1437	0.14424	0.07262	0.05633	0.012	0.01365		0.6512	0.22533	0.22233	0.1437	0.14884	0.07262	0.05633	0.012	0.0124
0.6528	0.222	0.22303	0.16407	0.22303	0.06196	0.05705	0.008	0.01208		0.6528	0.222	0.22173	0.16407	0.14377	0.06196	0.05612	0.008	0.01358		0.6528	0.222	0.22174	0.16407	0.14834	0.06196	0.05611	0.008	0.01234
0.6544	0.23533	0.22243	0.13378	0.22243	0.05663	0.05684	0.00867	0.01202		0.6544	0.23533	0.22114	0.13378	0.1433	0.05663	0.0559	0.00867	0.01352		0.6544	0.23533	0.22114	0.13378	0.14785	0.05663	0.05589	0.00867	0.01228
0.656	0.23666	0.22184	0.14675	0.22184	0.05596	0.05662	0.01267	0.01196		0.656	0.23666	0.22055	0.14675	0.14283	0.05596	0.05569	0.01267	0.01347		0.656	0.23666	0.22055	0.14675	0.14736	0.05596	0.05568	0.01267	0.01222
0.6576	0.23334	0.22125	0.16407	0.22125	0.06462	0.0564	0.00867	0.0119		0.6576	0.23334	0.21996	0.16407	0.14237	0.06462	0.05547	0.00867	0.01341		0.6576	0.23334	0.21997	0.16407	0.14688	0.06462	0.05546	0.00867	0.01216
0.6592	0.234	0.22067	0.15242	0.22067	0.05396	0.05619	0.01	0.01184		0.6592	0.234	0.21938	0.15242	0.14191	0.05396	0.05526	0.01	0.01335		0.6592	0.234	0.21938	0.15242	0.14639	0.05396	0.05525	0.01	0.0121
0.6608	0.226	0.22008	0.13969	0.22008	0.05263	0.05597	0.014	0.01178		0.6608	0.226	0.2188	0.13969	0.14144	0.05263	0.05505	0.014	0.01329		0.6608	0.226	0.2188	0.13969	0.14591	0.05263	0.05504	0.014	0.01204
0.6624	0.22	0.2195	0.14931	0.2195	0.05197	0.05576	0.01	0.01172		0.6624	0.22	0.21822	0.14931	0.14099	0.05197	0.05484	0.01	0.01323		0.6624	0.22	0.21822	0.14931	0.14543	0.05197	0.05483	0.01	0.01198
0.664	0.212	0.21892	0.15242	0.21892	0.05396	0.05555	0.01267	0.01166		0.664	0.212	0.21764	0.15242	0.14053	0.05396	0.05463	0.01267	0.01317		0.664	0.212	0.21764	0.15242	0.14495	0.05396	0.05462	0.01267	0.01192
0.6656	0.22467	0.21834	0.15034	0.21834	0.0513	0.05534	0.01067	0.01161		0.6656	0.22467	0.21706	0.15034	0.14007	0.0513	0.05442	0.01067	0.01311		0.6656	0.22467	0.21707	0.15034	0.14447	0.0513	0.05441	0.01067	0.01186
0.6672	0.19733	0.21777	0.15926	0.21777	0.05863	0.05513	0.01267	0.01155		0.6672	0.19733	0.21649	0.15926	0.13962	0.05863	0.05421	0.01267	0.01306		0.6672	0.19733	0.21649	0.15926	0.144	0.05863	0.05421	0.01267	0.01181
0.6688	0.21867	0.21719	0.14931	0.21719	0.05729	0.05492	0.00867	0.01149		0.6688	0.21867	0.21592	0.14931	0.13917	0.05729	0.05401	0.00867	0.013		0.6688	0.21867	0.21592	0.14931	0.14353	0.05729	0.054	0.00867	0.01175
0.6704	0.19733	0.21662	0.15661	0.21662	0.05796	0.05471	0.01533	0.01143		0.6704	0.19733	0.21535	0.15661	0.13872	0.05796	0.0538	0.01533	0.01294		0.6704	0.19733	0.21535	0.15661	0.14306	0.05796	0.05379	0.01533	0.01169
0.672	0.24266	0.21605	0.14777	0.21605	0.04863	0.05451	0.00867	0.01138		0.672	0.24266	0.21478	0.14777	0.13827	0.04863	0.0536	0.00867	0.01289		0.672	0.24266	0.21479	0.14777	0.14259	0.04863	0.05359	0.00867	0.01164
0.6736	0.228	0.21549	0.163	0.21549	0.06329	0.0543	0.01333	0.01132		0.6736	0.228	0.21422	0.163	0.13783	0.06329	0.0534	0.01333	0.01283		0.6736	0.228	0.21422	0.163	0.14212	0.06329	0.05339	0.01333	0.01158
0.6752	0.242	0.21492	0.17172	0.21492	0.05863	0.0541	0.018	0.01127		0.6752	0.242	0.21366	0.17172	0.13738	0.05863	0.0532	0.018	0.01278		0.6752	0.242	0.21366	0.17172	0.14166	0.05863	0.05319	0.018	0.01152
0.6768	0.20867	0.21436	0.15766	0.21436	0.0533	0.0539	0.004	0.01121		0.6768	0.20867	0.2131	0.15766	0.13694	0.0533	0.053	0.004	0.01272		0.6768	0.20867	0.2131	0.15766	0.1412	0.0533	0.05299	0.004	0.01147
0.6784	0.21867	0.2138	0.17616	0.2138	0.0553	0.0537	0.01067	0.01116		0.6784	0.21867	0.21254	0.17616	0.1365	0.0553	0.0528	0.01067	0.01267		0.6784	0.21867	0.21254	0.17616	0.14073	0.0553	0.05279	0.01067	0.01141
0.68	0.208	0.21324	0.163	0.21324	0.04597	0.0535	0.00933	0.0111		0.68	0.208	0.21198	0.163	0.13607	0.04597	0.0526	0.00933	0.01261		0.68	0.208	0.21199	0.163	0.14028	0.04597	0.05259	0.00933	0.01136
0.6816	0.22533	0.21268	0.1382	0.21268	0.0533	0.0533	0.01	0.01105		0.6816	0.22533	0.21143	0.1382	0.13563	0.0533	0.0524	0.01	0.01256		0.6816	0.22533	0.21143	0.1382	0.13982	0.0533	0.05239	0.01	0.01131
0.6832	0.21467	0.21213	0.16354	0.21213	0.04797	0.0531	0.012	0.011		0.6832	0.21467	0.21087	0.16354	0.1352	0.04797	0.05221	0.012	0.01251		0.6832	0.21467	0.21088	0.16354	0.13937	0.04797	0.0522	0.012	0.01125
0.6848	0.22467	0.21158	0.16032	0.21158	0.06729	0.0529	0.00533	0.01094		0.6848	0.22467	0.21032	0.16032	0.13476	0.06729	0.05201	0.00533	0.01245		0.6848	0.22467	0.21033	0.16032	0.13891	0.06729	0.052	0.00533	0.0112
0.6864	0.20667	0.21103	0.14471	0.21103	0.04997	0.05271	0.012	0.01089		0.6864	0.20667	0.20978	0.14471	0.13433	0.04997	0.05182	0.012	0.0124		0.6864	0.20667	0.20978	0.14471	0.13846	0.04997	0.05181	0.012	0.01114
0.688	0.21933	0.21048	0.14675	0.21048	0.04997	0.05251	0.01133	0.01084		0.688	0.21933	0.20923	0.14675	0.13391	0.04997	0.05162	0.01133	0.01235		0.688	0.21933	0.20924	0.14675	0.13801	0.04997	0.05162	0.01133	0.01109
0.6896	0.22467	0.20993	0.13771	0.20993	0.04797	0.05232	0.00733	0.01078		0.6896	0.22467	0.20869	0.13771	0.13348	0.04797	0.05143	0.00733	0.01229		0.6896	0.22467	0.20869	0.13771	0.13757	0.04797	0.05143	0.00733	0.01104
0.6912	0.198	0.20939	0.13329	0.20939	0.05596	0.05212	0.00933	0.01073		0.6912	0.198	0.20815	0.13329	0.13305	0.05596	0.05124	0.00933	0.01224		0.6912	0.198	0.20815	0.13329	0.13712	0.05596	0.05123	0.00933	0.01099
0.6928	0.204	0.20885	0.15294	0.20885	0.0513	0.05193	0.01133	0.01068		0.6928	0.204	0.20761	0.15294	0.13263	0.0513	0.05105	0.01133	0.01219		0.6928	0.204	0.20761	0.15294	0.13668	0.0513	0.05105	0.01133	0.01094
0.6944	0.21	0.20831	0.14675	0.20831	0.04863	0.05174	0.014	0.01063		0.6944	0.21	0.20707	0.14675	0.13221	0.04863	0.05086	0.014	0.01214		0.6944	0.21	0.20707	0.14675	0.13624	0.04863	0.05086	0.014	0.01088
0.696	0.19467	0.20777	0.17282	0.20777	0.0493	0.05155	0.01133	0.01058		0.696	0.19467	0.20653	0.17282	0.13179	0.0493	0.05068	0.01133	0.01209		0.696	0.19467	0.20654	0.17282	0.1358	0.0493	0.05067	0.01133	0.01083
0.6976	0.21666	0.20723	0.14219	0.20723	0.05863	0.05136	0.006	0.01053		0.6976	0.21666	0.206	0.14219	0.13137	0.05863	0.05049	0.006	0.01204		0.6976	0.21666	0.206	0.14219	0.13536	0.05863	0.05048	0.006	0.01078
0.6992	0.20067	0.2067	0.15926	0.2067	0.05996	0.05118	0.01	0.01048		0.6992	0.20067	0.20547	0.15926	0.13096	0.05996	0.0503	0.01	0.01199		0.6992	0.20067	0.20547	0.15926	0.13492	0.05996	0.0503	0.01	0.01073
0.7008	0.20267	0.20617	0.13969	0.20617	0.05596	0.05099	0.00733	0.01043		0.7008	0.20267	0.20494	0.13969	0.13054	0.05596	0.05012	0.00733	0.01194		0.7008	0.20267	0.20494	0.13969	0.13449	0.05596	0.05011	0.00733	0.01068
0.7024	0.22133	0.20564	0.1328	0.20564	0.04663	0.0508	0.008	0.01038		0.7024	0.22133	0.20441	0.1328	0.13013	0.04663	0.04994	0.008	0.01189		0.7024	0.22133	0.20441	0.1328	0.13406	0.04663	0.04993	0.008	0.01063
0.704	0.21133	0.20511	0.15034	0.20511	0.04797	0.05062	0.00733	0.01033		0.704	0.21133	0.20388	0.15034	0.12972	0.04797	0.04975	0.00733	0.01184		0.704	0.21133	0.20389	0.15034	0.13363	0.04797	0.04975	0.00733	0.01058
0.7056	0.22133	0.20458	0.14573	0.20458	0.04797	0.05043	0.01333	0.01028		0.7056	0.22133	0.20336	0.14573	0.12931	0.04797	0.04957	0.01333	0.01179		0.7056	0.22133	0.20336	0.14573	0.1332	0.04797	0.04956	0.01333	0.01053
0.7072	0.18867	0.20406	0.13969	0.20406	0.04597	0.05025	0.00667	0.01023		0.7072	0.18867	0.20284	0.13969	0.12891	0.04597	0.04939	0.00667	0.01174		0.7072	0.18867	0.20284	0.13969	0.13277	0.04597	0.04938	0.00667	0.01048
0.7088	0.22533	0.20354	0.1328	0.20354	0.0493	0.05007	0.014	0.01018		0.7088	0.22533	0.20232	0.1328	0.1285	0.0493	0.04921	0.014	0.01169		0.7088	0.22533	0.20232	0.1328	0.13235	0.0493	0.0492	0.014	0.01044
0.7104	0.20867	0.20302	0.14421	0.20302	0.04131	0.04989	0.00667	0.01014		0.7104	0.20867	0.2018	0.14421	0.1281	0.04131	0.04903	0.00667	0.01164		0.7104	0.20867	0.2018	0.14421	0.13193	0.04131	0.04903	0.00667	0.01039
0.712	0.214	0.2025	0.12943	0.2025	0.04997	0.04971	0.00733	0.01009		0.712	0.214	0.20128	0.12943	0.12769	0.04997	0.04886	0.00733	0.01159		0.712	0.214	0.20129	0.12943	0.1315	0.04997	0.04885	0.00733	0.01034
0.7136	0.21467	0.20198	0.13573	0.20198	0.05063	0.04953	0.01133	0.01004		0.7136	0.21467	0.20077	0.13573	0.12729	0.05063	0.04868	0.01133	0.01155		0.7136	0.21467	0.20077	0.13573	0.13108	0.05063	0.04867	0.01133	0.01029
0.7152	0.21	0.20147	0.14675	0.20147	0.04997	0.04935	0.006	0.00999		0.7152	0.21	0.20026	0.14675	0.1269	0.04997	0.0485	0.006	0.0115		0.7152	0.21	0.20026	0.14675	0.13067	0.04997	0.0485	0.006	0.01024
0.7168	0.17867	0.20095	0.14019	0.20095	0.05197	0.04917	0.01133	0.00995		0.7168	0.17867	0.19974	0.14019	0.1265	0.05197	0.04833	0.01133	0.01145		0.7168	0.17867	0.19975	0.14019	0.13025	0.05197	0.04832	0.01133	0.0102
0.7184	0.20733	0.20044	0.13573	0.20044	0.0493	0.049	0.008	0.0099		0.7184	0.20733	0.19924	0.13573	0.1261	0.0493	0.04815	0.008	0.0114		0.7184	0.20733	0.19924	0.13573	0.12984	0.0493	0.04815	0.008	0.01015
0.72	0.218	0.19993	0.11636	0.19993	0.05463	0.04882	0.00733	0.00985		0.72	0.218	0.19873	0.11636	0.12571	0.05463	0.04798	0.00733	0.01136		0.72	0.218	0.19873	0.11636	0.12942	0.05463	0.04797	0.00733	0.0101
0.7216	0.21333	0.19943	0.13039	0.19943	0.04797	0.04865	0.00867	0.00981		0.7216	0.21333	0.19822	0.13039	0.12532	0.04797	0.04781	0.00867	0.01131		0.7216	0.21333	0.19823	0.13039	0.12901	0.04797	0.0478	0.00867	0.01006
0.7232	0.21	0.19892	0.13087	0.19892	0.05729	0.04848	0.01267	0.00976		0.7232	0.21	0.19772	0.13087	0.12493	0.05729	0.04764	0.01267	0.01127		0.7232	0.21	0.19772	0.13087	0.1286	0.05729	0.04763	0.01267	0.01001
0.7248	0.20067	0.19842	0.13378	0.19842	0.04663	0.0483	0.008	0.00972		0.7248	0.20067	0.19722	0.13378	0.12454	0.04663	0.04747	0.008	0.01122		0.7248	0.20067	0.19722	0.13378	0.1282	0.04663	0.04746	0.008	0.00997
0.7264	0.18533	0.19792	0.12234	0.19792	0.05263	0.04813	0.01133	0.00967		0.7264	0.18533	0.19672	0.12234	0.12415	0.05263	0.0473	0.01133	0.01117		0.7264	0.18533	0.19672	0.12234	0.12779	0.05263	0.04729	0.01133	0.00992
0.728	0.21267	0.19742	0.12515	0.19742	0.0493	0.04796	0.01	0.00963		0.728	0.21267	0.19622	0.12515	0.12377	0.0493	0.04713	0.01	0.01113		0.728	0.21267	0.19623	0.12515	0.12739	0.0493	0.04712	0.01	0.00988
0.7296	0.19066	0.19692	0.12468	0.19692	0.05463	0.04779	0.00667	0.00958		0.7296	0.19066	0.19573	0.12468	0.12338	0.05463	0.04696	0.00667	0.01108		0.7296	0.19066	0.19573	0.12468	0.12698	0.05463	0.04695	0.00667	0.00983
0.7312	0.21733	0.19642	0.15242	0.19642	0.04464	0.04762	0.01267	0.00954		0.7312	0.21733	0.19523	0.15242	0.123	0.04464	0.04679	0.01267	0.01104		0.7312	0.21733	0.19524	0.15242	0.12658	0.04464	0.04679	0.01267	0.00979
0.7328	0.20534	0.19593	0.14319	0.19593	0.04663	0.04745	0.01	0.00949		0.7328	0.20534	0.19474	0.14319	0.12262	0.04663	0.04663	0.01	0.011		0.7328	0.20534	0.19474	0.14319	0.12618	0.04663	0.04662	0.01	0.00974
0.7344	0.188	0.19543	0.11636	0.19543	0.05197	0.04729	0.006	0.00945		0.7344	0.188	0.19425	0.11636	0.12224	0.05197	0.04646	0.006	0.01095		0.7344	0.188	0.19425	0.11636	0.12579	0.05197	0.04645	0.006	0.0097
0.736	0.216	0.19494	0.13771	0.19494	0.0553	0.04712	0.00733	0.00941		0.736	0.216	0.19376	0.13771	0.12186	0.0553	0.0463	0.00733	0.01091		0.736	0.216	0.19376	0.13771	0.12539	0.0553	0.04629	0.00733	0.00966
0.7376	0.226	0.19445	0.14219	0.19445	0.0473	0.04695	0.00933	0.00936		0.7376	0.226	0.19327	0.14219	0.12149	0.0473	0.04613	0.00933	0.01086		0.7376	0.226	0.19328	0.14219	0.125	0.0473	0.04613	0.00933	0.00961
0.7392	0.19134	0.19397	0.12847	0.19397	0.04064	0.04679	0.00667	0.00932		0.7392	0.19134	0.19279	0.12847	0.12111	0.04064	0.04597	0.00667	0.01082		0.7392	0.19134	0.19279	0.12847	0.1246	0.04064	0.04596	0.00667	0.00957
0.7408	0.21	0.19348	0.1214	0.19348	0.0493	0.04663	0.00867	0.00928		0.7408	0.21	0.1923	0.1214	0.12074	0.0493	0.04581	0.00867	0.01078		0.7408	0.21	0.19231	0.1214	0.12421	0.0493	0.0458	0.00867	0.00953
0.7424	0.20534	0.193	0.13087	0.193	0.0513	0.04646	0.00933	0.00924		0.7424	0.20534	0.19182	0.13087	0.12037	0.0513	0.04565	0.00933	0.01073		0.7424	0.20534	0.19183	0.13087	0.12382	0.0513	0.04564	0.00933	0.00948
0.744	0.212	0.19252	0.14119	0.19252	0.05263	0.0463	0.00667	0.00919		0.744	0.212	0.19134	0.14119	0.12	0.05263	0.04549	0.00667	0.01069		0.744	0.212	0.19135	0.14119	0.12344	0.05263	0.04548	0.00667	0.00944
0.7456	0.21	0.19204	0.1159	0.19204	0.03664	0.04614	0.00867	0.00915		0.7456	0.21	0.19086	0.1159	0.11963	0.03664	0.04533	0.00867	0.01065		0.7456	0.21	0.19087	0.1159	0.12305	0.03664	0.04532	0.00867	0.0094
0.7472	0.17667	0.19156	0.11772	0.19156	0.0493	0.04598	0.012	0.00911		0.7472	0.17667	0.19039	0.11772	0.11927	0.0493	0.04517	0.012	0.01061		0.7472	0.17667	0.19039	0.11772	0.12266	0.0493	0.04516	0.012	0.00936
0.7488	0.2	0.19108	0.12752	0.19108	0.04464	0.04582	0.00867	0.00907		0.7488	0.2	0.18991	0.12752	0.1189	0.04464	0.04501	0.00867	0.01056		0.7488	0.2	0.18992	0.12752	0.12228	0.04464	0.045	0.00867	0.00931
0.7504	0.202	0.1906	0.11185	0.1906	0.05063	0.04566	0.004	0.00903		0.7504	0.202	0.18944	0.11185	0.11854	0.05063	0.04485	0.004	0.01052		0.7504	0.202	0.18944	0.11185	0.1219	0.05063	0.04485	0.004	0.00927
0.752	0.20534	0.19013	0.13573	0.19013	0.03531	0.0455	0.01	0.00899		0.752	0.20534	0.18897	0.13573	0.11818	0.03531	0.0447	0.01	0.01048		0.752	0.20534	0.18897	0.13573	0.12152	0.03531	0.04469	0.01	0.00923
0.7536	0.17067	0.18966	0.11956	0.18966	0.0493	0.04534	0.008	0.00895		0.7536	0.17067	0.1885	0.11956	0.11781	0.0493	0.04454	0.008	0.01044		0.7536	0.17067	0.1885	0.11956	0.12114	0.0493	0.04453	0.008	0.00919
0.7552	0.17267	0.18919	0.12187	0.18919	0.05263	0.04519	0.00933	0.00891		0.7552	0.17267	0.18803	0.12187	0.11746	0.05263	0.04439	0.00933	0.0104		0.7552	0.17267	0.18803	0.12187	0.12076	0.05263	0.04438	0.00933	0.00915
0.7568	0.19334	0.18872	0.11141	0.18872	0.0493	0.04503	0.01133	0.00887		0.7568	0.19334	0.18756	0.11141	0.1171	0.0493	0.04423	0.01133	0.01036		0.7568	0.19334	0.18757	0.11141	0.12039	0.0493	0.04423	0.01133	0.00911
0.7584	0.162	0.18825	0.12847	0.18825	0.0493	0.04488	0.008	0.00883		0.7584	0.162	0.1871	0.12847	0.11674	0.0493	0.04408	0.008	0.01032		0.7584	0.162	0.1871	0.12847	0.12001	0.0493	0.04407	0.008	0.00907
0.76	0.198	0.18779	0.14931	0.18779	0.04464	0.04472	0.00667	0.00879		0.76	0.198	0.18664	0.14931	0.11639	0.04464	0.04393	0.00667	0.01028		0.76	0.198	0.18664	0.14931	0.11964	0.04464	0.04392	0.00667	0.00903
0.7616	0.20333	0.18733	0.10397	0.18733	0.03531	0.04457	0.002	0.00875		0.7616	0.20333	0.18617	0.10397	0.11603	0.03531	0.04378	0.002	0.01024		0.7616	0.20333	0.18618	0.10397	0.11927	0.03531	0.04377	0.002	0.00899
0.7632	0.178	0.18686	0.12187	0.18686	0.05729	0.04442	0.00533	0.00871		0.7632	0.178	0.18571	0.12187	0.11568	0.05729	0.04363	0.00533	0.0102		0.7632	0.178	0.18572	0.12187	0.1189	0.05729	0.04362	0.00533	0.00895
0.7648	0.18933	0.1864	0.11909	0.1864	0.04863	0.04426	0.00467	0.00867		0.7648	0.18933	0.18526	0.11909	0.11533	0.04863	0.04348	0.00467	0.01016		0.7648	0.18933	0.18526	0.11909	0.11853	0.04863	0.04347	0.00467	0.00891
0.7664	0.186	0.18594	0.1092	0.18594	0.04397	0.04411	0.01	0.00863		0.7664	0.186	0.1848	0.1092	0.11498	0.04397	0.04333	0.01	0.01012		0.7664	0.186	0.1848	0.1092	0.11817	0.04397	0.04332	0.01	0.00887
0.768	0.21133	0.18549	0.11319	0.18549	0.03997	0.04396	0.00533	0.00859		0.768	0.21133	0.18434	0.11319	0.11463	0.03997	0.04318	0.00533	0.01008		0.768	0.21133	0.18435	0.11319	0.1178	0.03997	0.04317	0.00533	0.00883
0.7696	0.20733	0.18503	0.11141	0.18503	0.03464	0.04381	0.01	0.00855		0.7696	0.20733	0.18389	0.11141	0.11429	0.03464	0.04303	0.01	0.01004		0.7696	0.20733	0.18389	0.11141	0.11744	0.03464	0.04302	0.01	0.0088
0.7712	0.18933	0.18458	0.13476	0.18458	0.03931	0.04366	0.00867	0.00852		0.7712	0.18933	0.18344	0.13476	0.11394	0.03931	0.04288	0.00867	0.01		0.7712	0.18933	0.18344	0.13476	0.11708	0.03931	0.04287	0.00867	0.00876
0.7728	0.19733	0.18413	0.12094	0.18413	0.04331	0.04351	0.01267	0.00848		0.7728	0.19733	0.18299	0.12094	0.1136	0.04331	0.04274	0.01267	0.00996		0.7728	0.19733	0.18299	0.12094	0.11672	0.04331	0.04273	0.01267	0.00872
0.7744	0.18133	0.18368	0.13183	0.18368	0.04131	0.04337	0.00933	0.00844		0.7744	0.18133	0.18254	0.13183	0.11326	0.04131	0.04259	0.00933	0.00993		0.7744	0.18133	0.18254	0.13183	0.11636	0.04131	0.04258	0.00933	0.00868
0.776	0.178	0.18323	0.11909	0.18323	0.05263	0.04322	0.008	0.0084		0.776	0.178	0.18209	0.11909	0.11292	0.05263	0.04245	0.008	0.00989		0.776	0.178	0.1821	0.11909	0.116	0.05263	0.04244	0.008	0.00864
0.7776	0.192	0.18278	0.10788	0.18278	0.04197	0.04307	0.00533	0.00837		0.7776	0.192	0.18165	0.10788	0.11258	0.04197	0.0423	0.00533	0.00985		0.7776	0.192	0.18165	0.10788	0.11564	0.04197	0.04229	0.00533	0.00861
0.7792	0.17333	0.18233	0.11818	0.18233	0.03731	0.04293	0.00733	0.00833		0.7792	0.17333	0.1812	0.11818	0.11224	0.03731	0.04216	0.00733	0.00981		0.7792	0.17333	0.18121	0.11818	0.11529	0.03731	0.04215	0.00733	0.00857
0.7808	0.18667	0.18189	0.11636	0.18189	0.04397	0.04278	0.00667	0.00829		0.7808	0.18667	0.18076	0.11636	0.1119	0.04397	0.04201	0.00667	0.00977		0.7808	0.18667	0.18076	0.11636	0.11493	0.04397	0.04201	0.00667	0.00853
0.7824	0.17733	0.18145	0.1437	0.18145	0.04131	0.04264	0.008	0.00826		0.7824	0.17733	0.18032	0.1437	0.11157	0.04131	0.04187	0.008	0.00974		0.7824	0.17733	0.18032	0.1437	0.11458	0.04131	0.04186	0.008	0.0085
0.784	0.18867	0.181	0.11275	0.181	0.04597	0.0425	0.01067	0.00822		0.784	0.18867	0.17988	0.11275	0.11123	0.04597	0.04173	0.01067	0.0097		0.784	0.18867	0.17988	0.11275	0.11423	0.04597	0.04172	0.01067	0.00846
0.7856	0.18	0.18057	0.12895	0.18057	0.05063	0.04235	0.00733	0.00818		0.7856	0.18	0.17944	0.12895	0.1109	0.05063	0.04159	0.00733	0.00966		0.7856	0.18	0.17945	0.12895	0.11388	0.05063	0.04158	0.00733	0.00842
0.7872	0.176	0.18013	0.11185	0.18013	0.04264	0.04221	0.00733	0.00815		0.7872	0.176	0.17901	0.11185	0.11057	0.04264	0.04145	0.00733	0.00963		0.7872	0.176	0.17901	0.11185	0.11353	0.04264	0.04144	0.00733	0.00839
0.7888	0.182	0.17969	0.11319	0.17969	0.0553	0.04207	0.00867	0.00811		0.7888	0.182	0.17857	0.11319	0.11024	0.0553	0.04131	0.00867	0.00959		0.7888	0.182	0.17858	0.11319	0.11319	0.0553	0.0413	0.00867	0.00835
0.7904	0.18467	0.17926	0.14119	0.17926	0.03531	0.04193	0.01	0.00808		0.7904	0.18467	0.17814	0.14119	0.10991	0.03531	0.04117	0.01	0.00955		0.7904	0.18467	0.17814	0.14119	0.11284	0.03531	0.04116	0.01	0.00832
0.792	0.18667	0.17882	0.12943	0.17882	0.03331	0.04179	0.00867	0.00804		0.792	0.18667	0.17771	0.12943	0.10958	0.03331	0.04103	0.00867	0.00952		0.792	0.18667	0.17771	0.12943	0.1125	0.03331	0.04103	0.00867	0.00828
0.7936	0.184	0.17839	0.10788	0.17839	0.04397	0.04165	0.008	0.00801		0.7936	0.184	0.17728	0.10788	0.10926	0.04397	0.0409	0.008	0.00948		0.7936	0.184	0.17728	0.10788	0.11216	0.04397	0.04089	0.008	0.00824
0.7952	0.18533	0.17796	0.10613	0.17796	0.04331	0.04151	0.00667	0.00797		0.7952	0.18533	0.17685	0.10613	0.10893	0.04331	0.04076	0.00667	0.00945		0.7952	0.18533	0.17685	0.10613	0.11182	0.04331	0.04075	0.00667	0.00821
0.7968	0.17867	0.17753	0.12847	0.17753	0.04464	0.04138	0.00933	0.00794		0.7968	0.17867	0.17642	0.12847	0.10861	0.04464	0.04062	0.00933	0.00941		0.7968	0.17867	0.17642	0.12847	0.11148	0.04464	0.04062	0.00933	0.00817
0.7984	0.18333	0.1771	0.10963	0.1771	0.04131	0.04124	0.00667	0.0079		0.7984	0.18333	0.176	0.10963	0.10828	0.04131	0.04049	0.00667	0.00938		0.7984	0.18333	0.176	0.10963	0.11114	0.04131	0.04048	0.00667	0.00814
0.8	0.17333	0.1771	0.09639	0.1771	0.03731	0.04124	0.01133	0.0079		0.8	0.17333	0.176	0.09639	0.10828	0.03731	0.04049	0.01133	0.00938		0.8	0.17333	0.176	0.09639	0.11114	0.03731	0.04048	0.01133	0.00814
0.8016	0.17133	0.17668	0.11096	0.17668	0.03198	0.0411	0.00867	0.00787		0.8016	0.17133	0.17557	0.11096	0.10796	0.03198	0.04035	0.00867	0.00934		0.8016	0.17133	0.17557	0.11096	0.1108	0.03198	0.04035	0.00867	0.00811
0.8032	0.16733	0.17625	0.11185	0.17625	0.04197	0.04097	0.00533	0.00783		0.8032	0.16733	0.17515	0.11185	0.10764	0.04197	0.04022	0.00533	0.00931		0.8032	0.16733	0.17515	0.11185	0.11046	0.04197	0.04021	0.00533	0.00807
0.8048	0.164	0.17583	0.11319	0.17583	0.04331	0.04083	0.006	0.0078		0.8048	0.164	0.17473	0.11319	0.10733	0.04331	0.04009	0.006	0.00927		0.8048	0.164	0.17473	0.11319	0.11013	0.04331	0.04008	0.006	0.00804
0.8064	0.17333	0.17541	0.1092	0.17541	0.03597	0.0407	0.006	0.00777		0.8064	0.17333	0.17431	0.1092	0.10701	0.03597	0.03995	0.006	0.00924		0.8064	0.17333	0.17431	0.1092	0.1098	0.03597	0.03995	0.006	0.008
0.808	0.18067	0.17499	0.13969	0.17499	0.03731	0.04056	0.00533	0.00773		0.808	0.18067	0.17389	0.13969	0.10669	0.03731	0.03982	0.00533	0.0092		0.808	0.18067	0.17389	0.13969	0.10946	0.03731	0.03981	0.00533	0.00797
0.8096	0.16867	0.17457	0.11319	0.17457	0.03931	0.04043	0.01	0.0077		0.8096	0.16867	0.17347	0.11319	0.10638	0.03931	0.03969	0.01	0.00917		0.8096	0.16867	0.17348	0.11319	0.10913	0.03931	0.03968	0.01	0.00794
0.8112	0.168	0.17415	0.10227	0.17415	0.0473	0.0403	0.008	0.00767		0.8112	0.168	0.17306	0.10227	0.10606	0.0473	0.03956	0.008	0.00914		0.8112	0.168	0.17306	0.10227	0.1088	0.0473	0.03955	0.008	0.0079
0.8128	0.17934	0.17373	0.11096	0.17373	0.03265	0.04017	0.006	0.00763		0.8128	0.17934	0.17264	0.11096	0.10575	0.03265	0.03943	0.006	0.0091		0.8128	0.17934	0.17265	0.11096	0.10848	0.03265	0.03942	0.006	0.00787
0.8144	0.182	0.17332	0.10057	0.17332	0.03864	0.04003	0.00533	0.0076		0.8144	0.182	0.17223	0.10057	0.10544	0.03864	0.0393	0.00533	0.00907		0.8144	0.182	0.17223	0.10057	0.10815	0.03864	0.03929	0.00533	0.00784
0.816	0.17467	0.17291	0.13623	0.17291	0.02332	0.0399	0.004	0.00757		0.816	0.17467	0.17182	0.13623	0.10513	0.02332	0.03917	0.004	0.00903		0.816	0.17467	0.17182	0.13623	0.10782	0.02332	0.03916	0.004	0.0078
0.8176	0.16467	0.17249	0.11319	0.17249	0.04397	0.03977	0.01067	0.00754		0.8176	0.16467	0.17141	0.11319	0.10482	0.04397	0.03904	0.01067	0.009		0.8176	0.16467	0.17141	0.11319	0.1075	0.04397	0.03903	0.01067	0.00777
0.8192	0.18533	0.17208	0.13232	0.17208	0.03597	0.03964	0.00533	0.0075		0.8192	0.18533	0.171	0.13232	0.10452	0.03597	0.03891	0.00533	0.00897		0.8192	0.18533	0.171	0.13232	0.10718	0.03597	0.03891	0.00533	0.00774
0.8208	0.18067	0.17167	0.11681	0.17167	0.03131	0.03952	0.00533	0.00747		0.8208	0.18067	0.17059	0.11681	0.10421	0.03131	0.03879	0.00533	0.00894		0.8208	0.18067	0.1706	0.11681	0.10686	0.03131	0.03878	0.00533	0.00771
0.8224	0.178	0.17127	0.12048	0.17127	0.04264	0.03939	0.008	0.00744		0.8224	0.178	0.17019	0.12048	0.1039	0.04264	0.03866	0.008	0.0089		0.8224	0.178	0.17019	0.12048	0.10654	0.04264	0.03865	0.008	0.00767
0.824	0.18	0.17086	0.09763	0.17086	0.04663	0.03926	0.00533	0.00741		0.824	0.18	0.16978	0.09763	0.1036	0.04663	0.03853	0.00533	0.00887		0.824	0.18	0.16979	0.09763	0.10622	0.04663	0.03853	0.00533	0.00764
0.8256	0.15667	0.17046	0.13476	0.17046	0.03198	0.03913	0.00733	0.00738		0.8256	0.15667	0.16938	0.13476	0.1033	0.03198	0.03841	0.00733	0.00884		0.8256	0.15667	0.16938	0.13476	0.1059	0.03198	0.0384	0.00733	0.00761
0.8272	0.17533	0.17005	0.11319	0.17005	0.03265	0.03901	0.004	0.00735		0.8272	0.17533	0.16898	0.11319	0.103	0.03265	0.03828	0.004	0.00881		0.8272	0.17533	0.16898	0.11319	0.10558	0.03265	0.03828	0.004	0.00758
0.8288	0.184	0.16965	0.11681	0.16965	0.03597	0.03888	0.00933	0.00732		0.8288	0.184	0.16858	0.11681	0.1027	0.03597	0.03816	0.00933	0.00877		0.8288	0.184	0.16858	0.11681	0.10527	0.03597	0.03815	0.00933	0.00755
0.8304	0.15667	0.16925	0.12657	0.16925	0.04197	0.03875	0.00667	0.00729		0.8304	0.15667	0.16818	0.12657	0.1024	0.04197	0.03803	0.00667	0.00874		0.8304	0.15667	0.16818	0.12657	0.10495	0.04197	0.03803	0.00667	0.00752
0.832	0.15467	0.16885	0.09597	0.16885	0.03198	0.03863	0.008	0.00725		0.832	0.15467	0.16778	0.09597	0.1021	0.03198	0.03791	0.008	0.00871		0.832	0.15467	0.16778	0.09597	0.10464	0.03198	0.0379	0.008	0.00749
0.8336	0.16467	0.16845	0.11544	0.16845	0.03731	0.03851	0.00467	0.00722		0.8336	0.16467	0.16739	0.11544	0.1018	0.03731	0.03779	0.00467	0.00868		0.8336	0.16467	0.16739	0.11544	0.10433	0.03731	0.03778	0.00467	0.00746
0.8352	0.18	0.16806	0.1214	0.16806	0.03597	0.03838	0.00667	0.00719		0.8352	0.18	0.16699	0.1214	0.10151	0.03597	0.03767	0.00667	0.00865		0.8352	0.18	0.16699	0.1214	0.10402	0.03597	0.03766	0.00667	0.00742
0.8368	0.174	0.16766	0.10312	0.16766	0.04531	0.03826	0.00733	0.00716		0.8368	0.174	0.1666	0.10312	0.10121	0.04531	0.03755	0.00733	0.00862		0.8368	0.174	0.1666	0.10312	0.10371	0.04531	0.03754	0.00733	0.00739
0.8384	0.18	0.16727	0.11319	0.16727	0.03597	0.03814	0.00933	0.00713		0.8384	0.18	0.16621	0.11319	0.10092	0.03597	0.03742	0.00933	0.00859		0.8384	0.18	0.16621	0.11319	0.1034	0.03597	0.03742	0.00933	0.00736
0.84	0.19	0.16687	0.11864	0.16687	0.03797	0.03801	0.00533	0.0071		0.84	0.19	0.16581	0.11864	0.10063	0.03797	0.0373	0.00533	0.00855		0.84	0.19	0.16582	0.11864	0.10309	0.03797	0.0373	0.00533	0.00733
0.8416	0.17	0.16648	0.11364	0.16648	0.03597	0.03789	0.004	0.00707		0.8416	0.17	0.16542	0.11364	0.10033	0.03597	0.03718	0.004	0.00852		0.8416	0.17	0.16543	0.11364	0.10279	0.03597	0.03718	0.004	0.0073
0.8432	0.17733	0.16609	0.11096	0.16609	0.04531	0.03777	0.008	0.00704		0.8432	0.17733	0.16504	0.11096	0.10004	0.04531	0.03707	0.008	0.00849		0.8432	0.17733	0.16504	0.11096	0.10248	0.04531	0.03706	0.008	0.00727
0.8448	0.186	0.1657	0.0968	0.1657	0.03664	0.03765	0.008	0.00701		0.8448	0.186	0.16465	0.0968	0.09976	0.03664	0.03695	0.008	0.00846		0.8448	0.186	0.16465	0.0968	0.10218	0.03664	0.03694	0.008	0.00724
0.8464	0.16933	0.16532	0.10657	0.16532	0.02465	0.03753	0.004	0.00699		0.8464	0.16933	0.16426	0.10657	0.09947	0.02465	0.03683	0.004	0.00843		0.8464	0.16933	0.16427	0.10657	0.10188	0.02465	0.03682	0.004	0.00721
0.848	0.15467	0.16493	0.08711	0.16493	0.03797	0.03741	0.00867	0.00696		0.848	0.15467	0.16388	0.08711	0.09918	0.03797	0.03671	0.00867	0.0084		0.848	0.15467	0.16388	0.08711	0.10157	0.03797	0.0367	0.00867	0.00719
0.8496	0.178	0.16454	0.10227	0.16454	0.03864	0.0373	0.01	0.00693		0.8496	0.178	0.1635	0.10227	0.0989	0.03864	0.03659	0.01	0.00837		0.8496	0.178	0.1635	0.10227	0.10127	0.03864	0.03659	0.01	0.00716
0.8512	0.166	0.16416	0.10057	0.16416	0.04197	0.03718	0.006	0.0069		0.8512	0.166	0.16311	0.10057	0.09861	0.04197	0.03648	0.006	0.00834		0.8512	0.166	0.16312	0.10057	0.10098	0.04197	0.03647	0.006	0.00713
0.8528	0.156	0.16378	0.10483	0.16378	0.03531	0.03706	0.00533	0.00687		0.8528	0.156	0.16273	0.10483	0.09833	0.03531	0.03636	0.00533	0.00831		0.8528	0.156	0.16274	0.10483	0.10068	0.03531	0.03635	0.00533	0.0071
0.8544	0.17733	0.1634	0.10788	0.1634	0.04197	0.03694	0.008	0.00684		0.8544	0.17733	0.16236	0.10788	0.09805	0.04197	0.03625	0.008	0.00828		0.8544	0.17733	0.16236	0.10788	0.10038	0.04197	0.03624	0.008	0.00707
0.856	0.16	0.16302	0.10701	0.16302	0.02998	0.03683	0.01133	0.00681		0.856	0.16	0.16198	0.10701	0.09776	0.02998	0.03613	0.01133	0.00826		0.856	0.16	0.16198	0.10701	0.10009	0.02998	0.03612	0.01133	0.00704
0.8576	0.15733	0.16264	0.10227	0.16264	0.03331	0.03671	0.006	0.00679		0.8576	0.15733	0.1616	0.10227	0.09748	0.03331	0.03602	0.006	0.00823		0.8576	0.15733	0.1616	0.10227	0.09979	0.03331	0.03601	0.006	0.00701
0.8592	0.15733	0.16226	0.11409	0.16226	0.03664	0.0366	0.00533	0.00676		0.8592	0.15733	0.16122	0.11409	0.0972	0.03664	0.0359	0.00533	0.0082		0.8592	0.15733	0.16123	0.11409	0.0995	0.03664	0.0359	0.00533	0.00698
0.8608	0.17667	0.16189	0.10355	0.16189	0.03597	0.03648	0.00467	0.00673		0.8608	0.17667	0.16085	0.10355	0.09693	0.03597	0.03579	0.00467	0.00817		0.8608	0.17667	0.16085	0.10355	0.09921	0.03597	0.03578	0.00467	0.00696
0.8624	0.16533	0.16151	0.09392	0.16151	0.03797	0.03637	0.004	0.0067		0.8624	0.16533	0.16048	0.09392	0.09665	0.03797	0.03568	0.004	0.00814		0.8624	0.16533	0.16048	0.09392	0.09891	0.03797	0.03567	0.004	0.00693
0.864	0.164	0.16114	0.10057	0.16114	0.03398	0.03625	0.00333	0.00668		0.864	0.164	0.16011	0.10057	0.09637	0.03398	0.03557	0.00333	0.00811		0.864	0.164	0.16011	0.10057	0.09862	0.03398	0.03556	0.00333	0.0069
0.8656	0.166	0.16077	0.10613	0.16077	0.04064	0.03614	0.00667	0.00665		0.8656	0.166	0.15974	0.10613	0.0961	0.04064	0.03545	0.00667	0.00808		0.8656	0.166	0.15974	0.10613	0.09834	0.04064	0.03545	0.00667	0.00687
0.8672	0.18733	0.16039	0.10269	0.16039	0.04064	0.03603	0.008	0.00662		0.8672	0.18733	0.15937	0.10269	0.09582	0.04064	0.03534	0.008	0.00805		0.8672	0.18733	0.15937	0.10269	0.09805	0.04064	0.03534	0.008	0.00685
0.8688	0.16467	0.16002	0.10269	0.16002	0.05063	0.03592	0.00467	0.00659		0.8688	0.16467	0.159	0.10269	0.09555	0.05063	0.03523	0.00467	0.00803		0.8688	0.16467	0.159	0.10269	0.09776	0.05063	0.03522	0.00467	0.00682
0.8704	0.18667	0.15966	0.1214	0.15966	0.03265	0.0358	0.00333	0.00657		0.8704	0.18667	0.15863	0.1214	0.09528	0.03265	0.03512	0.00333	0.008		0.8704	0.18667	0.15863	0.1214	0.09748	0.03265	0.03511	0.00333	0.00679
0.872	0.16667	0.15929	0.10057	0.15929	0.02998	0.03569	0.00533	0.00654		0.872	0.16667	0.15827	0.10057	0.09501	0.02998	0.03501	0.00533	0.00797		0.872	0.16667	0.15827	0.10057	0.09719	0.02998	0.035	0.00533	0.00676
0.8736	0.16133	0.15892	0.10184	0.15892	0.03997	0.03558	0.00333	0.00651		0.8736	0.16133	0.1579	0.10184	0.09474	0.03997	0.0349	0.00333	0.00794		0.8736	0.16133	0.1579	0.10184	0.09691	0.03997	0.0349	0.00333	0.00674
0.8752	0.15	0.15856	0.115	0.15856	0.04797	0.03547	0.00333	0.00649		0.8752	0.15	0.15754	0.115	0.09447	0.04797	0.03479	0.00333	0.00792		0.8752	0.15	0.15754	0.115	0.09662	0.04797	0.03479	0.00333	0.00671
0.8768	0.16133	0.15819	0.09108	0.15819	0.03398	0.03536	0.00733	0.00646		0.8768	0.16133	0.15718	0.09108	0.0942	0.03398	0.03469	0.00733	0.00789		0.8768	0.16133	0.15718	0.09108	0.09634	0.03398	0.03468	0.00733	0.00668
0.8784	0.16133	0.15783	0.10963	0.15783	0.03997	0.03525	0.00467	0.00643		0.8784	0.16133	0.15682	0.10963	0.09394	0.03997	0.03458	0.00467	0.00786		0.8784	0.16133	0.15682	0.10963	0.09606	0.03997	0.03457	0.00467	0.00666
0.88	0.16	0.15747	0.09639	0.15747	0.03331	0.03514	0.006	0.00641		0.88	0.16	0.15646	0.09639	0.09367	0.03331	0.03447	0.006	0.00783		0.88	0.16	0.15646	0.09639	0.09578	0.03331	0.03446	0.006	0.00663
0.8816	0.15067	0.15711	0.08988	0.15711	0.04064	0.03504	0.00533	0.00638		0.8816	0.15067	0.1561	0.08988	0.09341	0.04064	0.03436	0.00533	0.00781		0.8816	0.15067	0.1561	0.08988	0.09551	0.04064	0.03436	0.00533	0.0066
0.8832	0.152	0.15675	0.09639	0.15675	0.04131	0.03493	0.00667	0.00636		0.8832	0.152	0.15574	0.09639	0.09314	0.04131	0.03426	0.00667	0.00778		0.8832	0.152	0.15574	0.09639	0.09523	0.04131	0.03425	0.00667	0.00658
0.8848	0.17	0.15639	0.08789	0.15639	0.03464	0.03482	0.008	0.00633		0.8848	0.17	0.15538	0.08789	0.09288	0.03464	0.03415	0.008	0.00775		0.8848	0.17	0.15539	0.08789	0.09495	0.03464	0.03414	0.008	0.00655
0.8864	0.16667	0.15604	0.10099	0.15604	0.03731	0.03471	0.00467	0.00631		0.8864	0.16667	0.15503	0.10099	0.09262	0.03731	0.03405	0.00467	0.00773		0.8864	0.16667	0.15503	0.10099	0.09468	0.03731	0.03404	0.00467	0.00653
0.888	0.17733	0.15568	0.09068	0.15568	0.03131	0.03461	0.004	0.00628		0.888	0.17733	0.15467	0.09068	0.09236	0.03131	0.03394	0.004	0.0077		0.888	0.17733	0.15468	0.09068	0.0944	0.03131	0.03393	0.004	0.0065
0.8896	0.15134	0.15533	0.09846	0.15533	0.03531	0.0345	0.00133	0.00626		0.8896	0.15134	0.15432	0.09846	0.0921	0.03531	0.03384	0.00133	0.00767		0.8896	0.15134	0.15432	0.09846	0.09413	0.03531	0.03383	0.00133	0.00648
0.8912	0.16334	0.15497	0.09108	0.15497	0.04264	0.0344	0.00333	0.00623		0.8912	0.16334	0.15397	0.09108	0.09184	0.04264	0.03373	0.00333	0.00765		0.8912	0.16334	0.15397	0.09108	0.09386	0.04264	0.03373	0.00333	0.00645
0.8928	0.15067	0.15462	0.09972	0.15462	0.03198	0.03429	0.00467	0.00621		0.8928	0.15067	0.15362	0.09972	0.09158	0.03198	0.03363	0.00467	0.00762		0.8928	0.15067	0.15362	0.09972	0.09359	0.03198	0.03362	0.00467	0.00643
0.8944	0.14	0.15427	0.10657	0.15427	0.03531	0.03419	0.00867	0.00618		0.8944	0.14	0.15327	0.10657	0.09132	0.03531	0.03353	0.00867	0.0076		0.8944	0.14	0.15327	0.10657	0.09332	0.03531	0.03352	0.00867	0.0064
0.896	0.14266	0.15392	0.07755	0.15392	0.03664	0.03408	0.00733	0.00616		0.896	0.14266	0.15292	0.07755	0.09107	0.03664	0.03342	0.00733	0.00757		0.896	0.14266	0.15292	0.07755	0.09305	0.03664	0.03342	0.00733	0.00638
0.8976	0.152	0.15357	0.08554	0.15357	0.03464	0.03398	0.00267	0.00613		0.8976	0.152	0.15258	0.08554	0.09081	0.03464	0.03332	0.00267	0.00754		0.8976	0.152	0.15258	0.08554	0.09278	0.03464	0.03331	0.00267	0.00635
0.8992	0.15467	0.15322	0.07979	0.15322	0.02731	0.03388	0.00533	0.00611		0.8992	0.15467	0.15223	0.07979	0.09056	0.02731	0.03322	0.00533	0.00752		0.8992	0.15467	0.15223	0.07979	0.09251	0.02731	0.03321	0.00533	0.00633
0.9008	0.16	0.15288	0.11008	0.15288	0.02931	0.03377	0.004	0.00608		0.9008	0.16	0.15189	0.11008	0.0903	0.02931	0.03312	0.004	0.00749		0.9008	0.16	0.15189	0.11008	0.09225	0.02931	0.03311	0.004	0.0063
0.9024	0.158	0.15253	0.09149	0.15253	0.03997	0.03367	0.00467	0.00606		0.9024	0.158	0.15154	0.09149	0.09005	0.03997	0.03302	0.00467	0.00747		0.9024	0.158	0.15154	0.09149	0.09198	0.03997	0.03301	0.00467	0.00628
0.904	0.15067	0.15219	0.07905	0.15219	0.03065	0.03357	0.00667	0.00603		0.904	0.15067	0.1512	0.07905	0.0898	0.03065	0.03292	0.00667	0.00744		0.904	0.15067	0.1512	0.07905	0.09172	0.03065	0.03291	0.00667	0.00625
0.9056	0.16667	0.15184	0.09028	0.15184	0.03731	0.03347	0.00933	0.00601		0.9056	0.16667	0.15086	0.09028	0.08955	0.03731	0.03282	0.00933	0.00742		0.9056	0.16667	0.15086	0.09028	0.09145	0.03731	0.03281	0.00933	0.00623
0.9072	0.16933	0.1515	0.0968	0.1515	0.03664	0.03337	0.00467	0.00599		0.9072	0.16933	0.15052	0.0968	0.0893	0.03664	0.03272	0.00467	0.00739		0.9072	0.16933	0.15052	0.0968	0.09119	0.03664	0.03271	0.00467	0.0062
0.9088	0.15667	0.15116	0.08055	0.15116	0.02865	0.03327	0.00333	0.00596		0.9088	0.15667	0.15018	0.08055	0.08905	0.02865	0.03262	0.00333	0.00737		0.9088	0.15667	0.15018	0.08055	0.09093	0.02865	0.03261	0.00333	0.00618
0.9104	0.14866	0.15082	0.09846	0.15082	0.02798	0.03317	0.006	0.00594		0.9104	0.14866	0.14984	0.09846	0.0888	0.02798	0.03252	0.006	0.00734		0.9104	0.14866	0.14984	0.09846	0.09067	0.02798	0.03251	0.006	0.00616
0.912	0.16733	0.15048	0.09108	0.15048	0.02865	0.03307	0.00667	0.00592		0.912	0.16733	0.1495	0.09108	0.08856	0.02865	0.03242	0.00667	0.00732		0.912	0.16733	0.1495	0.09108	0.09041	0.02865	0.03241	0.00667	0.00613
0.9136	0.142	0.15015	0.08671	0.15015	0.03398	0.03297	0.00333	0.00589		0.9136	0.142	0.14917	0.08671	0.08831	0.03398	0.03232	0.00333	0.00729		0.9136	0.142	0.14917	0.08671	0.09015	0.03398	0.03232	0.00333	0.00611
0.9152	0.14333	0.14981	0.08321	0.14981	0.03265	0.03287	0.00733	0.00587		0.9152	0.14333	0.14883	0.08321	0.08807	0.03265	0.03223	0.00733	0.00727		0.9152	0.14333	0.14883	0.08321	0.0899	0.03265	0.03222	0.00733	0.00609
0.9168	0.15333	0.14947	0.10657	0.14947	0.03265	0.03277	0.006	0.00585		0.9168	0.15333	0.1485	0.10657	0.08782	0.03265	0.03213	0.006	0.00725		0.9168	0.15333	0.1485	0.10657	0.08964	0.03265	0.03212	0.006	0.00606
0.9184	0.13734	0.14914	0.07755	0.14914	0.02598	0.03267	0.008	0.00582		0.9184	0.13734	0.14817	0.07755	0.08758	0.02598	0.03203	0.008	0.00722		0.9184	0.13734	0.14817	0.07755	0.08938	0.02598	0.03203	0.008	0.00604
0.92	0.15934	0.14881	0.1057	0.14881	0.02931	0.03258	0.00733	0.0058		0.92	0.15934	0.14783	0.1057	0.08734	0.02931	0.03194	0.00733	0.0072		0.92	0.15934	0.14784	0.1057	0.08913	0.02931	0.03193	0.00733	0.00602
0.9216	0.15467	0.14847	0.09229	0.14847	0.03265	0.03248	0.006	0.00578		0.9216	0.15467	0.1475	0.09229	0.0871	0.03265	0.03184	0.006	0.00717		0.9216	0.15467	0.1475	0.09229	0.08888	0.03265	0.03183	0.006	0.00599
0.9232	0.14333	0.14814	0.07755	0.14814	0.02798	0.03238	0.00533	0.00576		0.9232	0.14333	0.14717	0.07755	0.08686	0.02798	0.03175	0.00533	0.00715		0.9232	0.14333	0.14718	0.07755	0.08862	0.02798	0.03174	0.00533	0.00597
0.9248	0.14266	0.14781	0.07173	0.14781	0.02865	0.03229	0.00533	0.00573		0.9248	0.14266	0.14685	0.07173	0.08662	0.02865	0.03165	0.00533	0.00713		0.9248	0.14266	0.14685	0.07173	0.08837	0.02865	0.03164	0.00533	0.00595
0.9264	0.146	0.14748	0.09229	0.14748	0.03131	0.03219	0.00467	0.00571		0.9264	0.146	0.14652	0.09229	0.08638	0.03131	0.03156	0.00467	0.0071		0.9264	0.146	0.14652	0.09229	0.08812	0.03131	0.03155	0.00467	0.00592
0.928	0.15667	0.14716	0.08988	0.14716	0.02798	0.0321	0.00333	0.00569		0.928	0.15667	0.14619	0.08988	0.08614	0.02798	0.03146	0.00333	0.00708		0.928	0.15667	0.14619	0.08988	0.08787	0.02798	0.03146	0.00333	0.0059
0.9296	0.15	0.14683	0.09028	0.14683	0.02931	0.032	0.00667	0.00567		0.9296	0.15	0.14587	0.09028	0.0859	0.02931	0.03137	0.00667	0.00706		0.9296	0.15	0.14587	0.09028	0.08762	0.02931	0.03136	0.00667	0.00588
0.9312	0.162	0.1465	0.08711	0.1465	0.02865	0.03191	0.00533	0.00564		0.9312	0.162	0.14554	0.08711	0.08567	0.02865	0.03127	0.00533	0.00703		0.9312	0.162	0.14554	0.08711	0.08737	0.02865	0.03127	0.00533	0.00586
0.9328	0.172	0.14618	0.09515	0.14618	0.03198	0.03181	0.00467	0.00562		0.9328	0.172	0.14522	0.09515	0.08543	0.03198	0.03118	0.00467	0.00701		0.9328	0.172	0.14522	0.09515	0.08713	0.03198	0.03118	0.00467	0.00583
0.9344	0.16133	0.14585	0.08283	0.14585	0.03398	0.03172	0.00733	0.0056		0.9344	0.16133	0.1449	0.08283	0.0852	0.03398	0.03109	0.00733	0.00699		0.9344	0.16133	0.1449	0.08283	0.08688	0.03398	0.03108	0.00733	0.00581
0.936	0.15733	0.14553	0.0993	0.14553	0.03131	0.03162	0.00933	0.00558		0.936	0.15733	0.14457	0.0993	0.08496	0.03131	0.031	0.00933	0.00696		0.936	0.15733	0.14458	0.0993	0.08663	0.03131	0.03099	0.00933	0.00579
0.9376	0.13534	0.14521	0.09639	0.14521	0.02998	0.03153	0.00467	0.00556		0.9376	0.13534	0.14425	0.09639	0.08473	0.02998	0.03091	0.00467	0.00694		0.9376	0.13534	0.14426	0.09639	0.08639	0.02998	0.0309	0.00467	0.00577
0.9392	0.14467	0.14489	0.09639	0.14489	0.02998	0.03144	0.002	0.00554		0.9392	0.14467	0.14394	0.09639	0.0845	0.02998	0.03081	0.002	0.00692		0.9392	0.14467	0.14394	0.09639	0.08614	0.02998	0.03081	0.002	0.00575
0.9408	0.15867	0.14457	0.08789	0.14457	0.03065	0.03135	0.00733	0.00551		0.9408	0.15867	0.14362	0.08789	0.08427	0.03065	0.03072	0.00733	0.0069		0.9408	0.15867	0.14362	0.08789	0.0859	0.03065	0.03072	0.00733	0.00573
0.9424	0.14667	0.14425	0.08829	0.14425	0.02398	0.03126	0.004	0.00549		0.9424	0.14667	0.1433	0.08829	0.08404	0.02398	0.03063	0.004	0.00687		0.9424	0.14667	0.1433	0.08829	0.08566	0.02398	0.03063	0.004	0.0057
0.944	0.15333	0.14393	0.08948	0.14393	0.03065	0.03116	0.00467	0.00547		0.944	0.15333	0.14298	0.08948	0.08381	0.03065	0.03054	0.00467	0.00685		0.944	0.15333	0.14298	0.08948	0.08542	0.03065	0.03054	0.00467	0.00568
0.9456	0.15134	0.14361	0.09189	0.14361	0.02798	0.03107	0.00667	0.00545		0.9456	0.15134	0.14267	0.09189	0.08358	0.02798	0.03045	0.00667	0.00683		0.9456	0.15134	0.14267	0.09189	0.08518	0.02798	0.03045	0.00667	0.00566
0.9472	0.15533	0.1433	0.09804	0.1433	0.03198	0.03098	0.004	0.00543		0.9472	0.15533	0.14235	0.09804	0.08335	0.03198	0.03036	0.004	0.00681		0.9472	0.15533	0.14236	0.09804	0.08494	0.03198	0.03036	0.004	0.00564
0.9488	0.15867	0.14298	0.08593	0.14298	0.03198	0.03089	0.006	0.00541		0.9488	0.15867	0.14204	0.08593	0.08312	0.03198	0.03027	0.006	0.00679		0.9488	0.15867	0.14204	0.08593	0.0847	0.03198	0.03027	0.006	0.00562
0.9504	0.14934	0.14267	0.08169	0.14267	0.03664	0.0308	0.008	0.00539		0.9504	0.14934	0.14173	0.08169	0.0829	0.03664	0.03019	0.008	0.00676		0.9504	0.14934	0.14173	0.08169	0.08446	0.03664	0.03018	0.008	0.0056
0.952	0.13133	0.14236	0.07498	0.14236	0.02265	0.03071	0.00267	0.00537		0.952	0.13133	0.14142	0.07498	0.08267	0.02265	0.0301	0.00267	0.00674		0.952	0.13133	0.14142	0.07498	0.08423	0.02265	0.03009	0.00267	0.00558
0.9536	0.13933	0.14205	0.08169	0.14205	0.02865	0.03062	0.006	0.00535		0.9536	0.13933	0.14111	0.08169	0.08245	0.02865	0.03001	0.006	0.00672		0.9536	0.13933	0.14111	0.08169	0.08399	0.02865	0.03	0.006	0.00556
0.9552	0.14534	0.14173	0.0836	0.14173	0.02931	0.03054	0.00667	0.00533		0.9552	0.14534	0.1408	0.0836	0.08222	0.02931	0.02992	0.00667	0.0067		0.9552	0.14534	0.1408	0.0836	0.08376	0.02931	0.02992	0.00667	0.00554
0.9568	0.14067	0.14142	0.08988	0.14142	0.03131	0.03045	0.00467	0.00531		0.9568	0.14067	0.14049	0.08988	0.082	0.03131	0.02984	0.00467	0.00668		0.9568	0.14067	0.14049	0.08988	0.08352	0.03131	0.02983	0.00467	0.00551
0.9584	0.12666	0.14112	0.07867	0.14112	0.02931	0.03036	0.002	0.00529		0.9584	0.12666	0.14018	0.07867	0.08178	0.02931	0.02975	0.002	0.00666		0.9584	0.12666	0.14018	0.07867	0.08329	0.02931	0.02974	0.002	0.00549
0.96	0.15467	0.14081	0.07389	0.14081	0.02665	0.03027	0.00667	0.00527		0.96	0.15467	0.13988	0.07389	0.08156	0.02665	0.02966	0.00667	0.00663		0.96	0.15467	0.13988	0.07389	0.08306	0.02665	0.02966	0.00667	0.00547
0.9616	0.14067	0.1405	0.09229	0.1405	0.03131	0.03018	0.00733	0.00525		0.9616	0.14067	0.13957	0.09229	0.08134	0.03131	0.02958	0.00733	0.00661		0.9616	0.14067	0.13957	0.09229	0.08282	0.03131	0.02957	0.00733	0.00545
0.9632	0.15934	0.14019	0.07979	0.14019	0.02198	0.0301	0.006	0.00523		0.9632	0.15934	0.13927	0.07979	0.08112	0.02198	0.02949	0.006	0.00659		0.9632	0.15934	0.13927	0.07979	0.08259	0.02198	0.02948	0.006	0.00543
0.9648	0.164	0.13989	0.08868	0.13989	0.03331	0.03001	0.004	0.00521		0.9648	0.164	0.13896	0.08868	0.0809	0.03331	0.02941	0.004	0.00657		0.9648	0.164	0.13896	0.08868	0.08236	0.03331	0.0294	0.004	0.00541
0.9664	0.15067	0.13959	0.08829	0.13959	0.03265	0.02992	0.00333	0.00519		0.9664	0.15067	0.13866	0.08829	0.08068	0.03265	0.02932	0.00333	0.00655		0.9664	0.15067	0.13866	0.08829	0.08213	0.03265	0.02931	0.00333	0.00539
0.968	0.136	0.13928	0.08476	0.13928	0.02798	0.02984	0.00467	0.00517		0.968	0.136	0.13836	0.08476	0.08046	0.02798	0.02924	0.00467	0.00653		0.968	0.136	0.13836	0.08476	0.0819	0.02798	0.02923	0.00467	0.00537
0.9696	0.14266	0.13898	0.08437	0.13898	0.02665	0.02975	0.00867	0.00515		0.9696	0.14266	0.13806	0.08437	0.08025	0.02665	0.02915	0.00867	0.00651		0.9696	0.14266	0.13806	0.08437	0.08168	0.02665	0.02915	0.00867	0.00535
0.9712	0.13666	0.13868	0.07571	0.13868	0.02465	0.02967	0.006	0.00513		0.9712	0.13666	0.13776	0.07571	0.08003	0.02465	0.02907	0.006	0.00649		0.9712	0.13666	0.13776	0.07571	0.08145	0.02465	0.02906	0.006	0.00533
0.9728	0.12467	0.13838	0.09028	0.13838	0.02532	0.02958	0.00667	0.00511		0.9728	0.12467	0.13746	0.09028	0.07982	0.02532	0.02898	0.00667	0.00647		0.9728	0.12467	0.13746	0.09028	0.08122	0.02532	0.02898	0.00667	0.00531
0.9744	0.13867	0.13808	0.08207	0.13808	0.03065	0.0295	0.002	0.00509		0.9744	0.13867	0.13716	0.08207	0.0796	0.03065	0.0289	0.002	0.00645		0.9744	0.13867	0.13716	0.08207	0.081	0.03065	0.02889	0.002	0.00529
0.976	0.14333	0.13778	0.08711	0.13778	0.03265	0.02942	0.00533	0.00507		0.976	0.14333	0.13686	0.08711	0.07939	0.03265	0.02882	0.00533	0.00643		0.976	0.14333	0.13686	0.08711	0.08077	0.03265	0.02881	0.00533	0.00528
0.9776	0.14667	0.13748	0.08515	0.13748	0.03331	0.02933	0.006	0.00505		0.9776	0.14667	0.13657	0.08515	0.07918	0.03331	0.02874	0.006	0.00641		0.9776	0.14667	0.13657	0.08515	0.08055	0.03331	0.02873	0.006	0.00526
0.9792	0.15134	0.13719	0.08988	0.13719	0.02465	0.02925	0.00667	0.00503		0.9792	0.15134	0.13627	0.08988	0.07896	0.02465	0.02865	0.00667	0.00639		0.9792	0.15134	0.13627	0.08988	0.08033	0.02465	0.02865	0.00667	0.00524
0.9808	0.13467	0.13689	0.08988	0.13689	0.02598	0.02917	0.00267	0.00501		0.9808	0.13467	0.13598	0.08988	0.07875	0.02598	0.02857	0.00267	0.00637		0.9808	0.13467	0.13598	0.08988	0.08011	0.02598	0.02856	0.00267	0.00522
0.9824	0.13067	0.13659	0.08711	0.13659	0.02998	0.02908	0.006	0.005		0.9824	0.13067	0.13568	0.08711	0.07854	0.02998	0.02849	0.006	0.00635		0.9824	0.13067	0.13568	0.08711	0.07988	0.02998	0.02848	0.006	0.0052
0.984	0.152	0.1363	0.08789	0.1363	0.01999	0.029	0.00267	0.00498		0.984	0.152	0.13539	0.08789	0.07833	0.01999	0.02841	0.00267	0.00633		0.984	0.152	0.13539	0.08789	0.07966	0.01999	0.0284	0.00267	0.00518
0.9856	0.14133	0.13601	0.08593	0.13601	0.02398	0.02892	0.00533	0.00496		0.9856	0.14133	0.1351	0.08593	0.07812	0.02398	0.02833	0.00533	0.00631		0.9856	0.14133	0.1351	0.08593	0.07944	0.02398	0.02832	0.00533	0.00516
0.9872	0.13867	0.13572	0.09473	0.13572	0.03464	0.02884	0.00467	0.00494		0.9872	0.13867	0.13481	0.09473	0.07791	0.03464	0.02825	0.00467	0.00629		0.9872	0.13867	0.13481	0.09473	0.07923	0.03464	0.02824	0.00467	0.00514
0.9888	0.15733	0.13542	0.08245	0.13542	0.02598	0.02876	0.00333	0.00492		0.9888	0.15733	0.13452	0.08245	0.07771	0.02598	0.02817	0.00333	0.00627		0.9888	0.15733	0.13452	0.08245	0.07901	0.02598	0.02816	0.00333	0.00512
0.9904	0.14534	0.13513	0.08169	0.13513	0.02865	0.02867	0.00533	0.0049		0.9904	0.14534	0.13423	0.08169	0.0775	0.02865	0.02809	0.00533	0.00625		0.9904	0.14534	0.13423	0.08169	0.07879	0.02865	0.02808	0.00533	0.0051
0.992	0.14266	0.13484	0.07102	0.13484	0.02731	0.02859	0.00333	0.00488		0.992	0.14266	0.13394	0.07102	0.07729	0.02731	0.02801	0.00333	0.00623		0.992	0.14266	0.13394	0.07102	0.07857	0.02731	0.028	0.00333	0.00509
0.9936	0.12533	0.13456	0.09392	0.13456	0.02931	0.02851	0.008	0.00487		0.9936	0.12533	0.13365	0.09392	0.07709	0.02931	0.02793	0.008	0.00621		0.9936	0.12533	0.13366	0.09392	0.07836	0.02931	0.02792	0.008	0.00507
0.9952	0.14333	0.13427	0.09351	0.13427	0.02798	0.02843	0.008	0.00485		0.9952	0.14333	0.13337	0.09351	0.07688	0.02798	0.02785	0.008	0.00619		0.9952	0.14333	0.13337	0.09351	0.07814	0.02798	0.02784	0.008	0.00505
0.9968	0.13067	0.13398	0.09229	0.13398	0.02198	0.02835	0.00267	0.00483		0.9968	0.13067	0.13308	0.09229	0.07668	0.02198	0.02777	0.00267	0.00617		0.9968	0.13067	0.13308	0.09229	0.07793	0.02198	0.02776	0.00267	0.00503
0.9984	0.13666	0.13369	0.0836	0.13369	0.02398	0.02827	0.00333	0.00481		0.9984	0.13666	0.1328	0.0836	0.07648	0.02398	0.02769	0.00333	0.00615		0.9984	0.13666	0.1328	0.0836	0.07771	0.02398	0.02769	0.00333	0.00501
1	0.134	0.13341	0.07792	0.13341	0.02865	0.0282	0.00467	0.00479		1	0.134	0.13251	0.07792	0.07627	0.02865	0.02761	0.00467	0.00613		1	0.134	0.13252	0.07792	0.0775	0.02865	0.02761	0.00467	0.005
1.0016	0.136	0.13312	0.07352	0.13312	0.02598	0.02812	0.00467	0.00478		1.0016	0.136	0.13223	0.07352	0.07607	0.02598	0.02754	0.00467	0.00611		1.0016	0.136	0.13223	0.07352	0.07729	0.02598	0.02753	0.00467	0.00498
1.0032	0.14467	0.13284	0.07979	0.13284	0.03198	0.02804	0.00467	0.00476		1.0032	0.14467	0.13195	0.07979	0.07587	0.03198	0.02746	0.00467	0.0061		1.0032	0.14467	0.13195	0.07979	0.07708	0.03198	0.02745	0.00467	0.00496
1.0048	0.14266	0.13256	0.08283	0.13256	0.02265	0.02796	0.00533	0.00474		1.0048	0.14266	0.13167	0.08283	0.07567	0.02265	0.02738	0.00533	0.00608		1.0048	0.14266	0.13167	0.08283	0.07687	0.02265	0.02738	0.00533	0.00494
1.0064	0.13467	0.13228	0.07942	0.13228	0.03065	0.02788	0.00533	0.00472		1.0064	0.13467	0.13139	0.07942	0.07547	0.03065	0.02731	0.00533	0.00606		1.0064	0.13467	0.13139	0.07942	0.07666	0.03065	0.0273	0.00533	0.00492
1.008	0.116	0.132	0.09028	0.132	0.03131	0.0278	0.00667	0.00471		1.008	0.116	0.13111	0.09028	0.07527	0.03131	0.02723	0.00667	0.00604		1.008	0.116	0.13111	0.09028	0.07645	0.03131	0.02722	0.00667	0.00491
1.0096	0.15067	0.13172	0.08593	0.13172	0.02998	0.02773	0.004	0.00469		1.0096	0.15067	0.13083	0.08593	0.07507	0.02998	0.02715	0.004	0.00602		1.0096	0.15067	0.13083	0.08593	0.07624	0.02998	0.02715	0.004	0.00489
1.0112	0.12533	0.13144	0.07644	0.13144	0.02332	0.02765	0.004	0.00467		1.0112	0.12533	0.13055	0.07644	0.07487	0.02332	0.02708	0.004	0.006		1.0112	0.12533	0.13055	0.07644	0.07603	0.02332	0.02707	0.004	0.00487
1.0128	0.13	0.13116	0.08093	0.13116	0.02398	0.02757	0.00267	0.00466		1.0128	0.13	0.13028	0.08093	0.07468	0.02398	0.027	0.00267	0.00598		1.0128	0.13	0.13028	0.08093	0.07582	0.02398	0.027	0.00267	0.00485
1.0144	0.14266	0.13088	0.07244	0.13088	0.02532	0.0275	0.00467	0.00464		1.0144	0.14266	0.13	0.07244	0.07448	0.02532	0.02693	0.00467	0.00597		1.0144	0.14266	0.13	0.07244	0.07562	0.02532	0.02692	0.00467	0.00484
1.016	0.12733	0.1306	0.08207	0.1306	0.02598	0.02742	0.004	0.00462		1.016	0.12733	0.12972	0.08207	0.07428	0.02598	0.02685	0.004	0.00595		1.016	0.12733	0.12972	0.08207	0.07541	0.02598	0.02685	0.004	0.00482
1.0176	0.13933	0.13033	0.08169	0.13033	0.02332	0.02735	0.00333	0.0046		1.0176	0.13933	0.12945	0.08169	0.07409	0.02332	0.02678	0.00333	0.00593		1.0176	0.13933	0.12945	0.08169	0.07521	0.02332	0.02677	0.00333	0.0048
1.0192	0.14934	0.13005	0.0931	0.13005	0.02731	0.02727	0.002	0.00459		1.0192	0.14934	0.12918	0.0931	0.0739	0.02731	0.0267	0.002	0.00591		1.0192	0.14934	0.12918	0.0931	0.075	0.02731	0.0267	0.002	0.00478
1.0208	0.128	0.12978	0.08055	0.12978	0.02665	0.0272	0.00467	0.00457		1.0208	0.128	0.1289	0.08055	0.0737	0.02665	0.02663	0.00467	0.00589		1.0208	0.128	0.1289	0.08055	0.0748	0.02665	0.02662	0.00467	0.00477
1.0224	0.122	0.12951	0.08711	0.12951	0.02265	0.02712	0.004	0.00455		1.0224	0.122	0.12863	0.08711	0.07351	0.02265	0.02655	0.004	0.00588		1.0224	0.122	0.12863	0.08711	0.0746	0.02265	0.02655	0.004	0.00475
1.024	0.124	0.12923	0.06076	0.12923	0.02865	0.02705	0.00533	0.00454		1.024	0.124	0.12836	0.06076	0.07332	0.02865	0.02648	0.00533	0.00586		1.024	0.124	0.12836	0.06076	0.07439	0.02865	0.02648	0.00533	0.00473
1.0256	0.148	0.12896	0.08593	0.12896	0.02598	0.02697	0.00533	0.00452		1.0256	0.148	0.12809	0.08593	0.07312	0.02598	0.02641	0.00533	0.00584		1.0256	0.148	0.12809	0.08593	0.07419	0.02598	0.0264	0.00533	0.00472
1.0272	0.13666	0.12869	0.07461	0.12869	0.03464	0.0269	0.000666672	0.00451		1.0272	0.13666	0.12782	0.07461	0.07293	0.03464	0.02634	0.000666672	0.00582		1.0272	0.13666	0.12782	0.07461	0.07399	0.03464	0.02633	0.000666672	0.0047
1.0288	0.13867	0.12842	0.07867	0.12842	0.02065	0.02683	0.00533	0.00449		1.0288	0.13867	0.12755	0.07867	0.07274	0.02065	0.02626	0.00533	0.00581		1.0288	0.13867	0.12755	0.07867	0.07379	0.02065	0.02626	0.00533	0.00468
1.0304	0.13067	0.12815	0.06786	0.12815	0.01732	0.02675	0.00467	0.00447		1.0304	0.13067	0.12728	0.06786	0.07255	0.01732	0.02619	0.00467	0.00579		1.0304	0.13067	0.12728	0.06786	0.07359	0.01732	0.02619	0.00467	0.00467
1.032	0.12267	0.12788	0.08283	0.12788	0.03265	0.02668	0.00133	0.00446		1.032	0.12267	0.12702	0.08283	0.07236	0.03265	0.02612	0.00133	0.00577		1.032	0.12267	0.12702	0.08283	0.07339	0.03265	0.02611	0.00133	0.00465
1.0336	0.14667	0.12762	0.07979	0.12762	0.02465	0.02661	0.00333	0.00444		1.0336	0.14667	0.12675	0.07979	0.07218	0.02465	0.02605	0.00333	0.00575		1.0336	0.14667	0.12675	0.07979	0.0732	0.02465	0.02604	0.00333	0.00463
1.0352	0.13333	0.12735	0.07389	0.12735	0.02465	0.02653	0.00333	0.00442		1.0352	0.13333	0.12649	0.07389	0.07199	0.02465	0.02598	0.00333	0.00574		1.0352	0.13333	0.12649	0.07389	0.073	0.02465	0.02597	0.00333	0.00462
1.0368	0.12333	0.12708	0.07792	0.12708	0.02731	0.02646	0.00467	0.00441		1.0368	0.12333	0.12622	0.07792	0.0718	0.02731	0.0259	0.00467	0.00572		1.0368	0.12333	0.12622	0.07792	0.0728	0.02731	0.0259	0.00467	0.0046
1.0384	0.136	0.12682	0.07389	0.12682	0.02198	0.02639	0.00467	0.00439		1.0384	0.136	0.12596	0.07389	0.07161	0.02198	0.02583	0.00467	0.0057		1.0384	0.136	0.12596	0.07389	0.07261	0.02198	0.02583	0.00467	0.00459
1.04	0.134	0.12655	0.08988	0.12655	0.01799	0.02632	0.00133	0.00438		1.04	0.134	0.12569	0.08988	0.07143	0.01799	0.02576	0.00133	0.00568		1.04	0.134	0.12569	0.08988	0.07241	0.01799	0.02576	0.00133	0.00457
1.0416	0.14534	0.12629	0.06786	0.12629	0.02598	0.02625	0.006	0.00436		1.0416	0.14534	0.12543	0.06786	0.07124	0.02598	0.02569	0.006	0.00567		1.0416	0.14534	0.12543	0.06786	0.07222	0.02598	0.02569	0.006	0.00455
1.0432	0.134	0.12603	0.06995	0.12603	0.02398	0.02618	0.00267	0.00435		1.0432	0.134	0.12517	0.06995	0.07106	0.02398	0.02562	0.00267	0.00565		1.0432	0.134	0.12517	0.06995	0.07202	0.02398	0.02562	0.00267	0.00454
1.0448	0.14467	0.12576	0.06076	0.12576	0.01999	0.02611	0.00267	0.00433		1.0448	0.14467	0.12491	0.06076	0.07087	0.01999	0.02555	0.00267	0.00563		1.0448	0.14467	0.12491	0.06076	0.07183	0.01999	0.02555	0.00267	0.00452
1.0464	0.138	0.1255	0.07718	0.1255	0.02731	0.02603	0.00467	0.00431		1.0464	0.138	0.12465	0.07718	0.07069	0.02731	0.02548	0.00467	0.00562		1.0464	0.138	0.12465	0.07718	0.07164	0.02731	0.02548	0.00467	0.00451
1.048	0.13333	0.12524	0.07534	0.12524	0.02398	0.02596	0.00533	0.0043		1.048	0.13333	0.12439	0.07534	0.07051	0.02398	0.02541	0.00533	0.0056		1.048	0.13333	0.12439	0.07534	0.07144	0.02398	0.02541	0.00533	0.00449
1.0496	0.10733	0.12498	0.07209	0.12498	0.02132	0.02589	0.00533	0.00428		1.0496	0.10733	0.12413	0.07209	0.07033	0.02132	0.02535	0.00533	0.00558		1.0496	0.10733	0.12413	0.07209	0.07125	0.02132	0.02534	0.00533	0.00448
1.0512	0.138	0.12472	0.07534	0.12472	0.02798	0.02582	0.00733	0.00427		1.0512	0.138	0.12387	0.07534	0.07014	0.02798	0.02528	0.00733	0.00557		1.0512	0.138	0.12387	0.07534	0.07106	0.02798	0.02527	0.00733	0.00446
1.0528	0.12	0.12446	0.06855	0.12446	0.01732	0.02576	0.004	0.00425		1.0528	0.12	0.12362	0.06855	0.06996	0.01732	0.02521	0.004	0.00555		1.0528	0.12	0.12362	0.06855	0.07087	0.01732	0.0252	0.004	0.00444
1.0544	0.126	0.12421	0.06682	0.12421	0.02532	0.02569	0.00333	0.00424		1.0544	0.126	0.12336	0.06682	0.06978	0.02532	0.02514	0.00333	0.00553		1.0544	0.126	0.12336	0.06682	0.07068	0.02532	0.02513	0.00333	0.00443
1.056	0.12133	0.12395	0.07031	0.12395	0.02731	0.02562	0.00267	0.00422		1.056	0.12133	0.1231	0.07031	0.0696	0.02731	0.02507	0.00267	0.00552		1.056	0.12133	0.12311	0.07031	0.07049	0.02731	0.02507	0.00267	0.00441
1.0576	0.11267	0.12369	0.07608	0.12369	0.02265	0.02555	0.00333	0.00421		1.0576	0.11267	0.12285	0.07608	0.06942	0.02265	0.025	0.00333	0.0055		1.0576	0.11267	0.12285	0.07608	0.07031	0.02265	0.025	0.00333	0.0044
1.0592	0.11733	0.12344	0.07681	0.12344	0.02132	0.02548	0.00467	0.00419		1.0592	0.11733	0.1226	0.07681	0.06925	0.02132	0.02494	0.00467	0.00549		1.0592	0.11733	0.1226	0.07681	0.07012	0.02132	0.02493	0.00467	0.00438
1.0608	0.138	0.12318	0.07209	0.12318	0.02332	0.02541	0.00667	0.00418		1.0608	0.138	0.12234	0.07209	0.06907	0.02332	0.02487	0.00667	0.00547		1.0608	0.138	0.12234	0.07209	0.06993	0.02332	0.02487	0.00667	0.00437
1.0624	0.12133	0.12293	0.06109	0.12293	0.02798	0.02534	0.004	0.00416		1.0624	0.12133	0.12209	0.06109	0.06889	0.02798	0.0248	0.004	0.00545		1.0624	0.12133	0.12209	0.06109	0.06975	0.02798	0.0248	0.004	0.00435
1.064	0.11733	0.12268	0.06175	0.12268	0.02398	0.02528	0.00267	0.00415		1.064	0.11733	0.12184	0.06175	0.06871	0.02398	0.02474	0.00267	0.00544		1.064	0.11733	0.12184	0.06175	0.06956	0.02398	0.02473	0.00267	0.00434
1.0656	0.12133	0.12242	0.07942	0.12242	0.01532	0.02521	0.00467	0.00413		1.0656	0.12133	0.12159	0.07942	0.06854	0.01532	0.02467	0.00467	0.00542		1.0656	0.12133	0.12159	0.07942	0.06938	0.01532	0.02467	0.00467	0.00432
1.0672	0.14	0.12217	0.05849	0.12217	0.02198	0.02514	0.004	0.00412		1.0672	0.14	0.12134	0.05849	0.06836	0.02198	0.0246	0.004	0.00541		1.0672	0.14	0.12134	0.05849	0.06919	0.02198	0.0246	0.004	0.00431
1.0688	0.12133	0.12192	0.07461	0.12192	0.02931	0.02508	0.004	0.0041		1.0688	0.12133	0.12109	0.07461	0.06819	0.02931	0.02454	0.004	0.00539		1.0688	0.12133	0.12109	0.07461	0.06901	0.02931	0.02453	0.004	0.00429
1.0704	0.12467	0.12167	0.08476	0.12167	0.02332	0.02501	0.004	0.00409		1.0704	0.12467	0.12084	0.08476	0.06801	0.02332	0.02447	0.004	0.00537		1.0704	0.12467	0.12084	0.08476	0.06882	0.02332	0.02447	0.004	0.00428
1.072	0.112	0.12142	0.0689	0.12142	0.01865	0.02494	0.006	0.00408		1.072	0.112	0.12059	0.0689	0.06784	0.01865	0.02441	0.006	0.00536		1.072	0.112	0.12059	0.0689	0.06864	0.01865	0.0244	0.006	0.00426
1.0736	0.128	0.12117	0.07534	0.12117	0.02865	0.02488	0.004	0.00406		1.0736	0.128	0.12034	0.07534	0.06767	0.02865	0.02434	0.004	0.00534		1.0736	0.128	0.12034	0.07534	0.06846	0.02865	0.02434	0.004	0.00425
1.0752	0.124	0.12093	0.07461	0.12093	0.01932	0.02481	0.00467	0.00405		1.0752	0.124	0.1201	0.07461	0.06749	0.01932	0.02428	0.00467	0.00533		1.0752	0.124	0.1201	0.07461	0.06828	0.01932	0.02427	0.00467	0.00423
1.0768	0.118	0.12068	0.07389	0.12068	0.01999	0.02475	0.00533	0.00403		1.0768	0.118	0.11985	0.07389	0.06732	0.01999	0.02421	0.00533	0.00531		1.0768	0.118	0.11985	0.07389	0.0681	0.01999	0.02421	0.00533	0.00422
1.0784	0.13933	0.12043	0.07792	0.12043	0.02332	0.02468	0.00133	0.00402		1.0784	0.13933	0.11961	0.07792	0.06715	0.02332	0.02415	0.00133	0.0053		1.0784	0.13933	0.11961	0.07792	0.06792	0.02332	0.02414	0.00133	0.00421
1.08	0.124	0.12019	0.07389	0.12019	0.02731	0.02462	0.00333	0.00401		1.08	0.124	0.11936	0.07389	0.06698	0.02731	0.02409	0.00333	0.00528		1.08	0.124	0.11936	0.07389	0.06774	0.02731	0.02408	0.00333	0.00419
1.0816	0.11667	0.11994	0.07244	0.11994	0.02265	0.02455	0.002	0.00399		1.0816	0.11667	0.11912	0.07244	0.06681	0.02265	0.02402	0.002	0.00527		1.0816	0.11667	0.11912	0.07244	0.06756	0.02265	0.02402	0.002	0.00418
1.0832	0.12467	0.1197	0.07244	0.1197	0.02665	0.02449	0.00467	0.00398		1.0832	0.12467	0.11887	0.07244	0.06664	0.02665	0.02396	0.00467	0.00525		1.0832	0.12467	0.11888	0.07244	0.06738	0.02665	0.02395	0.00467	0.00416
1.0848	0.13133	0.11945	0.0728	0.11945	0.02398	0.02442	0.00467	0.00396		1.0848	0.13133	0.11863	0.0728	0.06647	0.02398	0.02389	0.00467	0.00524		1.0848	0.13133	0.11863	0.0728	0.0672	0.02398	0.02389	0.00467	0.00415
1.0864	0.11667	0.11921	0.06786	0.11921	0.02332	0.02436	0.00267	0.00395		1.0864	0.11667	0.11839	0.06786	0.0663	0.02332	0.02383	0.00267	0.00522		1.0864	0.11667	0.11839	0.06786	0.06703	0.02332	0.02383	0.00267	0.00413
1.088	0.13534	0.11897	0.0689	0.11897	0.02465	0.02429	0.00267	0.00394		1.088	0.13534	0.11815	0.0689	0.06613	0.02465	0.02377	0.00267	0.00521		1.088	0.13534	0.11815	0.0689	0.06685	0.02465	0.02376	0.00267	0.00412
1.0896	0.13266	0.11873	0.0728	0.11873	0.02132	0.02423	0.00467	0.00392		1.0896	0.13266	0.11791	0.0728	0.06596	0.02132	0.02371	0.00467	0.00519		1.0896	0.13266	0.11791	0.0728	0.06667	0.02132	0.0237	0.00467	0.00411
1.0912	0.112	0.11849	0.08169	0.11849	0.01732	0.02417	0.002	0.00391		1.0912	0.112	0.11767	0.08169	0.0658	0.01732	0.02364	0.002	0.00518		1.0912	0.112	0.11767	0.08169	0.0665	0.01732	0.02364	0.002	0.00409
1.0928	0.10934	0.11825	0.05499	0.11825	0.02598	0.0241	0.00467	0.00389		1.0928	0.10934	0.11743	0.05499	0.06563	0.02598	0.02358	0.00467	0.00516		1.0928	0.10934	0.11743	0.05499	0.06632	0.02598	0.02358	0.00467	0.00408
1.0944	0.126	0.11801	0.06443	0.11801	0.01932	0.02404	0.00333	0.00388		1.0944	0.126	0.11719	0.06443	0.06546	0.01932	0.02352	0.00333	0.00515		1.0944	0.126	0.11719	0.06443	0.06615	0.01932	0.02351	0.00333	0.00406
1.096	0.118	0.11777	0.0682	0.11777	0.02332	0.02398	0.00267	0.00387		1.096	0.118	0.11696	0.0682	0.0653	0.02332	0.02346	0.00267	0.00513		1.096	0.118	0.11696	0.0682	0.06598	0.02332	0.02345	0.00267	0.00405
1.0976	0.12067	0.11753	0.08055	0.11753	0.02132	0.02392	0.00133	0.00385		1.0976	0.12067	0.11672	0.08055	0.06513	0.02132	0.0234	0.00133	0.00512		1.0976	0.12067	0.11672	0.08055	0.0658	0.02132	0.02339	0.00133	0.00404
1.0992	0.12133	0.11729	0.05625	0.11729	0.02132	0.02385	0.00333	0.00384		1.0992	0.12133	0.11648	0.05625	0.06497	0.02132	0.02334	0.00333	0.0051		1.0992	0.12133	0.11648	0.05625	0.06563	0.02132	0.02333	0.00333	0.00402
1.1008	0.13067	0.11705	0.06409	0.11705	0.02132	0.02379	0.00467	0.00383		1.1008	0.13067	0.11625	0.06409	0.06481	0.02132	0.02327	0.00467	0.00509		1.1008	0.13067	0.11625	0.06409	0.06546	0.02132	0.02327	0.00467	0.00401
1.1024	0.13	0.11682	0.07102	0.11682	0.02398	0.02373	0.00467	0.00381		1.1024	0.13	0.11601	0.07102	0.06464	0.02398	0.02321	0.00467	0.00507		1.1024	0.13	0.11601	0.07102	0.06529	0.02398	0.02321	0.00467	0.004
1.104	0.124	0.11658	0.07425	0.11658	0.02065	0.02367	0.002	0.0038		1.104	0.124	0.11578	0.07425	0.06448	0.02065	0.02315	0.002	0.00506		1.104	0.124	0.11578	0.07425	0.06512	0.02065	0.02315	0.002	0.00398
1.1056	0.136	0.11635	0.06409	0.11635	0.02465	0.02361	0.004	0.00379		1.1056	0.136	0.11554	0.06409	0.06432	0.02465	0.02309	0.004	0.00505		1.1056	0.136	0.11554	0.06409	0.06495	0.02465	0.02309	0.004	0.00397
1.1072	0.12333	0.11611	0.0836	0.11611	0.01999	0.02355	0.00133	0.00378		1.1072	0.12333	0.11531	0.0836	0.06416	0.01999	0.02303	0.00133	0.00503		1.1072	0.12333	0.11531	0.0836	0.06478	0.01999	0.02303	0.00133	0.00396
1.1088	0.12	0.11588	0.0728	0.11588	0.01799	0.02349	0.002	0.00376		1.1088	0.12	0.11508	0.0728	0.064	0.01799	0.02297	0.002	0.00502		1.1088	0.12	0.11508	0.0728	0.06461	0.01799	0.02297	0.002	0.00394
1.1104	0.12333	0.11565	0.06409	0.11565	0.03265	0.02343	0.00533	0.00375		1.1104	0.12333	0.11485	0.06409	0.06384	0.03265	0.02291	0.00533	0.005		1.1104	0.12333	0.11485	0.06409	0.06444	0.03265	0.02291	0.00533	0.00393
1.112	0.10467	0.11542	0.07571	0.11542	0.02532	0.02337	0.002	0.00374		1.112	0.10467	0.11462	0.07571	0.06368	0.02532	0.02285	0.002	0.00499		1.112	0.10467	0.11462	0.07571	0.06427	0.02532	0.02285	0.002	0.00392
1.1136	0.11333	0.11518	0.06209	0.11518	0.02332	0.02331	0.004	0.00372		1.1136	0.11333	0.11439	0.06209	0.06352	0.02332	0.02279	0.004	0.00497		1.1136	0.11333	0.11439	0.06209	0.0641	0.02332	0.02279	0.004	0.0039
1.1152	0.10934	0.11495	0.07066	0.11495	0.02332	0.02325	0.00533	0.00371		1.1152	0.10934	0.11416	0.07066	0.06336	0.02332	0.02274	0.00533	0.00496		1.1152	0.10934	0.11416	0.07066	0.06394	0.02332	0.02273	0.00533	0.00389
1.1168	0.12133	0.11472	0.06511	0.11472	0.02065	0.02319	0.00467	0.0037		1.1168	0.12133	0.11393	0.06511	0.0632	0.02065	0.02268	0.00467	0.00495		1.1168	0.12133	0.11393	0.06511	0.06377	0.02065	0.02267	0.00467	0.00388
1.1184	0.112	0.11449	0.07031	0.11449	0.01732	0.02313	0.004	0.00369		1.1184	0.112	0.1137	0.07031	0.06304	0.01732	0.02262	0.004	0.00493		1.1184	0.112	0.1137	0.07031	0.06361	0.01732	0.02261	0.004	0.00387
1.12	0.11533	0.11427	0.06443	0.11427	0.02198	0.02307	0.004	0.00367		1.12	0.11533	0.11347	0.06443	0.06288	0.02198	0.02256	0.004	0.00492		1.12	0.11533	0.11347	0.06443	0.06344	0.02198	0.02255	0.004	0.00385
1.1216	0.12	0.11404	0.06443	0.11404	0.01666	0.02301	0.00333	0.00366		1.1216	0.12	0.11325	0.06443	0.06273	0.01666	0.0225	0.00333	0.00491		1.1216	0.12	0.11325	0.06443	0.06328	0.01666	0.0225	0.00333	0.00384
1.1232	0.11466	0.11381	0.06613	0.11381	0.02731	0.02295	0.00333	0.00365		1.1232	0.11466	0.11302	0.06613	0.06257	0.02731	0.02244	0.00333	0.00489		1.1232	0.11466	0.11302	0.06613	0.06311	0.02731	0.02244	0.00333	0.00383
1.1248	0.112	0.11358	0.05657	0.11358	0.01865	0.02289	0.00267	0.00364		1.1248	0.112	0.1128	0.05657	0.06241	0.01865	0.02239	0.00267	0.00488		1.1248	0.112	0.1128	0.05657	0.06295	0.01865	0.02238	0.00267	0.00381
1.1264	0.11733	0.11336	0.05468	0.11336	0.01666	0.02283	0.004	0.00362		1.1264	0.11733	0.11257	0.05468	0.06226	0.01666	0.02233	0.004	0.00486		1.1264	0.11733	0.11257	0.05468	0.06279	0.01666	0.02232	0.004	0.0038
1.128	0.124	0.11313	0.06477	0.11313	0.01466	0.02278	0.00467	0.00361		1.128	0.124	0.11235	0.06477	0.0621	0.01466	0.02227	0.00467	0.00485		1.128	0.124	0.11235	0.06477	0.06262	0.01466	0.02227	0.00467	0.00379
1.1296	0.12666	0.11291	0.05978	0.11291	0.01932	0.02272	0.00333	0.0036		1.1296	0.12666	0.11212	0.05978	0.06195	0.01932	0.02221	0.00333	0.00484		1.1296	0.12666	0.11212	0.05978	0.06246	0.01932	0.02221	0.00333	0.00378
1.1312	0.12666	0.11268	0.06855	0.11268	0.01932	0.02266	0.00333	0.00359		1.1312	0.12666	0.1119	0.06855	0.0618	0.01932	0.02216	0.00333	0.00482		1.1312	0.12666	0.1119	0.06855	0.0623	0.01932	0.02215	0.00333	0.00376
1.1328	0.11733	0.11246	0.06477	0.11246	0.01999	0.0226	0.000666672	0.00357		1.1328	0.11733	0.11168	0.06477	0.06164	0.01999	0.0221	0.000666672	0.00481		1.1328	0.11733	0.11168	0.06477	0.06214	0.01999	0.0221	0.000666672	0.00375
1.1344	0.12333	0.11224	0.06579	0.11224	0.02198	0.02254	0.004	0.00356		1.1344	0.12333	0.11146	0.06579	0.06149	0.02198	0.02204	0.004	0.0048		1.1344	0.12333	0.11145	0.06579	0.06198	0.02198	0.02204	0.004	0.00374
1.136	0.10934	0.11201	0.05946	0.11201	0.01932	0.02249	0.004	0.00355		1.136	0.10934	0.11123	0.05946	0.06134	0.01932	0.02199	0.004	0.00478		1.136	0.10934	0.11123	0.05946	0.06182	0.01932	0.02198	0.004	0.00373
1.1376	0.10133	0.11179	0.06242	0.11179	0.02798	0.02243	0.002	0.00354		1.1376	0.10133	0.11101	0.06242	0.06118	0.02798	0.02193	0.002	0.00477		1.1376	0.10133	0.11101	0.06242	0.06166	0.02798	0.02193	0.002	0.00371
1.1392	0.114	0.11157	0.04981	0.11157	0.02398	0.02237	0.00333	0.00353		1.1392	0.114	0.11079	0.04981	0.06103	0.02398	0.02188	0.00333	0.00476		1.1392	0.114	0.11079	0.04981	0.0615	0.02398	0.02187	0.00333	0.0037
1.1408	0.114	0.11135	0.05849	0.11135	0.01732	0.02232	0.00533	0.00351		1.1408	0.114	0.11057	0.05849	0.06088	0.01732	0.02182	0.00533	0.00474		1.1408	0.114	0.11057	0.05849	0.06134	0.01732	0.02182	0.00533	0.00369
1.1424	0.11067	0.11113	0.05752	0.11113	0.01999	0.02226	0.00467	0.0035		1.1424	0.11067	0.11036	0.05752	0.06073	0.01999	0.02177	0.00467	0.00473		1.1424	0.11067	0.11036	0.05752	0.06118	0.01999	0.02176	0.00467	0.00368
1.144	0.12333	0.11091	0.05594	0.11091	0.01932	0.02221	0.00467	0.00349		1.144	0.12333	0.11014	0.05594	0.06058	0.01932	0.02171	0.00467	0.00472		1.144	0.12333	0.11014	0.05594	0.06103	0.01932	0.02171	0.00467	0.00367
1.1456	0.112	0.11069	0.06409	0.11069	0.02398	0.02215	0.00267	0.00348		1.1456	0.112	0.10992	0.06409	0.06043	0.02398	0.02165	0.00267	0.00471		1.1456	0.112	0.10992	0.06409	0.06087	0.02398	0.02165	0.00267	0.00365
1.1472	0.118	0.11047	0.04717	0.11047	0.01599	0.02209	0.00467	0.00347		1.1472	0.118	0.1097	0.04717	0.06028	0.01599	0.0216	0.00467	0.00469		1.1472	0.118	0.1097	0.04717	0.06071	0.01599	0.0216	0.00467	0.00364
1.1488	0.12533	0.11026	0.08593	0.11026	0.02265	0.02204	0.00333	0.00346		1.1488	0.12533	0.10949	0.08593	0.06013	0.02265	0.02155	0.00333	0.00468		1.1488	0.12533	0.10949	0.08593	0.06056	0.02265	0.02154	0.00333	0.00363
1.1504	0.11067	0.11004	0.04981	0.11004	0.02398	0.02198	0.00467	0.00344		1.1504	0.11067	0.10927	0.04981	0.05999	0.02398	0.02149	0.00467	0.00467		1.1504	0.11067	0.10927	0.04981	0.0604	0.02398	0.02149	0.00467	0.00362
1.152	0.12333	0.10982	0.05437	0.10982	0.01599	0.02193	0.002	0.00343		1.152	0.12333	0.10906	0.05437	0.05984	0.01599	0.02144	0.002	0.00465		1.152	0.12333	0.10906	0.05437	0.06025	0.01599	0.02143	0.002	0.00361
1.1536	0.12666	0.10961	0.05752	0.10961	0.01266	0.02187	0.00333	0.00342		1.1536	0.12666	0.10884	0.05752	0.05969	0.01266	0.02138	0.00333	0.00464		1.1536	0.12666	0.10884	0.05752	0.06009	0.01266	0.02138	0.00333	0.0036
1.1552	0.122	0.10939	0.05594	0.10939	0.01599	0.02182	0.00133	0.00341		1.1552	0.122	0.10863	0.05594	0.05955	0.01599	0.02133	0.00133	0.00463		1.1552	0.122	0.10863	0.05594	0.05994	0.01599	0.02132	0.00133	0.00358
1.1568	0.09867	0.10918	0.05101	0.10918	0.01932	0.02176	0.00533	0.0034		1.1568	0.09867	0.10841	0.05101	0.0594	0.01932	0.02128	0.00533	0.00462		1.1568	0.09867	0.10841	0.05101	0.05979	0.01932	0.02127	0.00533	0.00357
1.1584	0.102	0.10896	0.07681	0.10896	0.02065	0.02171	0.00333	0.00339		1.1584	0.102	0.1082	0.07681	0.05925	0.02065	0.02122	0.00333	0.0046		1.1584	0.102	0.1082	0.07681	0.05963	0.02065	0.02122	0.00333	0.00356
1.16	0.11934	0.10875	0.05375	0.10875	0.02265	0.02166	0.002	0.00338		1.16	0.11934	0.10799	0.05375	0.05911	0.02265	0.02117	0.002	0.00459		1.16	0.11934	0.10799	0.05375	0.05948	0.02265	0.02116	0.002	0.00355
1.1616	0.11466	0.10854	0.05946	0.10854	0.01599	0.0216	0.002	0.00336		1.1616	0.11466	0.10778	0.05946	0.05896	0.01599	0.02112	0.002	0.00458		1.1616	0.11466	0.10778	0.05946	0.05933	0.01599	0.02111	0.002	0.00354
1.1632	0.12666	0.10833	0.06925	0.10833	0.01999	0.02155	0.00333	0.00335		1.1632	0.12666	0.10757	0.06925	0.05882	0.01999	0.02106	0.00333	0.00457		1.1632	0.12666	0.10757	0.06925	0.05918	0.01999	0.02106	0.00333	0.00353
1.1648	0.11667	0.10812	0.05978	0.10812	0.01732	0.0215	0.00333	0.00334		1.1648	0.11667	0.10736	0.05978	0.05868	0.01732	0.02101	0.00333	0.00455		1.1648	0.11667	0.10736	0.05978	0.05903	0.01732	0.02101	0.00333	0.00351
1.1664	0.12333	0.1079	0.06409	0.1079	0.02798	0.02144	0.004	0.00333		1.1664	0.12333	0.10715	0.06409	0.05853	0.02798	0.02096	0.004	0.00454		1.1664	0.12333	0.10715	0.06409	0.05888	0.02798	0.02095	0.004	0.0035
1.168	0.108	0.10769	0.05752	0.10769	0.01865	0.02139	0.002	0.00332		1.168	0.108	0.10694	0.05752	0.05839	0.01865	0.02091	0.002	0.00453		1.168	0.108	0.10694	0.05752	0.05873	0.01865	0.0209	0.002	0.00349
1.1696	0.088	0.10748	0.05816	0.10748	0.01932	0.02134	0.002	0.00331		1.1696	0.088	0.10673	0.05816	0.05825	0.01932	0.02085	0.002	0.00452		1.1696	0.088	0.10673	0.05816	0.05858	0.01932	0.02085	0.002	0.00348
1.1712	0.09867	0.10728	0.06175	0.10728	0.01999	0.02128	0.002	0.0033		1.1712	0.09867	0.10652	0.06175	0.0581	0.01999	0.0208	0.002	0.00451		1.1712	0.09867	0.10652	0.06175	0.05843	0.01999	0.0208	0.002	0.00347
1.1728	0.10733	0.10707	0.06648	0.10707	0.01932	0.02123	0.00467	0.00329		1.1728	0.10733	0.10631	0.06648	0.05796	0.01932	0.02075	0.00467	0.00449		1.1728	0.10733	0.10631	0.06648	0.05828	0.01932	0.02074	0.00467	0.00346
1.1744	0.10667	0.10686	0.0689	0.10686	0.02332	0.02118	0.00267	0.00328		1.1744	0.10667	0.10611	0.0689	0.05782	0.02332	0.0207	0.00267	0.00448		1.1744	0.10667	0.10611	0.0689	0.05813	0.02332	0.02069	0.00267	0.00345
1.176	0.12533	0.10665	0.07534	0.10665	0.01666	0.02113	0.00267	0.00327		1.176	0.12533	0.1059	0.07534	0.05768	0.01666	0.02065	0.00267	0.00447		1.176	0.12533	0.1059	0.07534	0.05798	0.01666	0.02064	0.00267	0.00344
1.1776	0.11867	0.10644	0.06142	0.10644	0.02265	0.02107	0.00333	0.00325		1.1776	0.11867	0.1057	0.06142	0.05754	0.02265	0.0206	0.00333	0.00446		1.1776	0.11867	0.1057	0.06142	0.05784	0.02265	0.02059	0.00333	0.00342
1.1792	0.11067	0.10624	0.07316	0.10624	0.01865	0.02102	0.00333	0.00324		1.1792	0.11067	0.10549	0.07316	0.0574	0.01865	0.02054	0.00333	0.00444		1.1792	0.11067	0.10549	0.07316	0.05769	0.01865	0.02054	0.00333	0.00341
1.1808	0.1	0.10603	0.04952	0.10603	0.01999	0.02097	0.00267	0.00323		1.1808	0.1	0.10529	0.04952	0.05726	0.01999	0.02049	0.00267	0.00443		1.1808	0.1	0.10529	0.04952	0.05755	0.01999	0.02049	0.00267	0.0034
1.1824	0.094	0.10583	0.05071	0.10583	0.01199	0.02092	0.00267	0.00322		1.1824	0.094	0.10508	0.05071	0.05712	0.01199	0.02044	0.00267	0.00442		1.1824	0.094	0.10508	0.05071	0.0574	0.01199	0.02044	0.00267	0.00339
1.184	0.09933	0.10562	0.06109	0.10562	0.01999	0.02087	0.00533	0.00321		1.184	0.09933	0.10488	0.06109	0.05698	0.01999	0.02039	0.00533	0.00441		1.184	0.09933	0.10488	0.06109	0.05725	0.01999	0.02039	0.00533	0.00338
1.1856	0.10067	0.10542	0.06579	0.10542	0.02065	0.02082	0.00533	0.0032		1.1856	0.10067	0.10468	0.06579	0.05685	0.02065	0.02034	0.00533	0.0044		1.1856	0.10067	0.10468	0.06579	0.05711	0.02065	0.02034	0.00533	0.00337
1.1872	0.10934	0.10521	0.05313	0.10521	0.02598	0.02077	0.00267	0.00319		1.1872	0.10934	0.10447	0.05313	0.05671	0.02598	0.02029	0.00267	0.00439		1.1872	0.10934	0.10447	0.05313	0.05697	0.02598	0.02029	0.00267	0.00336
1.1888	0.11067	0.10501	0.06044	0.10501	0.02065	0.02072	0.002	0.00318		1.1888	0.11067	0.10427	0.06044	0.05657	0.02065	0.02024	0.002	0.00437		1.1888	0.11067	0.10427	0.06044	0.05682	0.02065	0.02024	0.002	0.00335
1.1904	0.10934	0.10481	0.06309	0.10481	0.01599	0.02066	0.00133	0.00317		1.1904	0.10934	0.10407	0.06309	0.05643	0.01599	0.02019	0.00133	0.00436		1.1904	0.10934	0.10407	0.06309	0.05668	0.01599	0.02019	0.00133	0.00334
1.192	0.10867	0.10461	0.05594	0.10461	0.01532	0.02061	0.00733	0.00316		1.192	0.10867	0.10387	0.05594	0.0563	0.01532	0.02014	0.00733	0.00435		1.192	0.10867	0.10387	0.05594	0.05654	0.01532	0.02014	0.00733	0.00333
1.1936	0.09467	0.10441	0.06275	0.10441	0.01066	0.02056	0.00333	0.00315		1.1936	0.09467	0.10367	0.06275	0.05616	0.01066	0.02009	0.00333	0.00434		1.1936	0.09467	0.10367	0.06275	0.05639	0.01066	0.02009	0.00333	0.00332
1.1952	0.11134	0.10421	0.05913	0.10421	0.02265	0.02051	0.002	0.00314		1.1952	0.11134	0.10347	0.05913	0.05603	0.02265	0.02004	0.002	0.00433		1.1952	0.11134	0.10347	0.05913	0.05625	0.02265	0.02004	0.002	0.00331
1.1968	0.09733	0.10401	0.05437	0.10401	0.01666	0.02046	0.00267	0.00313		1.1968	0.09733	0.10327	0.05437	0.05589	0.01666	0.01999	0.00267	0.00432		1.1968	0.09733	0.10327	0.05437	0.05611	0.01666	0.01999	0.00267	0.0033
1.1984	0.114	0.10381	0.05562	0.10381	0.02198	0.02041	0.00467	0.00312		1.1984	0.114	0.10307	0.05562	0.05576	0.02198	0.01995	0.00467	0.00431		1.1984	0.114	0.10307	0.05562	0.05597	0.02198	0.01994	0.00467	0.00329
1.2	0.11	0.10361	0.06342	0.10361	0.02265	0.02037	0.00333	0.00311		1.2	0.11	0.10287	0.06342	0.05562	0.02265	0.0199	0.00333	0.00429		1.2	0.11	0.10287	0.06342	0.05583	0.02265	0.01989	0.00333	0.00328
1.2016	0.104	0.10341	0.05913	0.10341	0.01532	0.02032	0.00267	0.0031		1.2016	0.104	0.10268	0.05913	0.05549	0.01532	0.01985	0.00267	0.00428		1.2016	0.104	0.10268	0.05913	0.05569	0.01532	0.01984	0.00267	0.00326
1.2032	0.106	0.10321	0.05344	0.10321	0.01399	0.02027	0.00267	0.00309		1.2032	0.106	0.10248	0.05344	0.05536	0.01399	0.0198	0.00267	0.00427		1.2032	0.106	0.10248	0.05344	0.05555	0.01399	0.0198	0.00267	0.00325
1.2048	0.11466	0.10301	0.06109	0.10301	0.02065	0.02022	0.004	0.00308		1.2048	0.11466	0.10228	0.06109	0.05522	0.02065	0.01975	0.004	0.00426		1.2048	0.11466	0.10228	0.06109	0.05541	0.02065	0.01975	0.004	0.00324
1.2064	0.10067	0.10282	0.06443	0.10282	0.01865	0.02017	0.00267	0.00307		1.2064	0.10067	0.10209	0.06443	0.05509	0.01865	0.0197	0.00267	0.00425		1.2064	0.10067	0.10209	0.06443	0.05527	0.01865	0.0197	0.00267	0.00323
1.208	0.09467	0.10262	0.04952	0.10262	0.01932	0.02012	0.004	0.00306		1.208	0.09467	0.10189	0.04952	0.05496	0.01932	0.01966	0.004	0.00424		1.208	0.09467	0.10189	0.04952	0.05513	0.01932	0.01965	0.004	0.00322
1.2096	0.098	0.10242	0.05437	0.10242	0.01599	0.02007	0.004	0.00305		1.2096	0.098	0.1017	0.05437	0.05483	0.01599	0.01961	0.004	0.00423		1.2096	0.098	0.1017	0.05437	0.05499	0.01599	0.0196	0.004	0.00321
1.2112	0.10267	0.10223	0.06109	0.10223	0.02132	0.02002	0.002	0.00304		1.2112	0.10267	0.1015	0.06109	0.05469	0.02132	0.01956	0.002	0.00422		1.2112	0.10267	0.1015	0.06109	0.05486	0.02132	0.01956	0.002	0.0032
1.2128	0.082	0.10203	0.06109	0.10203	0.02065	0.01998	0.004	0.00303		1.2128	0.082	0.10131	0.06109	0.05456	0.02065	0.01951	0.004	0.0042		1.2128	0.082	0.10131	0.06109	0.05472	0.02065	0.01951	0.004	0.00319
1.2144	0.11533	0.10184	0.05252	0.10184	0.01666	0.01993	0.004	0.00302		1.2144	0.11533	0.10112	0.05252	0.05443	0.01666	0.01947	0.004	0.00419		1.2144	0.11533	0.10112	0.05252	0.05458	0.01666	0.01946	0.004	0.00318
1.216	0.12067	0.10165	0.04922	0.10165	0.01332	0.01988	0.00267	0.00301		1.216	0.12067	0.10092	0.04922	0.0543	0.01332	0.01942	0.00267	0.00418		1.216	0.12067	0.10092	0.04922	0.05445	0.01332	0.01941	0.00267	0.00317
1.2176	0.114	0.10145	0.05313	0.10145	0.01799	0.01983	0.004	0.003		1.2176	0.114	0.10073	0.05313	0.05417	0.01799	0.01937	0.004	0.00417		1.2176	0.114	0.10073	0.05313	0.05431	0.01799	0.01937	0.004	0.00316
1.2192	0.12	0.10126	0.04863	0.10126	0.01466	0.01978	0.00467	0.00299		1.2192	0.12	0.10054	0.04863	0.05404	0.01466	0.01933	0.00467	0.00416		1.2192	0.12	0.10054	0.04863	0.05417	0.01466	0.01932	0.00467	0.00315
1.2208	0.108	0.10107	0.05946	0.10107	0.01732	0.01974	0.00133	0.00298		1.2208	0.108	0.10035	0.05946	0.05391	0.01732	0.01928	0.00133	0.00415		1.2208	0.108	0.10035	0.05946	0.05404	0.01732	0.01927	0.00133	0.00314
1.2224	0.102	0.10088	0.06511	0.10088	0.02198	0.01969	0.004	0.00297		1.2224	0.102	0.10016	0.06511	0.05379	0.02198	0.01923	0.004	0.00414		1.2224	0.102	0.10016	0.06511	0.0539	0.02198	0.01923	0.004	0.00313
1.224	0.106	0.10068	0.05252	0.10068	0.02065	0.01964	0.004	0.00296		1.224	0.106	0.09997	0.05252	0.05366	0.02065	0.01919	0.004	0.00413		1.224	0.106	0.09997	0.05252	0.05377	0.02065	0.01918	0.004	0.00312
1.2256	0.112	0.10049	0.05625	0.10049	0.02465	0.0196	0.002	0.00295		1.2256	0.112	0.09978	0.05625	0.05353	0.02465	0.01914	0.002	0.00412		1.2256	0.112	0.09978	0.05625	0.05364	0.02465	0.01914	0.002	0.00311
1.2272	0.11533	0.1003	0.04775	0.1003	0.02065	0.01955	0.00533	0.00294		1.2272	0.11533	0.09959	0.04775	0.0534	0.02065	0.01909	0.00533	0.00411		1.2272	0.11533	0.09959	0.04775	0.0535	0.02065	0.01909	0.00533	0.0031
1.2288	0.11667	0.10011	0.06076	0.10011	0.01732	0.0195	0.004	0.00293		1.2288	0.11667	0.0994	0.06076	0.05328	0.01732	0.01905	0.004	0.0041		1.2288	0.11667	0.0994	0.06076	0.05337	0.01732	0.01904	0.004	0.0031
1.2304	0.104	0.09992	0.05531	0.09992	0.01399	0.01946	0.00267	0.00292		1.2304	0.104	0.09921	0.05531	0.05315	0.01399	0.019	0.00267	0.00409		1.2304	0.104	0.09921	0.05531	0.05324	0.01399	0.019	0.00267	0.00309
1.232	0.11934	0.09974	0.04804	0.09974	0.01199	0.01941	0.00267	0.00291		1.232	0.11934	0.09903	0.04804	0.05302	0.01199	0.01896	0.00267	0.00408		1.232	0.11934	0.09903	0.04804	0.05311	0.01199	0.01895	0.00267	0.00308
1.2336	0.09733	0.09955	0.05594	0.09955	0.01932	0.01936	0.004	0.00291		1.2336	0.09733	0.09884	0.05594	0.0529	0.01932	0.01891	0.004	0.00407		1.2336	0.09733	0.09884	0.05594	0.05297	0.01932	0.01891	0.004	0.00307
1.2352	0.09467	0.09936	0.06545	0.09936	0.02198	0.01932	0.00333	0.0029		1.2352	0.09467	0.09865	0.06545	0.05277	0.02198	0.01887	0.00333	0.00405		1.2352	0.09467	0.09865	0.06545	0.05284	0.02198	0.01886	0.00333	0.00306
1.2368	0.11	0.09917	0.04833	0.09917	0.01865	0.01927	0.004	0.00289		1.2368	0.11	0.09847	0.04833	0.05265	0.01865	0.01882	0.004	0.00404		1.2368	0.11	0.09847	0.04833	0.05271	0.01865	0.01882	0.004	0.00305
1.2384	0.1	0.09899	0.04833	0.09899	0.01199	0.01923	0.00333	0.00288		1.2384	0.1	0.09828	0.04833	0.05252	0.01199	0.01878	0.00333	0.00403		1.2384	0.1	0.09828	0.04833	0.05258	0.01199	0.01877	0.00333	0.00304
1.24	0.09667	0.0988	0.05161	0.0988	0.01799	0.01918	0.00533	0.00287		1.24	0.09667	0.0981	0.05161	0.0524	0.01799	0.01873	0.00533	0.00402		1.24	0.09667	0.0981	0.05161	0.05245	0.01799	0.01873	0.00533	0.00303
1.2416	0.10733	0.09861	0.04981	0.09861	0.01932	0.01914	0.002	0.00286		1.2416	0.10733	0.09791	0.04981	0.05227	0.01932	0.01869	0.002	0.00401		1.2416	0.10733	0.09791	0.04981	0.05232	0.01932	0.01868	0.002	0.00302
1.2432	0.1	0.09843	0.04893	0.09843	0.01999	0.01909	0.00333	0.00285		1.2432	0.1	0.09773	0.04893	0.05215	0.01999	0.01864	0.00333	0.004		1.2432	0.1	0.09773	0.04893	0.05219	0.01999	0.01864	0.00333	0.00301
1.2448	0.09933	0.09824	0.05101	0.09824	0.02398	0.01905	0.00467	0.00284		1.2448	0.09933	0.09754	0.05101	0.05203	0.02398	0.0186	0.00467	0.00399		1.2448	0.09933	0.09754	0.05101	0.05206	0.02398	0.01859	0.00467	0.003
1.2464	0.10934	0.09806	0.04833	0.09806	0.01466	0.019	0.00533	0.00283		1.2464	0.10934	0.09736	0.04833	0.0519	0.01466	0.01855	0.00533	0.00398		1.2464	0.10934	0.09736	0.04833	0.05193	0.01466	0.01855	0.00533	0.00299
1.248	0.12333	0.09788	0.05913	0.09788	0.01266	0.01896	0.00133	0.00282		1.248	0.12333	0.09718	0.05913	0.05178	0.01266	0.01851	0.00133	0.00397		1.248	0.12333	0.09718	0.05913	0.05181	0.01266	0.01851	0.00133	0.00298
1.2496	0.10733	0.09769	0.04631	0.09769	0.01666	0.01891	0.00333	0.00281		1.2496	0.10733	0.097	0.04631	0.05166	0.01666	0.01847	0.00333	0.00396		1.2496	0.10733	0.097	0.04631	0.05168	0.01666	0.01846	0.00333	0.00297
1.2512	0.094	0.09751	0.05101	0.09751	0.01399	0.01887	0.000666672	0.00281		1.2512	0.094	0.09681	0.05101	0.05154	0.01399	0.01842	0.000666672	0.00395		1.2512	0.094	0.09681	0.05101	0.05155	0.01399	0.01842	0.000666672	0.00296
1.2528	0.08467	0.09733	0.04574	0.09733	0.01399	0.01882	0.002	0.0028		1.2528	0.08467	0.09663	0.04574	0.05142	0.01399	0.01838	0.002	0.00394		1.2528	0.08467	0.09663	0.04574	0.05142	0.01399	0.01838	0.002	0.00295
1.2544	0.09933	0.09715	0.05816	0.09715	0.01532	0.01878	0.002	0.00279		1.2544	0.09933	0.09645	0.05816	0.0513	0.01532	0.01834	0.002	0.00393		1.2544	0.09933	0.09645	0.05816	0.0513	0.01532	0.01833	0.002	0.00295
1.256	0.10667	0.09697	0.04432	0.09697	0.01666	0.01874	0.002	0.00278		1.256	0.10667	0.09627	0.04432	0.05118	0.01666	0.01829	0.002	0.00392		1.256	0.10667	0.09627	0.04432	0.05117	0.01666	0.01829	0.002	0.00294
1.2576	0.11267	0.09679	0.06076	0.09679	0.02332	0.01869	0.00133	0.00277		1.2576	0.11267	0.09609	0.06076	0.05106	0.02332	0.01825	0.00133	0.00391		1.2576	0.11267	0.09609	0.06076	0.05105	0.02332	0.01825	0.00133	0.00293
1.2592	0.09667	0.0966	0.04488	0.0966	0.01599	0.01865	0.00467	0.00276		1.2592	0.09667	0.09591	0.04488	0.05094	0.01599	0.01821	0.00467	0.0039		1.2592	0.09667	0.09591	0.04488	0.05092	0.01599	0.0182	0.00467	0.00292
1.2608	0.09467	0.09643	0.05192	0.09643	0.01399	0.01861	0.00333	0.00275		1.2608	0.09467	0.09573	0.05192	0.05082	0.01399	0.01816	0.00333	0.00389		1.2608	0.09467	0.09573	0.05192	0.0508	0.01399	0.01816	0.00333	0.00291
1.2624	0.08733	0.09625	0.05946	0.09625	0.01932	0.01856	0.002	0.00274		1.2624	0.08733	0.09556	0.05946	0.0507	0.01932	0.01812	0.002	0.00388		1.2624	0.08733	0.09556	0.05946	0.05067	0.01932	0.01812	0.002	0.0029
1.264	0.086	0.09607	0.03889	0.09607	0.01865	0.01852	0.00333	0.00274		1.264	0.086	0.09538	0.03889	0.05058	0.01865	0.01808	0.00333	0.00387		1.264	0.086	0.09538	0.03889	0.05055	0.01865	0.01807	0.00333	0.00289
1.2656	0.10133	0.09589	0.05222	0.09589	0.01666	0.01848	0.00333	0.00273		1.2656	0.10133	0.0952	0.05222	0.05046	0.01666	0.01804	0.00333	0.00386		1.2656	0.10133	0.0952	0.05222	0.05042	0.01666	0.01803	0.00333	0.00288
1.2672	0.09933	0.09571	0.05071	0.09571	0.01732	0.01843	0.00267	0.00272		1.2672	0.09933	0.09502	0.05071	0.05034	0.01732	0.01799	0.00267	0.00385		1.2672	0.09933	0.09502	0.05071	0.0503	0.01732	0.01799	0.00267	0.00287
1.2688	0.096	0.09553	0.05752	0.09553	0.01599	0.01839	0.00133	0.00271		1.2688	0.096	0.09485	0.05752	0.05022	0.01599	0.01795	0.00133	0.00384		1.2688	0.096	0.09485	0.05752	0.05018	0.01599	0.01795	0.00133	0.00287
1.2704	0.09267	0.09536	0.04348	0.09536	0.01466	0.01835	0.00267	0.0027		1.2704	0.09267	0.09467	0.04348	0.05011	0.01466	0.01791	0.00267	0.00383		1.2704	0.09267	0.09467	0.04348	0.05005	0.01466	0.01791	0.00267	0.00286
1.272	0.07733	0.09518	0.0466	0.09518	0.01999	0.0183	0.00467	0.00269		1.272	0.07733	0.0945	0.0466	0.04999	0.01999	0.01787	0.00467	0.00382		1.272	0.07733	0.0945	0.0466	0.04993	0.01999	0.01786	0.00467	0.00285
1.2736	0.104	0.095	0.05406	0.095	0.01466	0.01826	0.00333	0.00268		1.2736	0.104	0.09432	0.05406	0.04987	0.01466	0.01783	0.00333	0.00382		1.2736	0.104	0.09432	0.05406	0.04981	0.01466	0.01782	0.00333	0.00284
1.2752	0.112	0.09483	0.05161	0.09483	0.01066	0.01822	0.004	0.00268		1.2752	0.112	0.09415	0.05161	0.04976	0.01066	0.01778	0.004	0.00381		1.2752	0.112	0.09415	0.05161	0.04969	0.01066	0.01778	0.004	0.00283
1.2768	0.10067	0.09465	0.05344	0.09465	0.01532	0.01818	0.004	0.00267		1.2768	0.10067	0.09397	0.05344	0.04964	0.01532	0.01774	0.004	0.0038		1.2768	0.10067	0.09397	0.05344	0.04957	0.01532	0.01774	0.004	0.00282
1.2784	0.09334	0.09448	0.0466	0.09448	0.01399	0.01814	0.00333	0.00266		1.2784	0.09334	0.0938	0.0466	0.04953	0.01399	0.0177	0.00333	0.00379		1.2784	0.09334	0.0938	0.0466	0.04945	0.01399	0.0177	0.00333	0.00281
1.28	0.088	0.0943	0.0446	0.0943	0.02132	0.01809	0.00333	0.00265		1.28	0.088	0.09363	0.0446	0.04941	0.02132	0.01766	0.00333	0.00378		1.28	0.088	0.09362	0.0446	0.04933	0.02132	0.01766	0.00333	0.00281
1.2816	0.096	0.09413	0.05041	0.09413	0.01332	0.01805	0.002	0.00264		1.2816	0.096	0.09345	0.05041	0.0493	0.01332	0.01762	0.002	0.00377		1.2816	0.096	0.09345	0.05041	0.04921	0.01332	0.01762	0.002	0.0028
1.2832	0.098	0.09396	0.04631	0.09396	0.01332	0.01801	0.00267	0.00263		1.2832	0.098	0.09328	0.04631	0.04918	0.01332	0.01758	0.00267	0.00376		1.2832	0.098	0.09328	0.04631	0.04909	0.01332	0.01758	0.00267	0.00279
1.2848	0.09467	0.09378	0.05406	0.09378	0.01732	0.01797	0.004	0.00263		1.2848	0.09467	0.09311	0.05406	0.04907	0.01732	0.01754	0.004	0.00375		1.2848	0.09467	0.09311	0.05406	0.04897	0.01732	0.01753	0.004	0.00278
1.2864	0.09533	0.09361	0.04404	0.09361	0.01266	0.01793	0.00467	0.00262		1.2864	0.09533	0.09294	0.04404	0.04895	0.01266	0.0175	0.00467	0.00374		1.2864	0.09533	0.09294	0.04404	0.04885	0.01266	0.01749	0.00467	0.00277
1.288	0.09267	0.09344	0.04688	0.09344	0.01466	0.01789	0.002	0.00261		1.288	0.09267	0.09277	0.04688	0.04884	0.01466	0.01746	0.002	0.00373		1.288	0.09267	0.09277	0.04688	0.04873	0.01466	0.01745	0.002	0.00276
1.2896	0.09067	0.09327	0.05531	0.09327	0.01599	0.01785	0.00467	0.0026		1.2896	0.09067	0.0926	0.05531	0.04873	0.01599	0.01742	0.00467	0.00372		1.2896	0.09067	0.09259	0.05531	0.04861	0.01599	0.01741	0.00467	0.00276
1.2912	0.08667	0.0931	0.0466	0.0931	0.01399	0.01781	0.00333	0.00259		1.2912	0.08667	0.09243	0.0466	0.04861	0.01399	0.01738	0.00333	0.00371		1.2912	0.08667	0.09242	0.0466	0.04849	0.01399	0.01737	0.00333	0.00275
1.2928	0.08533	0.09293	0.05437	0.09293	0.01599	0.01777	0.00267	0.00259		1.2928	0.08533	0.09226	0.05437	0.0485	0.01599	0.01734	0.00267	0.0037		1.2928	0.08533	0.09225	0.05437	0.04837	0.01599	0.01733	0.00267	0.00274
1.2944	0.07667	0.09276	0.05313	0.09276	0.01332	0.01772	0.002	0.00258		1.2944	0.07667	0.09209	0.05313	0.04839	0.01332	0.0173	0.002	0.00369		1.2944	0.07667	0.09209	0.05313	0.04826	0.01332	0.01729	0.002	0.00273
1.296	0.08667	0.09259	0.05071	0.09259	0.01133	0.01768	0.00333	0.00257		1.296	0.08667	0.09192	0.05071	0.04828	0.01133	0.01726	0.00333	0.00368		1.296	0.08667	0.09192	0.05071	0.04814	0.01133	0.01725	0.00333	0.00272
1.2976	0.09334	0.09242	0.04376	0.09242	0.01666	0.01764	0.00267	0.00256		1.2976	0.09334	0.09175	0.04376	0.04817	0.01666	0.01722	0.00267	0.00368		1.2976	0.09334	0.09175	0.04376	0.04802	0.01666	0.01721	0.00267	0.00271
1.2992	0.096	0.09225	0.04432	0.09225	0.02265	0.0176	0.004	0.00255		1.2992	0.096	0.09158	0.04432	0.04805	0.02265	0.01718	0.004	0.00367		1.2992	0.096	0.09158	0.04432	0.04791	0.02265	0.01717	0.004	0.00271
1.3008	0.09733	0.09208	0.05468	0.09208	0.01399	0.01756	0.00267	0.00255		1.3008	0.09733	0.09141	0.05468	0.04794	0.01399	0.01714	0.00267	0.00366		1.3008	0.09733	0.09141	0.05468	0.04779	0.01399	0.01713	0.00267	0.0027
1.3024	0.09667	0.09191	0.05913	0.09191	0.01799	0.01752	0.00333	0.00254		1.3024	0.09667	0.09125	0.05913	0.04783	0.01799	0.0171	0.00333	0.00365		1.3024	0.09667	0.09125	0.05913	0.04768	0.01799	0.0171	0.00333	0.00269
1.304	0.08867	0.09174	0.03837	0.09174	0.01865	0.01748	0.00333	0.00253		1.304	0.08867	0.09108	0.03837	0.04772	0.01865	0.01706	0.00333	0.00364		1.304	0.08867	0.09108	0.03837	0.04756	0.01865	0.01706	0.00333	0.00268
1.3056	0.09733	0.09158	0.04717	0.09158	0.01932	0.01744	0.00467	0.00252		1.3056	0.09733	0.09091	0.04717	0.04761	0.01932	0.01702	0.00467	0.00363		1.3056	0.09733	0.09091	0.04717	0.04745	0.01932	0.01702	0.00467	0.00267
1.3072	0.09067	0.09141	0.04602	0.09141	0.00999	0.0174	0.00267	0.00251		1.3072	0.09067	0.09075	0.04602	0.0475	0.00999	0.01698	0.00267	0.00362		1.3072	0.09067	0.09075	0.04602	0.04733	0.00999	0.01698	0.00267	0.00267
1.3088	0.08533	0.09124	0.04432	0.09124	0.01332	0.01737	0.00133	0.00251		1.3088	0.08533	0.09058	0.04432	0.04739	0.01332	0.01694	0.00133	0.00361		1.3088	0.08533	0.09058	0.04432	0.04722	0.01332	0.01694	0.00133	0.00266
1.3104	0.08867	0.09108	0.0446	0.09108	0.00533	0.01733	0.00467	0.0025		1.3104	0.08867	0.09042	0.0446	0.04729	0.00533	0.0169	0.00467	0.0036		1.3104	0.08867	0.09042	0.0446	0.0471	0.00533	0.0169	0.00467	0.00265
1.312	0.08867	0.09091	0.04183	0.09091	0.00933	0.01729	0.00267	0.00249		1.312	0.08867	0.09025	0.04183	0.04718	0.00933	0.01687	0.00267	0.0036		1.312	0.08867	0.09025	0.04183	0.04699	0.00933	0.01686	0.00267	0.00264
1.3136	0.09	0.09075	0.05657	0.09075	0.01266	0.01725	0.00467	0.00248		1.3136	0.09	0.09009	0.05657	0.04707	0.01266	0.01683	0.00467	0.00359		1.3136	0.09	0.09009	0.05657	0.04688	0.01266	0.01682	0.00467	0.00263
1.3152	0.08934	0.09058	0.04376	0.09058	0.01732	0.01721	0.000666672	0.00248		1.3152	0.08934	0.08993	0.04376	0.04696	0.01732	0.01679	0.000666672	0.00358		1.3152	0.08934	0.08992	0.04376	0.04677	0.01732	0.01679	0.000666672	0.00263
1.3168	0.09067	0.09042	0.03837	0.09042	0.01799	0.01717	0.00133	0.00247		1.3168	0.09067	0.08976	0.03837	0.04685	0.01799	0.01675	0.00133	0.00357		1.3168	0.09067	0.08976	0.03837	0.04665	0.01799	0.01675	0.00133	0.00262
1.3184	0.106	0.09025	0.03837	0.09025	0.01932	0.01713	0.00133	0.00246		1.3184	0.106	0.0896	0.03837	0.04675	0.01932	0.01671	0.00133	0.00356		1.3184	0.106	0.0896	0.03837	0.04654	0.01932	0.01671	0.00133	0.00261
1.32	0.10267	0.09009	0.04376	0.09009	0.01732	0.01709	0.002	0.00245		1.32	0.10267	0.08944	0.04376	0.04664	0.01732	0.01668	0.002	0.00355		1.32	0.10267	0.08944	0.04376	0.04643	0.01732	0.01667	0.002	0.0026
1.3216	0.092	0.08993	0.04488	0.08993	0.01066	0.01705	0.002	0.00245		1.3216	0.092	0.08928	0.04488	0.04653	0.01066	0.01664	0.002	0.00354		1.3216	0.092	0.08927	0.04488	0.04632	0.01066	0.01663	0.002	0.0026
1.3232	0.09667	0.08976	0.04717	0.08976	0.01532	0.01702	0.00267	0.00244		1.3232	0.09667	0.08911	0.04717	0.04643	0.01532	0.0166	0.00267	0.00353		1.3232	0.09667	0.08911	0.04717	0.04621	0.01532	0.0166	0.00267	0.00259
1.3248	0.08667	0.0896	0.05785	0.0896	0.01399	0.01698	0.002	0.00243		1.3248	0.08667	0.08895	0.05785	0.04632	0.01399	0.01656	0.002	0.00353		1.3248	0.08667	0.08895	0.05785	0.0461	0.01399	0.01656	0.002	0.00258
1.3264	0.09933	0.08944	0.0446	0.08944	0.01266	0.01694	0.002	0.00242		1.3264	0.09933	0.08879	0.0446	0.04621	0.01266	0.01653	0.002	0.00352		1.3264	0.09933	0.08879	0.0446	0.04599	0.01266	0.01652	0.002	0.00257
1.328	0.08	0.08928	0.04348	0.08928	0.01532	0.0169	0.002	0.00242		1.328	0.08	0.08863	0.04348	0.04611	0.01532	0.01649	0.002	0.00351		1.328	0.08	0.08863	0.04348	0.04588	0.01532	0.01648	0.002	0.00256
1.3296	0.096	0.08912	0.03759	0.08912	0.01266	0.01686	0.00333	0.00241		1.3296	0.096	0.08847	0.03759	0.046	0.01266	0.01645	0.00333	0.0035		1.3296	0.096	0.08847	0.03759	0.04577	0.01266	0.01645	0.00333	0.00256
1.3312	0.092	0.08896	0.03968	0.08896	0.01732	0.01683	0.00667	0.0024		1.3312	0.092	0.08831	0.03968	0.0459	0.01732	0.01641	0.00667	0.00349		1.3312	0.092	0.08831	0.03968	0.04566	0.01732	0.01641	0.00667	0.00255
1.3328	0.082	0.0888	0.05344	0.0888	0.01266	0.01679	0.00267	0.00239		1.3328	0.082	0.08815	0.05344	0.04579	0.01266	0.01638	0.00267	0.00348		1.3328	0.082	0.08815	0.05344	0.04555	0.01266	0.01637	0.00267	0.00254
1.3344	0.096	0.08864	0.04746	0.08864	0.01732	0.01675	0.00333	0.00239		1.3344	0.096	0.08799	0.04746	0.04569	0.01732	0.01634	0.00333	0.00348		1.3344	0.096	0.08799	0.04746	0.04544	0.01732	0.01634	0.00333	0.00253
1.336	0.09867	0.08848	0.04893	0.08848	0.01133	0.01671	0.00333	0.00238		1.336	0.09867	0.08784	0.04893	0.04559	0.01133	0.0163	0.00333	0.00347		1.336	0.09867	0.08784	0.04893	0.04533	0.01133	0.0163	0.00333	0.00253
1.3376	0.09667	0.08832	0.04833	0.08832	0.01732	0.01668	0.00267	0.00237		1.3376	0.09667	0.08768	0.04833	0.04548	0.01732	0.01627	0.00267	0.00346		1.3376	0.09667	0.08768	0.04833	0.04522	0.01732	0.01626	0.00267	0.00252
1.3392	0.10667	0.08816	0.03995	0.08816	0.01732	0.01664	0.00133	0.00237		1.3392	0.10667	0.08752	0.03995	0.04538	0.01732	0.01623	0.00133	0.00345		1.3392	0.10667	0.08752	0.03995	0.04511	0.01732	0.01623	0.00133	0.00251
1.3408	0.09533	0.088	0.05071	0.088	0.01799	0.0166	0.00267	0.00236		1.3408	0.09533	0.08736	0.05071	0.04528	0.01799	0.01619	0.00267	0.00344		1.3408	0.09533	0.08736	0.05071	0.04501	0.01799	0.01619	0.00267	0.0025
1.3424	0.08934	0.08785	0.04129	0.08785	0.01199	0.01657	0.00467	0.00235		1.3424	0.08934	0.08721	0.04129	0.04517	0.01199	0.01616	0.00467	0.00343		1.3424	0.08934	0.08721	0.04129	0.0449	0.01199	0.01615	0.00467	0.0025
1.344	0.09	0.08769	0.0446	0.08769	0.01332	0.01653	0.00533	0.00234		1.344	0.09	0.08705	0.0446	0.04507	0.01332	0.01612	0.00533	0.00343		1.344	0.09	0.08705	0.0446	0.04479	0.01332	0.01612	0.00533	0.00249
1.3456	0.09334	0.08753	0.03995	0.08753	0.01799	0.01649	0.00333	0.00234		1.3456	0.09334	0.0869	0.03995	0.04497	0.01799	0.01609	0.00333	0.00342		1.3456	0.09334	0.08689	0.03995	0.04469	0.01799	0.01608	0.00333	0.00248
1.3472	0.09867	0.08738	0.0446	0.08738	0.01066	0.01646	0.002	0.00233		1.3472	0.09867	0.08674	0.0446	0.04487	0.01066	0.01605	0.002	0.00341		1.3472	0.09867	0.08674	0.0446	0.04458	0.01066	0.01605	0.002	0.00248
1.3488	0.094	0.08722	0.05101	0.08722	0.01666	0.01642	0.00267	0.00232		1.3488	0.094	0.08658	0.05101	0.04477	0.01666	0.01601	0.00267	0.0034		1.3488	0.094	0.08658	0.05101	0.04447	0.01666	0.01601	0.00267	0.00247
1.3504	0.08867	0.08706	0.04183	0.08706	0.01199	0.01638	0.00133	0.00232		1.3504	0.08867	0.08643	0.04183	0.04467	0.01199	0.01598	0.00133	0.00339		1.3504	0.08867	0.08643	0.04183	0.04437	0.01199	0.01597	0.00133	0.00246
1.352	0.10067	0.08691	0.04404	0.08691	0.01466	0.01635	0.00333	0.00231		1.352	0.10067	0.08628	0.04404	0.04456	0.01466	0.01594	0.00333	0.00339		1.352	0.10067	0.08627	0.04404	0.04426	0.01466	0.01594	0.00333	0.00245
1.3536	0.078	0.08675	0.04893	0.08675	0.01666	0.01631	0.002	0.0023		1.3536	0.078	0.08612	0.04893	0.04446	0.01666	0.01591	0.002	0.00338		1.3536	0.078	0.08612	0.04893	0.04416	0.01666	0.0159	0.002	0.00245
1.3552	0.088	0.0866	0.05101	0.0866	0.01266	0.01628	0.004	0.0023		1.3552	0.088	0.08597	0.05101	0.04436	0.01266	0.01587	0.004	0.00337		1.3552	0.088	0.08597	0.05101	0.04405	0.01266	0.01587	0.004	0.00244
1.3568	0.09067	0.08645	0.04183	0.08645	0.01666	0.01624	0.004	0.00229		1.3568	0.09067	0.08581	0.04183	0.04426	0.01666	0.01584	0.004	0.00336		1.3568	0.09067	0.08581	0.04183	0.04395	0.01666	0.01583	0.004	0.00243
1.3584	0.078	0.08629	0.04488	0.08629	0.01599	0.0162	0.002	0.00228		1.3584	0.078	0.08566	0.04488	0.04416	0.01599	0.0158	0.002	0.00335		1.3584	0.078	0.08566	0.04488	0.04384	0.01599	0.0158	0.002	0.00243
1.36	0.096	0.08614	0.03505	0.08614	0.01199	0.01617	0.00133	0.00228		1.36	0.096	0.08551	0.03505	0.04406	0.01199	0.01577	0.00133	0.00335		1.36	0.096	0.08551	0.03505	0.04374	0.01199	0.01576	0.00133	0.00242
1.3616	0.08667	0.08599	0.03915	0.08599	0.01466	0.01613	0.00267	0.00227		1.3616	0.08667	0.08536	0.03915	0.04396	0.01466	0.01573	0.00267	0.00334		1.3616	0.08667	0.08536	0.03915	0.04364	0.01466	0.01573	0.00267	0.00241
1.3632	0.094	0.08583	0.04432	0.08583	0.01199	0.0161	0.00333	0.00226		1.3632	0.094	0.08521	0.04432	0.04387	0.01199	0.0157	0.00333	0.00333		1.3632	0.094	0.0852	0.04432	0.04353	0.01199	0.01569	0.00333	0.0024
1.3648	0.08733	0.08568	0.04348	0.08568	0.01532	0.01606	0.006	0.00225		1.3648	0.08733	0.08505	0.04348	0.04377	0.01532	0.01566	0.006	0.00332		1.3648	0.08733	0.08505	0.04348	0.04343	0.01532	0.01566	0.006	0.0024
1.3664	0.09067	0.08553	0.03968	0.08553	0.01599	0.01603	0.00467	0.00225		1.3664	0.09067	0.0849	0.03968	0.04367	0.01599	0.01563	0.00467	0.00331		1.3664	0.09067	0.0849	0.03968	0.04333	0.01599	0.01562	0.00467	0.00239
1.368	0.082	0.08538	0.04688	0.08538	0.01199	0.01599	0.00333	0.00224		1.368	0.082	0.08475	0.04688	0.04357	0.01199	0.01559	0.00333	0.00331		1.368	0.082	0.08475	0.04688	0.04323	0.01199	0.01559	0.00333	0.00238
1.3696	0.082	0.08523	0.0381	0.08523	0.01732	0.01596	0.002	0.00223		1.3696	0.082	0.0846	0.0381	0.04347	0.01732	0.01556	0.002	0.0033		1.3696	0.082	0.0846	0.0381	0.04312	0.01732	0.01556	0.002	0.00238
1.3712	0.06667	0.08508	0.03505	0.08508	0.00866	0.01592	0.00267	0.00223		1.3712	0.06667	0.08445	0.03505	0.04338	0.00866	0.01552	0.00267	0.00329		1.3712	0.06667	0.08445	0.03505	0.04302	0.00866	0.01552	0.00267	0.00237
1.3728	0.08267	0.08493	0.03605	0.08493	0.01599	0.01589	0.004	0.00222		1.3728	0.08267	0.0843	0.03605	0.04328	0.01599	0.01549	0.004	0.00328		1.3728	0.08267	0.0843	0.03605	0.04292	0.01599	0.01549	0.004	0.00236
1.3744	0.08867	0.08478	0.04602	0.08478	0.01266	0.01585	0.004	0.00221		1.3744	0.08867	0.08415	0.04602	0.04318	0.01266	0.01546	0.004	0.00328		1.3744	0.08867	0.08415	0.04602	0.04282	0.01266	0.01545	0.004	0.00236
1.376	0.09	0.08463	0.03968	0.08463	0.00733	0.01582	0.00267	0.00221		1.376	0.09	0.08401	0.03968	0.04309	0.00733	0.01542	0.00267	0.00327		1.376	0.09	0.084	0.03968	0.04272	0.00733	0.01542	0.00267	0.00235
1.3776	0.07733	0.08448	0.04688	0.08448	0.01199	0.01579	0.000666672	0.0022		1.3776	0.07733	0.08386	0.04688	0.04299	0.01199	0.01539	0.000666672	0.00326		1.3776	0.07733	0.08386	0.04688	0.04262	0.01199	0.01539	0.000666672	0.00234
1.3792	0.08733	0.08433	0.04293	0.08433	0.01332	0.01575	0.004	0.0022		1.3792	0.08733	0.08371	0.04293	0.04289	0.01332	0.01536	0.004	0.00325		1.3792	0.08733	0.08371	0.04293	0.04252	0.01332	0.01535	0.004	0.00234
1.3808	0.09	0.08418	0.03837	0.08418	0.01466	0.01572	0.002	0.00219		1.3808	0.09	0.08356	0.03837	0.0428	0.01466	0.01532	0.002	0.00324		1.3808	0.09	0.08356	0.03837	0.04242	0.01466	0.01532	0.002	0.00233
1.3824	0.092	0.08403	0.04156	0.08403	0.01799	0.01568	0.00333	0.00218		1.3824	0.092	0.08342	0.04156	0.0427	0.01799	0.01529	0.00333	0.00324		1.3824	0.092	0.08341	0.04156	0.04232	0.01799	0.01528	0.00333	0.00232
1.384	0.07533	0.08388	0.05041	0.08388	0.01332	0.01565	0.00267	0.00218		1.384	0.07533	0.08327	0.05041	0.04261	0.01332	0.01525	0.00267	0.00323		1.384	0.07533	0.08327	0.05041	0.04222	0.01332	0.01525	0.00267	0.00232
1.3856	0.082	0.08374	0.05375	0.08374	0.01066	0.01561	0.00133	0.00217		1.3856	0.082	0.08312	0.05375	0.04251	0.01066	0.01522	0.00133	0.00322		1.3856	0.082	0.08312	0.05375	0.04212	0.01066	0.01522	0.00133	0.00231
1.3872	0.07933	0.08359	0.05041	0.08359	0.01466	0.01558	0.00333	0.00216		1.3872	0.07933	0.08298	0.05041	0.04242	0.01466	0.01519	0.00333	0.00321		1.3872	0.07933	0.08297	0.05041	0.04202	0.01466	0.01518	0.00333	0.0023
1.3888	0.09334	0.08344	0.05192	0.08344	0.01066	0.01555	0.002	0.00216		1.3888	0.09334	0.08283	0.05192	0.04232	0.01066	0.01515	0.002	0.00321		1.3888	0.09334	0.08283	0.05192	0.04192	0.01066	0.01515	0.002	0.0023
1.3904	0.08	0.0833	0.04404	0.0833	0.00866	0.01551	0.00267	0.00215		1.3904	0.08	0.08268	0.04404	0.04223	0.00866	0.01512	0.00267	0.0032		1.3904	0.08	0.08268	0.04404	0.04183	0.00866	0.01512	0.00267	0.00229
1.392	0.08334	0.08315	0.03164	0.08315	0.01666	0.01548	0.00467	0.00214		1.392	0.08334	0.08254	0.03164	0.04213	0.01666	0.01509	0.00467	0.00319		1.392	0.08334	0.08254	0.03164	0.04173	0.01666	0.01509	0.00467	0.00228
1.3936	0.09334	0.083	0.0348	0.083	0.01399	0.01545	0.00133	0.00214		1.3936	0.09334	0.0824	0.0348	0.04204	0.01399	0.01506	0.00133	0.00318		1.3936	0.09334	0.08239	0.0348	0.04163	0.01399	0.01505	0.00133	0.00228
1.3952	0.08467	0.08286	0.04688	0.08286	0.00933	0.01541	0.00133	0.00213		1.3952	0.08467	0.08225	0.04688	0.04195	0.00933	0.01502	0.00133	0.00318		1.3952	0.08467	0.08225	0.04688	0.04153	0.00933	0.01502	0.00133	0.00227
1.3968	0.08667	0.08271	0.05041	0.08271	0.01332	0.01538	0.00133	0.00213		1.3968	0.08667	0.08211	0.05041	0.04185	0.01332	0.01499	0.00133	0.00317		1.3968	0.08667	0.08211	0.05041	0.04144	0.01332	0.01499	0.00133	0.00226
1.3984	0.082	0.08257	0.03707	0.08257	0.01199	0.01535	0.00133	0.00212		1.3984	0.082	0.08196	0.03707	0.04176	0.01199	0.01496	0.00133	0.00316		1.3984	0.082	0.08196	0.03707	0.04134	0.01199	0.01496	0.00133	0.00226
1.4	0.08867	0.08243	0.04211	0.08243	0.01266	0.01531	0.00267	0.00211		1.4	0.08867	0.08182	0.04211	0.04167	0.01266	0.01493	0.00267	0.00316		1.4	0.08867	0.08182	0.04211	0.04124	0.01266	0.01492	0.00267	0.00225
1.4016	0.08733	0.08228	0.04102	0.08228	0.00999	0.01528	0.002	0.00211		1.4016	0.08733	0.08168	0.04102	0.04158	0.00999	0.01489	0.002	0.00315		1.4016	0.08733	0.08168	0.04102	0.04115	0.00999	0.01489	0.002	0.00224
1.4032	0.09067	0.08214	0.04075	0.08214	0.00733	0.01525	0.002	0.0021		1.4032	0.09067	0.08153	0.04075	0.04148	0.00733	0.01486	0.002	0.00314		1.4032	0.09067	0.08153	0.04075	0.04105	0.00733	0.01486	0.002	0.00224
1.4048	0.08934	0.082	0.04211	0.082	0.01599	0.01522	0.00333	0.00209		1.4048	0.08934	0.08139	0.04211	0.04139	0.01599	0.01483	0.00333	0.00313		1.4048	0.08934	0.08139	0.04211	0.04095	0.01599	0.01483	0.00333	0.00223
1.4064	0.08067	0.08185	0.03941	0.08185	0.01399	0.01518	0.00133	0.00209		1.4064	0.08067	0.08125	0.03941	0.0413	0.01399	0.0148	0.00133	0.00313		1.4064	0.08067	0.08125	0.03941	0.04086	0.01399	0.01479	0.00133	0.00223
1.408	0.09467	0.08171	0.03863	0.08171	0.01133	0.01515	0.00133	0.00208		1.408	0.09467	0.08111	0.03863	0.04121	0.01133	0.01477	0.00133	0.00312		1.408	0.09467	0.08111	0.03863	0.04076	0.01133	0.01476	0.00133	0.00222
1.4096	0.07933	0.08157	0.04021	0.08157	0.01466	0.01512	0.00333	0.00208		1.4096	0.07933	0.08097	0.04021	0.04112	0.01466	0.01473	0.00333	0.00311		1.4096	0.07933	0.08097	0.04021	0.04067	0.01466	0.01473	0.00333	0.00221
1.4112	0.07533	0.08143	0.03995	0.08143	0.01799	0.01509	0.002	0.00207		1.4112	0.07533	0.08083	0.03995	0.04103	0.01799	0.0147	0.002	0.00311		1.4112	0.07533	0.08083	0.03995	0.04057	0.01799	0.0147	0.002	0.00221
1.4128	0.084	0.08129	0.04265	0.08129	0.01332	0.01506	0.000666672	0.00206		1.4128	0.084	0.08069	0.04265	0.04094	0.01332	0.01467	0.000666672	0.0031		1.4128	0.084	0.08069	0.04265	0.04048	0.01332	0.01467	0.000666672	0.0022
1.4144	0.07867	0.08115	0.04183	0.08115	0.01399	0.01502	0.00333	0.00206		1.4144	0.07867	0.08055	0.04183	0.04085	0.01399	0.01464	0.00333	0.00309		1.4144	0.07867	0.08055	0.04183	0.04039	0.01399	0.01464	0.00333	0.00219
1.416	0.072	0.081	0.04183	0.081	0.01466	0.01499	0.000666672	0.00205		1.416	0.072	0.08041	0.04183	0.04076	0.01466	0.01461	0.000666672	0.00308		1.416	0.072	0.08041	0.04183	0.04029	0.01466	0.0146	0.000666672	0.00219
1.4176	0.08467	0.08086	0.03915	0.08086	0.00866	0.01496	0.00267	0.00205		1.4176	0.08467	0.08027	0.03915	0.04067	0.00866	0.01458	0.00267	0.00308		1.4176	0.08467	0.08027	0.03915	0.0402	0.00866	0.01457	0.00267	0.00218
1.4192	0.07	0.08072	0.03656	0.08072	0.01266	0.01493	0.00133	0.00204		1.4192	0.07	0.08013	0.03656	0.04058	0.01266	0.01455	0.00133	0.00307		1.4192	0.07	0.08013	0.03656	0.04011	0.01266	0.01454	0.00133	0.00218
1.4208	0.072	0.08058	0.03863	0.08058	0.00799	0.0149	0.002	0.00203		1.4208	0.072	0.07999	0.03863	0.04049	0.00799	0.01451	0.002	0.00306		1.4208	0.072	0.07999	0.03863	0.04001	0.00799	0.01451	0.002	0.00217
1.4224	0.07933	0.08045	0.03505	0.08045	0.01332	0.01486	0.002	0.00203		1.4224	0.07933	0.07985	0.03505	0.0404	0.01332	0.01448	0.002	0.00306		1.4224	0.07933	0.07985	0.03505	0.03992	0.01332	0.01448	0.002	0.00216
1.424	0.07533	0.08031	0.03681	0.08031	0.00999	0.01483	0.00267	0.00202		1.424	0.07533	0.07971	0.03681	0.04031	0.00999	0.01445	0.00267	0.00305		1.424	0.07533	0.07971	0.03681	0.03983	0.00999	0.01445	0.00267	0.00216
1.4256	0.08133	0.08017	0.0446	0.08017	0.01466	0.0148	0.002	0.00202		1.4256	0.08133	0.07958	0.0446	0.04022	0.01466	0.01442	0.002	0.00304		1.4256	0.08133	0.07957	0.0446	0.03974	0.01466	0.01442	0.002	0.00215
1.4272	0.084	0.08003	0.0466	0.08003	0.00866	0.01477	0.00267	0.00201		1.4272	0.084	0.07944	0.0466	0.04013	0.00866	0.01439	0.00267	0.00304		1.4272	0.084	0.07944	0.0466	0.03964	0.00866	0.01439	0.00267	0.00215
1.4288	0.08334	0.07989	0.04129	0.07989	0.00933	0.01474	0.00333	0.002		1.4288	0.08334	0.0793	0.04129	0.04005	0.00933	0.01436	0.00333	0.00303		1.4288	0.08334	0.0793	0.04129	0.03955	0.00933	0.01436	0.00333	0.00214
1.4304	0.07667	0.07975	0.03785	0.07975	0.01133	0.01471	0.000666672	0.002		1.4304	0.07667	0.07916	0.03785	0.03996	0.01133	0.01433	0.000666672	0.00302		1.4304	0.07667	0.07916	0.03785	0.03946	0.01133	0.01433	0.000666672	0.00213
1.432	0.07467	0.07962	0.03093	0.07962	0.01399	0.01468	0.002	0.00199		1.432	0.07467	0.07903	0.03093	0.03987	0.01399	0.0143	0.002	0.00301		1.432	0.07467	0.07903	0.03093	0.03937	0.01399	0.0143	0.002	0.00213
1.4336	0.08267	0.07948	0.04048	0.07948	0.01133	0.01465	0.000666672	0.00199		1.4336	0.08267	0.07889	0.04048	0.03978	0.01133	0.01427	0.000666672	0.00301		1.4336	0.08267	0.07889	0.04048	0.03928	0.01133	0.01427	0.000666672	0.00212
1.4352	0.088	0.07934	0.03837	0.07934	0.01066	0.01462	0.00133	0.00198		1.4352	0.088	0.07876	0.03837	0.0397	0.01066	0.01424	0.00133	0.003		1.4352	0.088	0.07875	0.03837	0.03919	0.01066	0.01424	0.00133	0.00212
1.4368	0.078	0.07921	0.03785	0.07921	0.01466	0.01458	0.00267	0.00198		1.4368	0.078	0.07862	0.03785	0.03961	0.01466	0.01421	0.00267	0.00299		1.4368	0.078	0.07862	0.03785	0.0391	0.01466	0.01421	0.00267	0.00211
1.4384	0.082	0.07907	0.04717	0.07907	0.01599	0.01455	0.002	0.00197		1.4384	0.082	0.07849	0.04717	0.03952	0.01599	0.01418	0.002	0.00299		1.4384	0.082	0.07848	0.04717	0.03901	0.01599	0.01417	0.002	0.0021
1.44	0.088	0.07894	0.03915	0.07894	0.01066	0.01452	0.004	0.00196		1.44	0.088	0.07835	0.03915	0.03944	0.01066	0.01415	0.004	0.00298		1.44	0.088	0.07835	0.03915	0.03892	0.01066	0.01414	0.004	0.0021
1.4416	0.072	0.0788	0.04863	0.0788	0.01199	0.01449	0.002	0.00196		1.4416	0.072	0.07822	0.04863	0.03935	0.01199	0.01412	0.002	0.00297		1.4416	0.072	0.07822	0.04863	0.03883	0.01199	0.01412	0.002	0.00209
1.4432	0.08	0.07867	0.04688	0.07867	0.00866	0.01446	0.00333	0.00195		1.4432	0.08	0.07808	0.04688	0.03926	0.00866	0.01409	0.00333	0.00297		1.4432	0.08	0.07808	0.04688	0.03874	0.00866	0.01409	0.00333	0.00209
1.4448	0.08334	0.07853	0.04129	0.07853	0.00866	0.01443	0.004	0.00195		1.4448	0.08334	0.07795	0.04129	0.03918	0.00866	0.01406	0.004	0.00296		1.4448	0.08334	0.07795	0.04129	0.03865	0.00866	0.01406	0.004	0.00208
1.4464	0.07267	0.0784	0.03141	0.0784	0.01666	0.0144	0.000666672	0.00194		1.4464	0.07267	0.07782	0.03141	0.03909	0.01666	0.01403	0.000666672	0.00295		1.4464	0.07267	0.07781	0.03141	0.03856	0.01666	0.01403	0.000666672	0.00207
1.448	0.07333	0.07826	0.03381	0.07826	0.01466	0.01437	0.002	0.00194		1.448	0.07333	0.07768	0.03381	0.03901	0.01466	0.014	0.002	0.00295		1.448	0.07333	0.07768	0.03381	0.03847	0.01466	0.014	0.002	0.00207
1.4496	0.084	0.07813	0.04211	0.07813	0.01332	0.01434	0.00267	0.00193		1.4496	0.084	0.07755	0.04211	0.03892	0.01332	0.01397	0.00267	0.00294		1.4496	0.084	0.07755	0.04211	0.03838	0.01332	0.01397	0.00267	0.00206
1.4512	0.084	0.078	0.03357	0.078	0.01799	0.01431	0.00133	0.00193		1.4512	0.084	0.07742	0.03357	0.03884	0.01799	0.01394	0.00133	0.00293		1.4512	0.084	0.07742	0.03357	0.0383	0.01799	0.01394	0.00133	0.00206
1.4528	0.07467	0.07786	0.03605	0.07786	0.01332	0.01428	0.002	0.00192		1.4528	0.07467	0.07728	0.03605	0.03875	0.01332	0.01391	0.002	0.00293		1.4528	0.07467	0.07728	0.03605	0.03821	0.01332	0.01391	0.002	0.00205
1.4544	0.084	0.07773	0.03047	0.07773	0.00799	0.01425	0.00133	0.00191		1.4544	0.084	0.07715	0.03047	0.03867	0.00799	0.01388	0.00133	0.00292		1.4544	0.084	0.07715	0.03047	0.03812	0.00799	0.01388	0.00133	0.00205
1.456	0.08867	0.0776	0.03455	0.0776	0.01399	0.01422	0.000666672	0.00191		1.456	0.08867	0.07702	0.03455	0.03859	0.01399	0.01385	0.000666672	0.00291		1.456	0.08867	0.07702	0.03455	0.03803	0.01399	0.01385	0.000666672	0.00204
1.4576	0.072	0.07747	0.03631	0.07747	0.00933	0.01419	0.00333	0.0019		1.4576	0.072	0.07689	0.03631	0.0385	0.00933	0.01382	0.00333	0.00291		1.4576	0.072	0.07689	0.03631	0.03795	0.00933	0.01382	0.00333	0.00203
1.4592	0.08267	0.07733	0.04488	0.07733	0.006	0.01416	0.002	0.0019		1.4592	0.08267	0.07676	0.04488	0.03842	0.006	0.01379	0.002	0.0029		1.4592	0.08267	0.07676	0.04488	0.03786	0.006	0.01379	0.002	0.00203
1.4608	0.07733	0.0772	0.03733	0.0772	0.01666	0.01413	0.00267	0.00189		1.4608	0.07733	0.07663	0.03733	0.03834	0.01666	0.01377	0.00267	0.0029		1.4608	0.07733	0.07663	0.03733	0.03777	0.01666	0.01376	0.00267	0.00202
1.4624	0.08	0.07707	0.03141	0.07707	0.01199	0.01411	0.000666672	0.00189		1.4624	0.08	0.0765	0.03141	0.03825	0.01199	0.01374	0.000666672	0.00289		1.4624	0.08	0.0765	0.03141	0.03769	0.01199	0.01373	0.000666672	0.00202
1.464	0.07	0.07694	0.0353	0.07694	0.01199	0.01408	0.00333	0.00188		1.464	0.07	0.07637	0.0353	0.03817	0.01199	0.01371	0.00333	0.00288		1.464	0.07	0.07637	0.0353	0.0376	0.01199	0.01371	0.00333	0.00201
1.4656	0.08267	0.07681	0.03188	0.07681	0.01133	0.01405	0.00133	0.00188		1.4656	0.08267	0.07624	0.03188	0.03809	0.01133	0.01368	0.00133	0.00288		1.4656	0.08267	0.07624	0.03188	0.03751	0.01133	0.01368	0.00133	0.00201
1.4672	0.07533	0.07668	0.04717	0.07668	0.01199	0.01402	0.000666672	0.00187		1.4672	0.07533	0.07611	0.04717	0.038	0.01199	0.01365	0.000666672	0.00287		1.4672	0.07533	0.07611	0.04717	0.03743	0.01199	0.01365	0.000666672	0.002
1.4688	0.09667	0.07655	0.03505	0.07655	0.01133	0.01399	0.00133	0.00187		1.4688	0.09667	0.07598	0.03505	0.03792	0.01133	0.01362	0.00133	0.00286		1.4688	0.09667	0.07598	0.03505	0.03734	0.01133	0.01362	0.00133	0.002
1.4704	0.08267	0.07642	0.02977	0.07642	0.01466	0.01396	0.00333	0.00186		1.4704	0.08267	0.07585	0.02977	0.03784	0.01466	0.01359	0.00333	0.00286		1.4704	0.08267	0.07585	0.02977	0.03726	0.01466	0.01359	0.00333	0.00199
1.472	0.08867	0.07629	0.03656	0.07629	0.00933	0.01393	0.00333	0.00185		1.472	0.08867	0.07572	0.03656	0.03776	0.00933	0.01357	0.00333	0.00285		1.472	0.08867	0.07572	0.03656	0.03717	0.00933	0.01356	0.00333	0.00198
1.4736	0.078	0.07616	0.03308	0.07616	0.01266	0.0139	0.00267	0.00185		1.4736	0.078	0.0756	0.03308	0.03768	0.01266	0.01354	0.00267	0.00284		1.4736	0.078	0.07559	0.03308	0.03709	0.01266	0.01354	0.00267	0.00198
1.4752	0.08334	0.07603	0.0353	0.07603	0.01332	0.01387	0.00267	0.00184		1.4752	0.08334	0.07547	0.0353	0.0376	0.01332	0.01351	0.00267	0.00284		1.4752	0.08334	0.07547	0.0353	0.037	0.01332	0.01351	0.00267	0.00197
1.4768	0.074	0.07591	0.03863	0.07591	0.00999	0.01385	0.004	0.00184		1.4768	0.074	0.07534	0.03863	0.03752	0.00999	0.01348	0.004	0.00283		1.4768	0.074	0.07534	0.03863	0.03692	0.00999	0.01348	0.004	0.00197
1.4784	0.082	0.07578	0.05161	0.07578	0.01332	0.01382	0.000666672	0.00183		1.4784	0.082	0.07521	0.05161	0.03743	0.01332	0.01345	0.000666672	0.00283		1.4784	0.082	0.07521	0.05161	0.03684	0.01332	0.01345	0.000666672	0.00196
1.48	0.07333	0.07565	0.0348	0.07565	0.00799	0.01379	0.00267	0.00183		1.48	0.07333	0.07509	0.0348	0.03735	0.00799	0.01343	0.00267	0.00282		1.48	0.07333	0.07508	0.0348	0.03675	0.00799	0.01342	0.00267	0.00196
1.4816	0.07333	0.07552	0.03555	0.07552	0.01466	0.01376	0.002	0.00182		1.4816	0.07333	0.07496	0.03555	0.03727	0.01466	0.0134	0.002	0.00281		1.4816	0.07333	0.07496	0.03555	0.03667	0.01466	0.0134	0.002	0.00195
1.4832	0.072	0.07539	0.03332	0.07539	0.01199	0.01373	0.00133	0.00182		1.4832	0.072	0.07483	0.03332	0.03719	0.01199	0.01337	0.00133	0.00281		1.4832	0.072	0.07483	0.03332	0.03659	0.01199	0.01337	0.00133	0.00195
1.4848	0.06667	0.07527	0.03995	0.07527	0.01066	0.0137	0.002	0.00181		1.4848	0.06667	0.07471	0.03995	0.03711	0.01066	0.01334	0.002	0.0028		1.4848	0.06667	0.07471	0.03995	0.0365	0.01066	0.01334	0.002	0.00194
1.4864	0.08467	0.07514	0.03631	0.07514	0.01399	0.01368	0.002	0.00181		1.4864	0.08467	0.07458	0.03631	0.03703	0.01399	0.01332	0.002	0.00279		1.4864	0.08467	0.07458	0.03631	0.03642	0.01399	0.01331	0.002	0.00194
1.488	0.06467	0.07502	0.03001	0.07502	0.01466	0.01365	0.000666672	0.0018		1.488	0.06467	0.07446	0.03001	0.03695	0.01466	0.01329	0.000666672	0.00279		1.488	0.06467	0.07445	0.03001	0.03634	0.01466	0.01329	0.000666672	0.00193
1.4896	0.08267	0.07489	0.02621	0.07489	0.01133	0.01362	0.00133	0.0018		1.4896	0.08267	0.07433	0.02621	0.03688	0.01133	0.01326	0.00133	0.00278		1.4896	0.08267	0.07433	0.02621	0.03626	0.01133	0.01326	0.00133	0.00193
1.4912	0.09067	0.07476	0.0343	0.07476	0.01466	0.01359	0.004	0.00179		1.4912	0.09067	0.07421	0.0343	0.0368	0.01466	0.01323	0.004	0.00278		1.4912	0.09067	0.0742	0.0343	0.03617	0.01466	0.01323	0.004	0.00192
1.4928	0.07933	0.07464	0.04048	0.07464	0.00733	0.01357	0.000666672	0.00179		1.4928	0.07933	0.07408	0.04048	0.03672	0.00733	0.01321	0.000666672	0.00277		1.4928	0.07933	0.07408	0.04048	0.03609	0.00733	0.0132	0.000666672	0.00191
1.4944	0.08133	0.07451	0.03093	0.07451	0.01133	0.01354	0.00267	0.00178		1.4944	0.08133	0.07396	0.03093	0.03664	0.01133	0.01318	0.00267	0.00276		1.4944	0.08133	0.07396	0.03093	0.03601	0.01133	0.01318	0.00267	0.00191
1.496	0.086	0.07439	0.04348	0.07439	0.00933	0.01351	0.00133	0.00178		1.496	0.086	0.07383	0.04348	0.03656	0.00933	0.01315	0.00133	0.00276		1.496	0.086	0.07383	0.04348	0.03593	0.00933	0.01315	0.00133	0.0019
1.4976	0.07867	0.07426	0.03915	0.07426	0.01133	0.01348	0.00133	0.00177		1.4976	0.07867	0.07371	0.03915	0.03648	0.01133	0.01312	0.00133	0.00275		1.4976	0.07867	0.07371	0.03915	0.03585	0.01133	0.01312	0.00133	0.0019
1.4992	0.066	0.07414	0.03357	0.07414	0.01332	0.01346	0.00267	0.00177		1.4992	0.066	0.07359	0.03357	0.0364	0.01332	0.0131	0.00267	0.00275		1.4992	0.066	0.07358	0.03357	0.03577	0.01332	0.0131	0.00267	0.00189
1.5008	0.07733	0.07402	0.0348	0.07402	0.01199	0.01343	0.000666672	0.00176		1.5008	0.07733	0.07346	0.0348	0.03633	0.01199	0.01307	0.000666672	0.00274		1.5008	0.07733	0.07346	0.0348	0.03569	0.01199	0.01307	0.000666672	0.00189
1.5024	0.07467	0.07389	0.03236	0.07389	0.00866	0.0134	0.00133	0.00176		1.5024	0.07467	0.07334	0.03236	0.03625	0.00866	0.01304	0.00133	0.00273		1.5024	0.07467	0.07334	0.03236	0.0356	0.00866	0.01304	0.00133	0.00188
1.504	0.08667	0.07377	0.03863	0.07377	0.01399	0.01337	0.002	0.00175		1.504	0.08667	0.07322	0.03863	0.03617	0.01399	0.01302	0.002	0.00273		1.504	0.08667	0.07322	0.03863	0.03552	0.01399	0.01301	0.002	0.00188
1.5056	0.08667	0.07365	0.03236	0.07365	0.01066	0.01335	0.00267	0.00175		1.5056	0.08667	0.0731	0.03236	0.03609	0.01066	0.01299	0.00267	0.00272		1.5056	0.08667	0.07309	0.03236	0.03544	0.01066	0.01299	0.00267	0.00187
1.5072	0.07733	0.07352	0.03357	0.07352	0.01133	0.01332	0.002	0.00174		1.5072	0.07733	0.07297	0.03357	0.03602	0.01133	0.01296	0.002	0.00272		1.5072	0.07733	0.07297	0.03357	0.03536	0.01133	0.01296	0.002	0.00187
1.5088	0.07333	0.0734	0.04129	0.0734	0.01466	0.01329	0.002	0.00174		1.5088	0.07333	0.07285	0.04129	0.03594	0.01466	0.01294	0.002	0.00271		1.5088	0.07333	0.07285	0.04129	0.03528	0.01466	0.01294	0.002	0.00186
1.5104	0.07333	0.07328	0.04432	0.07328	0.01199	0.01327	0.002	0.00173		1.5104	0.07333	0.07273	0.04432	0.03586	0.01199	0.01291	0.002	0.00271		1.5104	0.07333	0.07273	0.04432	0.03521	0.01199	0.01291	0.002	0.00186
1.512	0.06933	0.07316	0.04432	0.07316	0.00799	0.01324	0.00267	0.00173		1.512	0.06933	0.07261	0.04432	0.03579	0.00799	0.01289	0.00267	0.0027		1.512	0.06933	0.07261	0.04432	0.03513	0.00799	0.01288	0.00267	0.00185
1.5136	0.07867	0.07304	0.03631	0.07304	0.01332	0.01321	0.000666672	0.00172		1.5136	0.07867	0.07249	0.03631	0.03571	0.01332	0.01286	0.000666672	0.00269		1.5136	0.07867	0.07249	0.03631	0.03505	0.01332	0.01286	0.000666672	0.00185
1.5152	0.074	0.07291	0.03236	0.07291	0.01399	0.01319	0.002	0.00172		1.5152	0.074	0.07237	0.03236	0.03564	0.01399	0.01283	0.002	0.00269		1.5152	0.074	0.07237	0.03236	0.03497	0.01399	0.01283	0.002	0.00184
1.5168	0.07933	0.07279	0.0343	0.07279	0.00866	0.01316	0.00467	0.00171		1.5168	0.07933	0.07225	0.0343	0.03556	0.00866	0.01281	0.00467	0.00268		1.5168	0.07933	0.07225	0.0343	0.03489	0.00866	0.0128	0.00467	0.00184
1.5184	0.072	0.07267	0.04129	0.07267	0.01466	0.01313	0.004	0.00171		1.5184	0.072	0.07213	0.04129	0.03548	0.01466	0.01278	0.004	0.00268		1.5184	0.072	0.07213	0.04129	0.03481	0.01466	0.01278	0.004	0.00183
1.52	0.06333	0.07255	0.03308	0.07255	0.00733	0.01311	0.00133	0.0017		1.52	0.06333	0.07201	0.03308	0.03541	0.00733	0.01275	0.00133	0.00267		1.52	0.06333	0.07201	0.03308	0.03473	0.00733	0.01275	0.00133	0.00183
1.5216	0.066	0.07243	0.02664	0.07243	0.01332	0.01308	0.002	0.0017		1.5216	0.066	0.07189	0.02664	0.03533	0.01332	0.01273	0.002	0.00266		1.5216	0.066	0.07189	0.02664	0.03466	0.01332	0.01273	0.002	0.00182
1.5232	0.07267	0.07231	0.03915	0.07231	0.01466	0.01305	0.00467	0.0017		1.5232	0.07267	0.07177	0.03915	0.03526	0.01466	0.0127	0.00467	0.00266		1.5232	0.07267	0.07177	0.03915	0.03458	0.01466	0.0127	0.00467	0.00182
1.5248	0.082	0.07219	0.0326	0.07219	0.00999	0.01303	0.002	0.00169		1.5248	0.082	0.07165	0.0326	0.03519	0.00999	0.01268	0.002	0.00265		1.5248	0.082	0.07165	0.0326	0.0345	0.00999	0.01268	0.002	0.00181
1.5264	0.06866	0.07207	0.03863	0.07207	0.01066	0.013	0.002	0.00169		1.5264	0.06866	0.07153	0.03863	0.03511	0.01066	0.01265	0.002	0.00265		1.5264	0.06866	0.07153	0.03863	0.03442	0.01066	0.01265	0.002	0.00181
1.528	0.06734	0.07195	0.03357	0.07195	0.01332	0.01298	0.002	0.00168		1.528	0.06734	0.07141	0.03357	0.03504	0.01332	0.01263	0.002	0.00264		1.528	0.06734	0.07141	0.03357	0.03435	0.01332	0.01262	0.002	0.0018
1.5296	0.07267	0.07184	0.03941	0.07184	0.01266	0.01295	0.002	0.00168		1.5296	0.07267	0.0713	0.03941	0.03496	0.01266	0.0126	0.002	0.00264		1.5296	0.07267	0.07129	0.03941	0.03427	0.01266	0.0126	0.002	0.0018
1.5312	0.06734	0.07172	0.03707	0.07172	0.01066	0.01292	0.002	0.00167		1.5312	0.06734	0.07118	0.03707	0.03489	0.01066	0.01258	0.002	0.00263		1.5312	0.06734	0.07118	0.03707	0.03419	0.01066	0.01257	0.002	0.00179
1.5328	0.08	0.0716	0.03093	0.0716	0.01266	0.0129	0.002	0.00167		1.5328	0.08	0.07106	0.03093	0.03481	0.01266	0.01255	0.002	0.00262		1.5328	0.08	0.07106	0.03093	0.03412	0.01266	0.01255	0.002	0.00179
1.5344	0.07067	0.07148	0.03681	0.07148	0.01066	0.01287	0.002	0.00166		1.5344	0.07067	0.07094	0.03681	0.03474	0.01066	0.01253	0.002	0.00262		1.5344	0.07067	0.07094	0.03681	0.03404	0.01066	0.01252	0.002	0.00179
1.536	0.07333	0.07136	0.0348	0.07136	0.01066	0.01285	0.002	0.00166		1.536	0.07333	0.07083	0.0348	0.03467	0.01066	0.0125	0.002	0.00261		1.536	0.07333	0.07082	0.0348	0.03396	0.01066	0.0125	0.002	0.00178
1.5376	0.09067	0.07125	0.03117	0.07125	0.01266	0.01282	0.00133	0.00165		1.5376	0.09067	0.07071	0.03117	0.03459	0.01266	0.01247	0.00133	0.00261		1.5376	0.09067	0.07071	0.03117	0.03389	0.01266	0.01247	0.00133	0.00178
1.5392	0.086	0.07113	0.02708	0.07113	0.00933	0.0128	0.00333	0.00165		1.5392	0.086	0.07059	0.02708	0.03452	0.00933	0.01245	0.00333	0.0026		1.5392	0.086	0.07059	0.02708	0.03381	0.00933	0.01245	0.00333	0.00177
1.5408	0.08133	0.07101	0.02621	0.07101	0.01066	0.01277	0.00267	0.00164		1.5408	0.08133	0.07048	0.02621	0.03445	0.01066	0.01242	0.00267	0.0026		1.5408	0.08133	0.07048	0.02621	0.03374	0.01066	0.01242	0.00267	0.00177
1.5424	0.06866	0.0709	0.03357	0.0709	0.01199	0.01274	0.00333	0.00164		1.5424	0.06866	0.07036	0.03357	0.03438	0.01199	0.0124	0.00333	0.00259		1.5424	0.06866	0.07036	0.03357	0.03366	0.01199	0.0124	0.00333	0.00176
1.544	0.08133	0.07078	0.02819	0.07078	0.01199	0.01272	0.002	0.00164		1.544	0.08133	0.07025	0.02819	0.0343	0.01199	0.01237	0.002	0.00259		1.544	0.08133	0.07024	0.02819	0.03359	0.01199	0.01237	0.002	0.00176
1.5456	0.06333	0.07066	0.04021	0.07066	0.01066	0.01269	0.00267	0.00163		1.5456	0.06333	0.07013	0.04021	0.03423	0.01066	0.01235	0.00267	0.00258		1.5456	0.06333	0.07013	0.04021	0.03351	0.01066	0.01235	0.00267	0.00175
1.5472	0.07733	0.07055	0.04048	0.07055	0.01466	0.01267	0.00333	0.00163		1.5472	0.07733	0.07002	0.04048	0.03416	0.01466	0.01233	0.00333	0.00258		1.5472	0.07733	0.07001	0.04048	0.03344	0.01466	0.01232	0.00333	0.00175
1.5488	0.07533	0.07043	0.02556	0.07043	0.01133	0.01264	0.00333	0.00162		1.5488	0.07533	0.0699	0.02556	0.03409	0.01133	0.0123	0.00333	0.00257		1.5488	0.07533	0.0699	0.02556	0.03336	0.01133	0.0123	0.00333	0.00174
1.5504	0.074	0.07032	0.0343	0.07032	0.00933	0.01262	0.000666672	0.00162		1.5504	0.074	0.06979	0.0343	0.03402	0.00933	0.01228	0.000666672	0.00256		1.5504	0.074	0.06978	0.0343	0.03329	0.00933	0.01227	0.000666672	0.00174
1.552	0.06667	0.0702	0.03733	0.0702	0.01066	0.01259	0.002	0.00161		1.552	0.06667	0.06967	0.03733	0.03395	0.01066	0.01225	0.002	0.00256		1.552	0.06667	0.06967	0.03733	0.03321	0.01066	0.01225	0.002	0.00173
1.5536	0.07	0.07009	0.03381	0.07009	0.00999	0.01257	0.00133	0.00161		1.5536	0.07	0.06956	0.03381	0.03387	0.00999	0.01223	0.00133	0.00255		1.5536	0.07	0.06956	0.03381	0.03314	0.00999	0.01222	0.00133	0.00173
1.5552	0.07933	0.06997	0.03759	0.06997	0.00666	0.01254	0.002	0.0016		1.5552	0.07933	0.06944	0.03759	0.0338	0.00666	0.0122	0.002	0.00255		1.5552	0.07933	0.06944	0.03759	0.03307	0.00666	0.0122	0.002	0.00172
1.5568	0.06267	0.06986	0.03505	0.06986	0.01532	0.01252	0.002	0.0016		1.5568	0.06267	0.06933	0.03505	0.03373	0.01532	0.01218	0.002	0.00254		1.5568	0.06267	0.06933	0.03505	0.03299	0.01532	0.01218	0.002	0.00172
1.5584	0.07	0.06974	0.03212	0.06974	0.01133	0.0125	0.002	0.0016		1.5584	0.07	0.06922	0.03212	0.03366	0.01133	0.01215	0.002	0.00254		1.5584	0.07	0.06922	0.03212	0.03292	0.01133	0.01215	0.002	0.00172
1.56	0.05933	0.06963	0.03455	0.06963	0.00866	0.01247	0.00267	0.00159		1.56	0.05933	0.0691	0.03455	0.03359	0.00866	0.01213	0.00267	0.00253		1.56	0.05933	0.0691	0.03455	0.03285	0.00866	0.01213	0.00267	0.00171
1.5616	0.078	0.06952	0.03141	0.06952	0.00866	0.01245	0.00133	0.00159		1.5616	0.078	0.06899	0.03141	0.03352	0.00866	0.01211	0.00133	0.00253		1.5616	0.078	0.06899	0.03141	0.03278	0.00866	0.0121	0.00133	0.00171
1.5632	0.062	0.0694	0.03212	0.0694	0.00866	0.01242	0.000666672	0.00158		1.5632	0.062	0.06888	0.03212	0.03345	0.00866	0.01208	0.000666672	0.00252		1.5632	0.062	0.06888	0.03212	0.0327	0.00866	0.01208	0.000666672	0.0017
1.5648	0.07133	0.06929	0.03681	0.06929	0.01066	0.0124	0.00267	0.00158		1.5648	0.07133	0.06877	0.03681	0.03338	0.01066	0.01206	0.00267	0.00252		1.5648	0.07133	0.06877	0.03681	0.03263	0.01066	0.01206	0.00267	0.0017
1.5664	0.06866	0.06918	0.03117	0.06918	0.01199	0.01237	0.002	0.00157		1.5664	0.06866	0.06866	0.03117	0.03331	0.01199	0.01203	0.002	0.00251		1.5664	0.06866	0.06865	0.03117	0.03256	0.01199	0.01203	0.002	0.00169
1.568	0.078	0.06907	0.03023	0.06907	0.01199	0.01235	0.00133	0.00157		1.568	0.078	0.06854	0.03023	0.03324	0.01199	0.01201	0.00133	0.00251		1.568	0.078	0.06854	0.03023	0.03249	0.01199	0.01201	0.00133	0.00169
1.5696	0.074	0.06895	0.0353	0.06895	0.00799	0.01232	0.00467	0.00156		1.5696	0.074	0.06843	0.0353	0.03317	0.00799	0.01199	0.00467	0.0025		1.5696	0.074	0.06843	0.0353	0.03241	0.00799	0.01198	0.00467	0.00168
1.5712	0.08267	0.06884	0.03284	0.06884	0.01532	0.0123	0.00133	0.00156		1.5712	0.08267	0.06832	0.03284	0.0331	0.01532	0.01196	0.00133	0.0025		1.5712	0.08267	0.06832	0.03284	0.03234	0.01532	0.01196	0.00133	0.00168
1.5728	0.08267	0.06873	0.03656	0.06873	0.01133	0.01228	0.00267	0.00156		1.5728	0.08267	0.06821	0.03656	0.03303	0.01133	0.01194	0.00267	0.00249		1.5728	0.08267	0.06821	0.03656	0.03227	0.01133	0.01194	0.00267	0.00167
1.5744	0.07	0.06862	0.03141	0.06862	0.00866	0.01225	0.00133	0.00155		1.5744	0.07	0.0681	0.03141	0.03297	0.00866	0.01192	0.00133	0.00248		1.5744	0.07	0.0681	0.03141	0.0322	0.00866	0.01191	0.00133	0.00167
1.576	0.06267	0.06851	0.02643	0.06851	0.00933	0.01223	0.00133	0.00155		1.576	0.06267	0.06799	0.02643	0.0329	0.00933	0.01189	0.00133	0.00248		1.576	0.06267	0.06799	0.02643	0.03213	0.00933	0.01189	0.00133	0.00167
1.5776	0.066	0.0684	0.0307	0.0684	0.00933	0.0122	0.00133	0.00154		1.5776	0.066	0.06788	0.0307	0.03283	0.00933	0.01187	0.00133	0.00247		1.5776	0.066	0.06788	0.0307	0.03206	0.00933	0.01187	0.00133	0.00166
1.5792	0.05733	0.06829	0.03837	0.06829	0.00933	0.01218	0.00133	0.00154		1.5792	0.05733	0.06777	0.03837	0.03276	0.00933	0.01185	0.00133	0.00247		1.5792	0.05733	0.06777	0.03837	0.03199	0.00933	0.01184	0.00133	0.00166
1.5808	0.08133	0.06818	0.02977	0.06818	0.00799	0.01216	0.00133	0.00154		1.5808	0.08133	0.06766	0.02977	0.03269	0.00799	0.01182	0.00133	0.00246		1.5808	0.08133	0.06766	0.02977	0.03192	0.00799	0.01182	0.00133	0.00165
1.5824	0.05733	0.06807	0.02708	0.06807	0.01266	0.01213	0.002	0.00153		1.5824	0.05733	0.06755	0.02708	0.03262	0.01266	0.0118	0.002	0.00246		1.5824	0.05733	0.06755	0.02708	0.03185	0.01266	0.0118	0.002	0.00165
1.584	0.08067	0.06796	0.03047	0.06796	0.00799	0.01211	0.002	0.00153		1.584	0.08067	0.06744	0.03047	0.03256	0.00799	0.01178	0.002	0.00245		1.584	0.08067	0.06744	0.03047	0.03178	0.00799	0.01177	0.002	0.00164
1.5856	0.072	0.06785	0.0381	0.06785	0.00733	0.01209	0.000666672	0.00152		1.5856	0.072	0.06733	0.0381	0.03249	0.00733	0.01175	0.000666672	0.00245		1.5856	0.072	0.06733	0.0381	0.03171	0.00733	0.01175	0.000666672	0.00164
1.5872	0.07	0.06774	0.02774	0.06774	0.00999	0.01206	0.002	0.00152		1.5872	0.07	0.06722	0.02774	0.03242	0.00999	0.01173	0.002	0.00244		1.5872	0.07	0.06722	0.02774	0.03164	0.00999	0.01173	0.002	0.00164
1.5888	0.07667	0.06763	0.02708	0.06763	0.01066	0.01204	0.000666672	0.00151		1.5888	0.07667	0.06712	0.02708	0.03236	0.01066	0.01171	0.000666672	0.00244		1.5888	0.07667	0.06711	0.02708	0.03157	0.01066	0.0117	0.000666672	0.00163
1.5904	0.06866	0.06752	0.02796	0.06752	0.01066	0.01202	0.000666672	0.00151		1.5904	0.06866	0.06701	0.02796	0.03229	0.01066	0.01168	0.000666672	0.00243		1.5904	0.06866	0.06701	0.02796	0.0315	0.01066	0.01168	0.000666672	0.00163
1.592	0.078	0.06741	0.02307	0.06741	0.00799	0.01199	0.00133	0.00151		1.592	0.078	0.0669	0.02307	0.03222	0.00799	0.01166	0.00133	0.00243		1.592	0.078	0.0669	0.02307	0.03143	0.00799	0.01166	0.00133	0.00162
1.5936	0.06333	0.0673	0.02909	0.0673	0.01466	0.01197	0.00133	0.0015		1.5936	0.06333	0.06679	0.02909	0.03215	0.01466	0.01164	0.00133	0.00242		1.5936	0.06333	0.06679	0.02909	0.03136	0.01466	0.01164	0.00133	0.00162
1.5952	0.084	0.06719	0.02977	0.06719	0.01133	0.01195	0.00267	0.0015		1.5952	0.084	0.06668	0.02977	0.03209	0.01133	0.01162	0.00267	0.00242		1.5952	0.084	0.06668	0.02977	0.03129	0.01133	0.01161	0.00267	0.00161
1.5968	0.06866	0.06709	0.0343	0.06709	0.00866	0.01192	0.000666672	0.00149		1.5968	0.06866	0.06658	0.0343	0.03202	0.00866	0.01159	0.000666672	0.00241		1.5968	0.06866	0.06657	0.0343	0.03122	0.00866	0.01159	0.000666672	0.00161
1.5984	0.06734	0.06698	0.03631	0.06698	0.00666	0.0119	0.00133	0.00149		1.5984	0.06734	0.06647	0.03631	0.03196	0.00666	0.01157	0.00133	0.00241		1.5984	0.06734	0.06647	0.03631	0.03115	0.00666	0.01157	0.00133	0.00161
1.6	0.07067	0.06687	0.0273	0.06687	0.00799	0.01188	0.00133	0.00149		1.6	0.07067	0.06636	0.0273	0.03189	0.00799	0.01155	0.00133	0.0024		1.6	0.07067	0.06636	0.0273	0.03109	0.00799	0.01155	0.00133	0.0016
1.6016	0.06467	0.06676	0.03308	0.06676	0.01133	0.01186	0.00267	0.00148		1.6016	0.06467	0.06626	0.03308	0.03182	0.01133	0.01153	0.00267	0.0024		1.6016	0.06467	0.06625	0.03308	0.03102	0.01133	0.01152	0.00267	0.0016
1.6032	0.05467	0.06676	0.03733	0.06676	0.004	0.01186	0.00533	0.00148		1.6032	0.05467	0.06626	0.03733	0.03182	0.004	0.01153	0.00533	0.0024		1.6032	0.05467	0.06625	0.03733	0.03102	0.004	0.01152	0.00533	0.0016
1.6048	0.06866	0.06666	0.02752	0.06666	0.01199	0.01183	0.002	0.00148		1.6048	0.06866	0.06615	0.02752	0.03176	0.01199	0.0115	0.002	0.00239		1.6048	0.06866	0.06615	0.02752	0.03095	0.01199	0.0115	0.002	0.00159
1.6064	0.07267	0.06655	0.03284	0.06655	0.01133	0.01181	0.00333	0.00147		1.6064	0.07267	0.06604	0.03284	0.03169	0.01133	0.01148	0.00333	0.00239		1.6064	0.07267	0.06604	0.03284	0.03088	0.01133	0.01148	0.00333	0.00159
1.608	0.066	0.06644	0.03733	0.06644	0.01133	0.01179	0.000666672	0.00147		1.608	0.066	0.06594	0.03733	0.03163	0.01133	0.01146	0.000666672	0.00238		1.608	0.066	0.06594	0.03733	0.03082	0.01133	0.01146	0.000666672	0.00159
1.6096	0.06667	0.06634	0.02796	0.06634	0.00999	0.01176	0.00333	0.00147		1.6096	0.06667	0.06583	0.02796	0.03156	0.00999	0.01144	0.00333	0.00238		1.6096	0.06667	0.06583	0.02796	0.03075	0.00999	0.01143	0.00333	0.00158
1.6112	0.06866	0.06623	0.02932	0.06623	0.00733	0.01174	0.00267	0.00146		1.6112	0.06866	0.06573	0.02932	0.0315	0.00733	0.01141	0.00267	0.00237		1.6112	0.06866	0.06573	0.02932	0.03068	0.00733	0.01141	0.00267	0.00158
1.6128	0.06134	0.06613	0.03001	0.06613	0.01133	0.01172	0.00267	0.00146		1.6128	0.06134	0.06562	0.03001	0.03143	0.01133	0.01139	0.00267	0.00237		1.6128	0.06134	0.06562	0.03001	0.03061	0.01133	0.01139	0.00267	0.00157
1.6144	0.07867	0.06602	0.03406	0.06602	0.01399	0.0117	0.00133	0.00145		1.6144	0.07867	0.06552	0.03406	0.03137	0.01399	0.01137	0.00133	0.00237		1.6144	0.07867	0.06552	0.03406	0.03055	0.01399	0.01137	0.00133	0.00157
1.616	0.064	0.06591	0.03164	0.06591	0.01399	0.01167	0.00267	0.00145		1.616	0.064	0.06541	0.03164	0.0313	0.01399	0.01135	0.00267	0.00236		1.616	0.064	0.06541	0.03164	0.03048	0.01399	0.01135	0.00267	0.00156
1.6176	0.06134	0.06581	0.03093	0.06581	0.01066	0.01165	0.00133	0.00145		1.6176	0.06134	0.06531	0.03093	0.03124	0.01066	0.01133	0.00133	0.00236		1.6176	0.06134	0.06531	0.03093	0.03041	0.01066	0.01132	0.00133	0.00156
1.6192	0.072	0.0657	0.02664	0.0657	0.01199	0.01163	0.00333	0.00144		1.6192	0.072	0.0652	0.02664	0.03118	0.01199	0.0113	0.00333	0.00235		1.6192	0.072	0.0652	0.02664	0.03035	0.01199	0.0113	0.00333	0.00156
1.6208	0.07	0.0656	0.02493	0.0656	0.00933	0.01161	0.002	0.00144		1.6208	0.07	0.0651	0.02493	0.03111	0.00933	0.01128	0.002	0.00235		1.6208	0.07	0.0651	0.02493	0.03028	0.00933	0.01128	0.002	0.00155
1.6224	0.06333	0.0655	0.03023	0.0655	0.01266	0.01159	0.00467	0.00144		1.6224	0.06333	0.065	0.03023	0.03105	0.01266	0.01126	0.00467	0.00234		1.6224	0.06333	0.065	0.03023	0.03022	0.01266	0.01126	0.00467	0.00155
1.624	0.06467	0.06539	0.02686	0.06539	0.01399	0.01156	0.00333	0.00143		1.624	0.06467	0.06489	0.02686	0.03098	0.01399	0.01124	0.00333	0.00234		1.624	0.06467	0.06489	0.02686	0.03015	0.01399	0.01124	0.00333	0.00154
1.6256	0.06866	0.06529	0.03141	0.06529	0.01133	0.01154	0.000666672	0.00143		1.6256	0.06866	0.06479	0.03141	0.03092	0.01133	0.01122	0.000666672	0.00233		1.6256	0.06866	0.06479	0.03141	0.03008	0.01133	0.01122	0.000666672	0.00154
1.6272	0.06734	0.06518	0.02621	0.06518	0.00933	0.01152	0.000666672	0.00142		1.6272	0.06734	0.06469	0.02621	0.03086	0.00933	0.0112	0.000666672	0.00233		1.6272	0.06734	0.06469	0.02621	0.03002	0.00933	0.01119	0.000666672	0.00154
1.6288	0.07533	0.06508	0.03332	0.06508	0.00733	0.0115	0.000666672	0.00142		1.6288	0.07533	0.06458	0.03332	0.03079	0.00733	0.01117	0.000666672	0.00232		1.6288	0.07533	0.06458	0.03332	0.02995	0.00733	0.01117	0.000666672	0.00153
1.6304	0.066	0.06498	0.02774	0.06498	0.01466	0.01148	0.000666672	0.00142		1.6304	0.066	0.06448	0.02774	0.03073	0.01466	0.01115	0.000666672	0.00232		1.6304	0.066	0.06448	0.02774	0.02989	0.01466	0.01115	0.000666672	0.00153
1.632	0.07867	0.06487	0.02389	0.06487	0.01399	0.01145	0.00267	0.00141		1.632	0.07867	0.06438	0.02389	0.03067	0.01399	0.01113	0.00267	0.00231		1.632	0.07867	0.06438	0.02389	0.02982	0.01399	0.01113	0.00267	0.00152
1.6336	0.072	0.06477	0.03117	0.06477	0.01133	0.01143	0.00133	0.00141		1.6336	0.072	0.06428	0.03117	0.03061	0.01133	0.01111	0.00133	0.00231		1.6336	0.072	0.06428	0.03117	0.02976	0.01133	0.01111	0.00133	0.00152
1.6352	0.06667	0.06467	0.0343	0.06467	0.00999	0.01141	0.00133	0.0014		1.6352	0.06667	0.06418	0.0343	0.03054	0.00999	0.01109	0.00133	0.0023		1.6352	0.06667	0.06417	0.0343	0.02969	0.00999	0.01109	0.00133	0.00152
1.6368	0.05533	0.06457	0.02909	0.06457	0.01266	0.01139	0.002	0.0014		1.6368	0.05533	0.06407	0.02909	0.03048	0.01266	0.01107	0.002	0.0023		1.6368	0.05533	0.06407	0.02909	0.02963	0.01266	0.01107	0.002	0.00151
1.6384	0.08067	0.06446	0.0273	0.06446	0.00666	0.01137	0.00333	0.0014		1.6384	0.08067	0.06397	0.0273	0.03042	0.00666	0.01105	0.00333	0.00229		1.6384	0.08067	0.06397	0.0273	0.02957	0.00666	0.01104	0.00333	0.00151
1.64	0.05933	0.06436	0.03555	0.06436	0.00866	0.01135	0.00133	0.00139		1.64	0.05933	0.06387	0.03555	0.03036	0.00866	0.01103	0.00133	0.00229		1.64	0.05933	0.06387	0.03555	0.0295	0.00866	0.01102	0.00133	0.00151
1.6416	0.07267	0.06426	0.02909	0.06426	0.01066	0.01132	0.00267	0.00139		1.6416	0.07267	0.06377	0.02909	0.0303	0.01066	0.011	0.00267	0.00228		1.6416	0.07267	0.06377	0.02909	0.02944	0.01066	0.011	0.00267	0.0015
1.6432	0.06	0.06416	0.0243	0.06416	0.00933	0.0113	0.002	0.00139		1.6432	0.06	0.06367	0.0243	0.03023	0.00933	0.01098	0.002	0.00228		1.6432	0.06	0.06367	0.0243	0.02937	0.00933	0.01098	0.002	0.0015
1.6448	0.068	0.06406	0.01939	0.06406	0.00799	0.01128	0.00267	0.00138		1.6448	0.068	0.06357	0.01939	0.03017	0.00799	0.01096	0.00267	0.00228		1.6448	0.068	0.06357	0.01939	0.02931	0.00799	0.01096	0.00267	0.00149
1.6464	0.064	0.06396	0.03093	0.06396	0.00799	0.01126	0.00267	0.00138		1.6464	0.064	0.06347	0.03093	0.03011	0.00799	0.01094	0.00267	0.00227		1.6464	0.064	0.06347	0.03093	0.02925	0.00799	0.01094	0.00267	0.00149
1.648	0.07267	0.06386	0.0273	0.06386	0.00799	0.01124	0.000666672	0.00138		1.648	0.07267	0.06337	0.0273	0.03005	0.00799	0.01092	0.000666672	0.00227		1.648	0.07267	0.06337	0.0273	0.02918	0.00799	0.01092	0.000666672	0.00149
1.6496	0.06333	0.06376	0.02348	0.06376	0.00799	0.01122	0.00133	0.00137		1.6496	0.06333	0.06327	0.02348	0.02999	0.00799	0.0109	0.00133	0.00226		1.6496	0.06333	0.06327	0.02348	0.02912	0.00799	0.0109	0.00133	0.00148
1.6512	0.07067	0.06366	0.02841	0.06366	0.01599	0.0112	0.002	0.00137		1.6512	0.07067	0.06317	0.02841	0.02993	0.01599	0.01088	0.002	0.00226		1.6512	0.07067	0.06317	0.02841	0.02906	0.01599	0.01088	0.002	0.00148
1.6528	0.07467	0.06356	0.03236	0.06356	0.01066	0.01118	0.00267	0.00136		1.6528	0.07467	0.06307	0.03236	0.02987	0.01066	0.01086	0.00267	0.00225		1.6528	0.07467	0.06307	0.03236	0.029	0.01066	0.01086	0.00267	0.00147
1.6544	0.06866	0.06346	0.03505	0.06346	0.00533	0.01115	0.002	0.00136		1.6544	0.06866	0.06297	0.03505	0.02981	0.00533	0.01084	0.002	0.00225		1.6544	0.06866	0.06297	0.03505	0.02893	0.00533	0.01084	0.002	0.00147
1.656	0.07133	0.06336	0.0307	0.06336	0.00866	0.01113	0.00133	0.00136		1.656	0.07133	0.06287	0.0307	0.02975	0.00866	0.01082	0.00133	0.00224		1.656	0.07133	0.06287	0.0307	0.02887	0.00866	0.01082	0.00133	0.00147
1.6576	0.05267	0.06326	0.02909	0.06326	0.00466	0.01111	0.00333	0.00135		1.6576	0.05267	0.06277	0.02909	0.02969	0.00466	0.0108	0.00333	0.00224		1.6576	0.05267	0.06277	0.02909	0.02881	0.00466	0.01079	0.00333	0.00146
1.6592	0.06333	0.06316	0.02535	0.06316	0.00933	0.01109	0.00133	0.00135		1.6592	0.06333	0.06268	0.02535	0.02963	0.00933	0.01078	0.00133	0.00224		1.6592	0.06333	0.06267	0.02535	0.02875	0.00933	0.01077	0.00133	0.00146
1.6608	0.06067	0.06306	0.0273	0.06306	0.00933	0.01107	0.00133	0.00135		1.6608	0.06067	0.06258	0.0273	0.02957	0.00933	0.01076	0.00133	0.00223		1.6608	0.06067	0.06258	0.0273	0.02868	0.00933	0.01075	0.00133	0.00146
1.6624	0.062	0.06296	0.03001	0.06296	0.00533	0.01105	0.002	0.00134		1.6624	0.062	0.06248	0.03001	0.02951	0.00533	0.01074	0.002	0.00223		1.6624	0.062	0.06248	0.03001	0.02862	0.00533	0.01073	0.002	0.00145
1.664	0.07133	0.06286	0.02977	0.06286	0.00866	0.01103	0.000666672	0.00134		1.664	0.07133	0.06238	0.02977	0.02945	0.00866	0.01072	0.000666672	0.00222		1.664	0.07133	0.06238	0.02977	0.02856	0.00866	0.01071	0.000666672	0.00145
1.6656	0.058	0.06276	0.026	0.06276	0.00999	0.01101	0.002	0.00134		1.6656	0.058	0.06228	0.026	0.02939	0.00999	0.0107	0.002	0.00222		1.6656	0.058	0.06228	0.026	0.0285	0.00999	0.01069	0.002	0.00145
1.6672	0.06067	0.06267	0.02389	0.06267	0.00799	0.01099	0.00267	0.00133		1.6672	0.06067	0.06219	0.02389	0.02933	0.00799	0.01068	0.00267	0.00221		1.6672	0.06067	0.06218	0.02389	0.02844	0.00799	0.01067	0.00267	0.00144
1.6688	0.06734	0.06257	0.02752	0.06257	0.006	0.01097	0.00267	0.00133		1.6688	0.06734	0.06209	0.02752	0.02927	0.006	0.01066	0.00267	0.00221		1.6688	0.06734	0.06209	0.02752	0.02838	0.006	0.01065	0.00267	0.00144
1.6704	0.06067	0.06247	0.02493	0.06247	0.00533	0.01095	0.00133	0.00133		1.6704	0.06067	0.06199	0.02493	0.02921	0.00533	0.01063	0.00133	0.0022		1.6704	0.06067	0.06199	0.02493	0.02832	0.00533	0.01063	0.00133	0.00143
1.672	0.064	0.06237	0.02796	0.06237	0.00933	0.01093	0.00333	0.00132		1.672	0.064	0.0619	0.02796	0.02915	0.00933	0.01061	0.00333	0.0022		1.672	0.064	0.06189	0.02796	0.02826	0.00933	0.01061	0.00333	0.00143
1.6736	0.05733	0.06228	0.02774	0.06228	0.01066	0.01091	0.00333	0.00132		1.6736	0.05733	0.0618	0.02774	0.02909	0.01066	0.0106	0.00333	0.0022		1.6736	0.05733	0.0618	0.02774	0.0282	0.01066	0.01059	0.00333	0.00143
1.6752	0.064	0.06218	0.02664	0.06218	0.00933	0.01089	0.00267	0.00132		1.6752	0.064	0.0617	0.02664	0.02903	0.00933	0.01058	0.00267	0.00219		1.6752	0.064	0.0617	0.02664	0.02814	0.00933	0.01057	0.00267	0.00142
1.6768	0.064	0.06208	0.03141	0.06208	0.00999	0.01087	0.00133	0.00131		1.6768	0.064	0.06161	0.03141	0.02897	0.00999	0.01056	0.00133	0.00219		1.6768	0.064	0.0616	0.03141	0.02807	0.00999	0.01055	0.00133	0.00142
1.6784	0.06	0.06199	0.03188	0.06199	0.00733	0.01085	0.00267	0.00131		1.6784	0.06	0.06151	0.03188	0.02892	0.00733	0.01054	0.00267	0.00218		1.6784	0.06	0.06151	0.03188	0.02801	0.00733	0.01053	0.00267	0.00142
1.68	0.06333	0.06189	0.02451	0.06189	0.006	0.01083	0.00133	0.0013		1.68	0.06333	0.06141	0.02451	0.02886	0.006	0.01052	0.00133	0.00218		1.68	0.06333	0.06141	0.02451	0.02795	0.006	0.01051	0.00133	0.00141
1.6816	0.05733	0.06179	0.02556	0.06179	0.00799	0.01081	0.002	0.0013		1.6816	0.05733	0.06132	0.02556	0.0288	0.00799	0.0105	0.002	0.00217		1.6816	0.05733	0.06132	0.02556	0.02789	0.00799	0.01049	0.002	0.00141
1.6832	0.06467	0.0617	0.02207	0.0617	0.00533	0.01079	0.00133	0.0013		1.6832	0.06467	0.06122	0.02207	0.02874	0.00533	0.01048	0.00133	0.00217		1.6832	0.06467	0.06122	0.02207	0.02784	0.00533	0.01047	0.00133	0.00141
1.6848	0.058	0.0616	0.03381	0.0616	0.00733	0.01077	0.00133	0.00129		1.6848	0.058	0.06113	0.03381	0.02868	0.00733	0.01046	0.00133	0.00217		1.6848	0.058	0.06113	0.03381	0.02778	0.00733	0.01045	0.00133	0.0014
1.6864	0.06734	0.06151	0.03188	0.06151	0.01066	0.01075	0.00133	0.00129		1.6864	0.06734	0.06103	0.03188	0.02863	0.01066	0.01044	0.00133	0.00216		1.6864	0.06734	0.06103	0.03188	0.02772	0.01066	0.01044	0.00133	0.0014
1.688	0.07	0.06141	0.02389	0.06141	0.01133	0.01073	0.002	0.00129		1.688	0.07	0.06094	0.02389	0.02857	0.01133	0.01042	0.002	0.00216		1.688	0.07	0.06094	0.02389	0.02766	0.01133	0.01042	0.002	0.00139
1.6896	0.06734	0.06131	0.02909	0.06131	0.00933	0.01071	0.00133	0.00128		1.6896	0.06734	0.06084	0.02909	0.02851	0.00933	0.0104	0.00133	0.00215		1.6896	0.06734	0.06084	0.02909	0.0276	0.00933	0.0104	0.00133	0.00139
1.6912	0.066	0.06122	0.02535	0.06122	0.00866	0.01069	0.002	0.00128		1.6912	0.066	0.06075	0.02535	0.02845	0.00866	0.01038	0.002	0.00215		1.6912	0.066	0.06075	0.02535	0.02754	0.00866	0.01038	0.002	0.00139
1.6928	0.06533	0.06113	0.03212	0.06113	0.00999	0.01067	0.00133	0.00128		1.6928	0.06533	0.06066	0.03212	0.0284	0.00999	0.01036	0.00133	0.00214		1.6928	0.06533	0.06065	0.03212	0.02748	0.00999	0.01036	0.00133	0.00138
1.6944	0.064	0.06103	0.02643	0.06103	0.01066	0.01065	0.000666672	0.00127		1.6944	0.064	0.06056	0.02643	0.02834	0.01066	0.01034	0.000666672	0.00214		1.6944	0.064	0.06056	0.02643	0.02742	0.01066	0.01034	0.000666672	0.00138
1.696	0.066	0.06094	0.02643	0.06094	0.00799	0.01063	0.00133	0.00127		1.696	0.066	0.06047	0.02643	0.02828	0.00799	0.01032	0.00133	0.00214		1.696	0.066	0.06047	0.02643	0.02736	0.00799	0.01032	0.00133	0.00138
1.6976	0.064	0.06084	0.02643	0.06084	0.00933	0.01061	0.00133	0.00127		1.6976	0.064	0.06037	0.02643	0.02823	0.00933	0.0103	0.00133	0.00213		1.6976	0.064	0.06037	0.02643	0.02731	0.00933	0.0103	0.00133	0.00137
1.6992	0.05667	0.06075	0.02148	0.06075	0.00666	0.01059	0.00267	0.00126		1.6992	0.05667	0.06028	0.02148	0.02817	0.00666	0.01028	0.00267	0.00213		1.6992	0.05667	0.06028	0.02148	0.02725	0.00666	0.01028	0.00267	0.00137
1.7008	0.05733	0.06065	0.02752	0.06065	0.01332	0.01057	0.002	0.00126		1.7008	0.05733	0.06019	0.02752	0.02811	0.01332	0.01026	0.002	0.00212		1.7008	0.05733	0.06019	0.02752	0.02719	0.01332	0.01026	0.002	0.00137
1.7024	0.058	0.06056	0.02796	0.06056	0.00799	0.01055	0.002	0.00126		1.7024	0.058	0.0601	0.02796	0.02806	0.00799	0.01024	0.002	0.00212		1.7024	0.058	0.06009	0.02796	0.02713	0.00799	0.01024	0.002	0.00136
1.704	0.056	0.06047	0.02327	0.06047	0.006	0.01053	0.00333	0.00125		1.704	0.056	0.06	0.02327	0.028	0.006	0.01023	0.00333	0.00212		1.704	0.056	0.06	0.02327	0.02707	0.006	0.01022	0.00333	0.00136
1.7056	0.05933	0.06037	0.0243	0.06037	0.00999	0.01051	0.004	0.00125		1.7056	0.05933	0.05991	0.0243	0.02795	0.00999	0.01021	0.004	0.00211		1.7056	0.05933	0.05991	0.0243	0.02702	0.00999	0.0102	0.004	0.00136
1.7072	0.06067	0.06028	0.02472	0.06028	0.00799	0.01049	0.000666672	0.00125		1.7072	0.06067	0.05982	0.02472	0.02789	0.00799	0.01019	0.000666672	0.00211		1.7072	0.06067	0.05982	0.02472	0.02696	0.00799	0.01019	0.000666672	0.00135
1.7088	0.05267	0.06019	0.03023	0.06019	0.00866	0.01047	0.00133	0.00125		1.7088	0.05267	0.05973	0.03023	0.02784	0.00866	0.01017	0.00133	0.0021		1.7088	0.05267	0.05972	0.03023	0.0269	0.00866	0.01017	0.00133	0.00135
1.7104	0.05467	0.0601	0.02578	0.0601	0.00799	0.01045	0.00133	0.00124		1.7104	0.05467	0.05963	0.02578	0.02778	0.00799	0.01015	0.00133	0.0021		1.7104	0.05467	0.05963	0.02578	0.02684	0.00799	0.01015	0.00133	0.00135
1.712	0.06866	0.06	0.0241	0.06	0.00866	0.01044	0.000666672	0.00124		1.712	0.06866	0.05954	0.0241	0.02772	0.00866	0.01013	0.000666672	0.00209		1.712	0.06866	0.05954	0.0241	0.02679	0.00866	0.01013	0.000666672	0.00134
1.7136	0.056	0.05991	0.02168	0.05991	0.01332	0.01042	0.000666672	0.00124		1.7136	0.056	0.05945	0.02168	0.02767	0.01332	0.01011	0.000666672	0.00209		1.7136	0.056	0.05945	0.02168	0.02673	0.01332	0.01011	0.000666672	0.00134
1.7152	0.062	0.05982	0.0273	0.05982	0.006	0.0104	0.00133	0.00123		1.7152	0.062	0.05936	0.0273	0.02761	0.006	0.01009	0.00133	0.00209		1.7152	0.062	0.05936	0.0273	0.02667	0.006	0.01009	0.00133	0.00134
1.7168	0.04867	0.05973	0.03047	0.05973	0.00733	0.01038	0.00267	0.00123		1.7168	0.04867	0.05927	0.03047	0.02756	0.00733	0.01008	0.00267	0.00208		1.7168	0.04867	0.05927	0.03047	0.02662	0.00733	0.01007	0.00267	0.00133
1.7184	0.05133	0.05964	0.03188	0.05964	0.00733	0.01036	0.00133	0.00123		1.7184	0.05133	0.05918	0.03188	0.0275	0.00733	0.01006	0.00133	0.00208		1.7184	0.05133	0.05918	0.03188	0.02656	0.00733	0.01006	0.00133	0.00133
1.72	0.05667	0.05955	0.02348	0.05955	0.00666	0.01034	0.00267	0.00122		1.72	0.05667	0.05909	0.02348	0.02745	0.00666	0.01004	0.00267	0.00207		1.72	0.05667	0.05908	0.02348	0.0265	0.00666	0.01004	0.00267	0.00133
1.7216	0.066	0.05945	0.02267	0.05945	0.00733	0.01032	0.00133	0.00122		1.7216	0.066	0.059	0.02267	0.0274	0.00733	0.01002	0.00133	0.00207		1.7216	0.066	0.05899	0.02267	0.02645	0.00733	0.01002	0.00133	0.00132
1.7232	0.06734	0.05936	0.02148	0.05936	0.00933	0.0103	0.002	0.00122		1.7232	0.06734	0.05891	0.02148	0.02734	0.00933	0.01	0.002	0.00207		1.7232	0.06734	0.0589	0.02148	0.02639	0.00933	0.01	0.002	0.00132
1.7248	0.06933	0.05927	0.01775	0.05927	0.00799	0.01028	0.002	0.00121		1.7248	0.06933	0.05882	0.01775	0.02729	0.00799	0.00998	0.002	0.00206		1.7248	0.06933	0.05881	0.01775	0.02634	0.00799	0.00998	0.002	0.00132
1.7264	0.06067	0.05918	0.02369	0.05918	0.00799	0.01027	0.00133	0.00121		1.7264	0.06067	0.05873	0.02369	0.02723	0.00799	0.00996	0.00133	0.00206		1.7264	0.06067	0.05872	0.02369	0.02628	0.00799	0.00996	0.00133	0.00131
1.728	0.06866	0.05909	0.02621	0.05909	0.00799	0.01025	0.00133	0.00121		1.728	0.06866	0.05864	0.02621	0.02718	0.00799	0.00995	0.00133	0.00205		1.728	0.06866	0.05863	0.02621	0.02623	0.00799	0.00994	0.00133	0.00131
1.7296	0.05733	0.059	0.02686	0.059	0.004	0.01023	0.00133	0.0012		1.7296	0.05733	0.05855	0.02686	0.02713	0.004	0.00993	0.00133	0.00205		1.7296	0.05733	0.05854	0.02686	0.02617	0.004	0.00993	0.00133	0.00131
1.7312	0.07533	0.05891	0.03188	0.05891	0.00733	0.01021	0.00333	0.0012		1.7312	0.07533	0.05846	0.03188	0.02707	0.00733	0.00991	0.00333	0.00205		1.7312	0.07533	0.05845	0.03188	0.02611	0.00733	0.00991	0.00333	0.0013
1.7328	0.06533	0.05882	0.0192	0.05882	0.00866	0.01019	0.002	0.0012		1.7328	0.06533	0.05837	0.0192	0.02702	0.00866	0.00989	0.002	0.00204		1.7328	0.06533	0.05837	0.0192	0.02606	0.00866	0.00989	0.002	0.0013
1.7344	0.05933	0.05873	0.0307	0.05873	0.00866	0.01017	0.002	0.00119		1.7344	0.05933	0.05828	0.0307	0.02696	0.00866	0.00987	0.002	0.00204		1.7344	0.05933	0.05828	0.0307	0.026	0.00866	0.00987	0.002	0.0013
1.736	0.06667	0.05864	0.02578	0.05864	0.00999	0.01015	0.000666672	0.00119		1.736	0.06667	0.05819	0.02578	0.02691	0.00999	0.00986	0.000666672	0.00204		1.736	0.06667	0.05819	0.02578	0.02595	0.00999	0.00985	0.000666672	0.00129
1.7376	0.05933	0.05855	0.02247	0.05855	0.00799	0.01014	0.002	0.00119		1.7376	0.05933	0.0581	0.02247	0.02686	0.00799	0.00984	0.002	0.00203		1.7376	0.05933	0.0581	0.02247	0.0259	0.00799	0.00984	0.002	0.00129
1.7392	0.042	0.05846	0.02886	0.05846	0.00999	0.01012	0.00267	0.00119		1.7392	0.042	0.05801	0.02886	0.02681	0.00999	0.00982	0.00267	0.00203		1.7392	0.042	0.05801	0.02886	0.02584	0.00999	0.00982	0.00267	0.00129
1.7408	0.054	0.05838	0.02514	0.05838	0.00666	0.0101	0.00133	0.00118		1.7408	0.054	0.05792	0.02514	0.02675	0.00666	0.0098	0.00133	0.00202		1.7408	0.054	0.05792	0.02514	0.02579	0.00666	0.0098	0.00133	0.00128
1.7424	0.052	0.05829	0.02227	0.05829	0.00333	0.01008	0.000666672	0.00118		1.7424	0.052	0.05784	0.02227	0.0267	0.00333	0.00978	0.000666672	0.00202		1.7424	0.052	0.05783	0.02227	0.02573	0.00333	0.00978	0.000666672	0.00128
1.744	0.04533	0.0582	0.02752	0.0582	0.006	0.01006	0.00133	0.00118		1.744	0.04533	0.05775	0.02752	0.02665	0.006	0.00977	0.00133	0.00202		1.744	0.04533	0.05775	0.02752	0.02568	0.006	0.00976	0.00133	0.00128
1.7456	0.06067	0.05811	0.026	0.05811	0.01066	0.01005	0.00333	0.00117		1.7456	0.06067	0.05766	0.026	0.02659	0.01066	0.00975	0.00333	0.00201		1.7456	0.06067	0.05766	0.026	0.02562	0.01066	0.00975	0.00333	0.00128
1.7472	0.06067	0.05802	0.02207	0.05802	0.01066	0.01003	0.002	0.00117		1.7472	0.06067	0.05757	0.02207	0.02654	0.01066	0.00973	0.002	0.00201		1.7472	0.06067	0.05757	0.02207	0.02557	0.01066	0.00973	0.002	0.00127
1.7488	0.068	0.05793	0.02686	0.05793	0.00666	0.01001	0.000666672	0.00117		1.7488	0.068	0.05749	0.02686	0.02649	0.00666	0.00971	0.000666672	0.002		1.7488	0.068	0.05748	0.02686	0.02552	0.00666	0.00971	0.000666672	0.00127
1.7504	0.06067	0.05785	0.02932	0.05785	0.00799	0.00999	0.00133	0.00116		1.7504	0.06067	0.0574	0.02932	0.02644	0.00799	0.0097	0.00133	0.002		1.7504	0.06067	0.0574	0.02932	0.02546	0.00799	0.00969	0.00133	0.00127
1.752	0.06667	0.05776	0.02796	0.05776	0.00933	0.00997	0.00267	0.00116		1.752	0.06667	0.05731	0.02796	0.02639	0.00933	0.00968	0.00267	0.002		1.752	0.06667	0.05731	0.02796	0.02541	0.00933	0.00968	0.00267	0.00126
1.7536	0.058	0.05767	0.02774	0.05767	0.01133	0.00996	0.00133	0.00116		1.7536	0.058	0.05723	0.02774	0.02633	0.01133	0.00966	0.00133	0.00199		1.7536	0.058	0.05722	0.02774	0.02536	0.01133	0.00966	0.00133	0.00126
1.7552	0.05733	0.05758	0.02621	0.05758	0.00999	0.00994	0.00133	0.00116		1.7552	0.05733	0.05714	0.02621	0.02628	0.00999	0.00964	0.00133	0.00199		1.7552	0.05733	0.05714	0.02621	0.0253	0.00999	0.00964	0.00133	0.00126
1.7568	0.05333	0.0575	0.02014	0.0575	0.00933	0.00992	0.00133	0.00115		1.7568	0.05333	0.05705	0.02014	0.02623	0.00933	0.00963	0.00133	0.00199		1.7568	0.05333	0.05705	0.02014	0.02525	0.00933	0.00962	0.00133	0.00125
1.7584	0.05667	0.05741	0.02493	0.05741	0.01133	0.0099	0.000666672	0.00115		1.7584	0.05667	0.05697	0.02493	0.02618	0.01133	0.00961	0.000666672	0.00198		1.7584	0.05667	0.05696	0.02493	0.0252	0.01133	0.00961	0.000666672	0.00125
1.76	0.05667	0.05732	0.02052	0.05732	0.00866	0.00988	0.002			1.76	0.05667	0.05688	0.02052	0.02613	0.00866	0.00959	0.002	0.00198		1.76	0.05667	0.05688	0.02052	0.02514	0.00866	0.00959	0.002	0.00125
1.7616	0.06267	0.05724	0.02643	0.05724	0.00533	0.00987	0.002			1.7616	0.06267	0.05679	0.02643	0.02608	0.00533	0.00957	0.002	0.00197		1.7616	0.06267	0.05679	0.02643	0.02509	0.00533	0.00957	0.002	0.00124
1.7632	0.06267	0.05715	0.0241	0.05715	0.00999	0.00985	0.00267			1.7632	0.06267	0.05671	0.0241	0.02602	0.00999	0.00956	0.00267	0.00197		1.7632	0.06267	0.05671	0.0241	0.02504	0.00999	0.00955	0.00267	0.00124
1.7648	0.06	0.05707	0.02909	0.05707	0.00933	0.00983	0.00133			1.7648	0.06	0.05662	0.02909	0.02597	0.00933	0.00954	0.00133	0.00197		1.7648	0.06	0.05662	0.02909	0.02499	0.00933	0.00954	0.00133	0.00124
1.7664	0.042	0.05698	0.02472	0.05698	0.01266	0.00981	0.00333			1.7664	0.042	0.05654	0.02472	0.02592	0.01266	0.00952	0.00333	0.00196		1.7664	0.042	0.05654	0.02472	0.02493	0.01266	0.00952	0.00333	0.00124
1.768	0.05533	0.05689	0.02014	0.05689	0.00666	0.0098	0.002			1.768	0.05533	0.05645	0.02014	0.02587	0.00666	0.0095	0.002	0.00196		1.768	0.05533	0.05645	0.02014	0.02488	0.00666	0.0095	0.002	0.00123
1.7696	0.05867	0.05681	0.02535	0.05681	0.006	0.00978	0.000666672			1.7696	0.05867	0.05637	0.02535	0.02582	0.006	0.00949	0.000666672	0.00196		1.7696	0.05867	0.05637	0.02535	0.02483	0.006	0.00949	0.000666672	0.00123
1.7712	0.05467	0.05672	0.0307	0.05672	0.01133	0.00976	0.00267			1.7712	0.05467	0.05628	0.0307	0.02577	0.01133	0.00947	0.00267	0.00195		1.7712	0.05467	0.05628	0.0307	0.02478	0.01133	0.00947	0.00267	0.00123
1.7728	0.058	0.05664	0.02207	0.05664	0.00999	0.00974	0.002			1.7728	0.058	0.0562	0.02207	0.02572	0.00999	0.00945	0.002	0.00195		1.7728	0.058	0.0562	0.02207	0.02473	0.00999	0.00945	0.002	0.00122
1.7744	0.04867	0.05655	0.02148	0.05655	0.00866	0.00973	0.002			1.7744	0.04867	0.05611	0.02148	0.02567	0.00866	0.00944	0.002	0.00194		1.7744	0.04867	0.05611	0.02148	0.02468	0.00866	0.00944	0.002	0.00122
1.776	0.05467	0.05647	0.03093	0.05647	0.00799	0.00971	0.002			1.776	0.05467	0.05603	0.03093	0.02562	0.00799	0.00942	0.002	0.00194		1.776	0.05467	0.05603	0.03093	0.02462	0.00799	0.00942	0.002	0.00122
1.7776	0.054	0.05638	0.0273	0.05638	0.00933	0.00969	0.000666672			1.7776	0.054	0.05595	0.0273	0.02557	0.00933	0.0094	0.000666672	0.00194		1.7776	0.054	0.05594	0.0273	0.02457	0.00933	0.0094	0.000666672	0.00121
1.7792	0.054	0.0563	0.02578	0.0563	0.01066	0.00968	0.002			1.7792	0.054	0.05586	0.02578	0.02552	0.01066	0.00939	0.002	0.00193		1.7792	0.054	0.05586	0.02578	0.02452	0.01066	0.00938	0.002	0.00121
1.7808	0.06267	0.05621	0.02556	0.05621	0.00799	0.00966	0.00133			1.7808	0.06267	0.05578	0.02556	0.02547	0.00799	0.00937	0.00133	0.00193		1.7808	0.06267	0.05578	0.02556	0.02447	0.00799	0.00937	0.00133	0.00121
1.7824	0.056	0.05613	0.02327	0.05613	0.00733	0.00964	0.00133			1.7824	0.056	0.05569	0.02327	0.02542	0.00733	0.00935	0.00133	0.00193		1.7824	0.056	0.05569	0.02327	0.02442	0.00733	0.00935	0.00133	0.00121
1.784	0.05067	0.05605	0.02052	0.05605	0.00666	0.00962	0.00267			1.784	0.05067	0.05561	0.02052	0.02537	0.00666	0.00934	0.00267	0.00192		1.784	0.05067	0.05561	0.02052	0.02437	0.00666	0.00933	0.00267	0.0012
1.7856	0.058	0.05596	0.02348	0.05596	0.00733	0.00961	0.00133			1.7856	0.058	0.05553	0.02348	0.02532	0.00733	0.00932	0.00133	0.00192		1.7856	0.058	0.05553	0.02348	0.02432	0.00733	0.00932	0.00133	0.0012
1.7872	0.05133	0.05588	0.02864	0.05588	0.00866	0.00959	0.00133			1.7872	0.05133	0.05545	0.02864	0.02527	0.00866	0.0093	0.00133	0.00192		1.7872	0.05133	0.05544	0.02864	0.02427	0.00866	0.0093	0.00133	0.0012
1.7888	0.05533	0.0558	0.02535	0.0558	0.006	0.00957	0.000666672			1.7888	0.05533	0.05536	0.02535	0.02522	0.006	0.00929	0.000666672	0.00191		1.7888	0.05533	0.05536	0.02535	0.02422	0.006	0.00928	0.000666672	0.00119
1.7904	0.05	0.05571	0.02227	0.05571	0.00933	0.00956	0.00133			1.7904	0.05	0.05528	0.02227	0.02517	0.00933	0.00927	0.00133	0.00191		1.7904	0.05	0.05528	0.02227	0.02417	0.00933	0.00927	0.00133	0.00119
1.792	0.04733	0.05563	0.02033	0.05563	0.00999	0.00954	0.002			1.792	0.04733	0.0552	0.02033	0.02513	0.00999	0.00925	0.002	0.0019		1.792	0.04733	0.05519	0.02033	0.02412	0.00999	0.00925	0.002	0.00119
1.7936	0.05733	0.05555	0.02841	0.05555	0.00866	0.00952	0.00133			1.7936	0.05733	0.05511	0.02841	0.02508	0.00866	0.00924	0.00133	0.0019		1.7936	0.05733	0.05511	0.02841	0.02407	0.00866	0.00924	0.00133	0.00119
1.7952	0.066	0.05546	0.026	0.05546	0.00333	0.00951	0.004			1.7952	0.066	0.05503	0.026	0.02503	0.00333	0.00922	0.004	0.0019		1.7952	0.066	0.05503	0.026	0.02402	0.00333	0.00922	0.004	0.00118
1.7968	0.066	0.05538	0.02774	0.05538	0.00866	0.00949	0.002			1.7968	0.066	0.05495	0.02774	0.02498	0.00866	0.0092	0.002	0.00189		1.7968	0.066	0.05495	0.02774	0.02397	0.00866	0.0092	0.002	0.00118
1.7984	0.05933	0.0553	0.02052	0.0553	0.00733	0.00947	0.00133			1.7984	0.05933	0.05487	0.02052	0.02493	0.00733	0.00919	0.00133	0.00189		1.7984	0.05933	0.05487	0.02052	0.02392	0.00733	0.00919	0.00133	0.00118
1.8	0.056	0.05522	0.02148	0.05522	0.00799	0.00946	0.000666672			1.8	0.056	0.05479	0.02148	0.02488	0.00799	0.00917	0.000666672	0.00189		1.8	0.056	0.05478	0.02148	0.02387	0.00799	0.00917	0.000666672	0.00117
1.8016	0.03867	0.05513	0.02535	0.05513	0.006	0.00944	0.002			1.8016	0.03867	0.05471	0.02535	0.02483	0.006	0.00915	0.002	0.00188		1.8016	0.03867	0.0547	0.02535	0.02382	0.006	0.00915	0.002	0.00117
1.8032	0.052	0.05505	0.02071	0.05505	0.00933	0.00942	0.00267			1.8032	0.052	0.05462	0.02071	0.02479	0.00933	0.00914	0.00267	0.00188		1.8032	0.052	0.05462	0.02071	0.02377	0.00933	0.00914	0.00267	0.00117
1.8048	0.05467	0.05497	0.01939	0.05497	0.006	0.00941	0.00133			1.8048	0.05467	0.05454	0.01939	0.02474	0.006	0.00912	0.00133	0.00188		1.8048	0.05467	0.05454	0.01939	0.02372	0.006	0.00912	0.00133	0.00117
1.8064	0.058	0.05489	0.02247	0.05489	0.00666	0.00939	0.00533			1.8064	0.058	0.05446	0.02247	0.02469	0.00666	0.00911	0.00533	0.00187		1.8064	0.058	0.05446	0.02247	0.02367	0.00666	0.0091	0.00533	0.00116
1.808	0.05733	0.05481	0.0243	0.05481	0.006	0.00937	0.000666672			1.808	0.05733	0.05438	0.0243	0.02464	0.006	0.00909	0.000666672	0.00187		1.808	0.05733	0.05438	0.0243	0.02362	0.006	0.00909	0.000666672	0.00116
1.8096	0.05333	0.05473	0.01723	0.05473	0.01199	0.00936	0.00133			1.8096	0.05333	0.0543	0.01723	0.0246	0.01199	0.00907	0.00133	0.00187		1.8096	0.05333	0.0543	0.01723	0.02357	0.01199	0.00907	0.00133	0.00116
1.8112	0.05533	0.05465	0.0174	0.05465	0.004	0.00934	0.00133			1.8112	0.05533	0.05422	0.0174	0.02455	0.004	0.00906	0.00133	0.00186		1.8112	0.05533	0.05422	0.0174	0.02352	0.004	0.00906	0.00133	0.00115
1.8128	0.04533	0.05457	0.02287	0.05457	0.00799	0.00932	0.002			1.8128	0.04533	0.05414	0.02287	0.0245	0.00799	0.00904	0.002	0.00186		1.8128	0.04533	0.05414	0.02287	0.02348	0.00799	0.00904	0.002	0.00115
1.8144	0.05	0.05448	0.02071	0.05448	0.00733	0.00931	0.00133			1.8144	0.05	0.05406	0.02071	0.02445	0.00733	0.00903	0.00133	0.00186		1.8144	0.05	0.05406	0.02071	0.02343	0.00733	0.00902	0.00133	0.00115
1.816	0.06134	0.0544	0.02287	0.0544	0.01199	0.00929	0.00133			1.816	0.06134	0.05398	0.02287	0.02441	0.01199	0.00901	0.00133	0.00185		1.816	0.06134	0.05398	0.02287	0.02338	0.01199	0.00901	0.00133	0.00115
1.8176	0.05733	0.05432	0.02267	0.05432	0.00799	0.00928	0.000666672			1.8176	0.05733	0.0539	0.02267	0.02436	0.00799	0.00899	0.000666672	0.00185		1.8176	0.05733	0.0539	0.02267	0.02333	0.00799	0.00899	0.000666672	0.00114
1.8192	0.05667	0.05424	0.02307	0.05424	0.00866	0.00926	0.00333			1.8192	0.05667	0.05382	0.02307	0.02431	0.00866	0.00898	0.00333	0.00185		1.8192	0.05667	0.05382	0.02307	0.02328	0.00866	0.00898	0.00333	0.00114
1.8208	0.054	0.05416	0.02109	0.05416	0.00999	0.00924	0.000666672			1.8208	0.054	0.05374	0.02109	0.02427	0.00999	0.00896	0.000666672	0.00184		1.8208	0.054	0.05374	0.02109	0.02323	0.00999	0.00896	0.000666672	0.00114
1.8224	0.05867	0.05408	0.02014	0.05408	0.00666	0.00923	0.00133			1.8224	0.05867	0.05366	0.02014	0.02422	0.00666	0.00895	0.00133	0.00184		1.8224	0.05867	0.05366	0.02014	0.02319	0.00666	0.00895	0.00133	0.00113
1.824	0.054	0.054	0.02327	0.054	0.00799	0.00921	0.00133			1.824	0.054	0.05358	0.02327	0.02417	0.00799	0.00893	0.00133	0.00184		1.824	0.054	0.05358	0.02327	0.02314	0.00799	0.00893	0.00133	0.00113
1.8256	0.04733	0.05392	0.02841	0.05392	0.00733	0.0092	0.00333			1.8256	0.04733	0.0535	0.02841	0.02413	0.00733	0.00892	0.00333	0.00183		1.8256	0.04733	0.0535	0.02841	0.02309	0.00733	0.00891	0.00333	0.00113
1.8272	0.06	0.05384	0.02014	0.05384	0.004	0.00918	0.002			1.8272	0.06	0.05342	0.02014	0.02408	0.004	0.0089	0.002	0.00183		1.8272	0.06	0.05342	0.02014	0.02304	0.004	0.0089	0.002	0.00113
1.8288	0.056	0.05377	0.026	0.05377	0.00733	0.00916	0.00333			1.8288	0.056	0.05335	0.026	0.02403	0.00733	0.00888	0.00333	0.00183		1.8288	0.056	0.05334	0.026	0.023	0.00733	0.00888	0.00333	0.00112
1.8304	0.056	0.05369	0.02014	0.05369	0.00933	0.00915	0.000666672			1.8304	0.056	0.05327	0.02014	0.02399	0.00933	0.00887	0.000666672	0.00182		1.8304	0.056	0.05327	0.02014	0.02295	0.00933	0.00887	0.000666672	0.00112
1.832	0.04933	0.05361	0.02129	0.05361	0.00533	0.00913	0.002			1.832	0.04933	0.05319	0.02129	0.02394	0.00533	0.00885	0.002	0.00182		1.832	0.04933	0.05319	0.02129	0.0229	0.00533	0.00885	0.002	0.00112
1.8336	0.04133	0.05353	0.02556	0.05353	0.006	0.00912	0.002			1.8336	0.04133	0.05311	0.02556	0.02389	0.006	0.00884	0.002	0.00182		1.8336	0.04133	0.05311	0.02556	0.02285	0.006	0.00884	0.002	0.00112
1.8352	0.04933	0.05345	0.02187	0.05345	0.00866	0.0091	0.000666672			1.8352	0.04933	0.05303	0.02187	0.02385	0.00866	0.00882	0.000666672	0.00181		1.8352	0.04933	0.05303	0.02187	0.02281	0.00866	0.00882	0.000666672	0.00111
1.8368	0.05067	0.05337	0.01976	0.05337	0.006	0.00909	0.000666672			1.8368	0.05067	0.05295	0.01976	0.0238	0.006	0.00881	0.000666672	0.00181		1.8368	0.05067	0.05295	0.01976	0.02276	0.006	0.00881	0.000666672	0.00111
1.8384	0.05267	0.05329	0.02207	0.05329	0.00866	0.00907	0.000666672			1.8384	0.05267	0.05288	0.02207	0.02376	0.00866	0.00879	0.000666672	0.00181		1.8384	0.05267	0.05287	0.02207	0.02271	0.00866	0.00879	0.000666672	0.00111
1.84	0.05067	0.05322	0.01758	0.05322	0.004	0.00905	0.00133			1.84	0.05067	0.0528	0.01758	0.02371	0.004	0.00878	0.00133	0.0018		1.84	0.05067	0.0528	0.01758	0.02267	0.004	0.00878	0.00133	0.00111
1.8416	0.05533	0.05314	0.02348	0.05314	0.00666	0.00904	0.002			1.8416	0.05533	0.05272	0.02348	0.02367	0.00666	0.00876	0.002	0.0018		1.8416	0.05533	0.05272	0.02348	0.02262	0.00666	0.00876	0.002	0.0011
1.8432	0.04333	0.05306	0.01957	0.05306	0.006	0.00902	0.00267			1.8432	0.04333	0.05264	0.01957	0.02362	0.006	0.00875	0.00267	0.0018		1.8432	0.04333	0.05264	0.01957	0.02257	0.006	0.00874	0.00267	0.0011
1.8448	0.05533	0.05298	0.02752	0.05298	0.00666	0.00901	0.00267			1.8448	0.05533	0.05257	0.02752	0.02358	0.00666	0.00873	0.00267	0.00179		1.8448	0.05533	0.05257	0.02752	0.02253	0.00666	0.00873	0.00267	0.0011
1.8464	0.054	0.0529	0.02247	0.0529	0.00933	0.00899	0.002			1.8464	0.054	0.05249	0.02247	0.02353	0.00933	0.00872	0.002	0.00179		1.8464	0.054	0.05249	0.02247	0.02248	0.00933	0.00871	0.002	0.00109
1.848	0.04533	0.05283	0.01406	0.05283	0.00533	0.00898	0.00133			1.848	0.04533	0.05241	0.01406	0.02349	0.00533	0.0087	0.00133	0.00179		1.848	0.04533	0.05241	0.01406	0.02244	0.00533	0.0087	0.00133	0.00109
1.8496	0.05667	0.05275	0.02227	0.05275	0.006	0.00896	0.000666672			1.8496	0.05667	0.05234	0.02227	0.02344	0.006	0.00869	0.000666672	0.00178		1.8496	0.05667	0.05234	0.02227	0.02239	0.006	0.00868	0.000666672	0.00109
1.8512	0.04533	0.05267	0.02247	0.05267	0.00666	0.00895	0.00267			1.8512	0.04533	0.05226	0.02247	0.0234	0.00666	0.00867	0.00267	0.00178		1.8512	0.04533	0.05226	0.02247	0.02234	0.00666	0.00867	0.00267	0.00109
1.8528	0.04933	0.0526	0.02708	0.0526	0.006	0.00893	0.000666672			1.8528	0.04933	0.05218	0.02708	0.02335	0.006	0.00866	0.000666672	0.00178		1.8528	0.04933	0.05218	0.02708	0.0223	0.006	0.00865	0.000666672	0.00108
1.8544	0.04466	0.05252	0.01519	0.05252	0.00866	0.00891	0.002			1.8544	0.04466	0.05211	0.01519	0.02331	0.00866	0.00864	0.002	0.00177		1.8544	0.04466	0.05211	0.01519	0.02225	0.00866	0.00864	0.002	0.00108
1.856	0.04533	0.05244	0.01976	0.05244	0.00666	0.0089	0.002			1.856	0.04533	0.05203	0.01976	0.02326	0.00666	0.00863	0.002	0.00177		1.856	0.04533	0.05203	0.01976	0.02221	0.00666	0.00862	0.002	0.00108
1.8576	0.05533	0.05237	0.0273	0.05237	0.00533	0.00888	0.00133			1.8576	0.05533	0.05196	0.0273	0.02322	0.00533	0.00861	0.00133	0.00177		1.8576	0.05533	0.05195	0.0273	0.02216	0.00533	0.00861	0.00133	0.00108
1.8592	0.05	0.05229	0.0243	0.05229	0.00666	0.00887	0.00267			1.8592	0.05	0.05188	0.0243	0.02317	0.00666	0.0086	0.00267	0.00176		1.8592	0.05	0.05188	0.0243	0.02212	0.00666	0.00859	0.00267	0.00107
1.8608	0.054	0.05221	0.02052	0.05221	0.00866	0.00885	0.00133			1.8608	0.054	0.05181	0.02052	0.02313	0.00866	0.00858	0.00133	0.00176		1.8608	0.054	0.0518	0.02052	0.02207	0.00866	0.00858	0.00133	0.00107
1.8624	0.05933	0.05214	0.02129	0.05214	0.006	0.00884	0.000666672			1.8624	0.05933	0.05173	0.02129	0.02309	0.006	0.00857	0.000666672	0.00176		1.8624	0.05933	0.05173	0.02129	0.02203	0.006	0.00856	0.000666672	0.00107
1.864	0.04933	0.05206	0.01976	0.05206	0.004	0.00882	0.002			1.864	0.04933	0.05166	0.01976	0.02304	0.004	0.00855	0.002	0.00175		1.864	0.04933	0.05165	0.01976	0.02198	0.004	0.00855	0.002	0.00107
1.8656	0.064	0.05199	0.02348	0.05199	0.00999	0.00881	0.002			1.8656	0.064	0.05158	0.02348	0.023	0.00999	0.00854	0.002	0.00175		1.8656	0.064	0.05158	0.02348	0.02194	0.00999	0.00854	0.002	0.00106
1.8672	0.04267	0.05191	0.02514	0.05191	0.00799	0.00879	0.000666672			1.8672	0.04267	0.05151	0.02514	0.02295	0.00799	0.00852	0.000666672	0.00175		1.8672	0.04267	0.0515	0.02514	0.02189	0.00799	0.00852	0.000666672	0.00106
1.8688	0.048	0.05184	0.01902	0.05184	0.006	0.00878	0.00133			1.8688	0.048	0.05143	0.01902	0.02291	0.006	0.00851	0.00133	0.00174		1.8688	0.048	0.05143	0.01902	0.02185	0.006	0.00851	0.00133	0.00106
1.8704	0.04133	0.05176	0.02514	0.05176	0.00799	0.00876	0.00133			1.8704	0.04133	0.05136	0.02514	0.02287	0.00799	0.00849	0.00133	0.00174		1.8704	0.04133	0.05135	0.02514	0.0218	0.00799	0.00849	0.00133	0.00106
1.872	0.05	0.05169	0.02129	0.05169	0.00266	0.00875	0.00267			1.872	0.05	0.05128	0.02129	0.02282	0.00266	0.00848	0.00267	0.00174		1.872	0.05	0.05128	0.02129	0.02176	0.00266	0.00848	0.00267	0.00105
1.8736	0.04867	0.05161	0.02796	0.05161	0.00466	0.00873	0.000666672			1.8736	0.04867	0.05121	0.02796	0.02278	0.00466	0.00846	0.000666672	0.00174		1.8736	0.04867	0.0512	0.02796	0.02171	0.00466	0.00846	0.000666672	0.00105
1.8752	0.05333	0.05154	0.02014	0.05154	0.00666	0.00872	0.000666672			1.8752	0.05333	0.05113	0.02014	0.02274	0.00666	0.00845	0.000666672	0.00173		1.8752	0.05333	0.05113	0.02014	0.02167	0.00666	0.00845	0.000666672	0.00105
1.8768	0.04733	0.05146	0.02556	0.05146	0.00333	0.0087	0.00133			1.8768	0.04733	0.05106	0.02556	0.02269	0.00333	0.00843	0.00133	0.00173		1.8768	0.04733	0.05106	0.02556	0.02163	0.00333	0.00843	0.00133	0.00105
1.8784	0.04533	0.05139	0.02514	0.05139	0.00733	0.00869	0.000666672			1.8784	0.04533	0.05098	0.02514	0.02265	0.00733	0.00842	0.000666672	0.00173		1.8784	0.04533	0.05098	0.02514	0.02158	0.00733	0.00842	0.000666672	0.00104
1.88	0.04666	0.05131	0.02287	0.05131	0.00999	0.00868	0.00267			1.88	0.04666	0.05091	0.02287	0.02261	0.00999	0.00841	0.00267	0.00172		1.88	0.04666	0.05091	0.02287	0.02154	0.00999	0.0084	0.00267	0.00104
1.8816	0.04733	0.05124	0.02643	0.05124	0.01133	0.00866	0.002			1.8816	0.04733	0.05084	0.02643	0.02257	0.01133	0.00839	0.002	0.00172		1.8816	0.04733	0.05084	0.02643	0.0215	0.01133	0.00839	0.002	0.00104
1.8832	0.04466	0.05117	0.02247	0.05117	0.00466	0.00865	0.00133			1.8832	0.04466	0.05076	0.02247	0.02252	0.00466	0.00838	0.00133	0.00172		1.8832	0.04466	0.05076	0.02247	0.02145	0.00466	0.00838	0.00133	0.00104
1.8848	0.04933	0.05109	0.02643	0.05109	0.006	0.00863	0.00333			1.8848	0.04933	0.05069	0.02643	0.02248	0.006	0.00836	0.00333	0.00171		1.8848	0.04933	0.05069	0.02643	0.02141	0.006	0.00836	0.00333	0.00103
1.8864	0.048	0.05102	0.02389	0.05102	0.00999	0.00862	0.00333			1.8864	0.048	0.05062	0.02389	0.02244	0.00999	0.00835	0.00333	0.00171		1.8864	0.048	0.05062	0.02389	0.02136	0.00999	0.00835	0.00333	0.00103
1.888	0.06134	0.05095	0.01552	0.05095	0.006	0.0086	0.00133			1.888	0.06134	0.05054	0.01552	0.02239	0.006	0.00833	0.00133	0.00171		1.888	0.06134	0.05054	0.01552	0.02132	0.006	0.00833	0.00133	0.00103
1.8896	0.05	0.05087	0.02187	0.05087	0.00666	0.00859	0.00133			1.8896	0.05	0.05047	0.02187	0.02235	0.00666	0.00832	0.00133	0.0017		1.8896	0.05	0.05047	0.02187	0.02128	0.00666	0.00832	0.00133	0.00103
1.8912	0.038	0.0508	0.01902	0.0508	0.00666	0.00857	0.000666672			1.8912	0.038	0.0504	0.01902	0.02231	0.00666	0.00831	0.000666672	0.0017		1.8912	0.038	0.0504	0.01902	0.02123	0.00666	0.0083	0.000666672	0.00102
1.8928	0.04533	0.05073	0.02071	0.05073	0.00866	0.00856	0.000666672			1.8928	0.04533	0.05033	0.02071	0.02227	0.00866	0.00829	0.000666672	0.0017		1.8928	0.04533	0.05032	0.02071	0.02119	0.00866	0.00829	0.000666672	0.00102
1.8944	0.04666	0.05065	0.01883	0.05065	0.00799	0.00854	0.000666672			1.8944	0.04666	0.05025	0.01883	0.02223	0.00799	0.00828	0.000666672	0.0017		1.8944	0.04666	0.05025	0.01883	0.02115	0.00799	0.00828	0.000666672	0.00102
1.896	0.04733	0.05058	0.01536	0.05058	0.00799	0.00853	0.00267			1.896	0.04733	0.05018	0.01536	0.02218	0.00799	0.00826	0.00267	0.00169		1.896	0.04733	0.05018	0.01536	0.02111	0.00799	0.00826	0.00267	0.00102
1.8976	0.052	0.05051	0.01775	0.05051	0.00466	0.00852	0.00133			1.8976	0.052	0.05011	0.01775	0.02214	0.00466	0.00825	0.00133	0.00169		1.8976	0.052	0.05011	0.01775	0.02106	0.00466	0.00825	0.00133	0.00102
1.8992	0.04933	0.05043	0.01995	0.05043	0.00933	0.0085	0.000666672			1.8992	0.04933	0.05004	0.01995	0.0221	0.00933	0.00823	0.000666672	0.00169		1.8992	0.04933	0.05004	0.01995	0.02102	0.00933	0.00823	0.000666672	0.00101
1.9008	0.05	0.05036	0.02307	0.05036	0.00733	0.00849	0.00267			1.9008	0.05	0.04997	0.02307	0.02206	0.00733	0.00822	0.00267	0.00168		1.9008	0.05	0.04996	0.02307	0.02098	0.00733	0.00822	0.00267	0.00101
1.9024	0.04267	0.05029	0.02109	0.05029	0.00999	0.00847	0.00133			1.9024	0.04267	0.04989	0.02109	0.02202	0.00999	0.00821	0.00133	0.00168		1.9024	0.04267	0.04989	0.02109	0.02094	0.00999	0.00821	0.00133	0.00101
1.904	0.06	0.05022	0.02168	0.05022	0.00866	0.00846	0.002			1.904	0.06	0.04982	0.02168	0.02198	0.00866	0.00819	0.002	0.00168		1.904	0.06	0.04982	0.02168	0.02089	0.00866	0.00819	0.002	0.00101
1.9056	0.05	0.05015	0.01829	0.05015	0.00466	0.00844	0.00267			1.9056	0.05	0.04975	0.01829	0.02193	0.00466	0.00818	0.00267	0.00167		1.9056	0.05	0.04975	0.01829	0.02085	0.00466	0.00818	0.00267	0.001
1.9072	0.05333	0.05007	0.02014	0.05007	0.00266	0.00843	0.00267			1.9072	0.05333	0.04968	0.02014	0.02189	0.00266	0.00817	0.00267	0.00167		1.9072	0.05333	0.04968	0.02014	0.02081	0.00266	0.00816	0.00267	0.001
1.9088	0.04133	0.05	0.02033	0.05	0.00866	0.00842	0.00133			1.9088	0.04133	0.04961	0.02033	0.02185	0.00866	0.00815	0.00133	0.00167		1.9088	0.04133	0.04961	0.02033	0.02077	0.00866	0.00815	0.00133	0.000998867
1.9104	0.046	0.04993	0.02472	0.04993	0.006	0.0084	0.00267			1.9104	0.046	0.04954	0.02472	0.02181	0.006	0.00814	0.00267	0.00167		1.9104	0.046	0.04954	0.02472	0.02073	0.006	0.00814	0.00267	0.000996543
1.912	0.048	0.04986	0.01569	0.04986	0.00799	0.00839	0.002			1.912	0.048	0.04947	0.01569	0.02177	0.00799	0.00812	0.002	0.00166		1.912	0.048	0.04946	0.01569	0.02068	0.00799	0.00812	0.002	0.000994226
1.9136	0.048	0.04979	0.02307	0.04979	0.00666	0.00837	0.002			1.9136	0.048	0.0494	0.02307	0.02173	0.00666	0.00811	0.002	0.00166		1.9136	0.048	0.04939	0.02307	0.02064	0.00666	0.00811	0.002	0.000991915
1.9152	0.046	0.04972	0.02307	0.04972	0.00733	0.00836	0.00133			1.9152	0.046	0.04933	0.02307	0.02169	0.00733	0.0081	0.00133	0.00166		1.9152	0.046	0.04932	0.02307	0.0206	0.00733	0.0081	0.00133	0.000989611
1.9168	0.05067	0.04965	0.02071	0.04965	0.00666	0.00835	0.00267			1.9168	0.05067	0.04926	0.02071	0.02165	0.00666	0.00808	0.00267	0.00165		1.9168	0.05067	0.04925	0.02071	0.02056	0.00666	0.00808	0.00267	0.000987313
1.9184	0.042	0.04958	0.01454	0.04958	0.00533	0.00833	0.00133			1.9184	0.042	0.04919	0.01454	0.02161	0.00533	0.00807	0.00133	0.00165		1.9184	0.042	0.04918	0.01454	0.02052	0.00533	0.00807	0.00133	0.000985022
1.92	0.05067	0.04951	0.02148	0.04951	0.006	0.00832	0.00133			1.92	0.05067	0.04912	0.02148	0.02157	0.006	0.00806	0.00133	0.00165		1.92	0.05067	0.04911	0.02148	0.02048	0.006	0.00805	0.00133	0.000982737
1.9216	0.056	0.04943	0.02168	0.04943	0.00533	0.0083	0.00133			1.9216	0.056	0.04905	0.02168	0.02153	0.00533	0.00804	0.00133	0.00165		1.9216	0.056	0.04904	0.02168	0.02044	0.00533	0.00804	0.00133	0.000980459
1.9232	0.05267	0.04936	0.0192	0.04936	0.006	0.00829	0.002			1.9232	0.05267	0.04898	0.0192	0.02149	0.006	0.00803	0.002	0.00164		1.9232	0.05267	0.04897	0.0192	0.02039	0.006	0.00803	0.002	0.000978187
1.9248	0.052	0.04929	0.02327	0.04929	0.00666	0.00828	0.00133			1.9248	0.052	0.04891	0.02327	0.02145	0.00666	0.00801	0.00133	0.00164		1.9248	0.052	0.0489	0.02327	0.02035	0.00666	0.00801	0.00133	0.000975922
1.9264	0.04733	0.04922	0.0174	0.04922	0.00866	0.00826	0.002			1.9264	0.04733	0.04884	0.0174	0.02141	0.00866	0.008	0.002	0.00164		1.9264	0.04733	0.04883	0.0174	0.02031	0.00866	0.008	0.002	0.000973663
1.928	0.054	0.04915	0.01865	0.04915	0.00466	0.00825	0.00133			1.928	0.054	0.04877	0.01865	0.02137	0.00466	0.00799	0.00133	0.00163		1.928	0.054	0.04876	0.01865	0.02027	0.00466	0.00799	0.00133	0.00097141
1.9296	0.05667	0.04908	0.02207	0.04908	0.00799	0.00824	0.00267			1.9296	0.05667	0.0487	0.02207	0.02133	0.00799	0.00797	0.00267	0.00163		1.9296	0.05667	0.04869	0.02207	0.02023	0.00799	0.00797	0.00267	0.000969164
1.9312	0.05867	0.04901	0.01829	0.04901	0.01066	0.00822	0.002			1.9312	0.05867	0.04863	0.01829	0.02129	0.01066	0.00796	0.002	0.00163		1.9312	0.05867	0.04863	0.01829	0.02019	0.01066	0.00796	0.002	0.000966924
1.9328	0.05267	0.04895	0.02267	0.04895	0.01066	0.00821	0.00133			1.9328	0.05267	0.04856	0.02267	0.02125	0.01066	0.00795	0.00133	0.00163		1.9328	0.05267	0.04856	0.02267	0.02015	0.01066	0.00795	0.00133	0.00096469
1.9344	0.054	0.04888	0.02014	0.04888	0.006	0.00819	0.00133			1.9344	0.054	0.04849	0.02014	0.02121	0.006	0.00793	0.00133	0.00162		1.9344	0.054	0.04849	0.02014	0.02011	0.006	0.00793	0.00133	0.000962463
1.936	0.05467	0.04881	0.02267	0.04881	0.00799	0.00818	0.002			1.936	0.05467	0.04842	0.02267	0.02117	0.00799	0.00792	0.002	0.00162		1.936	0.05467	0.04842	0.02267	0.02007	0.00799	0.00792	0.002	0.000960242
1.9376	0.05667	0.04874	0.01865	0.04874	0.006	0.00817	0.002			1.9376	0.05667	0.04835	0.01865	0.02113	0.006	0.00791	0.002	0.00162		1.9376	0.05667	0.04835	0.01865	0.02003	0.006	0.00791	0.002	0.000958027
1.9392	0.05467	0.04867	0.01957	0.04867	0.00999	0.00815	0.00333			1.9392	0.05467	0.04828	0.01957	0.02109	0.00999	0.00789	0.00333	0.00161		1.9392	0.05467	0.04828	0.01957	0.01999	0.00999	0.00789	0.00333	0.000955818
1.9408	0.04267	0.0486	0.02247	0.0486	0.00533	0.00814	0.000666672			1.9408	0.04267	0.04822	0.02247	0.02105	0.00533	0.00788	0.000666672	0.00161		1.9408	0.04267	0.04821	0.02247	0.01995	0.00533	0.00788	0.000666672	0.000953616
1.9424	0.04733	0.04853	0.01829	0.04853	0.006	0.00813	0.00133			1.9424	0.04733	0.04815	0.01829	0.02101	0.006	0.00787	0.00133	0.00161		1.9424	0.04733	0.04815	0.01829	0.01991	0.006	0.00787	0.00133	0.00095142
1.944	0.04933	0.04846	0.02369	0.04846	0.00733	0.00811	0.00133			1.944	0.04933	0.04808	0.02369	0.02097	0.00733	0.00786	0.00133	0.00161		1.944	0.04933	0.04808	0.02369	0.01987	0.00733	0.00785	0.00133	0.00094923
1.9456	0.04666	0.04839	0.01671	0.04839	0.00866	0.0081	0.00133			1.9456	0.04666	0.04801	0.01671	0.02093	0.00866	0.00784	0.00133	0.0016		1.9456	0.04666	0.04801	0.01671	0.01983	0.00866	0.00784	0.00133	0.000947046
1.9472	0.048	0.04833	0.02327	0.04833	0.006	0.00809	0.000666672			1.9472	0.048	0.04794	0.02327	0.02089	0.006	0.00783	0.000666672	0.0016		1.9472	0.048	0.04794	0.02327	0.01979	0.006	0.00783	0.000666672	0.000944868
1.9488	0.048	0.04826	0.01422	0.04826	0.00666	0.00807	0.002			1.9488	0.048	0.04788	0.01422	0.02085	0.00666	0.00782	0.002	0.0016		1.9488	0.048	0.04787	0.01422	0.01975	0.00666	0.00782	0.002	0.000942696
1.9504	0.04867	0.04819	0.02109	0.04819	0.00999	0.00806	0.002			1.9504	0.04867	0.04781	0.02109	0.02082	0.00999	0.0078	0.002	0.00159		1.9504	0.04867	0.04781	0.02109	0.01971	0.00999	0.0078	0.002	0.000940531
1.952	0.04	0.04812	0.02514	0.04812	0.00533	0.00805	0.00133			1.952	0.04	0.04774	0.02514	0.02078	0.00533	0.00779	0.00133	0.00159		1.952	0.04	0.04774	0.02514	0.01967	0.00533	0.00779	0.00133	0.000938371
1.9536	0.052	0.04805	0.02247	0.04805	0.002	0.00803	0.002			1.9536	0.052	0.04767	0.02247	0.02074	0.002	0.00778	0.002	0.00159		1.9536	0.052	0.04767	0.02247	0.01963	0.002	0.00778	0.002	0.000936217
1.9552	0.05267	0.04799	0.01486	0.04799	0.00733	0.00802	0.00133			1.9552	0.05267	0.04761	0.01486	0.0207	0.00733	0.00776	0.00133	0.00159		1.9552	0.05267	0.0476	0.01486	0.01959	0.00733	0.00776	0.00133	0.00093407
1.9568	0.056	0.04792	0.02227	0.04792	0.00999	0.00801	0.00133			1.9568	0.056	0.04754	0.02227	0.02066	0.00999	0.00775	0.00133	0.00158		1.9568	0.056	0.04754	0.02227	0.01955	0.00999	0.00775	0.00133	0.000931928
1.9584	0.04666	0.04785	0.01847	0.04785	0.00933	0.00799	0.00133			1.9584	0.04666	0.04747	0.01847	0.02062	0.00933	0.00774	0.00133	0.00158		1.9584	0.04666	0.04747	0.01847	0.01952	0.00933	0.00774	0.00133	0.000929793
1.96	0.04933	0.04778	0.02247	0.04778	0.00266	0.00798	0.000666672			1.96	0.04933	0.04741	0.02247	0.02058	0.00266	0.00773	0.000666672	0.00158		1.96	0.04933	0.0474	0.02247	0.01948	0.00266	0.00772	0.000666672	0.000927663
1.9616	0.056	0.04772	0.01602	0.04772	0.00866	0.00797	0.00133			1.9616	0.056	0.04734	0.01602	0.02055	0.00866	0.00771	0.00133	0.00158		1.9616	0.056	0.04734	0.01602	0.01944	0.00866	0.00771	0.00133	0.00092554
1.9632	0.04067	0.04765	0.02287	0.04765	0.00533	0.00796	0.00133			1.9632	0.04067	0.04727	0.02287	0.02051	0.00533	0.0077	0.00133	0.00157		1.9632	0.04067	0.04727	0.02287	0.0194	0.00533	0.0077	0.00133	0.000923422
1.9648	0.046	0.04758	0.02247	0.04758	0.006	0.00794	0.00133			1.9648	0.046	0.04721	0.02247	0.02047	0.006	0.00769	0.00133	0.00157		1.9648	0.046	0.0472	0.02247	0.01936	0.006	0.00769	0.00133	0.00092131
1.9664	0.05067	0.04752	0.01536	0.04752	0.006	0.00793	0.00133			1.9664	0.05067	0.04714	0.01536	0.02043	0.006	0.00767	0.00133	0.00157		1.9664	0.05067	0.04714	0.01536	0.01932	0.006	0.00767	0.00133	0.000919204
1.968	0.054	0.04745	0.01653	0.04745	0.00799	0.00792	0.000666672			1.968	0.054	0.04707	0.01653	0.0204	0.00799	0.00766	0.000666672	0.00156		1.968	0.054	0.04707	0.01653	0.01928	0.00799	0.00766	0.000666672	0.000917104
1.9696	0.04533	0.04738	0.01829	0.04738	0.000666156	0.0079	0.000666672			1.9696	0.04533	0.04701	0.01829	0.02036	0.000666156	0.00765	0.000666672	0.00156		1.9696	0.04533	0.04701	0.01829	0.01925	0.000666156	0.00765	0.000666672	0.00091501
1.9712	0.056	0.04732	0.02033	0.04732	0.006	0.00789	0.00133			1.9712	0.056	0.04694	0.02033	0.02032	0.006	0.00764	0.00133	0.00156		1.9712	0.056	0.04694	0.02033	0.01921	0.006	0.00764	0.00133	0.000912921
1.9728	0.04267	0.04725	0.01957	0.04725	0.00666	0.00788	0.00267			1.9728	0.04267	0.04688	0.01957	0.02028	0.00666	0.00762	0.00267	0.00156		1.9728	0.04267	0.04687	0.01957	0.01917	0.00666	0.00762	0.00267	0.000910839
1.9744	0.056	0.04718	0.01602	0.04718	0.00666	0.00787	0.000666672			1.9744	0.056	0.04681	0.01602	0.02024	0.00666	0.00761	0.000666672	0.00155		1.9744	0.056	0.04681	0.01602	0.01913	0.00666	0.00761	0.000666672	0.000908762
1.976	0.04867	0.04712	0.01569	0.04712	0.00733	0.00785	0.000666672			1.976	0.04867	0.04675	0.01569	0.02021	0.00733	0.0076	0.000666672	0.00155		1.976	0.04867	0.04674	0.01569	0.01909	0.00733	0.0076	0.000666672	0.000906691
1.9776	0.044	0.04705	0.02168	0.04705	0.00666	0.00784	0.00267			1.9776	0.044	0.04668	0.02168	0.02017	0.00666	0.00759	0.00267	0.00155		1.9776	0.044	0.04668	0.02168	0.01906	0.00666	0.00759	0.00267	0.000904625
1.9792	0.052	0.04699	0.02389	0.04699	0.00533	0.00783	0.000666672			1.9792	0.052	0.04661	0.02389	0.02013	0.00533	0.00757	0.000666672	0.00155		1.9792	0.052	0.04661	0.02389	0.01902	0.00533	0.00757	0.000666672	0.000902566
1.9808	0.05133	0.04692	0.02014	0.04692	0.00466	0.00781	0.00267			1.9808	0.05133	0.04655	0.02014	0.0201	0.00466	0.00756	0.00267	0.00154		1.9808	0.05133	0.04655	0.02014	0.01898	0.00466	0.00756	0.00267	0.000900512
1.9824	0.04933	0.04686	0.01976	0.04686	0.00733	0.0078	0.002			1.9824	0.04933	0.04648	0.01976	0.02006	0.00733	0.00755	0.002	0.00154		1.9824	0.04933	0.04648	0.01976	0.01894	0.00733	0.00755	0.002	0.000898464
1.984	0.04933	0.04679	0.01883	0.04679	0.004	0.00779	0.00267			1.984	0.04933	0.04642	0.01883	0.02002	0.004	0.00754	0.00267	0.00154		1.984	0.04933	0.04642	0.01883	0.0189	0.004	0.00754	0.00267	0.000896421
1.9856	0.044	0.04673	0.01688	0.04673	0.004	0.00778	0.00333			1.9856	0.044	0.04635	0.01688	0.01999	0.004	0.00752	0.00333	0.00154		1.9856	0.044	0.04635	0.01688	0.01887	0.004	0.00752	0.00333	0.000894384
1.9872	0.03733	0.04666	0.02129	0.04666	0.00533	0.00776	0.000666672			1.9872	0.03733	0.04629	0.02129	0.01995	0.00533	0.00751	0.000666672	0.00153		1.9872	0.03733	0.04629	0.02129	0.01883	0.00533	0.00751	0.000666672	0.000892353
1.9888	0.04867	0.0466	0.01865	0.0466	0.00466	0.00775	0.00133			1.9888	0.04867	0.04623	0.01865	0.01991	0.00466	0.0075	0.00133	0.00153		1.9888	0.04867	0.04622	0.01865	0.01879	0.00466	0.0075	0.00133	0.000890327
1.9904	0.04466	0.04653	0.01793	0.04653	0.00799	0.00774	0.00267			1.9904	0.04466	0.04616	0.01793	0.01988	0.00799	0.00749	0.00267	0.00153		1.9904	0.04466	0.04616	0.01793	0.01876	0.00799	0.00749	0.00267	0.000888307
1.992	0.04333	0.04647	0.01569	0.04647	0.00533	0.00773	0.00133			1.992	0.04333	0.0461	0.01569	0.01984	0.00533	0.00748	0.00133	0.00152		1.992	0.04333	0.04609	0.01569	0.01872	0.00533	0.00747	0.00133	0.000886292
1.9936	0.05	0.0464	0.01619	0.0464	0.00533	0.00771	0.00133			1.9936	0.05	0.04603	0.01619	0.0198	0.00533	0.00746	0.00133	0.00152		1.9936	0.05	0.04603	0.01619	0.01868	0.00533	0.00746	0.00133	0.000884283
1.9952	0.05733	0.04634	0.01688	0.04634	0.00733	0.0077	0.000666672			1.9952	0.05733	0.04597	0.01688	0.01977	0.00733	0.00745	0.000666672	0.00152		1.9952	0.05733	0.04597	0.01688	0.01864	0.00733	0.00745	0.000666672	0.000882279
1.9968	0.042	0.04627	0.02327	0.04627	0.004	0.00769	0.002			1.9968	0.042	0.04591	0.02327	0.01973	0.004	0.00744	0.002	0.00152		1.9968	0.042	0.0459	0.02327	0.01861	0.004	0.00744	0.002	0.000880281
1.9984	0.05533	0.04621	0.01313	0.04621	0.00866	0.00768	0.002			1.9984	0.05533	0.04584	0.01313	0.01969	0.00866	0.00743	0.002	0.00151		1.9984	0.05533	0.04584	0.01313	0.01857	0.00866	0.00743	0.002	0.000878289
2	0.03867	0.04614	0.02109	0.04614	0.006	0.00766	0.00133			2	0.03867	0.04578	0.02109	0.01966	0.006	0.00741	0.00133	0.00151		2	0.03867	0.04578	0.02109	0.01853	0.006	0.00741	0.00133	0.000876302
2.0016	0.04666	0.04608	0.01536	0.04608	0.00533	0.00765	0.002			2.0016	0.04666	0.04571	0.01536	0.01962	0.00533	0.0074	0.002	0.00151		2.0016	0.04666	0.04571	0.01536	0.0185	0.00533	0.0074	0.002	0.00087432
2.0032	0.04333	0.04602	0.01375	0.04602	0.00666	0.00764	0.002			2.0032	0.04333	0.04565	0.01375	0.01959	0.00666	0.00739	0.002	0.00151		2.0032	0.04333	0.04565	0.01375	0.01846	0.00666	0.00739	0.002	0.000872344
2.0048	0.04466	0.04595	0.02033	0.04595	0.00333	0.00763	0.00133			2.0048	0.04466	0.04559	0.02033	0.01955	0.00333	0.00738	0.00133	0.0015		2.0048	0.04466	0.04559	0.02033	0.01842	0.00333	0.00738	0.00133	0.000870373
2.0064	0.04	0.04589	0.02014	0.04589	0.00799	0.00761	0.00267			2.0064	0.04	0.04552	0.02014	0.01951	0.00799	0.00737	0.00267	0.0015		2.0064	0.04	0.04552	0.02014	0.01839	0.00799	0.00737	0.00267	0.000868408
2.008	0.046	0.04583	0.01705	0.04583	0.00799	0.0076	0.002			2.008	0.046	0.04546	0.01705	0.01948	0.00799	0.00735	0.002	0.0015		2.008	0.046	0.04546	0.01705	0.01835	0.00799	0.00735	0.002	0.000866448
2.0096	0.05267	0.04576	0.0147	0.04576	0.00533	0.00759	0.000666672			2.0096	0.05267	0.0454	0.0147	0.01944	0.00533	0.00734	0.000666672	0.0015		2.0096	0.05267	0.0454	0.0147	0.01832	0.00533	0.00734	0.000666672	0.000864493
2.0112	0.04867	0.0457	0.02287	0.0457	0.00666	0.00758	0.000666672			2.0112	0.04867	0.04534	0.02287	0.01941	0.00666	0.00733	0.000666672	0.00149		2.0112	0.04867	0.04533	0.02287	0.01828	0.00666	0.00733	0.000666672	0.000862544
2.0128	0.04533	0.04564	0.01569	0.04564	0.00466	0.00757	0.00133			2.0128	0.04533	0.04527	0.01569	0.01937	0.00466	0.00732	0.00133	0.00149		2.0128	0.04533	0.04527	0.01569	0.01824	0.00466	0.00732	0.00133	0.0008606
2.0144	0.04267	0.04557	0.02348	0.04557	0.00933	0.00755	0.000666672			2.0144	0.04267	0.04521	0.02348	0.01934	0.00933	0.00731	0.000666672	0.00149		2.0144	0.04267	0.04521	0.02348	0.01821	0.00933	0.00731	0.000666672	0.000858661
2.016	0.04333	0.04551	0.01847	0.04551	0.00733	0.00754	0.002			2.016	0.04333	0.04515	0.01847	0.0193	0.00733	0.00729	0.002	0.00149		2.016	0.04333	0.04515	0.01847	0.01817	0.00733	0.00729	0.002	0.000856728
2.0176	0.04867	0.04545	0.02327	0.04545	0.00933	0.00753	0.00333			2.0176	0.04867	0.04509	0.02327	0.01927	0.00933	0.00728	0.00333	0.00148		2.0176	0.04867	0.04508	0.02327	0.01814	0.00933	0.00728	0.00333	0.0008548
2.0192	0.04533	0.04539	0.02109	0.04539	0.006	0.00752	0.000666672			2.0192	0.04533	0.04502	0.02109	0.01923	0.006	0.00727	0.000666672	0.00148		2.0192	0.04533	0.04502	0.02109	0.0181	0.006	0.00727	0.000666672	0.000852877
2.0208	0.054	0.04532	0.01811	0.04532	0.00733	0.00751	0.00267			2.0208	0.054	0.04496	0.01811	0.0192	0.00733	0.00726	0.00267	0.00148		2.0208	0.054	0.04496	0.01811	0.01807	0.00733	0.00726	0.00267	0.00085096
2.0224	0.04466	0.04526	0.01793	0.04526	0.00733	0.00749	0.000666672			2.0224	0.04466	0.0449	0.01793	0.01916	0.00733	0.00725	0.000666672	0.00148		2.0224	0.04466	0.0449	0.01793	0.01803	0.00733	0.00725	0.000666672	0.000849047
2.024	0.04267	0.0452	0.01688	0.0452	0.006	0.00748	0.000666672			2.024	0.04267	0.04484	0.01688	0.01913	0.006	0.00724	0.000666672	0.00147		2.024	0.04267	0.04484	0.01688	0.01799	0.006	0.00724	0.000666672	0.00084714
2.0256	0.048	0.04514	0.0192	0.04514	0.00666	0.00747	0.002			2.0256	0.048	0.04478	0.0192	0.01909	0.00666	0.00722	0.002	0.00147		2.0256	0.048	0.04477	0.0192	0.01796	0.00666	0.00722	0.002	0.000845238
2.0272	0.052	0.04507	0.01619	0.04507	0.00266	0.00746	0.00133			2.0272	0.052	0.04471	0.01619	0.01906	0.00266	0.00721	0.00133	0.00147		2.0272	0.052	0.04471	0.01619	0.01792	0.00266	0.00721	0.00133	0.000843342
2.0288	0.05067	0.04501	0.02033	0.04501	0.00799	0.00745	0.000666672			2.0288	0.05067	0.04465	0.02033	0.01902	0.00799	0.0072	0.000666672	0.00147		2.0288	0.05067	0.04465	0.02033	0.01789	0.00799	0.0072	0.000666672	0.00084145
2.0304	0.044	0.04495	0.02267	0.04495	0.006	0.00743	0.000666672			2.0304	0.044	0.04459	0.02267	0.01899	0.006	0.00719	0.000666672	0.00146		2.0304	0.044	0.04459	0.02267	0.01785	0.006	0.00719	0.000666672	0.000839564
2.032	0.038	0.04489	0.01586	0.04489	0.00666	0.00742	0.00133			2.032	0.038	0.04453	0.01586	0.01895	0.00666	0.00718	0.00133	0.00146		2.032	0.038	0.04453	0.01586	0.01782	0.00666	0.00718	0.00133	0.000837682
2.0336	0.05	0.04483	0.02129	0.04483	0.00933	0.00741	0.002			2.0336	0.05	0.04447	0.02129	0.01892	0.00933	0.00717	0.002	0.00146		2.0336	0.05	0.04447	0.02129	0.01778	0.00933	0.00717	0.002	0.000835806
2.0352	0.05333	0.04477	0.0147	0.04477	0.00666	0.0074	0.000666672			2.0352	0.05333	0.04441	0.0147	0.01888	0.00666	0.00715	0.000666672	0.00146		2.0352	0.05333	0.04441	0.0147	0.01775	0.00666	0.00715	0.000666672	0.000833935
2.0368	0.04666	0.0447	0.02052	0.0447	0.00533	0.00739	0.00133			2.0368	0.04666	0.04435	0.02052	0.01885	0.00533	0.00714	0.00133	0.00145		2.0368	0.04666	0.04435	0.02052	0.01771	0.00533	0.00714	0.00133	0.000832069
2.0384	0.044	0.04464	0.02168	0.04464	0.006	0.00738	0.00133			2.0384	0.044	0.04429	0.02168	0.01881	0.006	0.00713	0.00133	0.00145		2.0384	0.044	0.04428	0.02168	0.01768	0.006	0.00713	0.00133	0.000830208
2.04	0.04733	0.04458	0.0147	0.04458	0.006	0.00736	0.00133			2.04	0.04733	0.04423	0.0147	0.01878	0.006	0.00712	0.00133	0.00145		2.04	0.04733	0.04422	0.0147	0.01765	0.006	0.00712	0.00133	--
2.0416	0.038	0.04452	0.01569	0.04452	0.00466	0.00735	0.00267			2.0416	0.038	0.04417	0.01569	0.01875	0.00466	0.00711	0.00267	0.00145		2.0416	0.038	0.04416	0.01569	0.01761	0.00466	0.00711	0.00267	--
2.0432	0.046	0.04446	0.01957	0.04446	0.00866	0.00734	0.002			2.0432	0.046	0.04411	0.01957	0.01871	0.00866	0.0071	0.002	0.00144		2.0432	0.046	0.0441	0.01957	0.01758	0.00866	0.0071	0.002	--
2.0448	0.054	0.0444	0.01865	0.0444	0.00333	0.00733	0.00267			2.0448	0.054	0.04405	0.01865	0.01868	0.00333	0.00709	0.00267	0.00144		2.0448	0.054	0.04404	0.01865	0.01754	0.00333	0.00709	0.00267	--
2.0464	0.038	0.04434	0.01939	0.04434	0.002	0.00732	0.000666672			2.0464	0.038	0.04398	0.01939	0.01864	0.002	0.00707	0.000666672	0.00144		2.0464	0.038	0.04398	0.01939	0.01751	0.002	0.00707	0.000666672	--
2.048	0.05133	0.04428	0.01793	0.04428	0.004	0.00731	0.000666672			2.048	0.05133	0.04392	0.01793	0.01861	0.004	0.00706	0.000666672	0.00144		2.048	0.05133	0.04392	0.01793	0.01747	0.004	0.00706	0.000666672	--
2.0496	0.04133	0.04422	0.01758	0.04422	0.00333	0.00729	0.002			2.0496	0.04133	0.04386	0.01758	0.01858	0.00333	0.00705	0.002	0.00144		2.0496	0.04133	0.04386	0.01758	0.01744	0.00333	0.00705	0.002	--
2.0512	0.04267	0.04416	0.01705	0.04416	0.00933	0.00728	0.00267			2.0512	0.04267	0.04381	0.01705	0.01854	0.00933	0.00704	0.00267	0.00143		2.0512	0.04267	0.0438	0.01705	0.01741	0.00933	0.00704	0.00267	--
2.0528	0.03667	0.0441	0.01503	0.0441	0.00466	0.00727	0.00133			2.0528	0.03667	0.04375	0.01503	0.01851	0.00466	0.00703	0.00133	0.00143		2.0528	0.03667	0.04374	0.01503	0.01737	0.00466	0.00703	0.00133	--
2.0544	0.04267	0.04404	0.01976	0.04404	0.00799	0.00726	0.000666672			2.0544	0.04267	0.04369	0.01976	0.01848	0.00799	0.00702	0.000666672	0.00143		2.0544	0.04267	0.04368	0.01976	0.01734	0.00799	0.00702	0.000666672	--
2.056	0.04333	0.04398	0.01283	0.04398	0.00866	0.00725	0.002			2.056	0.04333	0.04363	0.01283	0.01844	0.00866	0.00701	0.002	0.00143		2.056	0.04333	0.04362	0.01283	0.0173	0.00866	0.00701	0.002	--
2.0576	0.052	0.04392	0.01602	0.04392	0.006	0.00724	0.00133			2.0576	0.052	0.04357	0.01602	0.01841	0.006	0.007	0.00133	0.00142		2.0576	0.052	0.04356	0.01602	0.01727	0.006	0.007	0.00133	--
2.0592	0.03867	0.04386	0.01536	0.04386	0.00666	0.00723	0.002			2.0592	0.03867	0.04351	0.01536	0.01838	0.00666	0.00698	0.002	0.00142		2.0592	0.03867	0.04351	0.01536	0.01724	0.00666	0.00698	0.002	--
2.0608	0.04666	0.0438	0.01283	0.0438	0.006	0.00721	0.002			2.0608	0.04666	0.04345	0.01283	0.01834	0.006	0.00697	0.002	0.00142		2.0608	0.04666	0.04345	0.01283	0.0172	0.006	0.00697	0.002	--
2.0624	0.03867	0.04374	0.01671	0.04374	0.00533	0.0072	0.00133			2.0624	0.03867	0.04339	0.01671	0.01831	0.00533	0.00696	0.00133	0.00142		2.0624	0.03867	0.04339	0.01671	0.01717	0.00533	0.00696	0.00133	--
2.064	0.048	0.04368	0.01569	0.04368	0.006	0.00719	0.00267			2.064	0.048	0.04333	0.01569	0.01828	0.006	0.00695	0.00267	0.00141		2.064	0.048	0.04333	0.01569	0.01714	0.006	0.00695	0.00267	--
2.0656	0.044	0.04362	0.01688	0.04362	0.00666	0.00718	0.002			2.0656	0.044	0.04327	0.01688	0.01824	0.00666	0.00694	0.002	0.00141		2.0656	0.044	0.04327	0.01688	0.0171	0.00666	0.00694	0.002	--
2.0672	0.04466	0.04356	0.0147	0.04356	0.00466	0.00717	0.000666672			2.0672	0.04466	0.04321	0.0147	0.01821	0.00466	0.00693	0.000666672	0.00141		2.0672	0.04466	0.04321	0.0147	0.01707	0.00466	0.00693	0.000666672	--
2.0688	0.05267	0.0435	0.02014	0.0435	0.006	0.00716	0.00267			2.0688	0.05267	0.04315	0.02014	0.01818	0.006	0.00692	0.00267	0.00141		2.0688	0.05267	0.04315	0.02014	0.01704	0.006	0.00692	0.00267	--
2.0704	0.048	0.04344	0.01636	0.04344	0.00866	0.00715	0.002			2.0704	0.048	0.0431	0.01636	0.01815	0.00866	0.00691	0.002	0.0014		2.0704	0.048	0.04309	0.01636	0.017	0.00866	0.00691	0.002	--
2.072	0.04533	0.04338	0.01653	0.04338	0.00666	0.00713	0.000666672			2.072	0.04533	0.04304	0.01653	0.01811	0.00666	0.0069	0.000666672	0.0014		2.072	0.04533	0.04303	0.01653	0.01697	0.00666	0.0069	0.000666672	--
2.0736	0.05067	0.04333	0.01486	0.04333	0.00333	0.00712	0.002			2.0736	0.05067	0.04298	0.01486	0.01808	0.00333	0.00689	0.002	0.0014		2.0736	0.05067	0.04298	0.01486	0.01694	0.00333	0.00688	0.002	--
2.0752	0.05333	0.04327	0.01375	0.04327	0.004	0.00711	0.000666672			2.0752	0.05333	0.04292	0.01375	0.01805	0.004	0.00687	0.000666672	0.0014		2.0752	0.05333	0.04292	0.01375	0.0169	0.004	0.00687	0.000666672	--
2.0768	0.052	0.04321	0.01705	0.04321	0.00733	0.0071	0.00333			2.0768	0.052	0.04286	0.01705	0.01802	0.00733	0.00686	0.00333	0.0014		2.0768	0.052	0.04286	0.01705	0.01687	0.00733	0.00686	0.00333	--
2.0784	0.05	0.04315	0.01602	0.04315	0.00333	0.00709	0.000666672			2.0784	0.05	0.0428	0.01602	0.01798	0.00333	0.00685	0.000666672	0.00139		2.0784	0.05	0.0428	0.01602	0.01684	0.00333	0.00685	0.000666672	--
2.08	0.04267	0.04309	0.01586	0.04309	0.00666	0.00708	0.00133			2.08	0.04267	0.04275	0.01586	0.01795	0.00666	0.00684	0.00133	0.00139		2.08	0.04267	0.04274	0.01586	0.01681	0.00666	0.00684	0.00133	--
2.0816	0.048	0.04303	0.01165	0.04303	0.00533	0.00707	0.00133			2.0816	0.048	0.04269	0.01165	0.01792	0.00533	0.00683	0.00133	0.00139		2.0816	0.048	0.04269	0.01165	0.01677	0.00533	0.00683	0.00133	--
2.0832	0.04	0.04298	0.0174	0.04298	0.006	0.00706	0.000666672			2.0832	0.04	0.04263	0.0174	0.01789	0.006	0.00682	0.000666672	0.00139		2.0832	0.04	0.04263	0.0174	0.01674	0.006	0.00682	0.000666672	--
2.0848	0.04333	0.04292	0.01775	0.04292	0.00799	0.00705	0.00267			2.0848	0.04333	0.04257	0.01775	0.01785	0.00799	0.00681	0.00267	0.00138		2.0848	0.04333	0.04257	0.01775	0.01671	0.00799	0.00681	0.00267	--
2.0864	0.04333	0.04286	0.01829	0.04286	0.00733	0.00704	0.00133			2.0864	0.04333	0.04252	0.01829	0.01782	0.00733	0.0068	0.00133	0.00138		2.0864	0.04333	0.04251	0.01829	0.01668	0.00733	0.0068	0.00133	--
2.088	0.048	0.0428	0.01569	0.0428	0.00799	0.00702	0.000666672			2.088	0.048	0.04246	0.01569	0.01779	0.00799	0.00679	0.000666672	0.00138		2.088	0.048	0.04246	0.01569	0.01664	0.00799	0.00679	0.000666672	--
2.0896	0.03667	0.04274	0.01519	0.04274	0.00466	0.00701	0.00133			2.0896	0.03667	0.0424	0.01519	0.01776	0.00466	0.00678	0.00133	0.00138		2.0896	0.03667	0.0424	0.01519	0.01661	0.00466	0.00678	0.00133	--
2.0912	0.046	0.04269	0.01569	0.04269	0.00799	0.007	0.002			2.0912	0.046	0.04234	0.01569	0.01773	0.00799	0.00677	0.002	0.00138		2.0912	0.046	0.04234	0.01569	0.01658	0.00799	0.00677	0.002	--
2.0928	0.03667	0.04263	0.02307	0.04263	0.00733	0.00699	0.000666672			2.0928	0.03667	0.04229	0.02307	0.0177	0.00733	0.00676	0.000666672	0.00137		2.0928	0.03667	0.04229	0.02307	0.01655	0.00733	0.00676	0.000666672	--
2.0944	0.04267	0.04257	0.01671	0.04257	0.00466	0.00698	0.00267			2.0944	0.04267	0.04223	0.01671	0.01766	0.00466	0.00675	0.00267	0.00137		2.0944	0.04267	0.04223	0.01671	0.01652	0.00466	0.00674	0.00267	--
2.096	0.04733	0.04251	0.0192	0.04251	0.00266	0.00697	0.000666672			2.096	0.04733	0.04217	0.0192	0.01763	0.00266	0.00674	0.000666672	0.00137		2.096	0.04733	0.04217	0.0192	0.01648	0.00266	0.00673	0.000666672	--
2.0976	0.03867	0.04246	0.01865	0.04246	0.00333	0.00696	0.00267			2.0976	0.03867	0.04212	0.01865	0.0176	0.00333	0.00672	0.00267	0.00137		2.0976	0.03867	0.04211	0.01865	0.01645	0.00333	0.00672	0.00267	--
2.0992	0.04933	0.0424	0.01705	0.0424	0.00533	0.00695	0.000666672			2.0992	0.04933	0.04206	0.01705	0.01757	0.00533	0.00671	0.000666672	0.00136		2.0992	0.04933	0.04206	0.01705	0.01642	0.00533	0.00671	0.000666672	--
2.1008	0.03267	0.04234	0.01705	0.04234	0.00533	0.00694	0.00133			2.1008	0.03267	0.042	0.01705	0.01754	0.00533	0.0067	0.00133	0.00136		2.1008	0.03267	0.042	0.01705	0.01639	0.00533	0.0067	0.00133	--
2.1024	0.04133	0.04229	0.01486	0.04229	0.00466	0.00693	0.00267			2.1024	0.04133	0.04195	0.01486	0.01751	0.00466	0.00669	0.00267	0.00136		2.1024	0.04133	0.04195	0.01486	0.01636	0.00466	0.00669	0.00267	--
2.104	0.05067	0.04223	0.01688	0.04223	0.00933	0.00692	0.00133			2.104	0.05067	0.04189	0.01688	0.01748	0.00933	0.00668	0.00133	0.00136		2.104	0.05067	0.04189	0.01688	0.01633	0.00933	0.00668	0.00133	--
2.1056	0.034	0.04217	0.01519	0.04217	0.00933	0.00691	0.00267			2.1056	0.034	0.04184	0.01519	0.01744	0.00933	0.00667	0.00267	0.00136		2.1056	0.034	0.04183	0.01519	0.01629	0.00933	0.00667	0.00267	--
2.1072	0.042	0.04212	0.02071	0.04212	0.00333	0.00689	0.000666672			2.1072	0.042	0.04178	0.02071	0.01741	0.00333	0.00666	0.000666672	0.00135		2.1072	0.042	0.04178	0.02071	0.01626	0.00333	0.00666	0.000666672	--
2.1088	0.04466	0.04206	0.01359	0.04206	0.00733	0.00688	0.00333			2.1088	0.04466	0.04172	0.01359	0.01738	0.00733	0.00665	0.00333	0.00135		2.1088	0.04466	0.04172	0.01359	0.01623	0.00733	0.00665	0.00333	--
2.1104	0.05	0.042	0.01619	0.042	0.004	0.00687	0.000666672			2.1104	0.05	0.04167	0.01619	0.01735	0.004	0.00664	0.000666672	0.00135		2.1104	0.05	0.04167	0.01619	0.0162	0.004	0.00664	0.000666672	--
2.112	0.04333	0.04195	0.01406	0.04195	0.004	0.00686	0.002			2.112	0.04333	0.04161	0.01406	0.01732	0.004	0.00663	0.002	0.00135		2.112	0.04333	0.04161	0.01406	0.01617	0.004	0.00663	0.002	--
2.1136	0.04267	0.04189	0.01552	0.04189	0.00733	0.00685	0.00133			2.1136	0.04267	0.04156	0.01552	0.01729	0.00733	0.00662	0.00133	0.00134		2.1136	0.04267	0.04155	0.01552	0.01614	0.00733	0.00662	0.00133	--
2.1152	0.04067	0.04184	0.01705	0.04184	0.006	0.00684	0.00133			2.1152	0.04067	0.0415	0.01705	0.01726	0.006	0.00661	0.00133	0.00134		2.1152	0.04067	0.0415	0.01705	0.01611	0.006	0.00661	0.00133	--
2.1168	0.03867	0.04178	0.01328	0.04178	0.00466	0.00683	0.00133			2.1168	0.03867	0.04145	0.01328	0.01723	0.00466	0.0066	0.00133	0.00134		2.1168	0.03867	0.04144	0.01328	0.01608	0.00466	0.0066	0.00133	--
2.1184	0.04466	0.04173	0.01375	0.04173	0.00666	0.00682	0.00133			2.1184	0.04466	0.04139	0.01375	0.0172	0.00666	0.00659	0.00133	0.00134		2.1184	0.04466	0.04139	0.01375	0.01604	0.00666	0.00659	0.00133	--
2.12	0.03667	0.04167	0.0147	0.04167	0.004	0.00681	0.00133			2.12	0.03667	0.04133	0.0147	0.01717	0.004	0.00658	0.00133	0.00134		2.12	0.03667	0.04133	0.0147	0.01601	0.004	0.00658	0.00133	--
2.1216	0.04333	0.04161	0.0147	0.04161	0.00333	0.0068	0.002			2.1216	0.04333	0.04128	0.0147	0.01714	0.00333	0.00657	0.002	0.00133		2.1216	0.04333	0.04128	0.0147	0.01598	0.00333	0.00657	0.002	--
2.1232	0.03867	0.04156	0.01053	0.04156	0.00466	0.00679	0.004			2.1232	0.03867	0.04122	0.01053	0.01711	0.00466	0.00656	0.004	0.00133		2.1232	0.03867	0.04122	0.01053	0.01595	0.00466	0.00656	0.004	--
2.1248	0.03067	0.0415	0.01902	0.0415	0.00333	0.00678	0.00133			2.1248	0.03067	0.04117	0.01902	0.01707	0.00333	0.00655	0.00133	0.00133		2.1248	0.03067	0.04117	0.01902	0.01592	0.00333	0.00655	0.00133	--
2.1264	0.03733	0.04145	0.01775	0.04145	0.00933	0.00677	0.00133			2.1264	0.03733	0.04111	0.01775	0.01704	0.00933	0.00654	0.00133	0.00133		2.1264	0.03733	0.04111	0.01775	0.01589	0.00933	0.00654	0.00133	--
2.128	0.04533	0.04139	0.01454	0.04139	0.006	0.00676	0.002			2.128	0.04533	0.04106	0.01454	0.01701	0.006	0.00653	0.002	0.00132		2.128	0.04533	0.04106	0.01454	0.01586	0.006	0.00653	0.002	--
2.1296	0.03867	0.04134	0.01602	0.04134	0.006	0.00675	0.00133			2.1296	0.03867	0.04101	0.01602	0.01698	0.006	0.00652	0.00133	0.00132		2.1296	0.03867	0.041	0.01602	0.01583	0.006	0.00652	0.00133	--
2.1312	0.036	0.04128	0.0147	0.04128	0.00666	0.00674	0.00267			2.1312	0.036	0.04095	0.0147	0.01695	0.00666	0.00651	0.00267	0.00132		2.1312	0.036	0.04095	0.0147	0.0158	0.00666	0.00651	0.00267	--
2.1328	0.04867	0.04123	0.01636	0.04123	0.004	0.00673	0.002			2.1328	0.04867	0.0409	0.01636	0.01692	0.004	0.0065	0.002	0.00132		2.1328	0.04867	0.04089	0.01636	0.01577	0.004	0.0065	0.002	--
2.1344	0.03867	0.04117	0.0209	0.04117	0.006	0.00672	0.00133			2.1344	0.03867	0.04084	0.0209	0.01689	0.006	0.00649	0.00133	0.00132		2.1344	0.03867	0.04084	0.0209	0.01574	0.006	0.00649	0.00133	--
2.136	0.05333	0.04112	0.01194	0.04112	0.006	0.00671	0.000666672			2.136	0.05333	0.04079	0.01194	0.01686	0.006	0.00648	0.000666672	0.00131		2.136	0.05333	0.04079	0.01194	0.01571	0.006	0.00648	0.000666672	--
2.1376	0.03267	0.04106	0.01268	0.04106	0.004	0.0067	0.00267			2.1376	0.03267	0.04073	0.01268	0.01683	0.004	0.00647	0.00267	0.00131		2.1376	0.03267	0.04073	0.01268	0.01568	0.004	0.00647	0.00267	--
2.1392	0.048	0.04101	0.01602	0.04101	0.004	0.00669	0.00133			2.1392	0.048	0.04068	0.01602	0.0168	0.004	0.00646	0.00133	0.00131		2.1392	0.048	0.04068	0.01602	0.01565	0.004	0.00646	0.00133	--
2.1408	0.03933	0.04096	0.01313	0.04096	0.00466	0.00668	0.00133			2.1408	0.03933	0.04063	0.01313	0.01677	0.00466	0.00645	0.00133	0.00131		2.1408	0.03933	0.04062	0.01313	0.01562	0.00466	0.00645	0.00133	--
2.1424	0.03933	0.0409	0.01298	0.0409	0.00733	0.00667	0.002			2.1424	0.03933	0.04057	0.01298	0.01675	0.00733	0.00644	0.002	0.00131		2.1424	0.03933	0.04057	0.01298	0.01559	0.00733	0.00644	0.002	--
2.144	0.04133	0.04085	0.01486	0.04085	0.00466	0.00666	0.000666672			2.144	0.04133	0.04052	0.01486	0.01672	0.00466	0.00643	0.000666672	0.0013		2.144	0.04133	0.04052	0.01486	0.01556	0.00466	0.00643	0.000666672	--
2.1456	0.03333	0.04079	0.01865	0.04079	0.00466	0.00665	0.00133			2.1456	0.03333	0.04046	0.01865	0.01669	0.00466	0.00642	0.00133	0.0013		2.1456	0.03333	0.04046	0.01865	0.01553	0.00466	0.00642	0.00133	--
2.1472	0.04333	0.04074	0.01422	0.04074	0.00666	0.00664	0.00267			2.1472	0.04333	0.04041	0.01422	0.01666	0.00666	0.00641	0.00267	0.0013		2.1472	0.04333	0.04041	0.01422	0.0155	0.00666	0.00641	0.00267	--
2.1488	0.038	0.04069	0.01283	0.04069	0.00466	0.00663	0.000666672			2.1488	0.038	0.04036	0.01283	0.01663	0.00466	0.0064	0.000666672	0.0013		2.1488	0.038	0.04036	0.01283	0.01547	0.00466	0.0064	0.000666672	--
2.1504	0.04533	0.04063	0.01602	0.04063	0.002	0.00662	0.00133			2.1504	0.04533	0.0403	0.01602	0.0166	0.002	0.00639	0.00133	0.0013		2.1504	0.04533	0.0403	0.01602	0.01544	0.002	0.00639	0.00133	--
2.152	0.03733	0.04058	0.01847	0.04058	0.00666	0.00661	0.00133			2.152	0.03733	0.04025	0.01847	0.01657	0.00666	0.00638	0.00133	0.00129		2.152	0.03733	0.04025	0.01847	0.01541	0.00666	0.00638	0.00133	--
2.1536	0.036	0.04052	0.01586	0.04052	0.00533	0.0066	0.00133			2.1536	0.036	0.0402	0.01586	0.01654	0.00533	0.00637	0.00133	0.00129		2.1536	0.036	0.0402	0.01586	0.01538	0.00533	0.00637	0.00133	--
2.1552	0.05067	0.04047	0.01995	0.04047	0.00666	0.00659	0.002			2.1552	0.05067	0.04014	0.01995	0.01651	0.00666	0.00636	0.002	0.00129		2.1552	0.05067	0.04014	0.01995	0.01535	0.00666	0.00636	0.002	--
2.1568	0.04067	0.04042	0.01391	0.04042	0.004	0.00658	0.002			2.1568	0.04067	0.04009	0.01391	0.01648	0.004	0.00635	0.002	0.00129		2.1568	0.04067	0.04009	0.01391	0.01532	0.004	0.00635	0.002	--
2.1584	0.04267	0.04036	0.01194	0.04036	0.00666	0.00657	0.002			2.1584	0.04267	0.04004	0.01194	0.01645	0.00666	0.00634	0.002	0.00129		2.1584	0.04267	0.04004	0.01194	0.01529	0.00666	0.00634	0.002	--
2.16	0.04067	0.04031	0.01503	0.04031	0.00666	0.00656	0.000666672			2.16	0.04067	0.03999	0.01503	0.01642	0.00666	0.00633	0.000666672	0.00128		2.16	0.04067	0.03998	0.01503	0.01527	0.00666	0.00633	0.000666672	--
2.1616	0.042	0.04026	0.01344	0.04026	0.00533	0.00655	0.00133			2.1616	0.042	0.03993	0.01344	0.01639	0.00533	0.00632	0.00133	0.00128		2.1616	0.042	0.03993	0.01344	0.01524	0.00533	0.00632	0.00133	--
2.1632	0.042	0.04021	0.01705	0.04021	0.006	0.00654	0.000666672			2.1632	0.042	0.03988	0.01705	0.01637	0.006	0.00631	0.000666672	0.00128		2.1632	0.042	0.03988	0.01705	0.01521	0.006	0.00631	0.000666672	--
2.1648	0.044	0.04015	0.01758	0.04015	0.00533	0.00653	0.00133			2.1648	0.044	0.03983	0.01758	0.01634	0.00533	0.0063	0.00133	0.00128		2.1648	0.044	0.03983	0.01758	0.01518	0.00533	0.0063	0.00133	--
2.1664	0.03533	0.0401	0.01391	0.0401	0.00666	0.00652	0.002			2.1664	0.03533	0.03978	0.01391	0.01631	0.00666	0.00629	0.002	0.00128		2.1664	0.03533	0.03977	0.01391	0.01515	0.00666	0.00629	0.002	--
2.168	0.042	0.04005	0.01586	0.04005	0.00666	0.00651	0.00133			2.168	0.042	0.03972	0.01586	0.01628	0.00666	0.00628	0.00133	0.00127		2.168	0.042	0.03972	0.01586	0.01512	0.00666	0.00628	0.00133	--
2.1696	0.042	0.03999	0.01586	0.03999	0.00533	0.0065	0.00133			2.1696	0.042	0.03967	0.01586	0.01625	0.00533	0.00627	0.00133	0.00127		2.1696	0.042	0.03967	0.01586	0.01509	0.00533	0.00627	0.00133	--
2.1712	0.032	0.03994	0.01298	0.03994	0.004	0.00649	0.00267			2.1712	0.032	0.03962	0.01298	0.01622	0.004	0.00626	0.00267	0.00127		2.1712	0.032	0.03962	0.01298	0.01506	0.004	0.00626	0.00267	--
2.1728	0.02867	0.03989	0.01503	0.03989	0.004	0.00648	0.002			2.1728	0.02867	0.03957	0.01503	0.01619	0.004	0.00625	0.002	0.00127		2.1728	0.02867	0.03956	0.01503	0.01503	0.004	0.00625	0.002	--
2.1744	0.03533	0.03984	0.01688	0.03984	0.006	0.00647	0.00133			2.1744	0.03533	0.03952	0.01688	0.01616	0.006	0.00624	0.00133	0.00127		2.1744	0.03533	0.03951	0.01688	0.01501	0.006	0.00624	0.00133	--
2.176	0.03533	0.03978	0.01503	0.03978	0.00533	0.00646	0.002			2.176	0.03533	0.03946	0.01503	0.01614	0.00533	0.00623	0.002	0.00126		2.176	0.03533	0.03946	0.01503	0.01498	0.00533	0.00623	0.002	--
2.1776	0.03333	0.03973	0.01165	0.03973	0.00533	0.00645	0.002			2.1776	0.03333	0.03941	0.01165	0.01611	0.00533	0.00622	0.002	0.00126		2.1776	0.03333	0.03941	0.01165	0.01495	0.00533	0.00622	0.002	--
2.1792	0.04333	0.03968	0.01519	0.03968	0.00133	0.00644	0.00133			2.1792	0.04333	0.03936	0.01519	0.01608	0.00133	0.00621	0.00133	0.00126		2.1792	0.04333	0.03936	0.01519	0.01492	0.00133	0.00621	0.00133	--
2.1808	0.04	0.03963	0.01344	0.03963	0.004	0.00643	0.00333			2.1808	0.04	0.03931	0.01344	0.01605	0.004	0.0062	0.00333	0.00126		2.1808	0.04	0.03931	0.01344	0.01489	0.004	0.0062	0.00333	--
2.1824	0.04067	0.03958	0.01619	0.03958	0.00466	0.00642	0.00133			2.1824	0.04067	0.03926	0.01619	0.01602	0.00466	0.0062	0.00133	0.00126		2.1824	0.04067	0.03925	0.01619	0.01486	0.00466	0.00619	0.00133	--
2.184	0.02867	0.03953	0.01268	0.03953	0.006	0.00641	0.000666672			2.184	0.02867	0.03921	0.01268	0.016	0.006	0.00619	0.000666672	0.00125		2.184	0.02867	0.0392	0.01268	0.01484	0.006	0.00619	0.000666672	--
2.1856	0.032	0.03947	0.01503	0.03947	0.00733	0.0064	0.002			2.1856	0.032	0.03915	0.01503	0.01597	0.00733	0.00618	0.002	0.00125		2.1856	0.032	0.03915	0.01503	0.01481	0.00733	0.00618	0.002	--
2.1872	0.02933	0.03942	0.01359	0.03942	0.00666	0.00639	0.00267			2.1872	0.02933	0.0391	0.01359	0.01594	0.00666	0.00617	0.00267	0.00125		2.1872	0.02933	0.0391	0.01359	0.01478	0.00666	0.00617	0.00267	--
2.1888	0.038	0.03937	0.01775	0.03937	0.004	0.00638	0.00133			2.1888	0.038	0.03905	0.01775	0.01591	0.004	0.00616	0.00133	0.00125		2.1888	0.038	0.03905	0.01775	0.01475	0.004	0.00616	0.00133	--
2.1904	0.044	0.03932	0.01438	0.03932	0.004	0.00637	0.000666672			2.1904	0.044	0.039	0.01438	0.01588	0.004	0.00615	0.000666672	0.00125		2.1904	0.044	0.039	0.01438	0.01472	0.004	0.00615	0.000666672	--
2.192	0.04867	0.03927	0.0174	0.03927	0.006	0.00636	0.00133			2.192	0.04867	0.03895	0.0174	0.01586	0.006	0.00614	0.00133	0.00124		2.192	0.04867	0.03895	0.0174	0.0147	0.006	0.00614	0.00133	--
2.1936	0.03667	0.03922	0.01298	0.03922	0.00333	0.00635	0.00133			2.1936	0.03667	0.0389	0.01298	0.01583	0.00333	0.00613	0.00133	0.00124		2.1936	0.03667	0.0389	0.01298	0.01467	0.00333	0.00613	0.00133	--
2.1952	0.032	0.03917	0.0174	0.03917	0.006	0.00634	0.000666672			2.1952	0.032	0.03885	0.0174	0.0158	0.006	0.00612	0.000666672	0.00124		2.1952	0.032	0.03885	0.0174	0.01464	0.006	0.00612	0.000666672	--
2.1968	0.04867	0.03911	0.01883	0.03911	0.00799	0.00633	0.002			2.1968	0.04867	0.0388	0.01883	0.01577	0.00799	0.00611	0.002	0.00124		2.1968	0.04867	0.0388	0.01883	0.01461	0.00799	0.00611	0.002	--
2.1984	0.04	0.03906	0.01194	0.03906	0.00666	0.00632	0.000666672			2.1984	0.04	0.03875	0.01194	0.01575	0.00666	0.0061	0.000666672	0.00124		2.1984	0.04	0.03875	0.01194	0.01458	0.00666	0.0061	0.000666672	--
2.2	0.042	0.03901	0.01847	0.03901	0.00333	0.00631	0.00133			2.2	0.042	0.0387	0.01847	0.01572	0.00333	0.00609	0.00133	0.00123		2.2	0.042	0.03869	0.01847	0.01456	0.00333	0.00609	0.00133	--
2.2016	0.04067	0.03896	0.01486	0.03896	0.00533	0.0063	0.002			2.2016	0.04067	0.03865	0.01486	0.01569	0.00533	0.00608	0.002	0.00123		2.2016	0.04067	0.03864	0.01486	0.01453	0.00533	0.00608	0.002	--
2.2032	0.03733	0.03891	0.0147	0.03891	0.00533	0.00629	0.000666672			2.2032	0.03733	0.0386	0.0147	0.01566	0.00533	0.00607	0.000666672	0.00123		2.2032	0.03733	0.03859	0.0147	0.0145	0.00533	0.00607	0.000666672	--
2.2048	0.04466	0.03886	0.01391	0.03886	0.00533	0.00629	0.000666672			2.2048	0.04466	0.03855	0.01391	0.01564	0.00533	0.00607	0.000666672	0.00123		2.2048	0.04466	0.03854	0.01391	0.01447	0.00533	0.00606	0.000666672	--
2.2064	0.04	0.03881	0.01165	0.03881	0.006	0.00628	0.00133			2.2064	0.04	0.0385	0.01165	0.01561	0.006	0.00606	0.00133	0.00123		2.2064	0.04	0.03849	0.01165	0.01445	0.006	0.00606	0.00133	--
2.208	0.04666	0.03876	0.01194	0.03876	0.004	0.00627	0.00133			2.208	0.04666	0.03845	0.01194	0.01558	0.004	0.00605	0.00133	0.00122		2.208	0.04666	0.03844	0.01194	0.01442	0.004	0.00605	0.00133	--
2.2096	0.04	0.03871	0.01688	0.03871	0.01066	0.00626	0.000666672			2.2096	0.04	0.0384	0.01688	0.01555	0.01066	0.00604	0.000666672	0.00122		2.2096	0.04	0.03839	0.01688	0.01439	0.01066	0.00604	0.000666672	--
2.2112	0.03333	0.03866	0.0108	0.03866	0.00466	0.00625	0.00133			2.2112	0.03333	0.03835	0.0108	0.01553	0.00466	0.00603	0.00133	0.00122		2.2112	0.03333	0.03834	0.0108	0.01437	0.00466	0.00603	0.00133	--
2.2128	0.04	0.03861	0.01238	0.03861	0.00333	0.00624	0.002			2.2128	0.04	0.0383	0.01238	0.0155	0.00333	0.00602	0.002	0.00122		2.2128	0.04	0.03829	0.01238	0.01434	0.00333	0.00602	0.002	--
2.2144	0.03733	0.03856	0.01298	0.03856	0.00666	0.00623	0.00133			2.2144	0.03733	0.03825	0.01298	0.01547	0.00666	0.00601	0.00133	0.00122		2.2144	0.03733	0.03825	0.01298	0.01431	0.00666	0.00601	0.00133	--
2.216	0.034	0.03851	0.01503	0.03851	0.00666	0.00622	0.00133			2.216	0.034	0.0382	0.01503	0.01545	0.00666	0.006	0.00133	0.00121		2.216	0.034	0.0382	0.01503	0.01428	0.00666	0.006	0.00133	--
2.2176	0.034	0.03846	0.0115	0.03846	0.00466	0.00621	0.000666672			2.2176	0.034	0.03815	0.0115	0.01542	0.00466	0.00599	0.000666672	0.00121		2.2176	0.034	0.03815	0.0115	0.01426	0.00466	0.00599	0.000666672	--
2.2192	0.038	0.03841	0.01328	0.03841	0.00733	0.0062	0.002			2.2192	0.038	0.0381	0.01328	0.01539	0.00733	0.00598	0.002	0.00121		2.2192	0.038	0.0381	0.01328	0.01423	0.00733	0.00598	0.002	--
2.2208	0.044	0.03836	0.01194	0.03836	0.006	0.00619	0.00133			2.2208	0.044	0.03805	0.01194	0.01537	0.006	0.00597	0.00133	0.00121		2.2208	0.044	0.03805	0.01194	0.0142	0.006	0.00597	0.00133	--
2.2224	0.02867	0.03831	0.01108	0.03831	0.00266	0.00618	0.000666672			2.2224	0.02867	0.038	0.01108	0.01534	0.00266	0.00597	0.000666672	0.00121		2.2224	0.02867	0.038	0.01108	0.01418	0.00266	0.00597	0.000666672	--
2.224	0.04133	0.03826	0.01375	0.03826	0.00666	0.00617	0.00133			2.224	0.04133	0.03795	0.01375	0.01531	0.00666	0.00596	0.00133	0.00121		2.224	0.04133	0.03795	0.01375	0.01415	0.00666	0.00596	0.00133	--
2.2256	0.04333	0.03821	0.01194	0.03821	0.006	0.00617	0.00267			2.2256	0.04333	0.0379	0.01194	0.01529	0.006	0.00595	0.00267	0.0012		2.2256	0.04333	0.0379	0.01194	0.01412	0.006	0.00595	0.00267	--
2.2272	0.03933	0.03816	0.01026	0.03816	0.00466	0.00616	0.00133			2.2272	0.03933	0.03785	0.01026	0.01526	0.00466	0.00594	0.00133	0.0012		2.2272	0.03933	0.03785	0.01026	0.0141	0.00466	0.00594	0.00133	--
2.2288	0.04267	0.03811	0.01705	0.03811	0.004	0.00615	0.00133			2.2288	0.04267	0.0378	0.01705	0.01523	0.004	0.00593	0.00133	0.0012		2.2288	0.04267	0.0378	0.01705	0.01407	0.004	0.00593	0.00133	--
2.2304	0.03533	0.03806	0.01653	0.03806	0.006	0.00614	0.000666672			2.2304	0.03533	0.03776	0.01653	0.01521	0.006	0.00592	0.000666672	0.0012		2.2304	0.03533	0.03775	0.01653	0.01404	0.006	0.00592	0.000666672	--
2.232	0.038	0.03802	0.01223	0.03802	0.006	0.00613	0.002			2.232	0.038	0.03771	0.01223	0.01518	0.006	0.00591	0.002	0.0012		2.232	0.038	0.0377	0.01223	0.01402	0.006	0.00591	0.002	--
2.2336	0.03533	0.03797	0.01165	0.03797	0.00533	0.00612	0.002			2.2336	0.03533	0.03766	0.01165	0.01515	0.00533	0.0059	0.002	0.00119		2.2336	0.03533	0.03766	0.01165	0.01399	0.00533	0.0059	0.002	--
2.2352	0.038	0.03792	0.01359	0.03792	0.00933	0.00611	0.000666672			2.2352	0.038	0.03761	0.01359	0.01513	0.00933	0.00589	0.000666672	0.00119		2.2352	0.038	0.03761	0.01359	0.01397	0.00933	0.00589	0.000666672	--
2.2368	0.042	0.03787	0.0147	0.03787	0.00733	0.0061	0.00133			2.2368	0.042	0.03756	0.0147	0.0151	0.00733	0.00589	0.00133	0.00119		2.2368	0.042	0.03756	0.0147	0.01394	0.00733	0.00589	0.00133	--
2.2384	0.046	0.03782	0.00999	0.03782	0.00466	0.00609	0.002			2.2384	0.046	0.03751	0.00999	0.01508	0.00466	0.00588	0.002	0.00119		2.2384	0.046	0.03751	0.00999	0.01391	0.00466	0.00588	0.002	--
2.24	0.038	0.03777	0.01298	0.03777	0.006	0.00608	0.00267			2.24	0.038	0.03747	0.01298	0.01505	0.006	0.00587	0.00267	0.00119		2.24	0.038	0.03746	0.01298	0.01389	0.006	0.00587	0.00267	--
2.2416	0.03467	0.03772	0.01619	0.03772	0.002	0.00607	0.000666672			2.2416	0.03467	0.03742	0.01619	0.01502	0.002	0.00586	0.000666672	0.00119		2.2416	0.03467	0.03741	0.01619	0.01386	0.002	0.00586	0.000666672	--
2.2432	0.038	0.03767	0.0092	0.03767	0.00266	0.00607	0.00133			2.2432	0.038	0.03737	0.0092	0.015	0.00266	0.00585	0.00133	0.00118		2.2432	0.038	0.03737	0.0092	0.01384	0.00266	0.00585	0.00133	--
2.2448	0.04267	0.03763	0.01902	0.03763	0.00533	0.00606	0.00133			2.2448	0.04267	0.03732	0.01902	0.01497	0.00533	0.00584	0.00133	0.00118		2.2448	0.04267	0.03732	0.01902	0.01381	0.00533	0.00584	0.00133	--
2.2464	0.03867	0.03758	0.01194	0.03758	0.00266	0.00605	0.000666672			2.2464	0.03867	0.03727	0.01194	0.01495	0.00266	0.00583	0.000666672	0.00118		2.2464	0.03867	0.03727	0.01194	0.01378	0.00266	0.00583	0.000666672	--
2.248	0.04333	0.03753	0.01039	0.03753	0.00733	0.00604	0.00133			2.248	0.04333	0.03723	0.01039	0.01492	0.00733	0.00582	0.00133	0.00118		2.248	0.04333	0.03722	0.01039	0.01376	0.00733	0.00582	0.00133	--
2.2496	0.04067	0.03748	0.01519	0.03748	0.00533	0.00603	0.002			2.2496	0.04067	0.03718	0.01519	0.0149	0.00533	0.00582	0.002	0.00118		2.2496	0.04067	0.03718	0.01519	0.01373	0.00533	0.00582	0.002	--
2.2512	0.05	0.03743	0.01253	0.03743	0.004	0.00602	0.002			2.2512	0.05	0.03713	0.01253	0.01487	0.004	0.00581	0.002	0.00117		2.2512	0.05	0.03713	0.01253	0.01371	0.004	0.00581	0.002	--
2.2528	0.04067	0.03739	0.0115	0.03739	0.00533	0.00601	0.00133			2.2528	0.04067	0.03708	0.0115	0.01484	0.00533	0.0058	0.00133	0.00117		2.2528	0.04067	0.03708	0.0115	0.01368	0.00533	0.0058	0.00133	--
2.2544	0.03667	0.03734	0.01688	0.03734	0.004	0.006	0.00267			2.2544	0.03667	0.03703	0.01688	0.01482	0.004	0.00579	0.00267	0.00117		2.2544	0.03667	0.03703	0.01688	0.01366	0.004	0.00579	0.00267	--
2.256	0.04267	0.03729	0.0115	0.03729	0.00733	0.006	0.00133			2.256	0.04267	0.03699	0.0115	0.01479	0.00733	0.00578	0.00133	0.00117		2.256	0.04267	0.03699	0.0115	0.01363	0.00733	0.00578	0.00133	--
2.2576	0.03	0.03724	0.01375	0.03724	0.004	0.00599	0.000666672			2.2576	0.03	0.03694	0.01375	0.01477	0.004	0.00577	0.000666672	0.00117		2.2576	0.03	0.03694	0.01375	0.0136	0.004	0.00577	0.000666672	--
2.2592	0.04133	0.0372	0.01375	0.0372	0.00666	0.00598	0.00267			2.2592	0.04133	0.03689	0.01375	0.01474	0.00666	0.00576	0.00267	0.00117		2.2592	0.04133	0.03689	0.01375	0.01358	0.00666	0.00576	0.00267	--
2.2608	0.046	0.03715	0.01503	0.03715	0.006	0.00597	0.002			2.2608	0.046	0.03685	0.01503	0.01472	0.006	0.00576	0.002	0.00116		2.2608	0.046	0.03684	0.01503	0.01355	0.006	0.00576	0.002	--
2.2624	0.03267	0.0371	0.01438	0.0371	0.00666	0.00596	0.000666672			2.2624	0.03267	0.0368	0.01438	0.01469	0.00666	0.00575	0.000666672	0.00116		2.2624	0.03267	0.0368	0.01438	0.01353	0.00666	0.00575	0.000666672	--
2.264	0.03467	0.03705	0.01108	0.03705	0.00533	0.00595	0.00267			2.264	0.03467	0.03675	0.01108	0.01467	0.00533	0.00574	0.00267	0.00116		2.264	0.03467	0.03675	0.01108	0.0135	0.00533	0.00574	0.00267	--
2.2656	0.044	0.03701	0.01223	0.03701	0.004	0.00594	0.00133			2.2656	0.044	0.0367	0.01223	0.01464	0.004	0.00573	0.00133	0.00116		2.2656	0.044	0.0367	0.01223	0.01348	0.004	0.00573	0.00133	--
2.2672	0.04267	0.03696	0.0147	0.03696	0.00533	0.00593	0.00133			2.2672	0.04267	0.03666	0.0147	0.01462	0.00533	0.00572	0.00133	0.00116		2.2672	0.04267	0.03666	0.0147	0.01345	0.00533	0.00572	0.00133	--
2.2688	0.03667	0.03691	0.01636	0.03691	0.00799	0.00593	0.000666672			2.2688	0.03667	0.03661	0.01636	0.01459	0.00799	0.00571	0.000666672	0.00115		2.2688	0.03667	0.03661	0.01636	0.01343	0.00799	0.00571	0.000666672	--
2.2704	0.03933	0.03686	0.00959	0.03686	0.004	0.00592	0.00133			2.2704	0.03933	0.03656	0.00959	0.01457	0.004	0.00571	0.00133	0.00115		2.2704	0.03933	0.03656	0.00959	0.0134	0.004	0.0057	0.00133	--
2.272	0.03467	0.03682	0.0108	0.03682	0.004	0.00591	0.000666672			2.272	0.03467	0.03652	0.0108	0.01454	0.004	0.0057	0.000666672	0.00115		2.272	0.03467	0.03652	0.0108	0.01338	0.004	0.0057	0.000666672	--
2.2736	0.03533	0.03677	0.01238	0.03677	0.00333	0.0059	0.00133			2.2736	0.03533	0.03647	0.01238	0.01452	0.00333	0.00569	0.00133	0.00115		2.2736	0.03533	0.03647	0.01238	0.01335	0.00333	0.00569	0.00133	--
2.2752	0.034	0.03672	0.01179	0.03672	0.00666	0.00589	0.000666672			2.2752	0.034	0.03643	0.01179	0.01449	0.00666	0.00568	0.000666672	0.00115		2.2752	0.034	0.03642	0.01179	0.01333	0.00666	0.00568	0.000666672	--
2.2768	0.03933	0.03668	0.01536	0.03668	0.00466	0.00588	0.00133			2.2768	0.03933	0.03638	0.01536	0.01447	0.00466	0.00567	0.00133	0.00115		2.2768	0.03933	0.03638	0.01536	0.0133	0.00466	0.00567	0.00133	--
2.2784	0.036	0.03663	0.01066	0.03663	0.00466	0.00587	0.00133			2.2784	0.036	0.03633	0.01066	0.01444	0.00466	0.00566	0.00133	0.00114		2.2784	0.036	0.03633	0.01066	0.01328	0.00466	0.00566	0.00133	--
2.28	0.04	0.03658	0.01359	0.03658	0.00466	0.00587	0.00133			2.28	0.04	0.03629	0.01359	0.01442	0.00466	0.00565	0.00133	0.00114		2.28	0.04	0.03628	0.01359	0.01325	0.00466	0.00565	0.00133	--
2.2816	0.034	0.03654	0.01223	0.03654	0.004	0.00586	0.00133			2.2816	0.034	0.03624	0.01223	0.01439	0.004	0.00565	0.00133	0.00114		2.2816	0.034	0.03624	0.01223	0.01323	0.004	0.00565	0.00133	--
2.2832	0.03	0.03649	0.01268	0.03649	0.00733	0.00585	0.00133			2.2832	0.03	0.03619	0.01268	0.01437	0.00733	0.00564	0.00133	0.00114		2.2832	0.03	0.03619	0.01268	0.0132	0.00733	0.00564	0.00133	--
2.2848	0.03667	0.03645	0.01313	0.03645	0.00733	0.00584	0.002			2.2848	0.03667	0.03615	0.01313	0.01434	0.00733	0.00563	0.002	0.00114		2.2848	0.03667	0.03615	0.01313	0.01318	0.00733	0.00563	0.002	--
2.2864	0.03667	0.0364	0.00845	0.0364	0.006	0.00583	0.00133			2.2864	0.03667	0.0361	0.00845	0.01432	0.006	0.00562	0.00133	0.00114		2.2864	0.03667	0.0361	0.00845	0.01316	0.006	0.00562	0.00133	--
2.288	0.03533	0.03635	0.01122	0.03635	0.004	0.00582	0.00133			2.288	0.03533	0.03606	0.01122	0.01429	0.004	0.00561	0.00133	0.00113		2.288	0.03533	0.03605	0.01122	0.01313	0.004	0.00561	0.00133	--
2.2896	0.03	0.03631	0.01519	0.03631	0.00666	0.00581	0.00267			2.2896	0.03	0.03601	0.01519	0.01427	0.00666	0.00561	0.00267	0.00113		2.2896	0.03	0.03601	0.01519	0.01311	0.00666	0.00561	0.00267	--
2.2912	0.03267	0.03626	0.01406	0.03626	0.00133	0.00581	0.00133			2.2912	0.03267	0.03597	0.01406	0.01424	0.00133	0.0056	0.00133	0.00113		2.2912	0.03267	0.03596	0.01406	0.01308	0.00133	0.0056	0.00133	--
2.2928	0.034	0.03622	0.01344	0.03622	0.00666	0.0058	0.00267			2.2928	0.034	0.03592	0.01344	0.01422	0.00666	0.00559	0.00267	0.00113		2.2928	0.034	0.03592	0.01344	0.01306	0.00666	0.00559	0.00267	--
2.2944	0.03333	0.03617	0.00895	0.03617	0.00466	0.00579	0.002			2.2944	0.03333	0.03587	0.00895	0.0142	0.00466	0.00558	0.002	0.00113		2.2944	0.03333	0.03587	0.00895	0.01303	0.00466	0.00558	0.002	--
2.296	0.028	0.03612	0.01569	0.03612	0.00533	0.00578	0.00267			2.296	0.028	0.03583	0.01569	0.01417	0.00533	0.00557	0.00267	0.00113		2.296	0.028	0.03583	0.01569	0.01301	0.00533	0.00557	0.00267	--
2.2976	0.04067	0.03608	0.01165	0.03608	0.006	0.00577	0.00267			2.2976	0.04067	0.03578	0.01165	0.01415	0.006	0.00556	0.00267	0.00112		2.2976	0.04067	0.03578	0.01165	0.01299	0.006	0.00556	0.00267	--
2.2992	0.044	0.03603	0.01223	0.03603	0.00666	0.00576	0.00133			2.2992	0.044	0.03574	0.01223	0.01412	0.00666	0.00556	0.00133	0.00112		2.2992	0.044	0.03574	0.01223	0.01296	0.00666	0.00556	0.00133	--
2.3008	0.042	0.03599	0.00999	0.03599	0.00666	0.00576	0.002			2.3008	0.042	0.03569	0.00999	0.0141	0.00666	0.00555	0.002	0.00112		2.3008	0.042	0.03569	0.00999	0.01294	0.00666	0.00555	0.002	--
2.3024	0.03533	0.03594	0.01108	0.03594	0.00466	0.00575	0.00133			2.3024	0.03533	0.03565	0.01108	0.01408	0.00466	0.00554	0.00133	0.00112		2.3024	0.03533	0.03565	0.01108	0.01291	0.00466	0.00554	0.00133	--
2.304	0.03	0.0359	0.01375	0.0359	0.00533	0.00574	0.00333			2.304	0.03	0.0356	0.01375	0.01405	0.00533	0.00553	0.00333	0.00112		2.304	0.03	0.0356	0.01375	0.01289	0.00533	0.00553	0.00333	--
2.3056	0.03533	0.03585	0.01328	0.03585	0.00533	0.00573	0.002			2.3056	0.03533	0.03556	0.01328	0.01403	0.00533	0.00552	0.002	0.00112		2.3056	0.03533	0.03556	0.01328	0.01287	0.00533	0.00552	0.002	--
2.3072	0.04267	0.03581	0.01406	0.03581	0.00466	0.00572	0.00267			2.3072	0.04267	0.03551	0.01406	0.014	0.00466	0.00552	0.00267	0.00111		2.3072	0.04267	0.03551	0.01406	0.01284	0.00466	0.00552	0.00267	--
2.3088	0.032	0.03576	0.01026	0.03576	0.002	0.00572	0.00133			2.3088	0.032	0.03547	0.01026	0.01398	0.002	0.00551	0.00133	0.00111		2.3088	0.032	0.03547	0.01026	0.01282	0.002	0.00551	0.00133	--
2.3104	0.03467	0.03572	0.01298	0.03572	0.002	0.00571	0.000666672			2.3104	0.03467	0.03542	0.01298	0.01396	0.002	0.0055	0.000666672	0.00111		2.3104	0.03467	0.03542	0.01298	0.01279	0.002	0.0055	0.000666672	--
2.312	0.03333	0.03567	0.01223	0.03567	0.00333	0.0057	0.002			2.312	0.03333	0.03538	0.01223	0.01393	0.00333	0.00549	0.002	0.00111		2.312	0.03333	0.03538	0.01223	0.01277	0.00333	0.00549	0.002	--
2.3136	0.03333	0.03563	0.01283	0.03563	0.00666	0.00569	0.00133			2.3136	0.03333	0.03534	0.01283	0.01391	0.00666	0.00548	0.00133	0.00111		2.3136	0.03333	0.03533	0.01283	0.01275	0.00666	0.00548	0.00133	--
2.3152	0.034	0.03558	0.01422	0.03558	0.00333	0.00568	0.00133			2.3152	0.034	0.03529	0.01422	0.01388	0.00333	0.00548	0.00133	0.00111		2.3152	0.034	0.03529	0.01422	0.01272	0.00333	0.00548	0.00133	--
2.3168	0.04	0.03554	0.01223	0.03554	0.00266	0.00567	0.00133			2.3168	0.04	0.03525	0.01223	0.01386	0.00266	0.00547	0.00133	0.0011		2.3168	0.04	0.03524	0.01223	0.0127	0.00266	0.00547	0.00133	--
2.3184	0.03	0.03549	0.01165	0.03549	0.00533	0.00567	0.000666672			2.3184	0.03	0.0352	0.01165	0.01384	0.00533	0.00546	0.000666672	0.0011		2.3184	0.03	0.0352	0.01165	0.01268	0.00533	0.00546	0.000666672	--
2.32	0.042	0.03545	0.01438	0.03545	0.002	0.00566	0.00133			2.32	0.042	0.03516	0.01438	0.01381	0.002	0.00545	0.00133	0.0011		2.32	0.042	0.03516	0.01438	0.01265	0.002	0.00545	0.00133	--
2.3216	0.03867	0.0354	0.01053	0.0354	0.00533	0.00565	0.00133			2.3216	0.03867	0.03511	0.01053	0.01379	0.00533	0.00544	0.00133	0.0011		2.3216	0.03867	0.03511	0.01053	0.01263	0.00533	0.00544	0.00133	--
2.3232	0.02867	0.03536	0.01165	0.03536	0.004	0.00564	0.00133			2.3232	0.02867	0.03507	0.01165	0.01377	0.004	0.00544	0.00133	0.0011		2.3232	0.02867	0.03507	0.01165	0.01261	0.004	0.00544	0.00133	--
2.3248	0.03733	0.03531	0.01108	0.03531	0.006	0.00563	0.000666672			2.3248	0.03733	0.03503	0.01108	0.01374	0.006	0.00543	0.000666672	0.0011		2.3248	0.03733	0.03502	0.01108	0.01258	0.006	0.00543	0.000666672	--
2.3264	0.026	0.03527	0.01165	0.03527	0.00533	0.00563	0.000666672			2.3264	0.026	0.03498	0.01165	0.01372	0.00533	0.00542	0.000666672	0.00109		2.3264	0.026	0.03498	0.01165	0.01256	0.00533	0.00542	0.000666672	--
2.328	0.03067	0.03523	0.01283	0.03523	0.00533	0.00562	0.00133			2.328	0.03067	0.03494	0.01283	0.0137	0.00533	0.00541	0.00133	0.00109		2.328	0.03067	0.03494	0.01283	0.01254	0.00533	0.00541	0.00133	--
2.3296	0.03067	0.03518	0.00972	0.03518	0.00333	0.00561	0.00133			2.3296	0.03067	0.03489	0.00972	0.01367	0.00333	0.00541	0.00133	0.00109		2.3296	0.03067	0.03489	0.00972	0.01251	0.00333	0.0054	0.00133	--
2.3312	0.03333	0.03514	0.01313	0.03514	0.00466	0.0056	0.002			2.3312	0.03333	0.03485	0.01313	0.01365	0.00466	0.0054	0.002	0.00109		2.3312	0.03333	0.03485	0.01313	0.01249	0.00466	0.0054	0.002	--
2.3328	0.03067	0.03509	0.01438	0.03509	0.006	0.00559	0.00133			2.3328	0.03067	0.03481	0.01438	0.01363	0.006	0.00539	0.00133	0.00109		2.3328	0.03067	0.0348	0.01438	0.01247	0.006	0.00539	0.00133	--
2.3344	0.034	0.03505	0.00845	0.03505	0.00799	0.00559	0.00133			2.3344	0.034	0.03476	0.00845	0.01361	0.00799	0.00538	0.00133	0.00109		2.3344	0.034	0.03476	0.00845	0.01244	0.00799	0.00538	0.00133	--
2.336	0.02667	0.03501	0.01136	0.03501	0.00333	0.00558	0.000666672			2.336	0.02667	0.03472	0.01136	0.01358	0.00333	0.00537	0.000666672	0.00108		2.336	0.02667	0.03472	0.01136	0.01242	0.00333	0.00537	0.000666672	--
2.3376	0.03267	0.03496	0.01328	0.03496	0.00799	0.00557	0.00133			2.3376	0.03267	0.03468	0.01328	0.01356	0.00799	0.00537	0.00133	0.00108		2.3376	0.03267	0.03467	0.01328	0.0124	0.00799	0.00537	0.00133	--
2.3392	0.03333	0.03492	0.01223	0.03492	0.00266	0.00556	0.00133			2.3392	0.03333	0.03463	0.01223	0.01354	0.00266	0.00536	0.00133	0.00108		2.3392	0.03333	0.03463	0.01223	0.01238	0.00266	0.00536	0.00133	--
2.3408	0.03	0.03488	0.01012	0.03488	0.006	0.00555	0.000666672			2.3408	0.03	0.03459	0.01012	0.01351	0.006	0.00535	0.000666672	0.00108		2.3408	0.03	0.03459	0.01012	0.01235	0.006	0.00535	0.000666672	--
2.3424	0.03333	0.03483	0.01165	0.03483	0.002	0.00555	0.00133			2.3424	0.03333	0.03455	0.01165	0.01349	0.002	0.00534	0.00133	0.00108		2.3424	0.03333	0.03454	0.01165	0.01233	0.002	0.00534	0.00133	--
2.344	0.03267	0.03479	0.01012	0.03479	0.00466	0.00554	0.000666672			2.344	0.03267	0.0345	0.01012	0.01347	0.00466	0.00534	0.000666672	0.00108		2.344	0.03267	0.0345	0.01012	0.01231	0.00466	0.00534	0.000666672	--
2.3456	0.036	0.03475	0.01422	0.03475	0.00333	0.00553	0.00267			2.3456	0.036	0.03446	0.01422	0.01345	0.00333	0.00533	0.00267	0.00107		2.3456	0.036	0.03446	0.01422	0.01229	0.00333	0.00533	0.00267	--
2.3472	0.02733	0.0347	0.01406	0.0347	0.004	0.00552	0.00133			2.3472	0.02733	0.03442	0.01406	0.01342	0.004	0.00532	0.00133	0.00107		2.3472	0.02733	0.03442	0.01406	0.01226	0.004	0.00532	0.00133	--
2.3488	0.026	0.03466	0.01391	0.03466	0.00533	0.00552	0.000666672			2.3488	0.026	0.03438	0.01391	0.0134	0.00533	0.00531	0.000666672	0.00107		2.3488	0.026	0.03437	0.01391	0.01224	0.00533	0.00531	0.000666672	--
2.3504	0.03333	0.03462	0.01122	0.03462	0.00466	0.00551	0.002			2.3504	0.03333	0.03433	0.01122	0.01338	0.00466	0.0053	0.002	0.00107		2.3504	0.03333	0.03433	0.01122	0.01222	0.00466	0.0053	0.002	--
2.352	0.03667	0.03457	0.01108	0.03457	0.006	0.0055	0.000666672			2.352	0.03667	0.03429	0.01108	0.01335	0.006	0.0053	0.000666672	0.00107		2.352	0.03667	0.03429	0.01108	0.0122	0.006	0.0053	0.000666672	--
2.3536	0.034	0.03453	0.0092	0.03453	0.00799	0.00549	0.000666672			2.3536	0.034	0.03425	0.0092	0.01333	0.00799	0.00529	0.000666672	0.00107		2.3536	0.034	0.03424	0.0092	0.01217	0.00799	0.00529	0.000666672	--
2.3552	0.038	0.03449	0.01108	0.03449	0.00333	0.00548	0.00133			2.3552	0.038	0.0342	0.01108	0.01331	0.00333	0.00528	0.00133	0.00106		2.3552	0.038	0.0342	0.01108	0.01215	0.00333	0.00528	0.00133	--
2.3568	0.03067	0.03444	0.01238	0.03444	0.002	0.00548	0.00267			2.3568	0.03067	0.03416	0.01238	0.01329	0.002	0.00527	0.00267	0.00106		2.3568	0.03067	0.03416	0.01238	0.01213	0.002	0.00527	0.00267	--
2.3584	0.03467	0.0344	0.01039	0.0344	0.00733	0.00547	0.000666672			2.3584	0.03467	0.03412	0.01039	0.01326	0.00733	0.00527	0.000666672	0.00106		2.3584	0.03467	0.03412	0.01039	0.01211	0.00733	0.00527	0.000666672	--
2.36	0.03267	0.03436	0.0115	0.03436	0.00799	0.00546	0.00533			2.36	0.03267	0.03408	0.0115	0.01324	0.00799	0.00526	0.00533	0.00106		2.36	0.03267	0.03407	0.0115	0.01208	0.00799	0.00526	0.00533	--
2.3616	0.03267	0.03432	0.01283	0.03432	0.00666	0.00545	0.002			2.3616	0.03267	0.03403	0.01283	0.01322	0.00666	0.00525	0.002	0.00106		2.3616	0.03267	0.03403	0.01283	0.01206	0.00666	0.00525	0.002	--
2.3632	0.03	0.03427	0.0115	0.03427	0.00533	0.00545	0.000666672			2.3632	0.03	0.03399	0.0115	0.0132	0.00533	0.00524	0.000666672	0.00106		2.3632	0.03	0.03399	0.0115	0.01204	0.00533	0.00524	0.000666672	--
2.3648	0.04466	0.03423	0.01066	0.03423	0.00333	0.00544	0.00133			2.3648	0.04466	0.03395	0.01066	0.01318	0.00333	0.00524	0.00133	0.00106		2.3648	0.04466	0.03395	0.01066	0.01202	0.00333	0.00524	0.00133	--
2.3664	0.03467	0.03419	0.01268	0.03419	0.00666	0.00543	0.000666672			2.3664	0.03467	0.03391	0.01268	0.01315	0.00666	0.00523	0.000666672	0.00105		2.3664	0.03467	0.03391	0.01268	0.012	0.00666	0.00523	0.000666672	--
2.368	0.032	0.03415	0.00985	0.03415	0.00333	0.00542	0.002			2.368	0.032	0.03387	0.00985	0.01313	0.00333	0.00522	0.002	0.00105		2.368	0.032	0.03386	0.00985	0.01197	0.00333	0.00522	0.002	--
2.3696	0.038	0.0341	0.00895	0.0341	0.00266	0.00541	0.000666672			2.3696	0.038	0.03382	0.00895	0.01311	0.00266	0.00521	0.000666672	0.00105		2.3696	0.038	0.03382	0.00895	0.01195	0.00266	0.00521	0.000666672	--
2.3712	0.03333	0.03406	0.01344	0.03406	0.00333	0.00541	0.002			2.3712	0.03333	0.03378	0.01344	0.01309	0.00333	0.00521	0.002	0.00105		2.3712	0.03333	0.03378	0.01344	0.01193	0.00333	0.00521	0.002	--
2.3728	0.036	0.03402	0.01328	0.03402	0.00266	0.0054	0.002			2.3728	0.036	0.03374	0.01328	0.01307	0.00266	0.0052	0.002	0.00105		2.3728	0.036	0.03374	0.01328	0.01191	0.00266	0.0052	0.002	--
2.3744	0.03667	0.03398	0.01108	0.03398	0.00666	0.00539	0.000666672			2.3744	0.03667	0.0337	0.01108	0.01304	0.00666	0.00519	0.000666672	0.00105		2.3744	0.03667	0.0337	0.01108	0.01189	0.00666	0.00519	0.000666672	--
2.376	0.038	0.03394	0.0092	0.03394	0.00666	0.00538	0.002			2.376	0.038	0.03366	0.0092	0.01302	0.00666	0.00518	0.002	0.00104		2.376	0.038	0.03366	0.0092	0.01186	0.00666	0.00518	0.002	--
2.3776	0.03533	0.03389	0.0147	0.03389	0.00466	0.00538	0.00133			2.3776	0.03533	0.03362	0.0147	0.013	0.00466	0.00518	0.00133	0.00104		2.3776	0.03533	0.03361	0.0147	0.01184	0.00466	0.00518	0.00133	--
2.3792	0.03	0.03385	0.01238	0.03385	0.00466	0.00537	0.000666672			2.3792	0.03	0.03357	0.01238	0.01298	0.00466	0.00517	0.000666672	0.00104		2.3792	0.03	0.03357	0.01238	0.01182	0.00466	0.00517	0.000666672	--
2.3808	0.03733	0.03381	0.01179	0.03381	0.002	0.00536	0.00133			2.3808	0.03733	0.03353	0.01179	0.01296	0.002	0.00516	0.00133	0.00104		2.3808	0.03733	0.03353	0.01179	0.0118	0.002	0.00516	0.00133	--
2.3824	0.04666	0.03377	0.01094	0.03377	0.00466	0.00535	0.00133			2.3824	0.04666	0.03349	0.01094	0.01293	0.00466	0.00516	0.00133	0.00104		2.3824	0.04666	0.03349	0.01094	0.01178	0.00466	0.00516	0.00133	--
2.384	0.03333	0.03373	0.01313	0.03373	0.00333	0.00535	0.00133			2.384	0.03333	0.03345	0.01313	0.01291	0.00333	0.00515	0.00133	0.00104		2.384	0.03333	0.03345	0.01313	0.01176	0.00333	0.00515	0.00133	--
2.3856	0.03	0.03369	0.01328	0.03369	0.00533	0.00534	0.00333			2.3856	0.03	0.03341	0.01328	0.01289	0.00533	0.00514	0.00333	0.00104		2.3856	0.03	0.03341	0.01328	0.01174	0.00533	0.00514	0.00333	--
2.3872	0.02867	0.03364	0.01012	0.03364	0.002	0.00533	0.000666672			2.3872	0.02867	0.03337	0.01012	0.01287	0.002	0.00513	0.000666672	0.00103		2.3872	0.02867	0.03337	0.01012	0.01171	0.002	0.00513	0.000666672	--
2.3888	0.04067	0.0336	0.01012	0.0336	0.004	0.00532	0.00133			2.3888	0.04067	0.03333	0.01012	0.01285	0.004	0.00513	0.00133	0.00103		2.3888	0.04067	0.03332	0.01012	0.01169	0.004	0.00513	0.00133	--
2.3904	0.028	0.03356	0.01053	0.03356	0.00133	0.00532	0.00133			2.3904	0.028	0.03329	0.01053	0.01283	0.00133	0.00512	0.00133	0.00103		2.3904	0.028	0.03328	0.01053	0.01167	0.00133	0.00512	0.00133	--
2.392	0.038	0.03352	0.0115	0.03352	0.006	0.00531	0.002			2.392	0.038	0.03325	0.0115	0.01281	0.006	0.00511	0.002	0.00103		2.392	0.038	0.03324	0.0115	0.01165	0.006	0.00511	0.002	--
2.3936	0.032	0.03348	0.01486	0.03348	0.00266	0.0053	0.002			2.3936	0.032	0.0332	0.01486	0.01278	0.00266	0.0051	0.002	0.00103		2.3936	0.032	0.0332	0.01486	0.01163	0.00266	0.0051	0.002	--
2.3952	0.03267	0.03344	0.01238	0.03344	0.00333	0.00529	0.00133			2.3952	0.03267	0.03316	0.01238	0.01276	0.00333	0.0051	0.00133	0.00103		2.3952	0.03267	0.03316	0.01238	0.01161	0.00333	0.0051	0.00133	--
2.3968	0.038	0.0334	0.01391	0.0334	0.00466	0.00529	0.000666672			2.3968	0.038	0.03312	0.01391	0.01274	0.00466	0.00509	0.000666672	0.00103		2.3968	0.038	0.03312	0.01391	0.01159	0.00466	0.00509	0.000666672	--
2.3984	0.03267	0.03336	0.01375	0.03336	0.00533	0.00528	0.002			2.3984	0.03267	0.03308	0.01375	0.01272	0.00533	0.00508	0.002	0.00102		2.3984	0.03267	0.03308	0.01375	0.01157	0.00533	0.00508	0.002	--
2.4	0.03267	0.03332	0.00985	0.03332	0.002	0.00527	0.00133			2.4	0.03267	0.03304	0.00985	0.0127	0.002	0.00508	0.00133	0.00102		2.4	0.03267	0.03304	0.00985	0.01154	0.002	0.00508	0.00133	--
2.4016	0.03667	0.03327	0.01253	0.03327	0.00799	0.00527	0.00133			2.4016	0.03667	0.033	0.01253	0.01268	0.00799	0.00507	0.00133	0.00102		2.4016	0.03667	0.033	0.01253	0.01152	0.00799	0.00507	0.00133	--
2.4032	0.04	0.03323	0.00933	0.03323	0.00466	0.00526	0.002			2.4032	0.04	0.03296	0.00933	0.01266	0.00466	0.00506	0.002	0.00102		2.4032	0.04	0.03296	0.00933	0.0115	0.00466	0.00506	0.002	--
2.4048	0.03267	0.03319	0.00895	0.03319	0.00733	0.00525	0.002			2.4048	0.03267	0.03292	0.00895	0.01264	0.00733	0.00505	0.002	0.00102		2.4048	0.03267	0.03292	0.00895	0.01148	0.00733	0.00505	0.002	--
2.4064	0.02933	0.03319	0.01012	0.03319	0.00333	0.00525	0.000666672			2.4064	0.02933	0.03292	0.01012	0.01264	0.00333	0.00505	0.000666672	0.00102		2.4064	0.02933	0.03292	0.01012	0.01148	0.00333	0.00505	0.000666672	--
2.408	0.03267	0.03315	0.00933	0.03315	0.00266	0.00524	0.00133			2.408	0.03267	0.03288	0.00933	0.01261	0.00266	0.00505	0.00133	0.00102		2.408	0.03267	0.03288	0.00933	0.01146	0.00266	0.00505	0.00133	--
2.4096	0.02333	0.03311	0.01253	0.03311	0.00666	0.00524	0.000666672			2.4096	0.02333	0.03284	0.01253	0.01259	0.00666	0.00504	0.000666672	0.00101		2.4096	0.02333	0.03284	0.01253	0.01144	0.00666	0.00504	0.000666672	--
2.4112	0.02867	0.03307	0.00821	0.03307	0.006	0.00523	0.00133			2.4112	0.02867	0.0328	0.00821	0.01257	0.006	0.00503	0.00133	0.00101		2.4112	0.02867	0.0328	0.00821	0.01142	0.006	0.00503	0.00133	--
2.4128	0.02933	0.03303	0.01238	0.03303	0.006	0.00522	0.002			2.4128	0.02933	0.03276	0.01238	0.01255	0.006	0.00503	0.002	0.00101		2.4128	0.02933	0.03276	0.01238	0.0114	0.006	0.00503	0.002	--
2.4144	0.03867	0.03299	0.01165	0.03299	0.004	0.00521	0.002			2.4144	0.03867	0.03272	0.01165	0.01253	0.004	0.00502	0.002	0.00101		2.4144	0.03867	0.03272	0.01165	0.01138	0.004	0.00502	0.002	--
2.416	0.03067	0.03295	0.00773	0.03295	0.004	0.00521	0.00133			2.416	0.03067	0.03268	0.00773	0.01251	0.004	0.00501	0.00133	0.00101		2.416	0.03067	0.03268	0.00773	0.01136	0.004	0.00501	0.00133	--
2.4176	0.03133	0.03291	0.00908	0.03291	0.004	0.0052	0.00267			2.4176	0.03133	0.03264	0.00908	0.01249	0.004	0.005	0.00267	0.00101		2.4176	0.03133	0.03264	0.00908	0.01134	0.004	0.005	0.00267	--
2.4192	0.02533	0.03287	0.00785	0.03287	0.00266	0.00519	0.000666672			2.4192	0.02533	0.0326	0.00785	0.01247	0.00266	0.005	0.000666672	0.00101		2.4192	0.02533	0.0326	0.00785	0.01132	0.00266	0.005	0.000666672	--
2.4208	0.03133	0.03283	0.01253	0.03283	0.00533	0.00519	0.000666672			2.4208	0.03133	0.03256	0.01253	0.01245	0.00533	0.00499	0.000666672	0.001		2.4208	0.03133	0.03256	0.01253	0.0113	0.00533	0.00499	0.000666672	--
2.4224	0.02467	0.03279	0.01238	0.03279	0.006	0.00518	0.000666672			2.4224	0.02467	0.03252	0.01238	0.01243	0.006	0.00498	0.000666672	0.001		2.4224	0.02467	0.03252	0.01238	0.01127	0.006	0.00498	0.000666672	--
2.424	0.03067	0.03275	0.01223	0.03275	0.00266	0.00517	0.00133			2.424	0.03067	0.03248	0.01223	0.01241	0.00266	0.00498	0.00133	0.001		2.424	0.03067	0.03248	0.01223	0.01125	0.00266	0.00498	0.00133	--
2.4256	0.032	0.03271	0.01012	0.03271	0.006	0.00516	0.000666672			2.4256	0.032	0.03244	0.01012	0.01239	0.006	0.00497	0.000666672	0.001		2.4256	0.032	0.03244	0.01012	0.01123	0.006	0.00497	0.000666672	--
2.4272	0.03467	0.03267	0.01391	0.03267	0.006	0.00516	0.000666672			2.4272	0.03467	0.0324	0.01391	0.01237	0.006	0.00496	0.000666672	0.000998816		2.4272	0.03467	0.0324	0.01391	0.01121	0.006	0.00496	0.000666672	--
2.4288	0.022	0.03263	0.00739	0.03263	0.004	0.00515	0.00133			2.4288	0.022	0.03236	0.00739	0.01234	0.004	0.00496	0.00133	0.000997381		2.4288	0.022	0.03236	0.00739	0.01119	0.004	0.00496	0.00133	--
2.4304	0.04	0.03259	0.01313	0.03259	0.00533	0.00514	0.002			2.4304	0.04	0.03232	0.01313	0.01232	0.00533	0.00495	0.002	0.000995949		2.4304	0.04	0.03232	0.01313	0.01117	0.00533	0.00495	0.002	--
2.432	0.02933	0.03255	0.01136	0.03255	0.006	0.00514	0.000666672			2.432	0.02933	0.03228	0.01136	0.0123	0.006	0.00494	0.000666672	0.00099452		2.432	0.02933	0.03228	0.01136	0.01115	0.006	0.00494	0.000666672	--
2.4336	0.03333	0.03251	0.01238	0.03251	0.00533	0.00513	0.00133			2.4336	0.03333	0.03224	0.01238	0.01228	0.00533	0.00494	0.00133	0.000993094		2.4336	0.03333	0.03224	0.01238	0.01113	0.00533	0.00494	0.00133	--
2.4352	0.026	0.03247	0.01012	0.03247	0.00266	0.00512	0.000666672			2.4352	0.026	0.0322	0.01012	0.01226	0.00266	0.00493	0.000666672	0.000991671		2.4352	0.026	0.0322	0.01012	0.01111	0.00266	0.00493	0.000666672	--
2.4368	0.026	0.03243	0.01179	0.03243	0.00466	0.00511	0.000666672			2.4368	0.026	0.03217	0.01179	0.01224	0.00466	0.00492	0.000666672	0.00099025		2.4368	0.026	0.03216	0.01179	0.01109	0.00466	0.00492	0.000666672	--
2.4384	0.032	0.03239	0.00845	0.03239	0.00533	0.00511	0.000666672			2.4384	0.032	0.03213	0.00845	0.01222	0.00533	0.00491	0.000666672	0.000988832		2.4384	0.032	0.03212	0.00845	0.01107	0.00533	0.00491	0.000666672	--
2.44	0.03067	0.03235	0.01094	0.03235	0.00733	0.0051	0.00133			2.44	0.03067	0.03209	0.01094	0.0122	0.00733	0.00491	0.00133	0.000987417		2.44	0.03067	0.03208	0.01094	0.01105	0.00733	0.00491	0.00133	--
2.4416	0.02667	0.03231	0.01026	0.03231	0.00733	0.00509	0.00267			2.4416	0.02667	0.03205	0.01026	0.01218	0.00733	0.0049	0.00267	0.000986005		2.4416	0.02667	0.03205	0.01026	0.01103	0.00733	0.0049	0.00267	--
2.4432	0.02467	0.03228	0.0108	0.03228	0.004	0.00509	0.00133			2.4432	0.02467	0.03201	0.0108	0.01216	0.004	0.00489	0.00133	0.000984596		2.4432	0.02467	0.03201	0.0108	0.01101	0.004	0.00489	0.00133	--
2.4448	0.03867	0.03224	0.00972	0.03224	0.00666	0.00508	0.00133			2.4448	0.03867	0.03197	0.00972	0.01214	0.00666	0.00489	0.00133	0.000983189		2.4448	0.03867	0.03197	0.00972	0.01099	0.00666	0.00489	0.00133	--
2.4464	0.02867	0.0322	0.01847	0.0322	0.00533	0.00507	0.000666672			2.4464	0.02867	0.03193	0.01847	0.01212	0.00533	0.00488	0.000666672	0.000981786		2.4464	0.02867	0.03193	0.01847	0.01097	0.00533	0.00488	0.000666672	--
2.448	0.032	0.03216	0.01108	0.03216	0.00466	0.00507	0.002			2.448	0.032	0.03189	0.01108	0.0121	0.00466	0.00487	0.002	0.000980385		2.448	0.032	0.03189	0.01108	0.01095	0.00466	0.00487	0.002	--
2.4496	0.03333	0.03212	0.00972	0.03212	0.00333	0.00506	0.000666672			2.4496	0.03333	0.03185	0.00972	0.01208	0.00333	0.00487	0.000666672	0.000978987		2.4496	0.03333	0.03185	0.00972	0.01093	0.00333	0.00487	0.000666672	--
2.4512	0.032	0.03208	0.01253	0.03208	0.00333	0.00505	0.002			2.4512	0.032	0.03182	0.01253	0.01206	0.00333	0.00486	0.002	0.000977591		2.4512	0.032	0.03181	0.01253	0.01091	0.00333	0.00486	0.002	--
2.4528	0.03	0.03204	0.0108	0.03204	0.004	0.00505	0.002			2.4528	0.03	0.03178	0.0108	0.01204	0.004	0.00485	0.002	0.000976198		2.4528	0.03	0.03178	0.0108	0.01089	0.004	0.00485	0.002	--
2.4544	0.03467	0.032	0.01283	0.032	0.00266	0.00504	0.00133			2.4544	0.03467	0.03174	0.01283	0.01202	0.00266	0.00485	0.00133	0.000974809		2.4544	0.03467	0.03174	0.01283	0.01087	0.00266	0.00485	0.00133	--
2.456	0.03533	0.03196	0.01165	0.03196	0.002	0.00503	0.000666672			2.456	0.03533	0.0317	0.01165	0.012	0.002	0.00484	0.000666672	0.000973421		2.456	0.03533	0.0317	0.01165	0.01085	0.002	0.00484	0.000666672	--
2.4576	0.02933	0.03193	0.01012	0.03193	0.006	0.00502	0.000666672			2.4576	0.02933	0.03166	0.01012	0.01198	0.006	0.00483	0.000666672	0.000972037		2.4576	0.02933	0.03166	0.01012	0.01084	0.006	0.00483	0.000666672	--
2.4592	0.03733	0.03189	0.01253	0.03189	0.00333	0.00502	0.000666672			2.4592	0.03733	0.03162	0.01253	0.01196	0.00333	0.00483	0.000666672	0.000970655		2.4592	0.03733	0.03162	0.01253	0.01082	0.00333	0.00483	0.000666672	--
2.4608	0.034	0.03185	0.00946	0.03185	0.004	0.00501	0.002			2.4608	0.034	0.03159	0.00946	0.01194	0.004	0.00482	0.002	0.000969276		2.4608	0.034	0.03158	0.00946	0.0108	0.004	0.00482	0.002	--
2.4624	0.03333	0.03181	0.01039	0.03181	0.00266	0.005	0.00133			2.4624	0.03333	0.03155	0.01039	0.01192	0.00266	0.00481	0.00133	0.0009679		2.4624	0.03333	0.03155	0.01039	0.01078	0.00266	0.00481	0.00133	--
2.464	0.03333	0.03177	0.01012	0.03177	0.004	0.005	0.00133			2.464	0.03333	0.03151	0.01012	0.0119	0.004	0.00481	0.00133	0.000966526		2.464	0.03333	0.03151	0.01012	0.01076	0.004	0.00481	0.00133	--
2.4656	0.038	0.03173	0.00797	0.03173	0.00866	0.00499	0.00133			2.4656	0.038	0.03147	0.00797	0.01188	0.00866	0.0048	0.00133	0.000965156		2.4656	0.038	0.03147	0.00797	0.01074	0.00866	0.0048	0.00133	--
2.4672	0.02733	0.0317	0.01094	0.0317	0.00333	0.00498	0.00133			2.4672	0.02733	0.03143	0.01094	0.01186	0.00333	0.00479	0.00133	0.000963787		2.4672	0.02733	0.03143	0.01094	0.01072	0.00333	0.00479	0.00133	--
2.4688	0.03	0.03166	0.01328	0.03166	0.004	0.00498	0.002			2.4688	0.03	0.0314	0.01328	0.01184	0.004	0.00479	0.002	0.000962422		2.4688	0.03	0.03139	0.01328	0.0107	0.004	0.00479	0.002	--
2.4704	0.03267	0.03162	0.01012	0.03162	0.00266	0.00497	0.000666672			2.4704	0.03267	0.03136	0.01012	0.01183	0.00266	0.00478	0.000666672	0.000961059		2.4704	0.03267	0.03136	0.01012	0.01068	0.00266	0.00478	0.000666672	--
2.472	0.032	0.03158	0.00908	0.03158	0.004	0.00496	0.000666672			2.472	0.032	0.03132	0.00908	0.01181	0.004	0.00477	0.000666672	0.000959699		2.472	0.032	0.03132	0.00908	0.01066	0.004	0.00477	0.000666672	--
2.4736	0.02867	0.03154	0.01238	0.03154	0.00533	0.00496	0.002			2.4736	0.02867	0.03128	0.01238	0.01179	0.00533	0.00477	0.002	0.000958342		2.4736	0.02867	0.03128	0.01238	0.01064	0.00533	0.00477	0.002	--
2.4752	0.03	0.03151	0.00985	0.03151	0.00266	0.00495	0.00133			2.4752	0.03	0.03125	0.00985	0.01177	0.00266	0.00476	0.00133	0.000956987		2.4752	0.03	0.03124	0.00985	0.01062	0.00266	0.00476	0.00133	--
2.4768	0.02667	0.03147	0.0115	0.03147	0.00333	0.00494	0.002			2.4768	0.02667	0.03121	0.0115	0.01175	0.00333	0.00475	0.002	0.000955635		2.4768	0.02667	0.03121	0.0115	0.0106	0.00333	0.00475	0.002	--
2.4784	0.02933	0.03143	0.0092	0.03143	0.00533	0.00494	0.00133			2.4784	0.02933	0.03117	0.0092	0.01173	0.00533	0.00475	0.00133	0.000954285		2.4784	0.02933	0.03117	0.0092	0.01058	0.00533	0.00475	0.00133	--
2.48	0.02933	0.03139	0.00882	0.03139	0.00333	0.00493	0.002			2.48	0.02933	0.03113	0.00882	0.01171	0.00333	0.00474	0.002	0.000952938		2.48	0.02933	0.03113	0.00882	0.01057	0.00333	0.00474	0.002	--
2.4816	0.034	0.03135	0.00959	0.03135	0.006	0.00492	0.00133			2.4816	0.034	0.0311	0.00959	0.01169	0.006	0.00473	0.00133	0.000951594		2.4816	0.034	0.03109	0.00959	0.01055	0.006	0.00473	0.00133	--
2.4832	0.026	0.03132	0.01122	0.03132	0.004	0.00492	0.002			2.4832	0.026	0.03106	0.01122	0.01167	0.004	0.00473	0.002	0.000950253		2.4832	0.026	0.03106	0.01122	0.01053	0.004	0.00473	0.002	--
2.4848	0.02933	0.03128	0.01344	0.03128	0.00266	0.00491	0.002			2.4848	0.02933	0.03102	0.01344	0.01165	0.00266	0.00472	0.002	0.000948914		2.4848	0.02933	0.03102	0.01344	0.01051	0.00266	0.00472	0.002	--
2.4864	0.03	0.03124	0.01503	0.03124	0.00266	0.0049	0.00133			2.4864	0.03	0.03098	0.01503	0.01163	0.00266	0.00471	0.00133	0.000947577		2.4864	0.03	0.03098	0.01503	0.01049	0.00266	0.00471	0.00133	--
2.488	0.03267	0.0312	0.00985	0.0312	0.00466	0.0049	0.002			2.488	0.03267	0.03095	0.00985	0.01161	0.00466	0.00471	0.002	0.000946244		2.488	0.03267	0.03094	0.00985	0.01047	0.00466	0.00471	0.002	--
2.4896	0.03333	0.03117	0.00882	0.03117	0.002	0.00489	0.000666672			2.4896	0.03333	0.03091	0.00882	0.01159	0.002	0.0047	0.000666672	0.000944913		2.4896	0.03333	0.03091	0.00882	0.01045	0.002	0.0047	0.000666672	--
2.4912	0.03733	0.03113	0.00597	0.03113	0.00466	0.00488	0.00133			2.4912	0.03733	0.03087	0.00597	0.01158	0.00466	0.0047	0.00133	0.000943584		2.4912	0.03733	0.03087	0.00597	0.01043	0.00466	0.0047	0.00133	--
2.4928	0.02933	0.03109	0.01094	0.03109	0.00266	0.00488	0.002			2.4928	0.02933	0.03084	0.01094	0.01156	0.00266	0.00469	0.002	0.000942258		2.4928	0.02933	0.03083	0.01094	0.01042	0.00266	0.00469	0.002	--
2.4944	0.03467	0.03106	0.00946	0.03106	0.004	0.00487	0.000666672			2.4944	0.03467	0.0308	0.00946	0.01154	0.004	0.00468	0.000666672	0.000940935		2.4944	0.03467	0.0308	0.00946	0.0104	0.004	0.00468	0.000666672	--
2.496	0.03133	0.03102	0.01268	0.03102	0.00466	0.00486	0.00133			2.496	0.03133	0.03076	0.01268	0.01152	0.00466	0.00468	0.00133	0.000939614		2.496	0.03133	0.03076	0.01268	0.01038	0.00466	0.00468	0.00133	--
2.4976	0.03333	0.03098	0.01122	0.03098	0.004	0.00486	0.00133			2.4976	0.03333	0.03073	0.01122	0.0115	0.004	0.00467	0.00133	0.000938296		2.4976	0.03333	0.03072	0.01122	0.01036	0.004	0.00467	0.00133	--
2.4992	0.032	0.03094	0.00762	0.03094	0.006	0.00485	0.00133			2.4992	0.032	0.03069	0.00762	0.01148	0.006	0.00466	0.00133	0.00093698		2.4992	0.032	0.03069	0.00762	0.01034	0.006	0.00466	0.00133	--
2.5008	0.02867	0.03091	0.01122	0.03091	0.00466	0.00484	0.00133			2.5008	0.02867	0.03065	0.01122	0.01146	0.00466	0.00466	0.00133	0.000935667		2.5008	0.02867	0.03065	0.01122	0.01032	0.00466	0.00466	0.00133	--
2.5024	0.032	0.03087	0.00985	0.03087	0.004	0.00484	0.000666672			2.5024	0.032	0.03062	0.00985	0.01144	0.004	0.00465	0.000666672	0.000934356		2.5024	0.032	0.03061	0.00985	0.0103	0.004	0.00465	0.000666672	--
2.504	0.02467	0.03083	0.00785	0.03083	0.004	0.00483	0.002			2.504	0.02467	0.03058	0.00785	0.01143	0.004	0.00464	0.002	0.000933048		2.504	0.02467	0.03058	0.00785	0.01029	0.004	0.00464	0.002	--
2.5056	0.02667	0.0308	0.01122	0.0308	0.004	0.00482	0.00133			2.5056	0.02667	0.03054	0.01122	0.01141	0.004	0.00464	0.00133	0.000931743		2.5056	0.02667	0.03054	0.01122	0.01027	0.004	0.00464	0.00133	--
2.5072	0.02467	0.03076	0.00797	0.03076	0.00666	0.00482	0.000666672			2.5072	0.02467	0.03051	0.00797	0.01139	0.00666	0.00463	0.000666672	0.00093044		2.5072	0.02467	0.0305	0.00797	0.01025	0.00666	0.00463	0.000666672	--
2.5088	0.02867	0.03072	0.01053	0.03072	0.00466	0.00481	0.002			2.5088	0.02867	0.03047	0.01053	0.01137	0.00466	0.00463	0.002	0.00092914		2.5088	0.02867	0.03047	0.01053	0.01023	0.00466	0.00463	0.002	--
2.5104	0.036	0.03069	0.01268	0.03069	0.002	0.0048	0.000666672			2.5104	0.036	0.03043	0.01268	0.01135	0.002	0.00462	0.000666672	0.000927842		2.5104	0.036	0.03043	0.01268	0.01021	0.002	0.00462	0.000666672	--
2.512	0.02067	0.03065	0.00639	0.03065	0.00466	0.0048	0.00133			2.512	0.02067	0.0304	0.00639	0.01133	0.00466	0.00461	0.00133	0.000926546		2.512	0.02067	0.03039	0.00639	0.01019	0.00466	0.00461	0.00133	--
2.5136	0.03467	0.03061	0.0087	0.03061	0.00533	0.00479	0.002			2.5136	0.03467	0.03036	0.0087	0.01131	0.00533	0.00461	0.002	0.000925253		2.5136	0.03467	0.03036	0.0087	0.01018	0.00533	0.00461	0.002	--
2.5152	0.028	0.03058	0.01238	0.03058	0.00266	0.00479	0.00133			2.5152	0.028	0.03032	0.01238	0.0113	0.00266	0.0046	0.00133	0.000923963		2.5152	0.028	0.03032	0.01238	0.01016	0.00266	0.0046	0.00133	--
2.5168	0.03733	0.03054	0.00959	0.03054	0.00533	0.00478	0.00133			2.5168	0.03733	0.03029	0.00959	0.01128	0.00533	0.00459	0.00133	0.000922675		2.5168	0.03733	0.03029	0.00959	0.01014	0.00533	0.00459	0.00133	--
2.5184	0.03133	0.03051	0.0147	0.03051	0.00466	0.00477	0.000666672			2.5184	0.03133	0.03025	0.0147	0.01126	0.00466	0.00459	0.000666672	0.00092139		2.5184	0.03133	0.03025	0.0147	0.01012	0.00466	0.00459	0.000666672	--
2.52	0.03667	0.03047	0.01053	0.03047	0.00333	0.00477	0.00133			2.52	0.03667	0.03022	0.01053	0.01124	0.00333	0.00458	0.00133	0.000920107		2.52	0.03667	0.03021	0.01053	0.0101	0.00333	0.00458	0.00133	--
2.5216	0.024	0.03043	0.01253	0.03043	0.00466	0.00476	0.00133			2.5216	0.024	0.03018	0.01253	0.01122	0.00466	0.00458	0.00133	0.000918826		2.5216	0.024	0.03018	0.01253	0.01009	0.00466	0.00458	0.00133	--
2.5232	0.03733	0.0304	0.00785	0.0304	0.00799	0.00475	0.00133			2.5232	0.03733	0.03015	0.00785	0.0112	0.00799	0.00457	0.00133	0.000917548		2.5232	0.03733	0.03014	0.00785	0.01007	0.00799	0.00457	0.00133	--
2.5248	0.03	0.03036	0.0092	0.03036	0.00666	0.00475	0.00267			2.5248	0.03	0.03011	0.0092	0.01119	0.00666	0.00456	0.00267	0.000916273		2.5248	0.03	0.03011	0.0092	0.01005	0.00666	0.00456	0.00267	--
2.5264	0.028	0.03032	0.0147	0.03032	0.004	0.00474	0.00133			2.5264	0.028	0.03007	0.0147	0.01117	0.004	0.00456	0.00133	0.000915		2.5264	0.028	0.03007	0.0147	0.01003	0.004	0.00456	0.00133	--
2.528	0.03133	0.03029	0.00959	0.03029	0.004	0.00473	0.00133			2.528	0.03133	0.03004	0.00959	0.01115	0.004	0.00455	0.00133	0.000913729		2.528	0.03133	0.03004	0.00959	0.01001	0.004	0.00455	0.00133	--
2.5296	0.03467	0.03025	0.00985	0.03025	0.00466	0.00473	0.00133			2.5296	0.03467	0.03	0.00985	0.01113	0.00466	0.00454	0.00133	0.000912461		2.5296	0.03467	0.03	0.00985	0.01	0.00466	0.00454	0.00133	--
2.5312	0.03867	0.03022	0.00821	0.03022	0.006	0.00472	0.000666672			2.5312	0.03867	0.02997	0.00821	0.01111	0.006	0.00454	0.000666672	0.000911195		2.5312	0.03867	0.02996	0.00821	0.00998	0.006	0.00454	0.000666672	--
2.5328	0.03267	0.03018	0.00857	0.03018	0.006	0.00472	0.004			2.5328	0.03267	0.02993	0.00857	0.01109	0.006	0.00453	0.004	0.000909932		2.5328	0.03267	0.02993	0.00857	0.00996	0.006	0.00453	0.004	--
2.5344	0.02533	0.03015	0.00797	0.03015	0.00333	0.00471	0.000666672			2.5344	0.02533	0.0299	0.00797	0.01108	0.00333	0.00453	0.000666672	0.000908671		2.5344	0.02533	0.02989	0.00797	0.00994	0.00333	0.00453	0.000666672	--
2.536	0.01933	0.03011	0.00845	0.03011	0.00133	0.0047	0.000666672			2.536	0.01933	0.02986	0.00845	0.01106	0.00133	0.00452	0.000666672	0.000907412		2.536	0.01933	0.02986	0.00845	0.00993	0.00133	0.00452	0.000666672	--
2.5376	0.032	0.03007	0.01039	0.03007	0.00533	0.0047	0.004			2.5376	0.032	0.02983	0.01039	0.01104	0.00533	0.00451	0.004	0.000906156		2.5376	0.032	0.02982	0.01039	0.00991	0.00533	0.00451	0.004	--
2.5392	0.03067	0.03004	0.0075	0.03004	0.00533	0.00469	0.000666672			2.5392	0.03067	0.02979	0.0075	0.01102	0.00533	0.00451	0.000666672	0.000904903		2.5392	0.03067	0.02979	0.0075	0.00989	0.00533	0.00451	0.000666672	--
2.5408	0.02867	0.03	0.00933	0.03	0.002	0.00468	0.00133			2.5408	0.02867	0.02976	0.00933	0.01101	0.002	0.0045	0.00133	0.000903651		2.5408	0.02867	0.02975	0.00933	0.00987	0.002	0.0045	0.00133	--
2.5424	0.02333	0.02997	0.01179	0.02997	0.00333	0.00468	0.002			2.5424	0.02333	0.02972	0.01179	0.01099	0.00333	0.0045	0.002	0.000902403		2.5424	0.02333	0.02972	0.01179	0.00986	0.00333	0.0045	0.002	--
2.544	0.02933	0.02993	0.00972	0.02993	0.00466	0.00467	0.000666672			2.544	0.02933	0.02968	0.00972	0.01097	0.00466	0.00449	0.000666672	0.000901156		2.544	0.02933	0.02968	0.00972	0.00984	0.00466	0.00449	0.000666672	--
2.5456	0.03333	0.0299	0.01328	0.0299	0.00466	0.00467	0.00133			2.5456	0.03333	0.02965	0.01328	0.01095	0.00466	0.00448	0.00133	0.000899912		2.5456	0.03333	0.02965	0.01328	0.00982	0.00466	0.00448	0.00133	--
2.5472	0.02933	0.02986	0.01039	0.02986	0.00333	0.00466	0.000666672			2.5472	0.02933	0.02961	0.01039	0.01093	0.00333	0.00448	0.000666672	0.00089867		2.5472	0.02933	0.02961	0.01039	0.0098	0.00333	0.00448	0.000666672	--
2.5488	0.03533	0.02983	0.00985	0.02983	0.00266	0.00465	0.000666672			2.5488	0.03533	0.02958	0.00985	0.01092	0.00266	0.00447	0.000666672	0.000897431		2.5488	0.03533	0.02958	0.00985	0.00979	0.00266	0.00447	0.000666672	--
2.5504	0.028	0.02979	0.0115	0.02979	0.006	0.00465	0.00133			2.5504	0.028	0.02955	0.0115	0.0109	0.006	0.00447	0.00133	0.000896194		2.5504	0.028	0.02954	0.0115	0.00977	0.006	0.00447	0.00133	--
2.552	0.03267	0.02976	0.01108	0.02976	0.00466	0.00464	0.00133			2.552	0.03267	0.02951	0.01108	0.01088	0.00466	0.00446	0.00133	0.000894959		2.552	0.03267	0.02951	0.01108	0.00975	0.00466	0.00446	0.00133	--
2.5536	0.02467	0.02972	0.00857	0.02972	0.00333	0.00463	0.00133			2.5536	0.02467	0.02948	0.00857	0.01086	0.00333	0.00445	0.00133	0.000893727		2.5536	0.02467	0.02947	0.00857	0.00973	0.00333	0.00445	0.00133	--
2.5552	0.024	0.02969	0.01053	0.02969	0.00333	0.00463	0.002			2.5552	0.024	0.02944	0.01053	0.01085	0.00333	0.00445	0.002	0.000892497		2.5552	0.024	0.02944	0.01053	0.00972	0.00333	0.00445	0.002	--
2.5568	0.026	0.02965	0.01194	0.02965	0.00466	0.00462	0.000666672			2.5568	0.026	0.02941	0.01194	0.01083	0.00466	0.00444	0.000666672	0.000891269		2.5568	0.026	0.0294	0.01194	0.0097	0.00466	0.00444	0.000666672	--
2.5584	0.03133	0.02962	0.00999	0.02962	0.00333	0.00462	0.00133			2.5584	0.03133	0.02937	0.00999	0.01081	0.00333	0.00444	0.00133	0.000890044		2.5584	0.03133	0.02937	0.00999	0.00968	0.00333	0.00444	0.00133	--
2.56	0.028	0.02958	0.00845	0.02958	0.00733	0.00461	0.00267			2.56	0.028	0.02934	0.00845	0.01079	0.00733	0.00443	0.00267	0.000888821		2.56	0.028	0.02933	0.00845	0.00966	0.00733	0.00443	0.00267	--
2.5616	0.02733	0.02955	0.00705	0.02955	0.006	0.0046	0.00133			2.5616	0.02733	0.0293	0.00705	0.01078	0.006	0.00442	0.00133	0.000887601		2.5616	0.02733	0.0293	0.00705	0.00965	0.006	0.00442	0.00133	--
2.5632	0.03133	0.02951	0.00672	0.02951	0.00266	0.0046	0.00133			2.5632	0.03133	0.02927	0.00672	0.01076	0.00266	0.00442	0.00133	0.000886382		2.5632	0.03133	0.02927	0.00672	0.00963	0.00266	0.00442	0.00133	--
2.5648	0.036	0.02948	0.00946	0.02948	0.00466	0.00459	0.00133			2.5648	0.036	0.02923	0.00946	0.01074	0.00466	0.00441	0.00133	0.000885166		2.5648	0.036	0.02923	0.00946	0.00961	0.00466	0.00441	0.00133	--
2.5664	0.028	0.02944	0.00882	0.02944	0.00533	0.00459	0.000666672			2.5664	0.028	0.0292	0.00882	0.01072	0.00533	0.00441	0.000666672	0.000883953		2.5664	0.028	0.0292	0.00882	0.0096	0.00533	0.00441	0.000666672	--
2.568	0.026	0.02941	0.00739	0.02941	0.00333	0.00458	0.002			2.568	0.026	0.02917	0.00739	0.01071	0.00333	0.0044	0.002	0.000882741		2.568	0.026	0.02916	0.00739	0.00958	0.00333	0.0044	0.002	--
2.5696	0.026	0.02938	0.01053	0.02938	0.002	0.00457	0.002			2.5696	0.026	0.02913	0.01053	0.01069	0.002	0.00439	0.002	0.000881532		2.5696	0.026	0.02913	0.01053	0.00956	0.002	0.00439	0.002	--
2.5712	0.028	0.02934	0.00959	0.02934	0.00333	0.00457	0.000666672			2.5712	0.028	0.0291	0.00959	0.01067	0.00333	0.00439	0.000666672	0.000880326		2.5712	0.028	0.02909	0.00959	0.00955	0.00333	0.00439	0.000666672	--
2.5728	0.02067	0.02931	0.00972	0.02931	0.00266	0.00456	0.000666672			2.5728	0.02067	0.02906	0.00972	0.01065	0.00266	0.00438	0.000666672	0.000879121		2.5728	0.02067	0.02906	0.00972	0.00953	0.00266	0.00438	0.000666672	--
2.5744	0.03	0.02927	0.00959	0.02927	0.006	0.00456	0.00133			2.5744	0.03	0.02903	0.00959	0.01064	0.006	0.00438	0.00133	0.000877919		2.5744	0.03	0.02903	0.00959	0.00951	0.006	0.00438	0.00133	--
2.576	0.02667	0.02924	0.0108	0.02924	0.00466	0.00455	0.002			2.576	0.02667	0.029	0.0108	0.01062	0.00466	0.00437	0.002	0.000876719		2.576	0.02667	0.02899	0.0108	0.0095	0.00466	0.00437	0.002	--
2.5776	0.028	0.0292	0.0108	0.0292	0.006	0.00454	0.000666672			2.5776	0.028	0.02896	0.0108	0.0106	0.006	0.00436	0.000666672	0.000875521		2.5776	0.028	0.02896	0.0108	0.00948	0.006	0.00436	0.000666672	--
2.5792	0.04466	0.02917	0.00972	0.02917	0.00733	0.00454	0.000666672			2.5792	0.04466	0.02893	0.00972	0.01059	0.00733	0.00436	0.000666672	0.000874326		2.5792	0.04466	0.02893	0.00972	0.00946	0.00733	0.00436	0.000666672	--
2.5808	0.03267	0.02914	0.0087	0.02914	0.00333	0.00453	0.002			2.5808	0.03267	0.02889	0.0087	0.01057	0.00333	0.00435	0.002	0.000873133		2.5808	0.03267	0.02889	0.0087	0.00945	0.00333	0.00435	0.002	--
2.5824	0.028	0.0291	0.00716	0.0291	0.00266	0.00453	0.00133			2.5824	0.028	0.02886	0.00716	0.01055	0.00266	0.00435	0.00133	0.000871942		2.5824	0.028	0.02886	0.00716	0.00943	0.00266	0.00435	0.00133	--
2.584	0.03533	0.02907	0.0075	0.02907	0.00466	0.00452	0.000666672			2.584	0.03533	0.02883	0.0075	0.01054	0.00466	0.00434	0.000666672	0.000870753		2.584	0.03533	0.02882	0.0075	0.00941	0.00466	0.00434	0.000666672	--
2.5856	0.02733	0.02903	0.00833	0.02903	0.00533	0.00451	0.00133			2.5856	0.02733	0.02879	0.00833	0.01052	0.00533	0.00434	0.00133	0.000869567		2.5856	0.02733	0.02879	0.00833	0.0094	0.00533	0.00434	0.00133	--
2.5872	0.02933	0.029	0.0087	0.029	0.00733	0.00451	0.000666672			2.5872	0.02933	0.02876	0.0087	0.0105	0.00733	0.00433	0.000666672	0.000868382		2.5872	0.02933	0.02876	0.0087	0.00938	0.00733	0.00433	0.000666672	--
2.5888	0.01933	0.02897	0.01344	0.02897	0.006	0.0045	0.00133			2.5888	0.01933	0.02873	0.01344	0.01048	0.006	0.00432	0.00133	0.000867201		2.5888	0.01933	0.02872	0.01344	0.00936	0.006	0.00432	0.00133	--
2.5904	0.026	0.02893	0.00882	0.02893	0.00933	0.0045	0.00133			2.5904	0.026	0.02869	0.00882	0.01047	0.00933	0.00432	0.00133	0.000866021		2.5904	0.026	0.02869	0.00882	0.00935	0.00933	0.00432	0.00133	--
2.592	0.02067	0.0289	0.00809	0.0289	0.004	0.00449	0.00133			2.592	0.02067	0.02866	0.00809	0.01045	0.004	0.00431	0.00133	0.000864843		2.592	0.02067	0.02866	0.00809	0.00933	0.004	0.00431	0.00133	--
2.5936	0.028	0.02887	0.00946	0.02887	0.00266	0.00448	0.00133			2.5936	0.028	0.02863	0.00946	0.01043	0.00266	0.00431	0.00133	0.000863668		2.5936	0.028	0.02862	0.00946	0.00931	0.00266	0.00431	0.00133	--
2.5952	0.028	0.02883	0.00972	0.02883	0.00666	0.00448	0.00133			2.5952	0.028	0.02859	0.00972	0.01042	0.00666	0.0043	0.00133	0.000862495		2.5952	0.028	0.02859	0.00972	0.0093	0.00666	0.0043	0.00133	--
2.5968	0.024	0.0288	0.00557	0.0288	0.00133	0.00447	0.00133			2.5968	0.024	0.02856	0.00557	0.0104	0.00133	0.0043	0.00133	0.000861324		2.5968	0.024	0.02856	0.00557	0.00928	0.00133	0.0043	0.00133	--
2.5984	0.02133	0.02876	0.00933	0.02876	0.004	0.00447	0.000666672			2.5984	0.02133	0.02853	0.00933	0.01038	0.004	0.00429	0.000666672	0.000860155		2.5984	0.02133	0.02852	0.00933	0.00926	0.004	0.00429	0.000666672	--
2.6	0.028	0.02873	0.00785	0.02873	0.00266	0.00446	0.00133			2.6	0.028	0.02849	0.00785	0.01037	0.00266	0.00428	0.00133	0.000858989		2.6	0.028	0.02849	0.00785	0.00925	0.00266	0.00428	0.00133	--
2.6016	0.03133	0.0287	0.00895	0.0287	0.00533	0.00446	0.002			2.6016	0.03133	0.02846	0.00895	0.01035	0.00533	0.00428	0.002	0.000857824		2.6016	0.03133	0.02846	0.00895	0.00923	0.00533	0.00428	0.002	--
2.6032	0.026	0.02866	0.00985	0.02866	0.004	0.00445	0.000666672			2.6032	0.026	0.02843	0.00985	0.01033	0.004	0.00427	0.000666672	0.000856662		2.6032	0.026	0.02842	0.00985	0.00921	0.004	0.00427	0.000666672	--
2.6048	0.03067	0.02863	0.0075	0.02863	0.00533	0.00444	0.00133			2.6048	0.03067	0.02839	0.0075	0.01032	0.00533	0.00427	0.00133	0.000855502		2.6048	0.03067	0.02839	0.0075	0.0092	0.00533	0.00427	0.00133	--
2.6064	0.02267	0.0286	0.01094	0.0286	0.004	0.00444	0.000666672			2.6064	0.02267	0.02836	0.01094	0.0103	0.004	0.00426	0.000666672	0.000854344		2.6064	0.02267	0.02836	0.01094	0.00918	0.004	0.00426	0.000666672	--
2.608	0.026	0.02857	0.01066	0.02857	0.00266	0.00443	0.00133			2.608	0.026	0.02833	0.01066	0.01028	0.00266	0.00426	0.00133	0.000853189		2.608	0.026	0.02832	0.01066	0.00917	0.00266	0.00426	0.00133	--
2.6096	0.028	0.02853	0.01108	0.02853	0.00333	0.00443	0.000666672			2.6096	0.028	0.02829	0.01108	0.01027	0.00333	0.00425	0.000666672	0.000852035		2.6096	0.028	0.02829	0.01108	0.00915	0.00333	0.00425	0.000666672	--
2.6112	0.02267	0.0285	0.00895	0.0285	0.00266	0.00442	0.00133			2.6112	0.02267	0.02826	0.00895	0.01025	0.00266	0.00424	0.00133	0.000850884		2.6112	0.02267	0.02826	0.00895	0.00913	0.00266	0.00424	0.00133	--
2.6128	0.03133	0.02847	0.01268	0.02847	0.006	0.00442	0.00133			2.6128	0.03133	0.02823	0.01268	0.01024	0.006	0.00424	0.00133	0.000849735		2.6128	0.03133	0.02823	0.01268	0.00912	0.006	0.00424	0.00133	--
2.6144	0.022	0.02843	0.00999	0.02843	0.002	0.00441	0.00133			2.6144	0.022	0.0282	0.00999	0.01022	0.002	0.00423	0.00133	0.000848588		2.6144	0.022	0.02819	0.00999	0.0091	0.002	0.00423	0.00133	--
2.616	0.032	0.0284	0.00845	0.0284	0.002	0.0044	0.000666672			2.616	0.032	0.02816	0.00845	0.0102	0.002	0.00423	0.000666672	0.000847443		2.616	0.032	0.02816	0.00845	0.00909	0.002	0.00423	0.000666672	--
2.6176	0.022	0.02837	0.00908	0.02837	0.004	0.0044	0.000666672			2.6176	0.022	0.02813	0.00908	0.01019	0.004	0.00422	0.000666672	0.0008463		2.6176	0.022	0.02813	0.00908	0.00907	0.004	0.00422	0.000666672	--
2.6192	0.03	0.02833	0.00895	0.02833	0.002	0.00439	0.002			2.6192	0.03	0.0281	0.00895	0.01017	0.002	0.00422	0.002	0.00084516		2.6192	0.03	0.0281	0.00895	0.00905	0.002	0.00422	0.002	--
2.6208	0.01867	0.0283	0.00809	0.0283	0.00466	0.00439	0.00133			2.6208	0.01867	0.02807	0.00809	0.01015	0.00466	0.00421	0.00133	0.000844021		2.6208	0.01867	0.02806	0.00809	0.00904	0.00466	0.00421	0.00133	--
2.6224	0.02	0.02827	0.00985	0.02827	0.004	0.00438	0.00133			2.6224	0.02	0.02803	0.00985	0.01014	0.004	0.00421	0.00133	0.000842885		2.6224	0.02	0.02803	0.00985	0.00902	0.004	0.00421	0.00133	--
2.624	0.03333	0.02824	0.00773	0.02824	0.00266	0.00438	0.00133			2.624	0.03333	0.028	0.00773	0.01012	0.00266	0.0042	0.00133	0.00084175		2.624	0.03333	0.028	0.00773	0.00901	0.00266	0.0042	0.00133	--
2.6256	0.03067	0.0282	0.01298	0.0282	0.00266	0.00437	0.002			2.6256	0.03067	0.02797	0.01298	0.01011	0.00266	0.00419	0.002	0.000840618		2.6256	0.03067	0.02797	0.01298	0.00899	0.00266	0.00419	0.002	--
2.6272	0.026	0.02817	0.00857	0.02817	0.00266	0.00436	0.00133			2.6272	0.026	0.02794	0.00857	0.01009	0.00266	0.00419	0.00133	0.000839488		2.6272	0.026	0.02793	0.00857	0.00898	0.00266	0.00419	0.00133	--
2.6288	0.02667	0.02814	0.00597	0.02814	0.00333	0.00436	0.00133			2.6288	0.02667	0.0279	0.00597	0.01007	0.00333	0.00418	0.00133	0.00083836		2.6288	0.02667	0.0279	0.00597	0.00896	0.00333	0.00418	0.00133	--
2.6304	0.024	0.02811	0.01122	0.02811	0.00333	0.00435	0.00333			2.6304	0.024	0.02787	0.01122	0.01006	0.00333	0.00418	0.00333	0.000837234		2.6304	0.024	0.02787	0.01122	0.00894	0.00333	0.00418	0.00333	--
2.632	0.02333	0.02807	0.01012	0.02807	0.002	0.00435	0.00133			2.632	0.02333	0.02784	0.01012	0.01004	0.002	0.00417	0.00133	0.00083611		2.632	0.02333	0.02784	0.01012	0.00893	0.002	0.00417	0.00133	--
2.6336	0.03133	0.02804	0.00762	0.02804	0.00266	0.00434	0.000666672			2.6336	0.03133	0.02781	0.00762	0.01003	0.00266	0.00417	0.000666672	0.000834989		2.6336	0.03133	0.02781	0.00762	0.00891	0.00266	0.00417	0.000666672	--
2.6352	0.03067	0.02801	0.00833	0.02801	0.00333	0.00434	0.000666672			2.6352	0.03067	0.02778	0.00833	0.01001	0.00333	0.00416	0.000666672	0.000833869		2.6352	0.03067	0.02777	0.00833	0.0089	0.00333	0.00416	0.000666672	--
2.6368	0.03	0.02798	0.0092	0.02798	0.00333	0.00433	0.002			2.6368	0.03	0.02774	0.0092	0.00999	0.00333	0.00416	0.002	0.000832751		2.6368	0.03	0.02774	0.0092	0.00888	0.00333	0.00416	0.002	--
2.6384	0.02667	0.02795	0.00785	0.02795	0.00333	0.00432	0.00133			2.6384	0.02667	0.02771	0.00785	0.00998	0.00333	0.00415	0.00133	0.000831636		2.6384	0.02667	0.02771	0.00785	0.00887	0.00333	0.00415	0.00133	--
2.64	0.02467	0.02791	0.0092	0.02791	0.00466	0.00432	0.00133			2.64	0.02467	0.02768	0.0092	0.00996	0.00466	0.00414	0.00133	0.000830523		2.64	0.02467	0.02768	0.0092	0.00885	0.00466	0.00415	0.00133	--
2.6416	0.02333	0.02788	0.00739	0.02788	0.00533	0.00431	0.000666672			2.6416	0.02333	0.02765	0.00739	0.00995	0.00533	0.00414	0.000666672	0.000829411		2.6416	0.02333	0.02765	0.00739	0.00884	0.00533	0.00414	0.000666672	--
2.6432	0.024	0.02785	0.00895	0.02785	0.002	0.00431	0.002			2.6432	0.024	0.02762	0.00895	0.00993	0.002	0.00413	0.002	0.000828302		2.6432	0.024	0.02761	0.00895	0.00882	0.002	0.00413	0.002	--
2.6448	0.032	0.02782	0.01039	0.02782	0.00533	0.0043	0.002			2.6448	0.032	0.02758	0.01039	0.00991	0.00533	0.00413	0.002	0.000827195		2.6448	0.032	0.02758	0.01039	0.0088	0.00533	0.00413	0.002	--
2.6464	0.02867	0.02779	0.0087	0.02779	0.004	0.0043	0.000666672			2.6464	0.02867	0.02755	0.0087	0.0099	0.004	0.00412	0.000666672	0.000826089		2.6464	0.02867	0.02755	0.0087	0.00879	0.004	0.00412	0.000666672	--
2.648	0.024	0.02775	0.0108	0.02775	0.00333	0.00429	0.000666672			2.648	0.024	0.02752	0.0108	0.00988	0.00333	0.00412	0.000666672	0.000824986		2.648	0.024	0.02752	0.0108	0.00877	0.00333	0.00412	0.000666672	--
2.6496	0.024	0.02772	0.01108	0.02772	0.00266	0.00429	0.000666672			2.6496	0.024	0.02749	0.01108	0.00987	0.00266	0.00411	0.000666672	0.000823885		2.6496	0.024	0.02749	0.01108	0.00876	0.00266	0.00411	0.000666672	--
2.6512	0.02667	0.02769	0.0092	0.02769	0.004	0.00428	0.002			2.6512	0.02667	0.02746	0.0092	0.00985	0.004	0.00411	0.002	0.000822786		2.6512	0.02667	0.02746	0.0092	0.00874	0.004	0.00411	0.002	--
2.6528	0.03067	0.02766	0.0087	0.02766	0.004	0.00427	0.000666672			2.6528	0.03067	0.02743	0.0087	0.00984	0.004	0.0041	0.000666672	0.000821689		2.6528	0.03067	0.02742	0.0087	0.00873	0.004	0.0041	0.000666672	--
2.6544	0.03133	0.02763	0.00797	0.02763	0.00533	0.00427	0.000666672			2.6544	0.03133	0.0274	0.00797	0.00982	0.00533	0.0041	0.000666672	0.000820594		2.6544	0.03133	0.02739	0.00797	0.00871	0.00533	0.0041	0.000666672	--
2.656	0.02867	0.02759	0.00882	0.02759	0.00466	0.00426	0.000666672			2.656	0.02867	0.02736	0.00882	0.0098	0.00466	0.00409	0.000666672	0.0008195		2.656	0.02867	0.02736	0.00882	0.0087	0.00466	0.00409	0.000666672	--
2.6576	0.03267	0.02756	0.00857	0.02756	0.002	0.00426	0.000666672			2.6576	0.03267	0.02733	0.00857	0.00979	0.002	0.00409	0.000666672	0.000818409		2.6576	0.03267	0.02733	0.00857	0.00868	0.002	0.00409	0.000666672	--
2.6592	0.02267	0.02753	0.00785	0.02753	0.00333	0.00425	0.000666672			2.6592	0.02267	0.0273	0.00785	0.00977	0.00333	0.00408	0.000666672	0.00081732		2.6592	0.02267	0.0273	0.00785	0.00867	0.00333	0.00408	0.000666672	--
2.6608	0.028	0.0275	0.00567	0.0275	0.00466	0.00425	0.002			2.6608	0.028	0.02727	0.00567	0.00976	0.00466	0.00408	0.002	0.000816233		2.6608	0.028	0.02727	0.00567	0.00865	0.00466	0.00408	0.002	--
2.6624	0.024	0.02747	0.00567	0.02747	0.002	0.00424	0.002			2.6624	0.024	0.02724	0.00567	0.00974	0.002	0.00407	0.002	0.000815148		2.6624	0.024	0.02724	0.00567	0.00864	0.002	0.00407	0.002	--
2.664	0.02733	0.02744	0.00682	0.02744	0.00333	0.00424	0.00267			2.664	0.02733	0.02721	0.00682	0.00973	0.00333	0.00406	0.00267	0.000814065		2.664	0.02733	0.02721	0.00682	0.00862	0.00333	0.00406	0.00267	--
2.6656	0.02533	0.02741	0.01012	0.02741	0.004	0.00423	0.00133			2.6656	0.02533	0.02718	0.01012	0.00971	0.004	0.00406	0.00133	0.000812984		2.6656	0.02533	0.02717	0.01012	0.00861	0.004	0.00406	0.00133	--
2.6672	0.028	0.02737	0.00857	0.02737	0.00333	0.00423	0.00133			2.6672	0.028	0.02715	0.00857	0.0097	0.00333	0.00405	0.00133	0.000811905		2.6672	0.028	0.02714	0.00857	0.00859	0.00333	0.00405	0.00133	--
2.6688	0.02133	0.02734	0.00882	0.02734	0.004	0.00422	0.00133			2.6688	0.02133	0.02711	0.00882	0.00968	0.004	0.00405	0.00133	0.000810828		2.6688	0.02133	0.02711	0.00882	0.00858	0.004	0.00405	0.00133	--
2.6704	0.034	0.02731	0.00821	0.02731	0.00466	0.00421	0.000666672			2.6704	0.034	0.02708	0.00821	0.00967	0.00466	0.00404	0.000666672	0.000809752		2.6704	0.034	0.02708	0.00821	0.00856	0.00466	0.00404	0.000666672	--
2.672	0.026	0.02728	0.00895	0.02728	0.00333	0.00421	0.000666672			2.672	0.026	0.02705	0.00895	0.00965	0.00333	0.00404	0.000666672	0.000808679		2.672	0.026	0.02705	0.00895	0.00855	0.00333	0.00404	0.000666672	--
2.6736	0.02467	0.02725	0.00694	0.02725	0.00333	0.0042	0.000666672			2.6736	0.02467	0.02702	0.00694	0.00964	0.00333	0.00403	0.000666672	0.000807608		2.6736	0.02467	0.02702	0.00694	0.00853	0.00333	0.00403	0.000666672	--
2.6752	0.024	0.02722	0.00933	0.02722	0.00333	0.0042	0.00133			2.6752	0.024	0.02699	0.00933	0.00962	0.00333	0.00403	0.00133	0.000806539		2.6752	0.024	0.02699	0.00933	0.00852	0.00333	0.00403	0.00133	--
2.6768	0.028	0.02719	0.00639	0.02719	0.00333	0.00419	0.002			2.6768	0.028	0.02696	0.00639	0.0096	0.00333	0.00402	0.002	0.000805471		2.6768	0.028	0.02696	0.00639	0.0085	0.00333	0.00402	0.002	--
2.6784	0.022	0.02716	0.00716	0.02716	0.00466	0.00419	0.000666672			2.6784	0.022	0.02693	0.00716	0.00959	0.00466	0.00402	0.000666672	0.000804406		2.6784	0.022	0.02693	0.00716	0.00849	0.00466	0.00402	0.000666672	--
2.68	0.02533	0.02713	0.00972	0.02713	0.004	0.00418	0.00133			2.68	0.02533	0.0269	0.00972	0.00957	0.004	0.00401	0.00133	0.000803342		2.68	0.02533	0.0269	0.00972	0.00847	0.004	0.00401	0.00133	--
2.6816	0.024	0.0271	0.00985	0.0271	0.00533	0.00418	0.000666672			2.6816	0.024	0.02687	0.00985	0.00956	0.00533	0.00401	0.000666672	0.000802281		2.6816	0.024	0.02687	0.00985	0.00846	0.00533	0.00401	0.000666672	--
2.6832	0.02467	0.02706	0.00682	0.02706	0.00466	0.00417	0.00133			2.6832	0.02467	0.02684	0.00682	0.00954	0.00466	0.004	0.00133	0.000801221		2.6832	0.02467	0.02684	0.00682	0.00844	0.00466	0.004	0.00133	--
2.6848	0.02467	0.02703	0.0048	0.02703	0.00466	0.00417	0.002			2.6848	0.02467	0.02681	0.0048	0.00953	0.00466	0.004	0.002	0.000800164		2.6848	0.02467	0.02681	0.0048	0.00843	0.00466	0.004	0.002	--
2.6864	0.022	0.027	0.01012	0.027	0.00466	0.00416	0.002			2.6864	0.022	0.02678	0.01012	0.00951	0.00466	0.00399	0.002	0.000799108		2.6864	0.022	0.02677	0.01012	0.00841	0.00466	0.00399	0.002	--
2.688	0.02267	0.02697	0.00518	0.02697	0.004	0.00416	0.002			2.688	0.02267	0.02675	0.00518	0.0095	0.004	0.00399	0.002	0.000798054		2.688	0.02267	0.02674	0.00518	0.0084	0.004	0.00399	0.002	--
2.6896	0.01933	0.02694	0.00857	0.02694	0.00333	0.00415	0.00267			2.6896	0.01933	0.02672	0.00857	0.00948	0.00333	0.00398	0.00267	0.000797002		2.6896	0.01933	0.02671	0.00857	0.00839	0.00333	0.00398	0.00267	--
2.6912	0.02267	0.02691	0.0087	0.02691	0.000666156	0.00415	0.002			2.6912	0.02267	0.02669	0.0087	0.00947	0.000666156	0.00398	0.002	0.000795952		2.6912	0.02267	0.02668	0.0087	0.00837	0.000666156	0.00398	0.002	--
2.6928	0.02867	0.02688	0.0075	0.02688	0.00333	0.00414	0.00267			2.6928	0.02867	0.02666	0.0075	0.00945	0.00333	0.00397	0.00267	0.000794904		2.6928	0.02867	0.02665	0.0075	0.00836	0.00333	0.00397	0.00267	--
2.6944	0.026	0.02685	0.00762	0.02685	0.00266	0.00414	0.00133			2.6944	0.026	0.02663	0.00762	0.00944	0.00266	0.00397	0.00133	0.000793858		2.6944	0.026	0.02662	0.00762	0.00834	0.00266	0.00397	0.00133	--
2.696	0.02333	0.02682	0.00577	0.02682	0.002	0.00413	0.000666672			2.696	0.02333	0.0266	0.00577	0.00942	0.002	0.00396	0.000666672	0.000792814		2.696	0.02333	0.02659	0.00577	0.00833	0.002	0.00396	0.000666672	--
2.6976	0.03133	0.02679	0.00618	0.02679	0.00466	0.00412	0.00133			2.6976	0.03133	0.02657	0.00618	0.00941	0.00466	0.00396	0.00133	0.000791771		2.6976	0.03133	0.02656	0.00618	0.00831	0.00466	0.00396	0.00133	--
2.6992	0.024	0.02676	0.00908	0.02676	0.00333	0.00412	0.000666672			2.6992	0.024	0.02653	0.00908	0.00939	0.00333	0.00395	0.000666672	0.000790731		2.6992	0.024	0.02653	0.00908	0.0083	0.00333	0.00395	0.000666672	--
2.7008	0.022	0.02673	0.00608	0.02673	0.006	0.00411	0.002			2.7008	0.022	0.0265	0.00608	0.00938	0.006	0.00395	0.002	0.000789692		2.7008	0.022	0.0265	0.00608	0.00828	0.006	0.00395	0.002	--
2.7024	0.02067	0.0267	0.00682	0.0267	0.004	0.00411	0.000666672			2.7024	0.02067	0.02647	0.00682	0.00937	0.004	0.00394	0.000666672	0.000788655		2.7024	0.02067	0.02647	0.00682	0.00827	0.004	0.00394	0.000666672	--
2.704	0.02733	0.02667	0.0075	0.02667	0.00266	0.0041	0.002			2.704	0.02733	0.02644	0.0075	0.00935	0.00266	0.00394	0.002	0.000787621		2.704	0.02733	0.02644	0.0075	0.00826	0.00266	0.00394	0.002	--
2.7056	0.02467	0.02664	0.00785	0.02664	0.002	0.0041	0.00133			2.7056	0.02467	0.02642	0.00785	0.00934	0.002	0.00393	0.00133	0.000786588		2.7056	0.02467	0.02641	0.00785	0.00824	0.002	0.00393	0.00133	--
2.7072	0.028	0.02661	0.01026	0.02661	0.00133	0.00409	0.00133			2.7072	0.028	0.02639	0.01026	0.00932	0.00133	0.00393	0.00133	0.000785556		2.7072	0.028	0.02638	0.01026	0.00823	0.00133	0.00393	0.00133	--
2.7088	0.026	0.02658	0.00895	0.02658	0.00133	0.00409	0.00467			2.7088	0.026	0.02636	0.00895	0.00931	0.00133	0.00392	0.00467	0.000784527		2.7088	0.026	0.02635	0.00895	0.00821	0.00133	0.00392	0.00467	--
2.7104	0.024	0.02655	0.00797	0.02655	0.00533	0.00408	0.000666672			2.7104	0.024	0.02633	0.00797	0.00929	0.00533	0.00392	0.000666672	0.0007835		2.7104	0.024	0.02632	0.00797	0.0082	0.00533	0.00392	0.000666672	--
2.712	0.02333	0.02652	0.0075	0.02652	0.00466	0.00408	0.00267			2.712	0.02333	0.0263	0.0075	0.00928	0.00466	0.00391	0.00267	0.000782474		2.712	0.02333	0.02629	0.0075	0.00818	0.00466	0.00391	0.00267	--
2.7136	0.022	0.02649	0.00908	0.02649	0.004	0.00407	0.002			2.7136	0.022	0.02627	0.00908	0.00926	0.004	0.00391	0.002	0.00078145		2.7136	0.022	0.02626	0.00908	0.00817	0.004	0.00391	0.002	--
2.7152	0.03	0.02646	0.0075	0.02646	0.00333	0.00407	0.00133			2.7152	0.03	0.02624	0.0075	0.00925	0.00333	0.0039	0.00133	0.000780429		2.7152	0.03	0.02623	0.0075	0.00816	0.00333	0.0039	0.00133	--
2.7168	0.026	0.02643	0.0087	0.02643	0.002	0.00406	0.000666672			2.7168	0.026	0.02621	0.0087	0.00923	0.002	0.0039	0.000666672	0.000779409		2.7168	0.026	0.0262	0.0087	0.00814	0.002	0.0039	0.000666672	--
2.7184	0.026	0.0264	0.00882	0.0264	0.00333	0.00406	0.00133			2.7184	0.026	0.02618	0.00882	0.00922	0.00333	0.00389	0.00133	0.00077839		2.7184	0.026	0.02617	0.00882	0.00813	0.00333	0.00389	0.00133	--
2.72	0.02267	0.02637	0.00508	0.02637	0.00533	0.00405	0.00267			2.72	0.02267	0.02615	0.00508	0.0092	0.00533	0.00389	0.00267	0.000777374		2.72	0.02267	0.02615	0.00508	0.00811	0.00533	0.00389	0.00267	--
2.7216	0.02533	0.02634	0.00705	0.02634	0.00133	0.00405	0.000666672			2.7216	0.02533	0.02612	0.00705	0.00919	0.00133	0.00388	0.000666672	0.000776359		2.7216	0.02533	0.02612	0.00705	0.0081	0.00133	0.00388	0.000666672	--
2.7232	0.02	0.02631	0.00661	0.02631	0.00133	0.00404	0.002			2.7232	0.02	0.02609	0.00661	0.00918	0.00133	0.00388	0.002	0.000775347		2.7232	0.02	0.02609	0.00661	0.00809	0.00133	0.00388	0.002	--
2.7248	0.02067	0.02628	0.0048	0.02628	0.00266	0.00404	0.002			2.7248	0.02067	0.02606	0.0048	0.00916	0.00266	0.00387	0.002	0.000774336		2.7248	0.02067	0.02606	0.0048	0.00807	0.00266	0.00387	0.002	--
2.7264	0.03067	0.02625	0.0087	0.02625	0.00333	0.00403	0.000666672			2.7264	0.03067	0.02603	0.0087	0.00915	0.00333	0.00387	0.000666672	0.000773327		2.7264	0.03067	0.02603	0.0087	0.00806	0.00333	0.00387	0.000666672	--
2.728	0.02267	0.02622	0.00727	0.02622	0.00266	0.00403	0.00267			2.728	0.02267	0.026	0.00727	0.00913	0.00266	0.00386	0.00267	0.00077232		2.728	0.02267	0.026	0.00727	0.00804	0.00266	0.00386	0.00267	--
2.7296	0.02733	0.02619	0.00661	0.02619	0.00533	0.00402	0.000666672			2.7296	0.02733	0.02597	0.00661	0.00912	0.00533	0.00386	0.000666672	0.000771314		2.7296	0.02733	0.02597	0.00661	0.00803	0.00533	0.00386	0.000666672	--
2.7312	0.02933	0.02616	0.00727	0.02616	0.00266	0.00402	0.00133			2.7312	0.02933	0.02594	0.00727	0.0091	0.00266	0.00385	0.00133	0.00077031		2.7312	0.02933	0.02594	0.00727	0.00802	0.00266	0.00385	0.00133	--
2.7328	0.026	0.02613	0.00705	0.02613	0.00333	0.00401	0.000666672			2.7328	0.026	0.02591	0.00705	0.00909	0.00333	0.00385	0.000666672	0.000769309		2.7328	0.026	0.02591	0.00705	0.008	0.00333	0.00385	0.000666672	--
2.7344	0.034	0.0261	0.00845	0.0261	0.00333	0.00401	0.000666672			2.7344	0.034	0.02588	0.00845	0.00908	0.00333	0.00384	0.000666672	0.000768309		2.7344	0.034	0.02588	0.00845	0.00799	0.00333	0.00384	0.000666672	--
2.736	0.02867	0.02607	0.01053	0.02607	0.00333	0.004	0.000666672			2.736	0.02867	0.02586	0.01053	0.00906	0.00333	0.00384	0.000666672	0.00076731		2.736	0.02867	0.02585	0.01053	0.00798	0.00333	0.00384	0.000666672	--
2.7376	0.026	0.02604	0.00773	0.02604	0.002	0.004	0.00133			2.7376	0.026	0.02583	0.00773	0.00905	0.002	0.00383	0.00133	0.000766314		2.7376	0.026	0.02582	0.00773	0.00796	0.002	0.00383	0.00133	--
2.7392	0.03	0.02602	0.00661	0.02602	0.006	0.00399	0.00267			2.7392	0.03	0.0258	0.00661	0.00903	0.006	0.00383	0.00267	0.000765319		2.7392	0.03	0.02579	0.00661	0.00795	0.006	0.00383	0.00267	--
2.7408	0.02267	0.02599	0.00557	0.02599	0.00533	0.00399	0.00133			2.7408	0.02267	0.02577	0.00557	0.00902	0.00533	0.00382	0.00133	0.000764326		2.7408	0.02267	0.02577	0.00557	0.00793	0.00533	0.00382	0.00133	--
2.7424	0.02667	0.02596	0.00762	0.02596	0.00333	0.00398	0.000666672			2.7424	0.02667	0.02574	0.00762	0.00901	0.00333	0.00382	0.000666672	0.000763335		2.7424	0.02667	0.02574	0.00762	0.00792	0.00333	0.00382	0.000666672	--
2.744	0.02733	0.02593	0.00577	0.02593	0.00266	0.00398	0.002			2.744	0.02733	0.02571	0.00577	0.00899	0.00266	0.00381	0.002	0.000762346		2.744	0.02733	0.02571	0.00577	0.00791	0.00266	0.00381	0.002	--
2.7456	0.01667	0.0259	0.00705	0.0259	0.00266	0.00397	0.00133			2.7456	0.01667	0.02568	0.00705	0.00898	0.00266	0.00381	0.00133	0.000761358		2.7456	0.01667	0.02568	0.00705	0.00789	0.00266	0.00381	0.00133	--
2.7472	0.03067	0.02587	0.00705	0.02587	0.002	0.00397	0.00133			2.7472	0.03067	0.02565	0.00705	0.00896	0.002	0.0038	0.00133	0.000760372		2.7472	0.03067	0.02565	0.00705	0.00788	0.002	0.0038	0.00133	--
2.7488	0.028	0.02584	0.00809	0.02584	0.004	0.00396	0.002			2.7488	0.028	0.02562	0.00809	0.00895	0.004	0.0038	0.002	0.000759388		2.7488	0.028	0.02562	0.00809	0.00787	0.004	0.0038	0.002	--
2.7504	0.026	0.02581	0.00639	0.02581	0.00333	0.00396	0.002			2.7504	0.026	0.0256	0.00639	0.00894	0.00333	0.00379	0.002	0.000758406		2.7504	0.026	0.02559	0.00639	0.00785	0.00333	0.00379	0.002	--
2.752	0.02933	0.02578	0.01094	0.02578	0.00333	0.00395	0.000666672			2.752	0.02933	0.02557	0.01094	0.00892	0.00333	0.00379	0.000666672	0.000757425		2.752	0.02933	0.02556	0.01094	0.00784	0.00333	0.00379	0.000666672	--
2.7536	0.02467	0.02575	0.00518	0.02575	0.00466	0.00395	0.002			2.7536	0.02467	0.02554	0.00518	0.00891	0.00466	0.00378	0.002	0.000756446		2.7536	0.02467	0.02554	0.00518	0.00783	0.00466	0.00378	0.002	--
2.7552	0.02133	0.02573	0.00527	0.02573	0.00799	0.00394	0.00133			2.7552	0.02133	0.02551	0.00527	0.00889	0.00799	0.00378	0.00133	0.000755469		2.7552	0.02133	0.02551	0.00527	0.00781	0.00799	0.00378	0.00133	--
2.7568	0.02133	0.0257	0.00762	0.0257	0.00866	0.00394	0.002			2.7568	0.02133	0.02548	0.00762	0.00888	0.00866	0.00377	0.002	0.000754494		2.7568	0.02133	0.02548	0.00762	0.0078	0.00866	0.00377	0.002	--
2.7584	0.02933	0.02567	0.00727	0.02567	0.00333	0.00393	0.002			2.7584	0.02933	0.02545	0.00727	0.00887	0.00333	0.00377	0.002	0.00075352		2.7584	0.02933	0.02545	0.00727	0.00779	0.00333	0.00377	0.002	--
2.76	0.02267	0.02564	0.00739	0.02564	0.00466	0.00393	0.000666672			2.76	0.02267	0.02542	0.00739	0.00885	0.00466	0.00376	0.000666672	0.000752548		2.76	0.02267	0.02542	0.00739	0.00777	0.00466	0.00376	0.000666672	--
2.7616	0.02667	0.02561	0.00618	0.02561	0.002	0.00392	0.000666672			2.7616	0.02667	0.0254	0.00618	0.00884	0.002	0.00376	0.000666672	0.000751578		2.7616	0.02667	0.02539	0.00618	0.00776	0.002	0.00376	0.000666672	--
2.7632	0.02067	0.02558	0.00608	0.02558	0.00466	0.00392	0.00133			2.7632	0.02067	0.02537	0.00608	0.00882	0.00466	0.00375	0.00133	0.000750609		2.7632	0.02067	0.02537	0.00608	0.00775	0.00466	0.00375	0.00133	--
2.7648	0.018	0.02555	0.0075	0.02555	0.002	0.00391	0.000666672			2.7648	0.018	0.02534	0.0075	0.00881	0.002	0.00375	0.000666672	0.000749643		2.7648	0.018	0.02534	0.0075	0.00773	0.002	0.00375	0.000666672	--
2.7664	0.014	0.02553	0.00797	0.02553	0.00266	0.00391	0.002			2.7664	0.014	0.02531	0.00797	0.0088	0.00266	0.00374	0.002	0.000748677		2.7664	0.014	0.02531	0.00797	0.00772	0.00266	0.00374	0.002	--
2.768	0.02	0.0255	0.0075	0.0255	0.004	0.0039	0.000666672			2.768	0.02	0.02528	0.0075	0.00878	0.004	0.00374	0.000666672	0.000747714		2.768	0.02	0.02528	0.0075	0.00771	0.004	0.00374	0.000666672	--
2.7696	0.02533	0.02547	0.00392	0.02547	0.004	0.0039	0.00267			2.7696	0.02533	0.02526	0.00392	0.00877	0.004	0.00374	0.00267	0.000746752		2.7696	0.02533	0.02525	0.00392	0.00769	0.004	0.00374	0.00267	--
2.7712	0.018	0.02544	0.00809	0.02544	0.00333	0.00389	0.00133			2.7712	0.018	0.02523	0.00809	0.00876	0.00333	0.00373	0.00133	0.000745793		2.7712	0.018	0.02522	0.00809	0.00768	0.00333	0.00373	0.00133	--
2.7728	0.02467	0.02541	0.00618	0.02541	0.002	0.00389	0.00133			2.7728	0.02467	0.0252	0.00618	0.00874	0.002	0.00373	0.00133	0.000744834		2.7728	0.02467	0.0252	0.00618	0.00767	0.002	0.00373	0.00133	--
2.7744	0.02533	0.02538	0.00739	0.02538	0.002	0.00388	0.000666672			2.7744	0.02533	0.02517	0.00739	0.00873	0.002	0.00372	0.000666672	0.000743878		2.7744	0.02533	0.02517	0.00739	0.00765	0.002	0.00372	0.000666672	--
2.776	0.024	0.02536	0.00577	0.02536	0.00466	0.00388	0.00133			2.776	0.024	0.02514	0.00577	0.00872	0.00466	0.00372	0.00133	0.000742923		2.776	0.024	0.02514	0.00577	0.00764	0.00466	0.00372	0.00133	--
2.7776	0.02733	0.02533	0.00739	0.02533	0.002	0.00387	0.00133			2.7776	0.02733	0.02512	0.00739	0.0087	0.002	0.00371	0.00133	0.00074197		2.7776	0.02733	0.02511	0.00739	0.00763	0.002	0.00371	0.00133	--
2.7792	0.02067	0.0253	0.0065	0.0253	0.00266	0.00387	0.00333			2.7792	0.02067	0.02509	0.0065	0.00869	0.00266	0.00371	0.00333	0.000741018		2.7792	0.02067	0.02508	0.0065	0.00761	0.00266	0.00371	0.00333	--
2.7808	0.022	0.02527	0.00833	0.02527	0.002	0.00386	0.000666672			2.7808	0.022	0.02506	0.00833	0.00867	0.002	0.0037	0.000666672	0.000740068		2.7808	0.022	0.02506	0.00833	0.0076	0.002	0.0037	0.000666672	--
2.7824	0.02333	0.02524	0.00882	0.02524	0.00266	0.00386	0.00133			2.7824	0.02333	0.02503	0.00882	0.00866	0.00266	0.0037	0.00133	0.00073912		2.7824	0.02333	0.02503	0.00882	0.00759	0.00266	0.0037	0.00133	--
2.784	0.03	0.02522	0.00567	0.02522	0.00533	0.00385	0.00133			2.784	0.03	0.025	0.00567	0.00865	0.00533	0.00369	0.00133	0.000738174		2.784	0.03	0.025	0.00567	0.00758	0.00533	0.00369	0.00133	--
2.7856	0.02067	0.02519	0.00739	0.02519	0.004	0.00385	0.000666672			2.7856	0.02067	0.02498	0.00739	0.00863	0.004	0.00369	0.000666672	0.000737229		2.7856	0.02067	0.02497	0.00739	0.00756	0.004	0.00369	0.000666672	--
2.7872	0.02133	0.02516	0.00895	0.02516	0.00133	0.00385	0.00133			2.7872	0.02133	0.02495	0.00895	0.00862	0.00133	0.00368	0.00133	0.000736286		2.7872	0.02133	0.02495	0.00895	0.00755	0.00133	0.00368	0.00133	--
2.7888	0.02133	0.02513	0.00527	0.02513	0.00333	0.00384	0.000666672			2.7888	0.02133	0.02492	0.00527	0.00861	0.00333	0.00368	0.000666672	0.000735344		2.7888	0.02133	0.02492	0.00527	0.00754	0.00333	0.00368	0.000666672	--
2.7904	0.02667	0.0251	0.00705	0.0251	0.00266	0.00384	0.000666672			2.7904	0.02667	0.02489	0.00705	0.00859	0.00266	0.00367	0.000666672	0.000734404		2.7904	0.02667	0.02489	0.00705	0.00752	0.00266	0.00367	0.000666672	--
2.792	0.022	0.02508	0.00809	0.02508	0.004	0.00383	0.002			2.792	0.022	0.02487	0.00809	0.00858	0.004	0.00367	0.002	0.000733466		2.792	0.022	0.02486	0.00809	0.00751	0.004	0.00367	0.002	--
2.7936	0.022	0.02505	0.0075	0.02505	0.00266	0.00383	0.000666672			2.7936	0.022	0.02484	0.0075	0.00857	0.00266	0.00367	0.000666672	0.00073253		2.7936	0.022	0.02484	0.0075	0.0075	0.00266	0.00367	0.000666672	--
2.7952	0.028	0.02502	0.00444	0.02502	0.002	0.00382	0.000666672			2.7952	0.028	0.02481	0.00444	0.00855	0.002	0.00366	0.000666672	0.000731595		2.7952	0.028	0.02481	0.00444	0.00749	0.002	0.00366	0.000666672	--
2.7968	0.02667	0.02499	0.00587	0.02499	0.00333	0.00382	0.00133			2.7968	0.02667	0.02478	0.00587	0.00854	0.00333	0.00366	0.00133	0.000730662		2.7968	0.02667	0.02478	0.00587	0.00747	0.00333	0.00366	0.00133	--
2.7984	0.02333	0.02497	0.00557	0.02497	0.004	0.00381	0.000666672			2.7984	0.02333	0.02476	0.00557	0.00853	0.004	0.00365	0.000666672	0.00072973		2.7984	0.02333	0.02475	0.00557	0.00746	0.004	0.00365	0.000666672	--
2.8	0.02467	0.02494	0.00972	0.02494	0.00266	0.00381	0.000666672			2.8	0.02467	0.02473	0.00972	0.00852	0.00266	0.00365	0.000666672	0.0007288		2.8	0.02467	0.02473	0.00972	0.00745	0.00266	0.00365	0.000666672	--
2.8016	0.02667	0.02491	0.00727	0.02491	0.00466	0.0038	0.00133			2.8016	0.02667	0.0247	0.00727	0.0085	0.00466	0.00364	0.00133	0.000727872		2.8016	0.02667	0.0247	0.00727	0.00743	0.00466	0.00364	0.00133	--
2.8032	0.02267	0.02488	0.00785	0.02488	0.002	0.0038	0.002			2.8032	0.02267	0.02467	0.00785	0.00849	0.002	0.00364	0.002	0.000726945		2.8032	0.02267	0.02467	0.00785	0.00742	0.002	0.00364	0.002	--
2.8048	0.03067	0.02486	0.00821	0.02486	0.00266	0.00379	0.00133			2.8048	0.03067	0.02465	0.00821	0.00848	0.00266	0.00363	0.00133	0.00072602		2.8048	0.03067	0.02464	0.00821	0.00741	0.00266	0.00363	0.00133	--
2.8064	0.02267	0.02483	0.0065	0.02483	0.00266	0.00379	0.000666672			2.8064	0.02267	0.02462	0.0065	0.00846	0.00266	0.00363	0.000666672	0.000725096		2.8064	0.02267	0.02462	0.0065	0.0074	0.00266	0.00363	0.000666672	--
2.808	0.024	0.0248	0.00618	0.0248	0.000666156	0.00378	0.000666672			2.808	0.024	0.02459	0.00618	0.00845	0.000666156	0.00362	0.000666672	0.000724174		2.808	0.024	0.02459	0.00618	0.00738	0.000666156	0.00362	0.000666672	--
2.8096	0.02067	0.02477	0.00895	0.02477	0.00333	0.00378	0.002			2.8096	0.02067	0.02457	0.00895	0.00844	0.00333	0.00362	0.002	0.000723254		2.8096	0.02067	0.02456	0.00895	0.00737	0.00333	0.00362	0.002	--
2.8112	0.028	0.02475	0.00682	0.02475	0.00266	0.00378	0.00267			2.8112	0.028	0.02454	0.00682	0.00842	0.00266	0.00362	0.00267	0.000722335		2.8112	0.028	0.02454	0.00682	0.00736	0.00266	0.00362	0.00267	--
2.8128	0.02	0.02472	0.00785	0.02472	0.00333	0.00377	0.002			2.8128	0.02	0.02451	0.00785	0.00841	0.00333	0.00361	0.002	0.000721418		2.8128	0.02	0.02451	0.00785	0.00735	0.00333	0.00361	0.002	--
2.8144	0.01733	0.02469	0.0075	0.02469	0.004	0.00377	0.002			2.8144	0.01733	0.02448	0.0075	0.0084	0.004	0.00361	0.002	0.000720503		2.8144	0.01733	0.02448	0.0075	0.00733	0.004	0.00361	0.002	--
2.816	0.022	0.02466	0.00618	0.02466	0.00533	0.00376	0.00133			2.816	0.022	0.02446	0.00618	0.00838	0.00533	0.0036	0.00133	0.000719589		2.816	0.022	0.02445	0.00618	0.00732	0.00533	0.0036	0.00133	--
2.8176	0.026	0.02464	0.00716	0.02464	0.00333	0.00376	0.000666672			2.8176	0.026	0.02443	0.00716	0.00837	0.00333	0.0036	0.000666672	0.000718677		2.8176	0.026	0.02443	0.00716	0.00731	0.00333	0.0036	0.000666672	--
2.8192	0.02067	0.02461	0.0065	0.02461	0.002	0.00375	0.00133			2.8192	0.02067	0.0244	0.0065	0.00836	0.002	0.00359	0.00133	0.000717766		2.8192	0.02067	0.0244	0.0065	0.0073	0.002	0.00359	0.00133	--
2.8208	0.02267	0.02458	0.0048	0.02458	0.00266	0.00375	0.00133			2.8208	0.02267	0.02438	0.0048	0.00835	0.00266	0.00359	0.00133	0.000716857		2.8208	0.02267	0.02437	0.0048	0.00728	0.00266	0.00359	0.00133	--
2.8224	0.02467	0.02456	0.00577	0.02456	0.00466	0.00374	0.00267			2.8224	0.02467	0.02435	0.00577	0.00833	0.00466	0.00358	0.00267	0.000715949		2.8224	0.02467	0.02435	0.00577	0.00727	0.00466	0.00358	0.00267	--
2.824	0.02467	0.02453	0.00694	0.02453	0.00333	0.00374	0.00133			2.824	0.02467	0.02432	0.00694	0.00832	0.00333	0.00358	0.00133	0.000715043		2.824	0.02467	0.02432	0.00694	0.00726	0.00333	0.00358	0.00133	--
2.8256	0.02733	0.0245	0.00694	0.0245	0.002	0.00373	0.000666672			2.8256	0.02733	0.0243	0.00694	0.00831	0.002	0.00357	0.000666672	0.000714139		2.8256	0.02733	0.02429	0.00694	0.00725	0.002	0.00358	0.000666672	--
2.8272	0.02667	0.02448	0.00727	0.02448	0.004	0.00373	0.00133			2.8272	0.02667	0.02427	0.00727	0.00829	0.004	0.00357	0.00133	0.000713236		2.8272	0.02667	0.02427	0.00727	0.00723	0.004	0.00357	0.00133	--
2.8288	0.02667	0.02445	0.00489	0.02445	0.00333	0.00372	0.000666672			2.8288	0.02667	0.02424	0.00489	0.00828	0.00333	0.00357	0.000666672	0.000712335		2.8288	0.02667	0.02424	0.00489	0.00722	0.00333	0.00357	0.000666672	--
2.8304	0.02667	0.02442	0.00629	0.02442	0.002	0.00372	0.000666672			2.8304	0.02667	0.02422	0.00629	0.00827	0.002	0.00356	0.000666672	0.000711435		2.8304	0.02667	0.02421	0.00629	0.00721	0.002	0.00356	0.000666672	--
2.832	0.01733	0.0244	0.00608	0.0244	0.00266	0.00372	0.00133			2.832	0.01733	0.02419	0.00608	0.00826	0.00266	0.00356	0.00133	0.000710537		2.832	0.01733	0.02419	0.00608	0.0072	0.00266	0.00356	0.00133	--
2.8336	0.02133	0.02437	0.00587	0.02437	0.00533	0.00371	0.00133			2.8336	0.02133	0.02416	0.00587	0.00824	0.00533	0.00355	0.00133	0.000709641		2.8336	0.02133	0.02416	0.00587	0.00719	0.00533	0.00355	0.00133	--
2.8352	0.02467	0.02434	0.00762	0.02434	0.00266	0.00371	0.00133			2.8352	0.02467	0.02414	0.00762	0.00823	0.00266	0.00355	0.00133	0.000708746		2.8352	0.02467	0.02413	0.00762	0.00717	0.00266	0.00355	0.00133	--
2.8368	0.024	0.02432	0.00527	0.02432	0.00533	0.0037	0.000666672			2.8368	0.024	0.02411	0.00527	0.00822	0.00533	0.00354	0.000666672	0.000707852		2.8368	0.024	0.02411	0.00527	0.00716	0.00533	0.00354	0.000666672	--
2.8384	0.02267	0.02429	0.00577	0.02429	0.00333	0.0037	0.00267			2.8384	0.02267	0.02408	0.00577	0.00821	0.00333	0.00354	0.00267	0.00070696		2.8384	0.02267	0.02408	0.00577	0.00715	0.00333	0.00354	0.00267	--
2.84	0.02067	0.02426	0.00547	0.02426	0.004	0.00369	0.00133			2.84	0.02067	0.02406	0.00547	0.00819	0.004	0.00354	0.00133	0.00070607		2.84	0.02067	0.02406	0.00547	0.00714	0.004	0.00354	0.00133	--
2.8416	0.022	0.02424	0.00833	0.02424	0.00466	0.00369	0.00133			2.8416	0.022	0.02403	0.00833	0.00818	0.00466	0.00353	0.00133	0.000705181		2.8416	0.022	0.02403	0.00833	0.00712	0.00466	0.00353	0.00133	--
2.8432	0.028	0.02421	0.00577	0.02421	0.002	0.00368	0.000666672			2.8432	0.028	0.02401	0.00577	0.00817	0.002	0.00353	0.000666672	0.000704294		2.8432	0.028	0.024	0.00577	0.00711	0.002	0.00353	0.000666672	--
2.8448	0.02333	0.02418	0.00705	0.02418	0.000666156	0.00368	0.000666672			2.8448	0.02333	0.02398	0.00705	0.00816	0.000666156	0.00352	0.000666672	0.000703408		2.8448	0.02333	0.02398	0.00705	0.0071	0.000666156	0.00352	0.000666672	--
2.8464	0.02333	0.02416	0.00639	0.02416	0.004	0.00368	0.00267			2.8464	0.02333	0.02395	0.00639	0.00814	0.004	0.00352	0.00267	0.000702524		2.8464	0.02333	0.02395	0.00639	0.00709	0.004	0.00352	0.00267	--
2.848	0.02933	0.02413	0.00716	0.02413	0.00266	0.00367	0.000666672			2.848	0.02933	0.02393	0.00716	0.00813	0.00266	0.00351	0.000666672	0.000701641		2.848	0.02933	0.02392	0.00716	0.00708	0.00266	0.00351	0.000666672	--
2.8496	0.02333	0.0241	0.00682	0.0241	0.000666156	0.00367	0.000666672			2.8496	0.02333	0.0239	0.00682	0.00812	0.000666156	0.00351	0.000666672	0.00070076		2.8496	0.02333	0.0239	0.00682	0.00706	0.000666156	0.00351	0.000666672	--
2.8512	0.02333	0.02408	0.00705	0.02408	0.004	0.00366	0.00133			2.8512	0.02333	0.02387	0.00705	0.00811	0.004	0.0035	0.00133	0.00069988		2.8512	0.02333	0.02387	0.00705	0.00705	0.004	0.00351	0.00133	--
2.8528	0.02333	0.02405	0.00597	0.02405	0.00466	0.00366	0.00133			2.8528	0.02333	0.02385	0.00597	0.00809	0.00466	0.0035	0.00133	0.000699002		2.8528	0.02333	0.02385	0.00597	0.00704	0.00466	0.0035	0.00133	--
2.8544	0.02467	0.02403	0.00672	0.02403	0.00466	0.00365	0.00267			2.8544	0.02467	0.02382	0.00672	0.00808	0.00466	0.0035	0.00267	0.000698126		2.8544	0.02467	0.02382	0.00672	0.00703	0.00466	0.0035	0.00267	--
2.856	0.02133	0.024	0.00499	0.024	0.00266	0.00365	0.000666672			2.856	0.02133	0.0238	0.00499	0.00807	0.00266	0.00349	0.000666672	0.00069725		2.856	0.02133	0.02379	0.00499	0.00702	0.00266	0.00349	0.000666672	--
2.8576	0.028	0.02397	0.00821	0.02397	0.006	0.00364	0.00133			2.8576	0.028	0.02377	0.00821	0.00806	0.006	0.00349	0.00133	0.000696377		2.8576	0.028	0.02377	0.00821	0.00701	0.006	0.00349	0.00133	--
2.8592	0.02133	0.02395	0.00597	0.02395	0.00266	0.00364	0.000666672			2.8592	0.02133	0.02374	0.00597	0.00804	0.00266	0.00348	0.000666672	0.000695505		2.8592	0.02133	0.02374	0.00597	0.00699	0.00266	0.00348	0.000666672	--
2.8608	0.022	0.02392	0.00672	0.02392	0.00333	0.00364	0.00133			2.8608	0.022	0.02372	0.00672	0.00803	0.00333	0.00348	0.00133	0.000694634		2.8608	0.022	0.02372	0.00672	0.00698	0.00333	0.00348	0.00133	--
2.8624	0.02467	0.02389	0.0065	0.02389	0.00133	0.00363	0.00133			2.8624	0.02467	0.02369	0.0065	0.00802	0.00133	0.00347	0.00133	0.000693765		2.8624	0.02467	0.02369	0.0065	0.00697	0.00133	0.00348	0.00133	--
2.864	0.022	0.02387	0.00773	0.02387	0.002	0.00363	0.000666672			2.864	0.022	0.02367	0.00773	0.00801	0.002	0.00347	0.000666672	0.000692897		2.864	0.022	0.02366	0.00773	0.00696	0.002	0.00347	0.000666672	--
2.8656	0.024	0.02384	0.00672	0.02384	0.006	0.00362	0.00133			2.8656	0.024	0.02364	0.00672	0.00799	0.006	0.00347	0.00133	0.000692031		2.8656	0.024	0.02364	0.00672	0.00695	0.006	0.00347	0.00133	--
2.8672	0.026	0.02382	0.00716	0.02382	0.00333	0.00362	0.00267			2.8672	0.026	0.02362	0.00716	0.00798	0.00333	0.00346	0.00267	0.000691166		2.8672	0.026	0.02361	0.00716	0.00693	0.00333	0.00346	0.00267	--
2.8688	0.02067	0.02379	0.00577	0.02379	0.00333	0.00361	0.00133			2.8688	0.02067	0.02359	0.00577	0.00797	0.00333	0.00346	0.00133	0.000690303		2.8688	0.02067	0.02359	0.00577	0.00692	0.00333	0.00346	0.00133	--
2.8704	0.022	0.02377	0.01066	0.02377	0.006	0.00361	0.002			2.8704	0.022	0.02356	0.01066	0.00796	0.006	0.00345	0.002	0.000689442		2.8704	0.022	0.02356	0.01066	0.00691	0.006	0.00345	0.002	--
2.872	0.02867	0.02374	0.0075	0.02374	0.002	0.0036	0.000666672			2.872	0.02867	0.02354	0.0075	0.00795	0.002	0.00345	0.000666672	0.000688581		2.872	0.02867	0.02354	0.0075	0.0069	0.002	0.00345	0.000666672	--
2.8736	0.02333	0.02371	0.00547	0.02371	0.00466	0.0036	0.00133			2.8736	0.02333	0.02351	0.00547	0.00793	0.00466	0.00344	0.00133	0.000687723		2.8736	0.02333	0.02351	0.00547	0.00689	0.00466	0.00345	0.00133	--
2.8752	0.02267	0.02369	0.00821	0.02369	0.000666156	0.0036	0.000666672			2.8752	0.02267	0.02349	0.00821	0.00792	0.000666156	0.00344	0.000666672	0.000686865		2.8752	0.02267	0.02349	0.00821	0.00688	0.000666156	0.00344	0.000666672	--
2.8768	0.02733	0.02366	0.00785	0.02366	0.00266	0.00359	0.00133			2.8768	0.02733	0.02346	0.00785	0.00791	0.00266	0.00344	0.00133	0.000686009		2.8768	0.02733	0.02346	0.00785	0.00686	0.00266	0.00344	0.00133	--
2.8784	0.02067	0.02364	0.00727	0.02364	0.00333	0.00359	0.00267			2.8784	0.02067	0.02344	0.00727	0.0079	0.00333	0.00343	0.00267	0.000685155		2.8784	0.02067	0.02343	0.00727	0.00685	0.00333	0.00343	0.00267	--
2.88	0.024	0.02361	0.00785	0.02361	0.00333	0.00358	0.002			2.88	0.024	0.02341	0.00785	0.00789	0.00333	0.00343	0.002	0.000684302		2.88	0.024	0.02341	0.00785	0.00684	0.00333	0.00343	0.002	--
2.8816	0.02333	0.02359	0.0065	0.02359	0.00266	0.00358	0.000666672			2.8816	0.02333	0.02339	0.0065	0.00787	0.00266	0.00342	0.000666672	0.000683451		2.8816	0.02333	0.02338	0.0065	0.00683	0.00266	0.00342	0.000666672	--
2.8832	0.02067	0.02356	0.00959	0.02356	0.006	0.00357	0.00133			2.8832	0.02067	0.02336	0.00959	0.00786	0.006	0.00342	0.00133	0.000682601		2.8832	0.02067	0.02336	0.00959	0.00682	0.006	0.00342	0.00133	--
2.8848	0.022	0.02353	0.00597	0.02353	0.004	0.00357	0.00133			2.8848	0.022	0.02334	0.00597	0.00785	0.004	0.00342	0.00133	0.000681752		2.8848	0.022	0.02333	0.00597	0.00681	0.004	0.00342	0.00133	--
2.8864	0.01933	0.02351	0.00661	0.02351	0.004	0.00357	0.00133			2.8864	0.01933	0.02331	0.00661	0.00784	0.004	0.00341	0.00133	0.000680905		2.8864	0.01933	0.02331	0.00661	0.0068	0.004	0.00341	0.00133	--
2.888	0.02267	0.02348	0.00629	0.02348	0.00133	0.00356	0.00133			2.888	0.02267	0.02329	0.00629	0.00783	0.00133	0.00341	0.00133	0.000680059		2.888	0.02267	0.02328	0.00629	0.00678	0.00133	0.00341	0.00133	--
2.8896	0.02133	0.02346	0.00716	0.02346	0.004	0.00356	0.00133			2.8896	0.02133	0.02326	0.00716	0.00781	0.004	0.0034	0.00133	0.000679215		2.8896	0.02133	0.02326	0.00716	0.00677	0.004	0.0034	0.00133	--
2.8912	0.02067	0.02343	0.00797	0.02343	0.002	0.00355	0.002			2.8912	0.02067	0.02323	0.00797	0.0078	0.002	0.0034	0.002	0.000678372		2.8912	0.02067	0.02323	0.00797	0.00676	0.002	0.0034	0.002	--
2.8928	0.02133	0.02341	0.00762	0.02341	0.00133	0.00355	0.00133			2.8928	0.02133	0.02321	0.00762	0.00779	0.00133	0.00339	0.00133	0.000677531		2.8928	0.02133	0.02321	0.00762	0.00675	0.00133	0.0034	0.00133	--
2.8944	0.016	0.02338	0.00762	0.02338	0.00333	0.00354	0.00267			2.8944	0.016	0.02318	0.00762	0.00778	0.00333	0.00339	0.00267	0.000676691		2.8944	0.016	0.02318	0.00762	0.00674	0.00333	0.00339	0.00267	--
2.896	0.016	0.02336	0.00682	0.02336	0.002	0.00354	0.00133			2.896	0.016	0.02316	0.00682	0.00777	0.002	0.00339	0.00133	0.000675853		2.896	0.016	0.02316	0.00682	0.00673	0.002	0.00339	0.00133	--
2.8976	0.02067	0.02333	0.00527	0.02333	0.00266	0.00354	0.002			2.8976	0.02067	0.02313	0.00527	0.00775	0.00266	0.00338	0.002	0.000675016		2.8976	0.02067	0.02313	0.00527	0.00672	0.00266	0.00338	0.002	--
2.8992	0.01933	0.02331	0.00527	0.02331	0.00466	0.00353	0.000666672			2.8992	0.01933	0.02311	0.00527	0.00774	0.00466	0.00338	0.000666672	0.00067418		2.8992	0.01933	0.02311	0.00527	0.0067	0.00466	0.00338	0.000666672	--
2.9008	0.02067	0.02328	0.00705	0.02328	0.00266	0.00353	0.00133			2.9008	0.02067	0.02308	0.00705	0.00773	0.00266	0.00337	0.00133	0.000673346		2.9008	0.02067	0.02308	0.00705	0.00669	0.00266	0.00337	0.00133	--
2.9024	0.03267	0.02326	0.00557	0.02326	0.00266	0.00352	0.000666672			2.9024	0.03267	0.02306	0.00557	0.00772	0.00266	0.00337	0.000666672	0.000672513		2.9024	0.03267	0.02306	0.00557	0.00668	0.00266	0.00337	0.000666672	--
2.904	0.02	0.02323	0.00739	0.02323	0.004	0.00352	0.00133			2.904	0.02	0.02304	0.00739	0.00771	0.004	0.00337	0.00133	0.000671681		2.904	0.02	0.02303	0.00739	0.00667	0.004	0.00337	0.00133	--
2.9056	0.02267	0.02321	0.00471	0.02321	0.00133	0.00351	0.002			2.9056	0.02267	0.02301	0.00471	0.0077	0.00133	0.00336	0.002	0.000670851		2.9056	0.02267	0.02301	0.00471	0.00666	0.00133	0.00336	0.002	--
2.9072	0.024	0.02318	0.00809	0.02318	0.00333	0.00351	0.002			2.9072	0.024	0.02299	0.00809	0.00768	0.00333	0.00336	0.002	0.000670023		2.9072	0.024	0.02298	0.00809	0.00665	0.00333	0.00336	0.002	--
2.9088	0.02067	0.02316	0.00739	0.02316	0.002	0.00351	0.00267			2.9088	0.02067	0.02296	0.00739	0.00767	0.002	0.00335	0.00267	0.000669196		2.9088	0.02067	0.02296	0.00739	0.00664	0.002	0.00335	0.00267	--
2.9104	0.02333	0.02313	0.00537	0.02313	0.00466	0.0035	0.00133			2.9104	0.02333	0.02294	0.00537	0.00766	0.00466	0.00335	0.00133	0.00066837		2.9104	0.02333	0.02293	0.00537	0.00663	0.00466	0.00335	0.00133	--
2.912	0.026	0.02311	0.00762	0.02311	0.00266	0.0035	0.00267			2.912	0.026	0.02291	0.00762	0.00765	0.00266	0.00335	0.00267	0.000667545		2.912	0.026	0.02291	0.00762	0.00661	0.00266	0.00335	0.00267	--
2.9136	0.02	0.02308	0.00618	0.02308	0.00333	0.00349	0.00133			2.9136	0.02	0.02289	0.00618	0.00764	0.00333	0.00334	0.00133	0.000666722		2.9136	0.02	0.02288	0.00618	0.0066	0.00333	0.00334	0.00133	--
2.9152	0.01933	0.02306	0.00785	0.02306	0.00266	0.00349	0.00133			2.9152	0.01933	0.02286	0.00785	0.00763	0.00266	0.00334	0.00133	0.000665901		2.9152	0.01933	0.02286	0.00785	0.00659	0.00266	0.00334	0.00133	--
2.9168	0.022	0.02303	0.00577	0.02303	0.002	0.00349	0.000666672			2.9168	0.022	0.02284	0.00577	0.00761	0.002	0.00333	0.000666672	0.000665081		2.9168	0.022	0.02284	0.00577	0.00658	0.002	0.00333	0.000666672	--
2.9184	0.01867	0.02301	0.00489	0.02301	0.00466	0.00348	0.00133			2.9184	0.01867	0.02281	0.00489	0.0076	0.00466	0.00333	0.00133	0.000664262		2.9184	0.01867	0.02281	0.00489	0.00657	0.00466	0.00333	0.00133	--
2.92	0.02667	0.02298	0.00508	0.02298	0.004	0.00348	0.004			2.92	0.02667	0.02279	0.00508	0.00759	0.004	0.00333	0.004	0.000663444		2.92	0.02667	0.02279	0.00508	0.00656	0.004	0.00333	0.004	--
2.9216	0.02	0.02296	0.0075	0.02296	0.00333	0.00347	0.00133			2.9216	0.02	0.02276	0.0075	0.00758	0.00333	0.00332	0.00133	0.000662628		2.9216	0.02	0.02276	0.0075	0.00655	0.00333	0.00332	0.00133	--
2.9232	0.02867	0.02293	0.00629	0.02293	0.00533	0.00347	0.000666672			2.9232	0.02867	0.02274	0.00629	0.00757	0.00533	0.00332	0.000666672	0.000661814		2.9232	0.02867	0.02274	0.00629	0.00654	0.00533	0.00332	0.000666672	--
2.9248	0.024	0.02291	0.00773	0.02291	0.002	0.00346	0.00133			2.9248	0.024	0.02272	0.00773	0.00756	0.002	0.00331	0.00133	0.000661		2.9248	0.024	0.02271	0.00773	0.00653	0.002	0.00331	0.00133	--
2.9264	0.022	0.02288	0.00444	0.02288	0.004	0.00346	0.002			2.9264	0.022	0.02269	0.00444	0.00755	0.004	0.00331	0.002	0.000660188		2.9264	0.022	0.02269	0.00444	0.00652	0.004	0.00331	0.002	--
2.928	0.02533	0.02286	0.00471	0.02286	0.004	0.00346	0.00133			2.928	0.02533	0.02267	0.00471	0.00753	0.004	0.00331	0.00133	0.000659378		2.928	0.02533	0.02266	0.00471	0.0065	0.004	0.00331	0.00133	--
2.9296	0.02267	0.02284	0.00567	0.02284	0.00266	0.00345	0.000666672			2.9296	0.02267	0.02264	0.00567	0.00752	0.00266	0.0033	0.000666672	0.000658568		2.9296	0.02267	0.02264	0.00567	0.00649	0.00266	0.0033	0.000666672	--
2.9312	0.02333	0.02281	0.00739	0.02281	0.00266	0.00345	0.000666672			2.9312	0.02333	0.02262	0.00739	0.00751	0.00266	0.0033	0.000666672	0.000657761		2.9312	0.02333	0.02262	0.00739	0.00648	0.00266	0.0033	0.000666672	--
2.9328	0.01867	0.02279	0.00418	0.02279	0.002	0.00344	0.002			2.9328	0.01867	0.02259	0.00418	0.0075	0.002	0.00329	0.002	0.000656954		2.9328	0.01867	0.02259	0.00418	0.00647	0.002	0.00329	0.002	--
2.9344	0.02533	0.02276	0.00629	0.02276	0.00266	0.00344	0.000666672			2.9344	0.02533	0.02257	0.00629	0.00749	0.00266	0.00329	0.000666672	0.000656149		2.9344	0.02533	0.02257	0.00629	0.00646	0.00266	0.00329	0.000666672	--
2.936	0.02	0.02274	0.00587	0.02274	0.002	0.00344	0.00133			2.936	0.02	0.02255	0.00587	0.00748	0.002	0.00329	0.00133	0.000655345		2.936	0.02	0.02254	0.00587	0.00645	0.002	0.00329	0.00133	--
2.9376	0.024	0.02271	0.00797	0.02271	0.00333	0.00343	0.00133			2.9376	0.024	0.02252	0.00797	0.00747	0.00333	0.00328	0.00133	0.000654543		2.9376	0.024	0.02252	0.00797	0.00644	0.00333	0.00328	0.00133	--
2.9392	0.01467	0.02269	0.00639	0.02269	0.00266	0.00343	0.00133			2.9392	0.01467	0.0225	0.00639	0.00745	0.00266	0.00328	0.00133	0.000653741		2.9392	0.01467	0.0225	0.00639	0.00643	0.00266	0.00328	0.00133	--
2.9408	0.01933	0.02267	0.0075	0.02267	0.00466	0.00342	0.00133			2.9408	0.01933	0.02247	0.0075	0.00744	0.00466	0.00327	0.00133	0.000652942		2.9408	0.01933	0.02247	0.0075	0.00642	0.00466	0.00327	0.00133	--
2.9424	0.02467	0.02264	0.00639	0.02264	0.00466	0.00342	0.00133			2.9424	0.02467	0.02245	0.00639	0.00743	0.00466	0.00327	0.00133	0.000652143		2.9424	0.02467	0.02245	0.00639	0.00641	0.00466	0.00327	0.00133	--
2.944	0.024	0.02262	0.00762	0.02262	0.00266	0.00342	0.000666672			2.944	0.024	0.02243	0.00762	0.00742	0.00266	0.00327	0.000666672	0.000651346		2.944	0.024	0.02242	0.00762	0.0064	0.00266	0.00327	0.000666672	--
2.9456	0.02267	0.02259	0.00527	0.02259	0.004	0.00341	0.00133			2.9456	0.02267	0.0224	0.00527	0.00741	0.004	0.00326	0.00133	0.00065055		2.9456	0.02267	0.0224	0.00527	0.00639	0.004	0.00326	0.00133	--
2.9472	0.03	0.02257	0.00567	0.02257	0.00266	0.00341	0.002			2.9472	0.03	0.02238	0.00567	0.0074	0.00266	0.00326	0.002	0.000649756		2.9472	0.03	0.02238	0.00567	0.00638	0.00266	0.00326	0.002	--
2.9488	0.024	0.02254	0.00694	0.02254	0.00333	0.0034	0.00133			2.9488	0.024	0.02235	0.00694	0.00739	0.00333	0.00325	0.00133	0.000648963		2.9488	0.024	0.02235	0.00694	0.00636	0.00333	0.00325	0.00133	--
2.9504	0.02467	0.02252	0.00682	0.02252	0.00266	0.0034	0.000666672			2.9504	0.02467	0.02233	0.00682	0.00738	0.00266	0.00325	0.000666672	0.000648171		2.9504	0.02467	0.02233	0.00682	0.00635	0.00266	0.00325	0.000666672	--
2.952	0.03	0.0225	0.00392	0.0225	0.00133	0.0034	0.000666672			2.952	0.03	0.02231	0.00392	0.00737	0.00133	0.00325	0.000666672	0.00064738		2.952	0.03	0.0223	0.00392	0.00634	0.00133	0.00325	0.000666672	--
2.9536	0.02267	0.02247	0.00629	0.02247	0.00266	0.00339	0.00133			2.9536	0.02267	0.02228	0.00629	0.00735	0.00266	0.00324	0.00133	0.000646591		2.9536	0.02267	0.02228	0.00629	0.00633	0.00266	0.00324	0.00133	--
2.9552	0.02067	0.02245	0.00672	0.02245	0.00266	0.00339	0.00133			2.9552	0.02067	0.02226	0.00672	0.00734	0.00266	0.00324	0.00133	0.000645803		2.9552	0.02067	0.02226	0.00672	0.00632	0.00266	0.00324	0.00133	--
2.9568	0.022	0.02243	0.0048	0.02243	0.00266	0.00338	0.00133			2.9568	0.022	0.02224	0.0048	0.00733	0.00266	0.00323	0.00133	0.000645017		2.9568	0.022	0.02223	0.0048	0.00631	0.00266	0.00323	0.00133	--
2.9584	0.01267	0.0224	0.00618	0.0224	0.004	0.00338	0.000666672			2.9584	0.01267	0.02221	0.00618	0.00732	0.004	0.00323	0.000666672	0.000644232		2.9584	0.01267	0.02221	0.00618	0.0063	0.004	0.00323	0.000666672	--
2.96	0.022	0.02238	0.00453	0.02238	0.004	0.00338	0.00133			2.96	0.022	0.02219	0.00453	0.00731	0.004	0.00323	0.00133	0.000643448		2.96	0.022	0.02219	0.00453	0.00629	0.004	0.00323	0.00133	--
2.9616	0.02333	0.02235	0.00435	0.02235	0.00333	0.00337	0.000666672			2.9616	0.02333	0.02216	0.00435	0.0073	0.00333	0.00322	0.000666672	0.000642665		2.9616	0.02333	0.02216	0.00435	0.00628	0.00333	0.00322	0.000666672	--
2.9632	0.022	0.02233	0.00661	0.02233	0.00333	0.00337	0.00133			2.9632	0.022	0.02214	0.00661	0.00729	0.00333	0.00322	0.00133	0.000641884		2.9632	0.022	0.02214	0.00661	0.00627	0.00333	0.00322	0.00133	--
2.9648	0.02933	0.02231	0.00518	0.02231	0.00333	0.00336	0.002			2.9648	0.02933	0.02212	0.00518	0.00728	0.00333	0.00322	0.002	0.000641104		2.9648	0.02933	0.02211	0.00518	0.00626	0.00333	0.00322	0.002	--
2.9664	0.02067	0.02228	0.00453	0.02228	0.00333	0.00336	0.002			2.9664	0.02067	0.02209	0.00453	0.00727	0.00333	0.00321	0.002	0.000640325		2.9664	0.02067	0.02209	0.00453	0.00625	0.00333	0.00321	0.002	--
2.968	0.014	0.02226	0.00567	0.02226	0.002	0.00336	0.002			2.968	0.014	0.02207	0.00567	0.00726	0.002	0.00321	0.002	0.000639548		2.968	0.014	0.02207	0.00567	0.00624	0.002	0.00321	0.002	--
2.9696	0.01667	0.02224	0.0065	0.02224	0.00333	0.00335	0.000666672			2.9696	0.01667	0.02205	0.0065	0.00724	0.00333	0.0032	0.000666672	0.000638772		2.9696	0.01667	0.02204	0.0065	0.00623	0.00333	0.0032	0.000666672	--
2.9712	0.02733	0.02221	0.00608	0.02221	0.00333	0.00335	0.002			2.9712	0.02733	0.02202	0.00608	0.00723	0.00333	0.0032	0.002	0.000637997		2.9712	0.02733	0.02202	0.00608	0.00622	0.00333	0.0032	0.002	--
2.9728	0.014	0.02219	0.00508	0.02219	0.00333	0.00334	0.000666672			2.9728	0.014	0.022	0.00508	0.00722	0.00333	0.0032	0.000666672	0.000637223		2.9728	0.014	0.022	0.00508	0.00621	0.00333	0.0032	0.000666672	--
2.9744	0.024	0.02216	0.00508	0.02216	0.00333	0.00334	0.00133			2.9744	0.024	0.02198	0.00508	0.00721	0.00333	0.00319	0.00133	0.000636451		2.9744	0.024	0.02197	0.00508	0.0062	0.00333	0.00319	0.00133	--
2.976	0.02933	0.02214	0.00401	0.02214	0.00266	0.00334	0.000666672			2.976	0.02933	0.02195	0.00401	0.0072	0.00266	0.00319	0.000666672	0.00063568		2.976	0.02933	0.02195	0.00401	0.00619	0.00266	0.00319	0.000666672	--
2.9776	0.02933	0.02212	0.00727	0.02212	0.00333	0.00333	0.000666672			2.9776	0.02933	0.02193	0.00727	0.00719	0.00333	0.00318	0.000666672	0.00063491		2.9776	0.02933	0.02193	0.00727	0.00618	0.00333	0.00319	0.000666672	--
2.9792	0.02533	0.02209	0.00527	0.02209	0.00266	0.00333	0.000666672			2.9792	0.02533	0.02191	0.00527	0.00718	0.00266	0.00318	0.000666672	0.000634142		2.9792	0.02533	0.0219	0.00527	0.00617	0.00266	0.00318	0.000666672	--
2.9808	0.026	0.02207	0.00716	0.02207	0.00133	0.00332	0.002			2.9808	0.026	0.02188	0.00716	0.00717	0.00133	0.00318	0.002	0.000633375		2.9808	0.026	0.02188	0.00716	0.00616	0.00133	0.00318	0.002	--
2.9824	0.01667	0.02205	0.00821	0.02205	0.002	0.00332	0.00133			2.9824	0.01667	0.02186	0.00821	0.00716	0.002	0.00317	0.00133	0.000632609		2.9824	0.01667	0.02186	0.00821	0.00615	0.002	0.00317	0.00133	--
2.984	0.02267	0.02202	0.00639	0.02202	0.00466	0.00332	0.002			2.984	0.02267	0.02184	0.00639	0.00715	0.00466	0.00317	0.002	0.000631844		2.984	0.02267	0.02184	0.00639	0.00614	0.00466	0.00317	0.002	--
2.9856	0.01733	0.022	0.00587	0.022	0.00266	0.00331	0.002			2.9856	0.01733	0.02181	0.00587	0.00714	0.00266	0.00317	0.002	0.000631081		2.9856	0.01733	0.02181	0.00587	0.00613	0.00266	0.00317	0.002	--
2.9872	0.022	0.02198	0.00527	0.02198	0.002	0.00331	0.002			2.9872	0.022	0.02179	0.00527	0.00713	0.002	0.00316	0.002	0.000630319		2.9872	0.022	0.02179	0.00527	0.00612	0.002	0.00316	0.002	--
2.9888	0.028	0.02195	0.00639	0.02195	0.004	0.00331	0.00133			2.9888	0.028	0.02177	0.00639	0.00712	0.004	0.00316	0.00133	0.000629558		2.9888	0.028	0.02177	0.00639	0.00611	0.004	0.00316	0.00133	--
2.9904	0.02733	0.02193	0.00462	0.02193	0.00266	0.0033	0.000666672			2.9904	0.02733	0.02175	0.00462	0.0071	0.00266	0.00315	0.000666672	0.000628798		2.9904	0.02733	0.02174	0.00462	0.00609	0.00266	0.00315	0.000666672	--
2.992	0.02267	0.02191	0.00426	0.02191	0.00333	0.0033	0.00133			2.992	0.02267	0.02172	0.00426	0.00709	0.00333	0.00315	0.00133	0.00062804		2.992	0.02267	0.02172	0.00426	0.00608	0.00333	0.00315	0.00133	--
2.9936	0.02733	0.02189	0.00426	0.02189	0.00133	0.00329	0.000666672			2.9936	0.02733	0.0217	0.00426	0.00708	0.00133	0.00315	0.000666672	0.000627283		2.9936	0.02733	0.0217	0.00426	0.00607	0.00133	0.00315	0.000666672	--
2.9952	0.02733	0.02186	0.00597	0.02186	0.00333	0.00329	0.00133			2.9952	0.02733	0.02168	0.00597	0.00707	0.00333	0.00314	0.00133	0.000626527		2.9952	0.02733	0.02167	0.00597	0.00606	0.00333	0.00314	0.00133	--
2.9968	0.01533	0.02184	0.00527	0.02184	0.00466	0.00329	0.00133			2.9968	0.01533	0.02165	0.00527	0.00706	0.00466	0.00314	0.00133	0.000625773		2.9968	0.01533	0.02165	0.00527	0.00605	0.00466	0.00314	0.00133	--
2.9984	0.018	0.02182	0.00705	0.02182	0.00333	0.00328	0.00133			2.9984	0.018	0.02163	0.00705	0.00705	0.00333	0.00314	0.00133	0.000625019		2.9984	0.018	0.02163	0.00705	0.00604	0.00333	0.00314	0.00133	--
3	0.024	0.02179	0.00587	0.02179	0.00133	0.00328	0.002			3	0.024	0.02161	0.00587	0.00704	0.00133	0.00313	0.002	0.000624267		3	0.024	0.02161	0.00587	0.00603	0.00133	0.00313	0.002	--
3.0016	0.01933	0.02177	0.00773	0.02177	0.002	0.00327	0.000666672			3.0016	0.01933	0.02159	0.00773	0.00703	0.002	0.00313	0.000666672	0.000623516		3.0016	0.01933	0.02158	0.00773	0.00602	0.002	0.00313	0.000666672	--
3.0032	0.01867	0.02175	0.00618	0.02175	0.00333	0.00327	0.000666672			3.0032	0.01867	0.02156	0.00618	0.00702	0.00333	0.00312	0.000666672	0.000622767		3.0032	0.01867	0.02156	0.00618	0.00601	0.00333	0.00313	0.000666672	--
3.0048	0.02333	0.02172	0.00444	0.02172	0.00266	0.00327	0.002			3.0048	0.02333	0.02154	0.00444	0.00701	0.00266	0.00312	0.002	0.000622018		3.0048	0.02333	0.02154	0.00444	0.006	0.00266	0.00312	0.002	--
3.0064	0.02267	0.0217	0.00537	0.0217	0.00133	0.00326	0.002			3.0064	0.02267	0.02152	0.00537	0.007	0.00133	0.00312	0.002	0.000621271		3.0064	0.02267	0.02151	0.00537	0.00599	0.00133	0.00312	0.002	--
3.008	0.02533	0.02168	0.00352	0.02168	0.00533	0.00326	0.000666672			3.008	0.02533	0.02149	0.00352	0.00699	0.00533	0.00311	0.000666672	0.000620525		3.008	0.02533	0.02149	0.00352	0.00598	0.00533	0.00311	0.000666672	--
3.0096	0.02	0.02166	0.00682	0.02166	0.002	0.00326	0.000666672			3.0096	0.02	0.02147	0.00682	0.00698	0.002	0.00311	0.000666672	0.00061978		3.0096	0.02	0.02147	0.00682	0.00597	0.002	0.00311	0.000666672	--
3.0112	0.01867	0.02163	0.00547	0.02163	0.00333	0.00325	0.00267			3.0112	0.01867	0.02145	0.00547	0.00697	0.00333	0.00311	0.00267	0.000619037		3.0112	0.01867	0.02145	0.00547	0.00596	0.00333	0.00311	0.00267	--
3.0128	0.02533	0.02161	0.00567	0.02161	0.002	0.00325	0.002			3.0128	0.02533	0.02143	0.00567	0.00696	0.002	0.0031	0.002	0.000618294		3.0128	0.02533	0.02142	0.00567	0.00595	0.002	0.0031	0.002	--
3.0144	0.022	0.02159	0.00508	0.02159	0.00266	0.00324	0.00267			3.0144	0.022	0.0214	0.00508	0.00695	0.00266	0.0031	0.00267	0.000617553		3.0144	0.022	0.0214	0.00508	0.00595	0.00266	0.0031	0.00267	--
3.016	0.016	0.02157	0.00629	0.02157	0.002	0.00324	0.00133			3.016	0.016	0.02138	0.00629	0.00694	0.002	0.0031	0.00133	0.000616814		3.016	0.016	0.02138	0.00629	0.00594	0.002	0.0031	0.00133	--
3.0176	0.02667	0.02154	0.00985	0.02154	0.00333	0.00324	0.000666672			3.0176	0.02667	0.02136	0.00985	0.00693	0.00333	0.00309	0.000666672	0.000616075		3.0176	0.02667	0.02136	0.00985	0.00593	0.00333	0.00309	0.000666672	--
3.0192	0.026	0.02152	0.00462	0.02152	0.00133	0.00323	0.000666672			3.0192	0.026	0.02134	0.00462	0.00692	0.00133	0.00309	0.000666672	0.000615337		3.0192	0.026	0.02133	0.00462	0.00592	0.00133	0.00309	0.000666672	--
3.0208	0.02067	0.0215	0.00499	0.0215	0.00533	0.00323	0.000666672			3.0208	0.02067	0.02131	0.00499	0.00691	0.00533	0.00308	0.000666672	0.000614601		3.0208	0.02067	0.02131	0.00499	0.00591	0.00533	0.00308	0.000666672	--
3.0224	0.022	0.02148	0.00453	0.02148	0.004	0.00323	0.00133			3.0224	0.022	0.02129	0.00453	0.0069	0.004	0.00308	0.00133	0.000613866		3.0224	0.022	0.02129	0.00453	0.0059	0.004	0.00308	0.00133	--
3.024	0.026	0.02145	0.00527	0.02145	0.00333	0.00322	0.000666672			3.024	0.026	0.02127	0.00527	0.00688	0.00333	0.00308	0.000666672	0.000613132		3.024	0.026	0.02127	0.00527	0.00589	0.00333	0.00308	0.000666672	--
3.0256	0.01267	0.02143	0.00537	0.02143	0.002	0.00322	0.00133			3.0256	0.01267	0.02125	0.00537	0.00687	0.002	0.00307	0.00133	0.0006124		3.0256	0.01267	0.02125	0.00537	0.00588	0.002	0.00307	0.00133	--
3.0272	0.01467	0.02141	0.00547	0.02141	0.00333	0.00321	0.00133			3.0272	0.01467	0.02123	0.00547	0.00686	0.00333	0.00307	0.00133	0.000611668		3.0272	0.01467	0.02122	0.00547	0.00587	0.00333	0.00307	0.00133	--
3.0288	0.02067	0.02139	0.00972	0.02139	0.002	0.00321	0.00333			3.0288	0.02067	0.0212	0.00972	0.00685	0.002	0.00307	0.00333	0.000610938		3.0288	0.02067	0.0212	0.00972	0.00586	0.002	0.00307	0.00333	--
3.0304	0.01933	0.02136	0.00577	0.02136	0.00133	0.00321	0.002			3.0304	0.01933	0.02118	0.00577	0.00684	0.00133	0.00306	0.002	0.000610209		3.0304	0.01933	0.02118	0.00577	0.00585	0.00133	0.00306	0.002	--
3.032	0.016	0.02134	0.00409	0.02134	0.00333	0.0032	0.002			3.032	0.016	0.02116	0.00409	0.00683	0.00333	0.00306	0.002	0.000609481		3.032	0.016	0.02116	0.00409	0.00584	0.00333	0.00306	0.002	--
3.0336	0.01333	0.02132	0.00618	0.02132	0.00333	0.0032	0.00133			3.0336	0.01333	0.02114	0.00618	0.00682	0.00333	0.00306	0.00133	0.000608754		3.0336	0.01333	0.02113	0.00618	0.00583	0.00333	0.00306	0.00133	--
3.0352	0.01733	0.0213	0.00809	0.0213	0.00333	0.0032	0.00133			3.0352	0.01733	0.02111	0.00809	0.00681	0.00333	0.00305	0.00133	0.000608029		3.0352	0.01733	0.02111	0.00809	0.00582	0.00333	0.00305	0.00133	--
3.0368	0.02	0.02127	0.00444	0.02127	0.002	0.00319	0.00133			3.0368	0.02	0.02109	0.00444	0.0068	0.002	0.00305	0.00133	0.000607305		3.0368	0.02	0.02109	0.00444	0.00581	0.002	0.00305	0.00133	--
3.0384	0.01667	0.02125	0.00453	0.02125	0.00533	0.00319	0.000666672			3.0384	0.01667	0.02107	0.00453	0.00679	0.00533	0.00304	0.000666672	0.000606581		3.0384	0.01667	0.02107	0.00453	0.0058	0.00533	0.00305	0.000666672	--
3.04	0.02733	0.02123	0.00597	0.02123	0.00133	0.00318	0.00133			3.04	0.02733	0.02105	0.00597	0.00678	0.00133	0.00304	0.00133	0.00060586		3.04	0.02733	0.02105	0.00597	0.00579	0.00133	0.00304	0.00133	--
3.0416	0.02867	0.02121	0.00785	0.02121	0.00466	0.00318	0.00133			3.0416	0.02867	0.02103	0.00785	0.00677	0.00466	0.00304	0.00133	0.000605139		3.0416	0.02867	0.02102	0.00785	0.00578	0.00466	0.00304	0.00133	--
3.0432	0.024	0.02119	0.00409	0.02119	0.00333	0.00318	0.002			3.0432	0.024	0.021	0.00409	0.00676	0.00333	0.00303	0.002	0.000604419		3.0432	0.024	0.021	0.00409	0.00577	0.00333	0.00303	0.002	--
3.0448	0.02067	0.02116	0.00499	0.02116	0.002	0.00317	0.000666672			3.0448	0.02067	0.02098	0.00499	0.00675	0.002	0.00303	0.000666672	0.000603701		3.0448	0.02067	0.02098	0.00499	0.00576	0.002	0.00303	0.000666672	--
3.0464	0.01267	0.02114	0.00499	0.02114	0.004	0.00317	0.000666672			3.0464	0.01267	0.02096	0.00499	0.00674	0.004	0.00303	0.000666672	0.000602983		3.0464	0.01267	0.02096	0.00499	0.00575	0.004	0.00303	0.000666672	--
3.048	0.02733	0.02112	0.00727	0.02112	0.00133	0.00317	0.000666672			3.048	0.02733	0.02094	0.00727	0.00673	0.00133	0.00302	0.000666672	0.000602267		3.048	0.02733	0.02094	0.00727	0.00574	0.00133	0.00302	0.000666672	--
3.0496	0.022	0.0211	0.00409	0.0211	0.00266	0.00316	0.00133			3.0496	0.022	0.02092	0.00409	0.00672	0.00266	0.00302	0.00133	0.000601552		3.0496	0.022	0.02092	0.00409	0.00573	0.00266	0.00302	0.00133	--
3.0512	0.016	0.02108	0.00639	0.02108	0.00333	0.00316	0.002			3.0512	0.016	0.0209	0.00639	0.00671	0.00333	0.00302	0.002	0.000600838		3.0512	0.016	0.02089	0.00639	0.00572	0.00333	0.00302	0.002	--
3.0528	0.02067	0.02105	0.00489	0.02105	0.00466	0.00316	0.000666672			3.0528	0.02067	0.02087	0.00489	0.0067	0.00466	0.00301	0.000666672	0.000600126		3.0528	0.02067	0.02087	0.00489	0.00571	0.00466	0.00301	0.000666672	--
3.0544	0.018	0.02103	0.00629	0.02103	0.00266	0.00315	0.00133			3.0544	0.018	0.02085	0.00629	0.00669	0.00266	0.00301	0.00133	0.000599414		3.0544	0.018	0.02085	0.00629	0.0057	0.00266	0.00301	0.00133	--
3.056	0.02267	0.02101	0.0048	0.02101	0.002	0.00315	0.002			3.056	0.02267	0.02083	0.0048	0.00668	0.002	0.00301	0.002	0.000598704		3.056	0.02267	0.02083	0.0048	0.0057	0.002	0.00301	0.002	--
3.0576	0.02067	0.02099	0.00444	0.02099	0.004	0.00314	0.000666672			3.0576	0.02067	0.02081	0.00444	0.00667	0.004	0.003	0.000666672	0.000597995		3.0576	0.02067	0.02081	0.00444	0.00569	0.004	0.003	0.000666672	--
3.0592	0.01733	0.02097	0.00418	0.02097	0.00266	0.00314	0.000666672			3.0592	0.01733	0.02079	0.00418	0.00666	0.00266	0.003	0.000666672	0.000597287		3.0592	0.01733	0.02078	0.00418	0.00568	0.00266	0.003	0.000666672	--
3.0608	0.01467	0.02094	0.00537	0.02094	0.002	0.00314	0.00133			3.0608	0.01467	0.02077	0.00537	0.00665	0.002	0.003	0.00133	0.00059658		3.0608	0.01467	0.02076	0.00537	0.00567	0.002	0.003	0.00133	--
3.0624	0.02067	0.02092	0.00557	0.02092	0.00466	0.00313	0.00133			3.0624	0.02067	0.02074	0.00557	0.00664	0.00466	0.00299	0.00133	0.000595874		3.0624	0.02067	0.02074	0.00557	0.00566	0.00466	0.00299	0.00133	--
3.064	0.02667	0.0209	0.00661	0.0209	0.00466	0.00313	0.00267			3.064	0.02667	0.02072	0.00661	0.00663	0.00466	0.00299	0.00267	0.000595169		3.064	0.02667	0.02072	0.00661	0.00565	0.00466	0.00299	0.00267	--
3.0656	0.014	0.02088	0.00453	0.02088	0.00266	0.00313	0.000666672			3.0656	0.014	0.0207	0.00453	0.00662	0.00266	0.00298	0.000666672	0.000594466		3.0656	0.014	0.0207	0.00453	0.00564	0.00266	0.00299	0.000666672	--
3.0672	0.02	0.02086	0.00608	0.02086	0.00333	0.00312	0.00133			3.0672	0.02	0.02068	0.00608	0.00661	0.00333	0.00298	0.00133	0.000593764		3.0672	0.02	0.02068	0.00608	0.00563	0.00333	0.00298	0.00133	--
3.0688	0.01933	0.02084	0.00639	0.02084	0.004	0.00312	0.00133			3.0688	0.01933	0.02066	0.00639	0.0066	0.004	0.00298	0.00133	0.000593062		3.0688	0.01933	0.02066	0.00639	0.00562	0.004	0.00298	0.00133	--
3.0704	0.024	0.02081	0.00508	0.02081	0.00333	0.00312	0.00133			3.0704	0.024	0.02064	0.00508	0.00659	0.00333	0.00297	0.00133	0.000592362		3.0704	0.024	0.02063	0.00508	0.00561	0.00333	0.00297	0.00133	--
[truncated: 581 more rows]
