# Supplementary material for: Acceleration of radiative recombination for efficient perovskite LEDs
Source: Nature. 2024 May 29;630(8017):631–5. doi: 10.1038/s41586-024-07460-7 (PMC11186751; doi:10.1038/s41586-024-07460-7)
Supplement: Supplementary file 2 — . [file 41586_2024_7460_MOESM2_ESM.zip › Source Supplementary Fig. 4.xlsx]

## Sheet: Sheet1
Wavelength (nm)	Normalized intensity (a.u.)
	0 ns	50 ns	100 ns
703.99	0.00536	0.00772	0.00894
704.367	0.00192	0.00147	0.00362
704.744	0.00166	0.00129	0.0017
705.121	0.0016	0.00138	0.0017
705.498	0.003	0.00166	0.00192
705.875	0.00063857	0.00129	0.00305
706.252	0.000446999	0.00193	0.00102
706.629	0.000893997	0.0012	0.00113
707.006	0.0014	0.00147	0.00317
707.383	0.00185	0.00166	0.00238
707.76	0.000319285	0.00202	0.00238
708.137	0.00128	0.00248	0.00226
708.514	0.000766284	0.00221	0.00192
708.891	0.00134	0.00193	0.00294
709.268	0.00179	0.00202	0.00351
709.645	0.00683	0.0012	0.00577
710.022	0.00702	0.00211	0.01425
710.4	0.00626	0.00202	0.01425
710.777	0.0083	0.00441	0.0147
711.154	0.01028	0.00726	0.0069
711.531	0.00747	0.00276	0.00362
711.908	0.00517	0.00451	0.00238
712.285	0.01047	0.00368	0.000904875
712.662	0.01807	0.00202	0.00181
713.04	0.01392	0.00211	0.00328
713.417	0.00817	0.00184	0.0017
713.794	0.00556	0.00175	0.00328
714.171	0.00466	0.00129	0.00147
714.548	0.01028	0.00267	0.00204
714.926	0.01405	0.00257	0.00407
715.303	0.00511	0.00313	0.00124
715.68	0.0039	0.0057	0.000565547
716.057	0.009	0.00855	0.00204
716.435	0.01098	0.00331	0.0052
716.812	0.00913	0.00184	0.00837
717.189	0.00645	0.00184	0.00577
717.566	0.0067	0.00193	0.00905
717.944	0.00543	0.00414	0.02262
718.321	0.00805	0.00598	0.02409
718.698	0.00983	0.00809	0.01335
719.076	0.00364	0.00368	0.00792
719.453	0.0046	0.00644	0.00373
719.83	0.00945	0.00359	0.00328
720.208	0.00543	0.00405	0.00396
720.585	0.0014	0.00368	0.00554
720.962	0.00204	0.00616	0.00882
721.34	0.00115	0.0148	0.01866
721.717	0.00179	0.02004	0.02771
722.094	0.00262	0.01342	0.019
722.472	0.00121	0.01223	0.01357
722.849	0.00102	0.01122	0.01403
723.227	0.00307	0.00938	0.00735
723.604	0.00626	0.00938	0.01029
723.982	0.00473	0.00441	0.02579
724.359	0.00722	0.0046	0.02036
724.736	0.00607	0.00359	0.01584
725.114	0.00249	0.00211	0.01663
725.491	0.00441	0.00322	0.01256
725.869	0.00907	0.00395	0.00396
726.246	0.01111	0.00791	0.00362
726.624	0.0099	0.01416	0.00803
727.001	0.01935	0.01526	0.01335
727.379	0.03493	0.0114	0.01606
727.756	0.02414	0.02179	0.00905
728.134	0.01066	0.02483	0.00633
728.511	0.00849	0.01683	0.00396
728.889	0.01073	0.01609	0.01459
729.266	0.00894	0.01434	0.00814
729.644	0.00779	0.01526	0.00373
730.022	0.01545	0.00772	0.00419
730.399	0.01628	0.00634	0.00249
730.777	0.0143	0.00782	0.0052
731.154	0.01826	0.00929	0.00882
731.532	0.01475	0.01747	0.00543
731.91	0.0205	0.02289	0.00441
732.287	0.02714	0.02905	0.00486
732.665	0.01577	0.02142	0.00351
733.042	0.01003	0.02529	0.00814
733.42	0.01341	0.03816	0.00633
733.798	0.01526	0.04349	0.01685
734.175	0.02158	0.02381	0.01753
734.553	0.02158	0.04671	0.02488
734.931	0.02286	0.04423	0.038
735.308	0.02535	0.0286	0.02172
735.686	0.02018	0.02381	0.01041
736.064	0.01743	0.0149	0.0086
736.442	0.01865	0.02354	0.01663
736.819	0.01845	0.02152	0.01391
737.197	0.01545	0.02501	0.01878
737.575	0.01424	0.01802	0.02715
737.952	0.0281	0.01692	0.02522
738.33	0.03461	0.01168	0.02002
738.708	0.04489	0.01168	0.01448
739.086	0.03991	0.01444	0.00792
739.463	0.01877	0.02768	0.00566
739.841	0.01277	0.05039	0.00769
740.219	0.01577	0.04027	0.01233
740.597	0.02458	0.04515	0.02545
740.975	0.04049	0.04864	0.03269
741.352	0.03378	0.08523	0.02409
741.73	0.03289	0.09388	0.02568
742.108	0.02107	0.04432	0.02353
742.486	0.01762	0.02207	0.0449
742.864	0.02248	0.02152	0.04626
743.242	0.02484	0.02427	0.0483
743.62	0.0219	0.03944	0.05689
743.997	0.03001	0.04404	0.05135
744.375	0.0341	0.05802	0.04592
744.753	0.03563	0.04616	0.06131
745.131	0.03001	0.05885	0.04196
745.509	0.02267	0.07015	0.03201
745.887	0.02286	0.06252	0.05757
746.265	0.04496	0.04772	0.05983
746.643	0.04968	0.02832	0.0578
747.021	0.05511	0.03402	0.0604
747.399	0.06022	0.04064	0.04524
747.776	0.06328	0.04423	0.03088
748.154	0.05115	0.06243	0.04208
748.532	0.05204	0.07871	0.07013
748.91	0.04355	0.07944	0.06244
749.288	0.03927	0.12486	0.07149
749.666	0.03825	0.105	0.07691
750.044	0.04138	0.06684	0.07488
750.422	0.05243	0.04809	0.0509
750.8	0.04368	0.05636	0.0647
751.178	0.04068	0.07392	0.07273
751.556	0.0523	0.07687	0.08212
751.934	0.06782	0.07769	0.08664
752.312	0.08014	0.0639	0.07024
752.69	0.08985	0.07181	0.07827
753.068	0.08391	0.08238	0.10383
753.447	0.07465	0.07631	0.09603
753.825	0.07605	0.08487	0.07601
754.203	0.07248	0.08312	0.08076
754.581	0.07663	0.06684	0.08121
754.959	0.08927	0.07346	0.10678
755.337	0.0719	0.07668	0.09151
755.715	0.06705	0.06859	0.06085
756.093	0.07011	0.07595	0.06345
756.471	0.08614	0.06243	0.08687
756.849	0.08563	0.06822	0.07974
757.228	0.07912	0.07429	0.09603
757.606	0.06826	0.0879	0.10745
757.984	0.07011	0.08321	0.11073
758.362	0.09719	0.08762	0.10202
758.74	0.09419	0.09112	0.08551
759.118	0.10019	0.07843	0.08608
759.496	0.10766	0.09001	0.08743
759.875	0.11226	0.09121	0.09976
760.253	0.12618	0.10325	0.10395
760.631	0.12241	0.09838	0.12804
761.009	0.11475	0.13645	0.14478
761.387	0.14068	0.11833	0.14783
761.766	0.13946	0.13571	0.15405
762.144	0.1281	0.16596	0.15779
762.522	0.12222	0.1552	0.126
762.9	0.1228	0.145	0.15835
763.279	0.11865	0.17893	0.14704
763.657	0.15364	0.18086	0.13245
764.035	0.16303	0.17479	0.11537
764.413	0.19674	0.14353	0.12148
764.792	0.17637	0.13902	0.13607
765.17	0.1302	0.15741	0.11107
765.548	0.13787	0.14288	0.14059
765.927	0.12848	0.16136	0.12861
766.305	0.13091	0.1747	0.13121
766.683	0.17216	0.15088	0.17419
767.061	0.2159	0.13645	0.17905
767.44	0.23716	0.1553	0.19127
767.818	0.21679	0.16955	0.157
768.196	0.23404	0.19787	0.14399
768.575	0.2408	0.1964	0.16333
768.953	0.25013	0.22177	0.16582
769.332	0.23429	0.21865	0.14195
769.71	0.22848	0.21102	0.17792
770.088	0.20358	0.21653	0.21943
770.467	0.21858	0.27933	0.25461
770.845	0.22209	0.27814	0.24884
771.223	0.24361	0.23704	0.26366
771.602	0.23863	0.19869	0.24511
771.98	0.23921	0.19115	0.24036
772.359	0.23831	0.21377	0.26671
772.737	0.27784	0.21552	0.2528
773.115	0.29068	0.24191	0.26615
773.494	0.27893	0.26177	0.27553
773.872	0.28851	0.26848	0.28583
774.251	0.29732	0.28797	0.26728
774.629	0.28416	0.28742	0.28979
775.008	0.28148	0.30581	0.27259
775.386	0.31564	0.30839	0.23866
775.765	0.27171	0.36337	0.27678
776.143	0.28078	0.31592	0.29126
776.522	0.3039	0.34047	0.31535
776.9	0.34195	0.37845	0.35369
777.279	0.36833	0.34222	0.36195
777.657	0.36411	0.32659	0.36161
778.036	0.40849	0.32935	0.46918
778.414	0.44911	0.32448	0.43129
778.793	0.4242	0.39941	0.3443
779.171	0.42063	0.39104	0.35697
779.55	0.40006	0.38755	0.39713
779.928	0.35377	0.41973	0.41149
780.307	0.37727	0.45246	0.39226
780.685	0.4099	0.49274	0.39475
781.064	0.44323	0.48235	0.39113
781.443	0.42286	0.49503	0.37066
781.821	0.46034	0.50662	0.38389
782.2	0.49132	0.54275	0.36591
782.578	0.50888	0.51609	0.39317
782.957	0.51616	0.48051	0.4452
783.335	0.49278	0.42286	0.48332
783.714	0.4682	0.4121	0.52189
784.093	0.43768	0.37624	0.5306
784.471	0.47746	0.39472	0.51781
784.85	0.48991	0.43012	0.54213
785.229	0.50147	0.46157	0.60491
785.607	0.50153	0.43168	0.54473
785.986	0.53934	0.39932	0.46149
786.365	0.59981	0.44161	0.46692
786.743	0.58384	0.52069	0.53478
787.122	0.62267	0.54901	0.58206
787.501	0.61596	0.57227	0.53704
787.879	0.5758	0.58192	0.47755
788.258	0.60894	0.58505	0.48988
788.637	0.67554	0.63341	0.51917
789.015	0.6963	0.66265	0.51329
789.394	0.64036	0.71488	0.55265
789.773	0.68595	0.72885	0.65106
790.151	0.71405	0.61852	0.75908
790.53	0.69598	0.6553	0.73238
790.909	0.76948	0.6632	0.71372
791.288	0.79764	0.66054	0.71021
791.666	0.85192	0.7306	0.71372
792.045	0.90294	0.75211	0.67492
792.424	0.82433	0.70237	0.59665
792.803	0.72292	0.64803	0.66723
793.181	0.70013	0.6621	0.72537
793.56	0.66213	0.66017	0.64936
793.939	0.68685	0.72628	0.648
794.318	0.72918	0.82025	0.70207
794.696	0.76654	0.83864	0.72107
795.075	0.79738	0.79809	0.7187
795.454	0.84559	0.80774	0.71112
795.833	0.83097	0.76572	0.7619
796.212	0.84323	0.79441	0.82072
796.59	0.87037	0.78898	0.83486
796.969	0.87618	0.76627	0.90499
797.348	0.82178	0.72012	0.98349
797.727	0.74355	0.72251	0.95713
798.106	0.77605	0.77124	0.91777
798.485	0.80211	0.79073	0.91279
798.863	0.83544	0.82668	0.87762
799.242	0.90549	0.81326	0.84244
799.621	0.82957	0.85086	0.95623
800	0.7878	0.87633	0.93406
800.379	0.8076	0.89353	0.94808
800.758	0.87414	0.89316	0.86483
801.137	0.97439	0.9372	0.8999
801.516	1	0.9087	0.88022
801.894	0.96858	0.92175	0.79776
802.273	0.9864	0.90732	0.82887
802.652	0.9145	0.91569	0.92659
803.031	0.87184	1	1
803.41	0.92075	0.88902	0.97274
803.789	0.86181	0.92166	0.86744
804.168	0.82816	0.9155	0.94412
804.547	0.81443	0.87026	0.93247
804.926	0.8486	0.89739	0.93168
805.305	0.84508	0.9543	0.81869
805.684	0.86967	0.95826	0.78973
806.063	0.89623	0.83854	0.786
806.442	0.81596	0.7683	0.76021
806.821	0.80211	0.81436	0.7584
807.199	0.80594	0.80296	0.82785
807.578	0.88493	0.85675	0.79923
807.957	0.82637	0.83836	0.77831
808.336	0.8122	0.81013	0.72899
808.715	0.91277	0.89316	0.75093
809.094	0.97261	0.89417	0.80138
809.473	0.88448	0.88047	0.82649
809.852	0.85632	0.78071	0.7921
810.231	0.84349	0.81565	0.80805
810.61	0.80702	0.83946	0.84504
810.989	0.75766	0.77758	0.8447
811.369	0.7947	0.71515	0.82264
811.748	0.81386	0.71331	0.73883
812.127	0.87133	0.76214	0.77039
812.506	0.82733	0.76214	0.75376
812.885	0.78825	0.79239	0.73227
813.264	0.7728	0.80213	0.72548
813.643	0.77625	0.80039	0.64868
814.022	0.82822	0.86475	0.70874
814.401	0.80204	0.78678	0.6954
814.78	0.72752	0.72435	0.68657
815.159	0.7092	0.71745	0.6773
815.538	0.69432	0.77611	0.67628
815.917	0.67407	0.81979	0.66271
816.296	0.72599	0.7763	0.68284
816.675	0.7014	0.73906	0.69969
817.055	0.67957	0.82383	0.84674
817.434	0.694	0.86438	0.79867
817.813	0.69828	0.7683	0.71372
818.192	0.63608	0.66651	0.66916
818.571	0.61865	0.6895	0.72571
818.95	0.63404	0.6929	0.74007
819.329	0.63206	0.67654	0.61565
819.708	0.72095	0.68159	0.64755
820.088	0.70089	0.60969	0.64235
820.467	0.67886	0.56804	0.63873
820.846	0.6802	0.51453	0.60163
821.225	0.61098	0.49366	0.5669
821.604	0.64266	0.51315	0.58489
821.983	0.62356	0.52915	0.63579
822.363	0.64662	0.53623	0.55514
822.742	0.63844	0.4874	0.45877
823.121	0.56603	0.43086	0.45504
823.5	0.55383	0.46975	0.49565
823.879	0.53372	0.45743	0.49542
824.258	0.50575	0.49209	0.47517
824.638	0.49144	0.46745	0.51284
825.017	0.47867	0.43141	0.52098
825.396	0.51143	0.43803	0.4435
825.775	0.50026	0.39344	0.40923
826.154	0.49476	0.35886	0.47054
826.534	0.48455	0.39426	0.5013
826.913	0.42197	0.45577	0.43411
827.292	0.44138	0.41798	0.42111
827.671	0.43314	0.40116	0.3693
828.051	0.44163	0.39776	0.39464
828.43	0.45805	0.42617	0.38559
828.809	0.40211	0.44244	0.37846
829.188	0.37395	0.37036	0.43083
829.568	0.45045	0.36098	0.45244
829.947	0.44636	0.43647	0.43547
830.326	0.35026	0.44465	0.43242
830.705	0.32637	0.4258	0.4029
831.085	0.36641	0.40226	0.35652
831.464	0.36724	0.31491	0.32915
831.843	0.30192	0.27574	0.31558
832.223	0.31303	0.30388	0.31614
832.602	0.33934	0.29294	0.38616
832.981	0.31245	0.31124	0.40312
833.361	0.31022	0.35031	0.35245
833.74	0.30939	0.35859	0.29567
834.119	0.3166	0.31988	0.26954
834.498	0.31392	0.23409	0.28752
834.878	0.31277	0.24834	0.31173
835.257	0.30428	0.28218	0.31637
835.636	0.28065	0.3025	0.30879
836.016	0.33787	0.30434	0.29273
836.395	0.34278	0.28356	0.27938
836.774	0.31303	0.36006	0.28854
837.154	0.28193	0.30949	0.25959
837.533	0.27829	0.29928	0.22181
837.913	0.26054	0.28825	0.24036
838.292	0.23397	0.23207	0.28537
838.671	0.24151	0.24917	0.26807
839.051	0.24649	0.24035	0.23097
839.43	0.24176	0.23501	0.17883
839.809	0.26507	0.1963	0.15055
840.189	0.2751	0.21745	0.14535
840.568	0.25032	0.20936	0.17374
840.947	0.25185	0.18876	0.19274
841.327	0.25971	0.14711	0.17781
841.706	0.27573	0.15686	0.15948
842.086	0.26481	0.17828	0.15304
842.465	0.256	0.14371	0.14512
842.845	0.24923	0.1484	0.15089
843.224	0.25185	0.16293	0.18867
843.603	0.21347	0.16854	0.16808
843.983	0.20709	0.20725	0.13347
844.362	0.1963	0.17433	0.1829
844.742	0.18257	0.14619	0.16819
845.121	0.16335	0.13994	0.16401
845.5	0.1705	0.13829	0.22124
845.88	0.1758	0.12891	0.26547
846.259	0.1461	0.13792	0.22022
846.639	0.15492	0.19024	0.13788
847.018	0.17727	0.17488	0.11266
847.398	0.17324	0.14013	0.12533
847.777	0.16954	0.11024	0.13177
848.157	0.18429	0.12008	0.16423
848.536	0.16054	0.14583	0.15982
848.916	0.14227	0.12256	0.12295
849.295	0.13582	0.10758	0.10757
849.674	0.11252	0.10859	0.07771
850.054	0.09547	0.11769	0.09807
850.433	0.09259	0.12505	0.09467
850.813	0.08365	0.10951	0.10644
851.192	0.08314	0.11797	0.1182
851.572	0.08678	0.09516	0.09841
851.951	0.08167	0.0947	0.09433
852.331	0.08544	0.0833	0.08709
852.71	0.10945	0.05682	0.06866
853.09	0.11533	0.05958	0.0768
853.469	0.13072	0.08468	0.09931
853.849	0.12254	0.08229	0.0794
854.229	0.08799	0.06427	0.09252
854.608	0.07573	0.0674	0.12827
854.988	0.0795	0.0662	0.1208
855.367	0.07267	0.07273	0.07771
855.747	0.0659	0.07861	0.05508
856.126	0.0659	0.07135	0.06425
856.506	0.06213	0.06537	0.05316
856.885	0.05964	0.05691	0.04547
857.265	0.05326	0.07631	0.05192
857.644	0.04885	0.06841	0.05327
858.024	0.05587	0.06445	0.04524
858.403	0.07152	0.05498	0.06051
858.783	0.06469	0.05728	0.04875
859.163	0.06315	0.05986	0.0449
859.542	0.05562	0.04928	0.04524
859.922	0.05275	0.05011	0.04739
860.301	0.06239	0.05434	0.05904
860.681	0.04559	0.05443	0.05531
861.06	0.04623	0.05434	0.05644
861.44	0.06373	0.04836	0.04343
861.82	0.04572	0.04625	0.04377
862.199	0.04598	0.04367	0.03902
862.579	0.05351	0.04101	0.03484
862.958	0.04949	0.02988	0.04072
863.338	0.03889	0.03071	0.04128
863.718	0.03768	0.0434	0.06481
864.097	0.04872	0.02639	0.07759
864.477	0.05319	0.0206	0.05486
864.856	0.06309	0.02878	0.05033
865.236	0.05051	0.0331	0.05701
865.616	0.03161	0.03898	0.05678
865.995	0.01705	0.06804	0.05214
866.375	0.01686	0.07788	0.04276
866.755	0.02567	0.04358	0.02884
867.134	0.02605	0.05259	0.02692
867.514	0.02254	0.05434	0.02273
867.893	0.02535	0.03236	0.03834
868.273	0.04342	0.01968	0.02149
868.653	0.0357	0.01802	0.01855
869.032	0.01424	0.01333	0.01742
869.412	0.01539	0.01425	0.01832
869.792	0.02567	0.01122	0.02511
870.171	0.01941	0.0206	0.01323
870.551	0.02522	0.0297	0.01448
870.931	0.01718	0.04082	0.02262
871.31	0.01667	0.03678	0.02805
871.69	0.01437	0.03117	0.02466
872.07	0.01296	0.02437	0.01685
872.449	0.01558	0.0205	0.01832
872.829	0.01284	0.02271	0.02477
873.209	0.0166	0.01931	0.01923
873.588	0.02184	0.01701	0.02647
873.968	0.02944	0.01563	0.01765
874.348	0.02874	0.01444	0.01945
874.727	0.03455	0.0194	0.01844
875.107	0.03225	0.02538	0.01866
875.487	0.02299	0.02032	0.00973
875.866	0.00837	0.02317	0.01233
876.246	0.00945	0.01738	0.00769
876.626	0.01673	0.00993	0.00645
877.006	0.0175	0.01067	0.00566
877.385	0.00964	0.01195	0.00305
877.765	0.01226	0.00625	0.00305
878.145	0.01137	0.00855	0.00566
878.524	0.01258	0.0069	0.00362
878.904	0.00932	0.00542	0.01357
879.284	0.00485	0.00736	0.00916
879.664	0.00658	0.00846	0.00713
880.043	0.00524	0.00634	0.00871
880.423	0.00549	0.01683	0.00633
880.803	0.00536	0.02372	0.0086
881.182	0.00926	0.01214	0.00441
881.562	0.00626	0.01186	0.0026
881.942	0.00517	0.00625	0.00577
882.322	0.00677	0.00662	0.00995
882.701	0.00345	0.00276	0.01041
883.081	0.00402	0.00441	0.01493
883.461	0.00773	0.00395	0.0155
883.841	0.01367	0.00248	0.0319
884.22	0.01973	0.0023	0.02624
884.6	0.01335	0.00202	0.00995
884.98	0.01009	0.00368	0.0069
885.36	0.00607	0.00579	0.00305
885.739	0.00255	0.00542	0.00396
886.119	0.00192	0.00368	0.0026
886.499	0.00192	0.00303	0.00283
886.879	0.00377	0.00322	0.00837
887.258	0.00498	0.00497	0.00679
887.638	0.00255	0.00414	0.00814
888.018	0.00294	0.00441	0.00328
888.398	0.00504	0.00331	0.00204
888.778	0.01258	0.00359	0.000791766
889.157	0.00862	0.00211	0.00305
889.537	0.00485	0	0.00249
889.917	0.00204	0.0023	0.00238
890.297	0.00313	0.0023	0.00294
890.676	0.00677	0.000275837	0.00226
891.056	0.01022	0.00184	0.00362
891.436	0.00294	0.00184	0.00294
891.816	0.00172	0.00193	0.00124
892.196	0.00243	0.00294	0.00136
892.575	0.00192	0.00257	0.00192
892.955	0.00166	0.00156	0.00147
893.335	0.00083014	0.0012	0
893.715	0.0016	0.00221	0.000339328
894.095	0.000702427	0.0023	0.00226
894.474	0.00243	0.00331	0.000565547
894.854	0.00153	0.00257	0.00215
895.234	0.00192	0.00239	0.0017
895.614	0.0016	0.00193	0.00136
895.994	0.00255	0.0011	0.00113
896.374	0.0014	0.000551673	0.00204
896.753	0	0.00386	0.00905
897.133	0.000702427	0.0057	0.00532
