# Supplementary material for: Acceleration of radiative recombination for efficient perovskite LEDs
Source: Nature. 2024 May 29;630(8017):631–5. doi: 10.1038/s41586-024-07460-7 (PMC11186751; doi:10.1038/s41586-024-07460-7)
Supplement: Supplementary file 2 — . [file 41586_2024_7460_MOESM2_ESM.zip › Source Supplementary Fig. 5.xlsx]

## Sheet: cubic-bandstructure
band index k point	1	2	3	4	5	6	7	8	9	10	11	12	13	14	15	16	17	18	19	20	21	22	23	24	25	26	27	28	29	30	31	32	33	34	35	36	37	38	39	40	41	42	43	44	45	46	47	48	49
1	-21.6045	-21.6043	-19.3997	-19.3995	-18.9661	-18.9661	-18.9324	-18.9323	-16.4279	-16.4279	-16.3882	-16.3882	-16.3527	-16.3527	-13.5277	-13.5274	-13.1349	-13.1347	-12.4764	-12.4763	-12.157	-12.1569	-11.4928	-11.4923	-10.8166	-10.8162	-8.9374	-8.9371	-7.7105	-7.7104	-7.5177	-7.5172	-6.9874	-6.987	-4.7147	-4.7146	-4.468	-4.4679	-4.3442	-4.3442	-3.7273	-3.727	-2.9928	-2.9927	-2.5491	-2.5489	-2.3082	-2.3082	-2.0966
2	-21.6045	-21.6043	-19.3997	-19.3995	-18.9661	-18.9661	-18.9324	-18.9323	-16.4279	-16.4279	-16.3882	-16.3881	-16.3527	-16.3527	-13.5275	-13.5272	-13.135	-13.1348	-12.4763	-12.4763	-12.1575	-12.1574	-11.4926	-11.4921	-10.8166	-10.8162	-8.9375	-8.9372	-7.7132	-7.7132	-7.5178	-7.5173	-6.9874	-6.9869	-4.7144	-4.7144	-4.4643	-4.4643	-4.3411	-4.341	-3.7273	-3.727	-2.9925	-2.9924	-2.5492	-2.549	-2.3087	-2.3086	-2.0967
3	-21.6045	-21.6043	-19.3997	-19.3994	-18.9661	-18.9661	-18.9323	-18.9322	-16.4279	-16.4278	-16.3881	-16.388	-16.3527	-16.3527	-13.5267	-13.5264	-13.1353	-13.1351	-12.4763	-12.4762	-12.1591	-12.159	-11.4919	-11.4914	-10.8167	-10.8163	-8.9376	-8.9373	-7.7214	-7.7213	-7.5181	-7.5176	-6.9872	-6.9867	-4.7137	-4.7136	-4.4543	-4.4542	-4.3309	-4.3308	-3.7273	-3.727	-2.9917	-2.9915	-2.5494	-2.5492	-2.3101	-2.31	-2.0971
4	-21.6045	-21.6042	-19.3997	-19.3994	-18.9661	-18.9661	-18.9323	-18.9322	-16.4278	-16.4278	-16.3879	-16.3879	-16.3527	-16.3527	-13.5254	-13.5251	-13.1357	-13.1355	-12.4762	-12.4761	-12.1616	-12.1616	-11.4908	-11.4903	-10.8169	-10.8165	-8.9378	-8.9375	-7.7349	-7.7348	-7.5184	-7.5179	-6.9869	-6.9865	-4.7125	-4.7124	-4.4404	-4.4403	-4.3115	-4.3115	-3.7272	-3.7269	-2.9901	-2.99	-2.5497	-2.5495	-2.3125	-2.3124	-2.0976
5	-21.6045	-21.6042	-19.3996	-19.3994	-18.9661	-18.9661	-18.9323	-18.9322	-16.4277	-16.4277	-16.3877	-16.3877	-16.3527	-16.3527	-13.5236	-13.5233	-13.1363	-13.1361	-12.4759	-12.4759	-12.1652	-12.1651	-11.4893	-11.4888	-10.8171	-10.8167	-8.938	-8.9377	-7.7533	-7.7532	-7.5185	-7.518	-6.9865	-6.9861	-4.7109	-4.7108	-4.426	-4.4259	-4.2806	-4.2805	-3.7272	-3.7269	-2.9878	-2.9877	-2.5501	-2.55	-2.3157	-2.3156	-2.0981
6	-21.6045	-21.6042	-19.3996	-19.3994	-18.9661	-18.9661	-18.9322	-18.9321	-16.4276	-16.4276	-16.3875	-16.3874	-16.3527	-16.3526	-13.5214	-13.5211	-13.137	-13.1368	-12.4756	-12.4755	-12.1698	-12.1697	-11.4874	-11.4869	-10.8173	-10.8169	-8.9383	-8.938	-7.7761	-7.776	-7.5184	-7.5178	-6.986	-6.9856	-4.7088	-4.7087	-4.4131	-4.413	-4.2369	-4.2368	-3.7271	-3.7268	-2.9846	-2.9845	-2.5507	-2.5505	-2.3197	-2.3196	-2.0986
7	-21.6044	-21.6042	-19.3996	-19.3994	-18.9661	-18.9661	-18.9321	-18.932	-16.4275	-16.4275	-16.3871	-16.3871	-16.3526	-16.3526	-13.5187	-13.5184	-13.138	-13.1378	-12.4751	-12.475	-12.1753	-12.1752	-11.4851	-11.4846	-10.8176	-10.8172	-8.9387	-8.9383	-7.8029	-7.8028	-7.5178	-7.5172	-6.9854	-6.985	-4.7064	-4.7063	-4.4021	-4.4021	-4.1815	-4.1814	-3.727	-3.7267	-2.9804	-2.9803	-2.5513	-2.5511	-2.3243	-2.3242	-2.0987
8	-21.6044	-21.6041	-19.3996	-19.3994	-18.966	-18.966	-18.932	-18.932	-16.4274	-16.4274	-16.3868	-16.3867	-16.3526	-16.3526	-13.5156	-13.5152	-13.1391	-13.1389	-12.4743	-12.4742	-12.1816	-12.1816	-11.4826	-11.4821	-10.8179	-10.8175	-8.9391	-8.9387	-7.8327	-7.8326	-7.5168	-7.5162	-6.9847	-6.9843	-4.7036	-4.7036	-4.3924	-4.3924	-4.1164	-4.1164	-3.7268	-3.7265	-2.9748	-2.9747	-2.552	-2.5518	-2.3295	-2.3294	-2.0984
9	-21.6044	-21.6041	-19.3996	-19.3993	-18.966	-18.966	-18.9319	-18.9319	-16.4273	-16.4273	-16.3864	-16.3863	-16.3526	-16.3525	-13.512	-13.5117	-13.1405	-13.1403	-12.4732	-12.4732	-12.1889	-12.1888	-11.4799	-11.4794	-10.8183	-10.8179	-8.9395	-8.9392	-7.8649	-7.8648	-7.5154	-7.5149	-6.984	-6.9835	-4.7006	-4.7005	-4.3835	-4.3834	-4.0441	-4.0441	-3.7267	-3.7264	-2.9675	-2.9674	-2.5527	-2.5525	-2.335	-2.3349	-2.0973
10	-21.6043	-21.604	-19.3995	-19.3993	-18.966	-18.966	-18.9318	-18.9318	-16.4271	-16.4271	-16.3859	-16.3859	-16.3525	-16.3525	-13.5082	-13.5079	-13.1421	-13.1418	-12.4718	-12.4717	-12.1969	-12.1968	-11.477	-11.4765	-10.8186	-10.8182	-8.94	-8.9397	-7.8987	-7.8986	-7.5137	-7.5131	-6.9832	-6.9827	-4.6973	-4.6972	-4.3749	-4.3748	-3.9669	-3.9668	-3.7266	-3.7263	-2.9581	-2.958	-2.5534	-2.5533	-2.3404	-2.3403	-2.0954
11	-21.6043	-21.604	-19.3995	-19.3993	-18.9659	-18.9659	-18.9317	-18.9317	-16.427	-16.427	-16.3855	-16.3855	-16.3525	-16.3524	-13.504	-13.5037	-13.1438	-13.1436	-12.4699	-12.4699	-12.2056	-12.2055	-11.4739	-11.4735	-10.819	-10.8186	-8.9405	-8.9402	-7.9334	-7.9332	-7.5116	-7.5111	-6.9823	-6.9819	-4.6938	-4.6937	-4.3664	-4.3664	-3.8871	-3.887	-3.7264	-3.7261	-2.9461	-2.9461	-2.5542	-2.554	-2.3454	-2.3454	-2.0921
12	-21.6042	-21.6039	-19.3995	-19.3993	-18.9659	-18.9659	-18.9316	-18.9315	-16.4268	-16.4268	-16.385	-16.385	-16.3524	-16.3524	-13.4996	-13.4993	-13.1458	-13.1456	-12.4676	-12.4675	-12.215	-12.2149	-11.4709	-11.4704	-10.8195	-10.8191	-8.941	-8.9407	-7.9681	-7.968	-7.5094	-7.5088	-6.9814	-6.981	-4.6901	-4.69	-4.358	-4.358	-3.8072	-3.8071	-3.7263	-3.726	-2.9311	-2.931	-2.5549	-2.5548	-2.3496	-2.3496	-2.0874
13	-21.6042	-21.6039	-19.3995	-19.3992	-18.9659	-18.9659	-18.9315	-18.9314	-16.4267	-16.4267	-16.3845	-16.3845	-16.3524	-16.3523	-13.495	-13.4947	-13.1479	-13.1477	-12.4647	-12.4647	-12.225	-12.2249	-11.4678	-11.4673	-10.8199	-10.8195	-8.9416	-8.9412	-8.0025	-8.0023	-7.5069	-7.5063	-6.9805	-6.9801	-4.6864	-4.6863	-4.3497	-4.3496	-3.7299	-3.7298	-3.7261	-3.7258	-2.9125	-2.9124	-2.5556	-2.5555	-2.3524	-2.3523	-2.0809
14	-21.6041	-21.6039	-19.3994	-19.3992	-18.9658	-18.9658	-18.9314	-18.9313	-16.4265	-16.4265	-16.384	-16.384	-16.3523	-16.3522	-13.4903	-13.4899	-13.1502	-13.15	-12.4613	-12.4612	-12.2354	-12.2354	-11.4648	-11.4643	-10.8203	-10.8199	-8.9421	-8.9418	-8.0357	-8.0356	-7.5044	-7.5038	-6.9796	-6.9792	-4.6827	-4.6826	-4.3414	-4.3414	-3.7259	-3.7256	-3.6575	-3.6574	-2.8903	-2.8902	-2.5562	-2.5561	-2.3532	-2.3531	-2.0721
15	-21.6041	-21.6038	-19.3994	-19.3992	-18.9658	-18.9658	-18.9313	-18.9312	-16.4264	-16.4264	-16.3835	-16.3835	-16.3522	-16.3522	-13.4855	-13.4852	-13.1526	-13.1524	-12.4572	-12.4571	-12.2463	-12.2463	-11.4619	-11.4615	-10.8207	-10.8203	-8.9426	-8.9423	-8.0675	-8.0674	-7.5018	-7.5012	-6.9787	-6.9783	-4.679	-4.6789	-4.3334	-4.3333	-3.7258	-3.7255	-3.5923	-3.5922	-2.8648	-2.8648	-2.5566	-2.5565	-2.3514	-2.3513	-2.0607
16	-21.604	-21.6038	-19.3994	-19.3992	-18.9658	-18.9658	-18.9312	-18.9311	-16.4263	-16.4263	-16.383	-16.383	-16.3522	-16.3521	-13.4808	-13.4804	-13.1551	-13.155	-12.4525	-12.4524	-12.2576	-12.2575	-11.4592	-11.4587	-10.8211	-10.8207	-8.9431	-8.9428	-8.0974	-8.0972	-7.4992	-7.4987	-6.9779	-6.9774	-4.6754	-4.6753	-4.3256	-4.3256	-3.7256	-3.7253	-3.5358	-3.5356	-2.8373	-2.8373	-2.5568	-2.5567	-2.3466	-2.3465	-2.0465
17	-21.604	-21.6037	-19.3994	-19.3991	-18.9657	-18.9657	-18.9311	-18.931	-16.4261	-16.4261	-16.3826	-16.3826	-16.3521	-16.352	-13.4762	-13.4758	-13.1577	-13.1575	-12.4472	-12.4471	-12.269	-12.2689	-11.4567	-11.4562	-10.8215	-10.8211	-8.9436	-8.9433	-8.1249	-8.1248	-7.4968	-7.4962	-6.9771	-6.9766	-4.672	-4.6719	-4.3182	-4.3182	-3.7255	-3.7252	-3.4886	-3.4885	-2.8097	-2.8096	-2.5567	-2.5565	-2.3387	-2.3386	-2.0293
18	-21.604	-21.6037	-19.3993	-19.3991	-18.9657	-18.9657	-18.931	-18.9309	-16.426	-16.426	-16.3822	-16.3822	-16.352	-16.352	-13.4718	-13.4715	-13.1602	-13.16	-12.4412	-12.4412	-12.2806	-12.2805	-11.4543	-11.4538	-10.8219	-10.8215	-8.944	-8.9437	-8.1499	-8.1498	-7.4944	-7.4939	-6.9763	-6.9759	-4.6688	-4.6687	-4.3114	-4.3113	-3.7253	-3.725	-3.4507	-3.4505	-2.784	-2.784	-2.5561	-2.556	-2.3279	-2.3279	-2.0096
19	-21.6039	-21.6036	-19.3993	-19.3991	-18.9657	-18.9657	-18.9309	-18.9308	-16.4259	-16.4259	-16.3818	-16.3818	-16.352	-16.3519	-13.4678	-13.4674	-13.1625	-13.1624	-12.4347	-12.4347	-12.2921	-12.292	-11.4523	-11.4518	-10.8222	-10.8218	-8.9444	-8.9441	-8.172	-8.1719	-7.4923	-7.4917	-6.9756	-6.9752	-4.6659	-4.6659	-4.3051	-4.3051	-3.7252	-3.7249	-3.421	-3.4208	-2.7622	-2.7622	-2.5552	-2.5551	-2.3155	-2.3154	-1.9888
20	-21.6039	-21.6036	-19.3993	-19.3991	-18.9657	-18.9656	-18.9308	-18.9307	-16.4259	-16.4258	-16.3815	-16.3815	-16.3519	-16.3518	-13.4641	-13.4638	-13.1647	-13.1646	-12.4278	-12.4278	-12.3034	-12.3034	-11.4505	-11.45	-10.8225	-10.8221	-8.9448	-8.9445	-8.191	-8.1909	-7.4904	-7.4899	-6.975	-6.9746	-4.6634	-4.6633	-4.2997	-4.2996	-3.7251	-3.7248	-3.3983	-3.3982	-2.7451	-2.7451	-2.5541	-2.554	-2.3026	-2.3025	-1.9692
21	-21.6039	-21.6036	-19.3993	-19.3991	-18.9656	-18.9656	-18.9308	-18.9307	-16.4258	-16.4258	-16.3812	-16.3812	-16.3519	-16.3518	-13.461	-13.4606	-13.1667	-13.1665	-12.4206	-12.4206	-12.3143	-12.3142	-11.449	-11.4485	-10.8227	-10.8223	-8.9451	-8.9448	-8.2068	-8.2067	-7.4888	-7.4883	-6.9745	-6.9741	-4.6613	-4.6612	-4.295	-4.295	-3.725	-3.7247	-3.3816	-3.3814	-2.7327	-2.7327	-2.5529	-2.5528	-2.2907	-2.2906	-1.9535
22	-21.6039	-21.6036	-19.3993	-19.3991	-18.9656	-18.9656	-18.9307	-18.9306	-16.4257	-16.4257	-16.381	-16.381	-16.3518	-16.3518	-13.4584	-13.4581	-13.1682	-13.1681	-12.4135	-12.4134	-12.3243	-12.3243	-11.4478	-11.4473	-10.8229	-10.8225	-8.9453	-8.945	-8.2192	-8.2191	-7.4876	-7.487	-6.9741	-6.9737	-4.6595	-4.6595	-4.2913	-4.2912	-3.7249	-3.7247	-3.3696	-3.3695	-2.7242	-2.7242	-2.5518	-2.5517	-2.2807	-2.2806	-1.9432
23	-21.6038	-21.6036	-19.3993	-19.399	-18.9656	-18.9656	-18.9307	-18.9306	-16.4257	-16.4257	-16.3808	-16.3808	-16.3518	-16.3517	-13.4566	-13.4562	-13.1694	-13.1693	-12.407	-12.407	-12.3329	-12.3328	-11.447	-11.4465	-10.8231	-10.8226	-8.9455	-8.9452	-8.2282	-8.228	-7.4866	-7.486	-6.9738	-6.9734	-4.6583	-4.6582	-4.2886	-4.2885	-3.7249	-3.7246	-3.3617	-3.3615	-2.7189	-2.7189	-2.551	-2.5508	-2.2733	-2.2732	-1.9377
24	-21.6038	-21.6035	-19.3993	-19.399	-18.9656	-18.9656	-18.9306	-18.9306	-16.4257	-16.4257	-16.3807	-16.3807	-16.3518	-16.3517	-13.4554	-13.4551	-13.1702	-13.17	-12.4022	-12.4021	-12.339	-12.3389	-11.4464	-11.446	-10.8231	-10.8227	-8.9456	-8.9453	-8.2336	-8.2334	-7.4861	-7.4855	-6.9736	-6.9732	-4.6575	-4.6575	-4.2869	-4.2869	-3.7249	-3.7246	-3.3571	-3.357	-2.716	-2.716	-2.5505	-2.5503	-2.2688	-2.2687	-1.9353
25	-21.6038	-21.6035	-19.3993	-19.399	-18.9656	-18.9656	-18.9306	-18.9305	-16.4257	-16.4256	-16.3807	-16.3807	-16.3518	-16.3517	-13.455	-13.4547	-13.1704	-13.1702	-12.4003	-12.4003	-12.3413	-12.3412	-11.4463	-11.4458	-10.8232	-10.8228	-8.9456	-8.9453	-8.2354	-8.2352	-7.4859	-7.4853	-6.9736	-6.9731	-4.6573	-4.6572	-4.2864	-4.2863	-3.7249	-3.7246	-3.3556	-3.3555	-2.7151	-2.7151	-2.5503	-2.5501	-2.2673	-2.2672	-1.9347
26	-21.6038	-21.6035	-19.3993	-19.399	-18.9656	-18.9656	-18.9306	-18.9305	-16.4257	-16.4256	-16.3807	-16.3807	-16.3518	-16.3517	-13.455	-13.4547	-13.1704	-13.1702	-12.4003	-12.4003	-12.3413	-12.3412	-11.4463	-11.4458	-10.8232	-10.8228	-8.9456	-8.9453	-8.2354	-8.2352	-7.4859	-7.4853	-6.9736	-6.9731	-4.6573	-4.6572	-4.2864	-4.2863	-3.7249	-3.7246	-3.3556	-3.3555	-2.7151	-2.7151	-2.5503	-2.5501	-2.2673	-2.2672	-1.9347
27	-21.6038	-21.6035	-19.3994	-19.3992	-18.9656	-18.9656	-18.9306	-18.9305	-16.4257	-16.4256	-16.3807	-16.3807	-16.3518	-16.3517	-13.4545	-13.4541	-13.1702	-13.1701	-12.4004	-12.4004	-12.3415	-12.3414	-11.4461	-11.4456	-10.823	-10.8227	-8.9468	-8.9462	-8.2381	-8.238	-7.4858	-7.4851	-6.9734	-6.973	-4.657	-4.6568	-4.2804	-4.2802	-3.7263	-3.726	-3.3555	-3.3549	-2.7153	-2.7142	-2.5513	-2.5496	-2.2709	-2.2662	-1.9461
28	-21.6036	-21.6033	-19.3998	-19.3996	-18.9656	-18.9656	-18.9306	-18.9305	-16.4256	-16.4256	-16.3806	-16.3806	-16.3518	-16.3517	-13.453	-13.4525	-13.1696	-13.1695	-12.4006	-12.4006	-12.3421	-12.3419	-11.4458	-11.4452	-10.8226	-10.8225	-8.95	-8.9492	-8.2464	-8.2463	-7.4855	-7.4848	-6.973	-6.9726	-4.656	-4.6557	-4.2626	-4.2621	-3.7308	-3.7305	-3.3547	-3.3537	-2.7148	-2.7126	-2.5529	-2.5493	-2.2767	-2.2675	-1.9567
29	-21.6034	-21.6031	-19.4005	-19.4003	-18.9656	-18.9656	-18.9306	-18.9305	-16.4256	-16.4255	-16.3805	-16.3804	-16.3517	-16.3517	-13.4504	-13.4499	-13.1686	-13.1685	-12.4011	-12.401	-12.343	-12.3427	-11.4451	-11.4445	-10.822	-10.822	-8.9553	-8.9543	-8.26	-8.2598	-7.485	-7.4842	-6.9723	-6.9719	-4.6543	-4.6539	-4.2333	-4.2325	-3.738	-3.7377	-3.3532	-3.3518	-2.7141	-2.7106	-2.5548	-2.5491	-2.2839	-2.2709	-1.9663
30	-21.6031	-21.6028	-19.4015	-19.4013	-18.9656	-18.9656	-18.9305	-18.9304	-16.4255	-16.4255	-16.3803	-16.3803	-16.3517	-16.3516	-13.4468	-13.4462	-13.1672	-13.1672	-12.4017	-12.4015	-12.3442	-12.3438	-11.4441	-11.4436	-10.8214	-10.8213	-8.9625	-8.9612	-8.2783	-8.2782	-7.4843	-7.4835	-6.9714	-6.9709	-4.6519	-4.6515	-4.193	-4.1919	-3.7478	-3.7474	-3.351	-3.3491	-2.7137	-2.7088	-2.5567	-2.5488	-2.2919	-2.2756	-1.975
31	-21.6026	-21.6024	-19.4027	-19.4025	-18.9655	-18.9655	-18.9304	-18.9304	-16.4254	-16.4253	-16.38	-16.38	-16.3516	-16.3516	-13.4422	-13.4416	-13.1656	-13.1656	-12.4025	-12.4022	-12.3458	-12.3453	-11.4428	-11.4423	-10.8207	-10.8204	-8.9715	-8.9701	-8.301	-8.3009	-7.4834	-7.4826	-6.9702	-6.9698	-4.6489	-4.6484	-4.1428	-4.1413	-3.7598	-3.7595	-3.348	-3.3455	-2.7141	-2.7077	-2.5581	-2.5479	-2.2998	-2.2809	-1.9833
32	-21.6022	-21.6019	-19.4041	-19.4039	-18.9655	-18.9655	-18.9304	-18.9303	-16.4252	-16.4252	-16.3797	-16.3797	-16.3516	-16.3515	-13.4367	-13.4361	-13.1638	-13.1637	-12.4035	-12.403	-12.3477	-12.347	-11.4412	-11.4406	-10.8199	-10.8195	-8.9821	-8.9805	-8.3275	-8.3273	-7.4823	-7.4815	-6.9688	-6.9683	-4.6454	-4.6448	-4.0838	-4.0818	-3.7737	-3.7734	-3.3442	-3.3411	-2.7159	-2.708	-2.5586	-2.5461	-2.3069	-2.2859	-1.9914
33	-21.6016	-21.6013	-19.4058	-19.4055	-18.9655	-18.9655	-18.9303	-18.9302	-16.4251	-16.4251	-16.3794	-16.3794	-16.3515	-16.3515	-13.4302	-13.4296	-13.1618	-13.1617	-12.4046	-12.4039	-12.3499	-12.3489	-11.4392	-11.4387	-10.819	-10.8185	-8.9943	-8.9925	-8.3569	-8.3568	-7.4811	-7.4802	-6.9672	-6.9667	-4.6413	-4.6406	-4.0172	-4.0148	-3.7892	-3.7888	-3.3394	-3.3355	-2.7196	-2.7104	-2.5578	-2.5429	-2.3125	-2.2899	-1.9993
34	-21.601	-21.6007	-19.4076	-19.4073	-18.9655	-18.9655	-18.9302	-18.9301	-16.4249	-16.4249	-16.3791	-16.379	-16.3515	-16.3514	-13.423	-13.4223	-13.1597	-13.1596	-12.4059	-12.4049	-12.3523	-12.351	-11.4369	-11.4363	-10.8181	-10.8175	-9.0077	-9.0059	-8.3887	-8.3886	-7.4798	-7.4788	-6.9654	-6.9649	-4.6367	-4.636	-3.945	-3.942	-3.8057	-3.8052	-3.3335	-3.3285	-2.7254	-2.715	-2.5552	-2.5383	-2.3162	-2.2925	-2.0069
35	-21.6003	-21.6	-19.4095	-19.4093	-18.9654	-18.9654	-18.9301	-18.93	-16.4248	-16.4248	-16.3787	-16.3786	-16.3514	-16.3513	-13.415	-13.4143	-13.1577	-13.1575	-12.4073	-12.4059	-12.355	-12.3533	-11.4342	-11.4336	-10.8172	-10.8165	-9.0223	-9.0203	-8.4222	-8.4221	-7.4783	-7.4773	-6.9634	-6.963	-4.6317	-4.631	-3.8701	-3.8672	-3.8219	-3.8203	-3.326	-3.3198	-2.7331	-2.722	-2.5507	-2.5321	-2.3178	-2.2933	-2.0139
36	-21.5996	-21.5993	-19.4116	-19.4113	-18.9654	-18.9654	-18.93	-18.9299	-16.4246	-16.4246	-16.3782	-16.3782	-16.3513	-16.3512	-13.4063	-13.4056	-13.1557	-13.1556	-12.4089	-12.407	-12.3578	-12.3558	-11.4311	-11.4306	-10.8164	-10.8157	-9.0376	-9.0355	-8.4566	-8.4565	-7.4768	-7.4758	-6.9614	-6.9609	-4.6264	-4.6257	-3.8447	-3.8441	-3.7881	-3.7817	-3.3165	-3.3089	-2.7426	-2.731	-2.5444	-2.5243	-2.3171	-2.2922	-2.02
37	-21.5989	-21.5986	-19.4137	-19.4135	-18.9654	-18.9654	-18.9299	-18.9298	-16.4244	-16.4244	-16.3778	-16.3778	-16.3512	-16.3511	-13.3971	-13.3963	-13.1539	-13.1538	-12.4104	-12.4082	-12.3609	-12.3584	-11.4277	-11.4272	-10.8157	-10.8149	-9.0535	-9.0514	-8.4914	-8.4912	-7.4752	-7.4741	-6.9592	-6.9588	-4.6209	-4.6201	-3.8614	-3.8612	-3.7126	-3.7051	-3.3042	-3.2949	-2.7533	-2.7414	-2.5363	-2.5149	-2.314	-2.2892	-2.0247
38	-21.5981	-21.5978	-19.4159	-19.4156	-18.9654	-18.9653	-18.9298	-18.9297	-16.4243	-16.4242	-16.3774	-16.3774	-16.3511	-16.351	-13.3873	-13.3866	-13.1525	-13.1523	-12.412	-12.4093	-12.364	-12.3611	-11.424	-11.4235	-10.8151	-10.8143	-9.0698	-9.0676	-8.5258	-8.5257	-7.4735	-7.4725	-6.9571	-6.9566	-4.6153	-4.6144	-3.8792	-3.879	-3.6407	-3.6317	-3.2879	-3.2767	-2.7648	-2.7527	-2.5265	-2.504	-2.3086	-2.2843	-2.0273
39	-21.5974	-21.5971	-19.418	-19.4178	-18.9653	-18.9653	-18.9296	-18.9296	-16.4241	-16.4241	-16.377	-16.3769	-16.351	-16.3509	-13.3772	-13.3765	-13.1513	-13.1512	-12.4136	-12.4104	-12.3672	-12.3638	-11.4201	-11.4196	-10.8147	-10.8139	-9.0861	-9.0839	-8.5594	-8.5592	-7.4719	-7.4709	-6.9549	-6.9544	-4.6096	-4.6087	-3.8967	-3.8966	-3.5768	-3.5661	-3.2661	-3.2532	-2.7765	-2.7644	-2.515	-2.4917	-2.3007	-2.2776	-2.0271
40	-21.5966	-21.5963	-19.4202	-19.4199	-18.9653	-18.9653	-18.9295	-18.9294	-16.4239	-16.4239	-16.3765	-16.3765	-16.3508	-16.3508	-13.3669	-13.3661	-13.1507	-13.1505	-12.4151	-12.4115	-12.3704	-12.3666	-11.4159	-11.4154	-10.8144	-10.8137	-9.1021	-9.1	-8.5916	-8.5914	-7.4703	-7.4693	-6.9527	-6.9522	-4.6039	-4.6031	-3.9135	-3.9135	-3.5237	-3.512	-3.2379	-3.2241	-2.7879	-2.7758	-2.502	-2.4784	-2.2904	-2.269	-2.0234
41	-21.5959	-21.5956	-19.4222	-19.422	-18.9653	-18.9652	-18.9294	-18.9293	-16.4238	-16.4238	-16.3761	-16.3761	-16.3507	-16.3507	-13.3564	-13.3556	-13.1505	-13.1503	-12.4164	-12.4124	-12.3736	-12.3694	-11.4117	-11.4112	-10.8143	-10.8136	-9.1176	-9.1156	-8.622	-8.6218	-7.4687	-7.4677	-6.9506	-6.9502	-4.5984	-4.5976	-3.9295	-3.9295	-3.4826	-3.4709	-3.2041	-3.1907	-2.7987	-2.7866	-2.4884	-2.4649	-2.2777	-2.2585	-2.0153
42	-21.5952	-21.595	-19.4242	-19.4239	-18.9652	-18.9652	-18.9293	-18.9292	-16.4236	-16.4236	-16.3757	-16.3757	-16.3506	-16.3505	-13.346	-13.3453	-13.1508	-13.1507	-12.4175	-12.4132	-12.3766	-12.3721	-11.4075	-11.407	-10.8144	-10.8137	-9.1324	-9.1304	-8.6502	-8.65	-7.4673	-7.4663	-6.9486	-6.9482	-4.5932	-4.5924	-3.9443	-3.9443	-3.4523	-3.4414	-3.1677	-3.1558	-2.8084	-2.7965	-2.4748	-2.4521	-2.2629	-2.2464	-2.0025
43	-21.5946	-21.5943	-19.426	-19.4257	-18.9652	-18.9652	-18.9292	-18.9291	-16.4235	-16.4235	-16.3754	-16.3754	-16.3505	-16.3504	-13.3359	-13.3351	-13.1516	-13.1515	-12.4184	-12.4139	-12.3796	-12.3749	-11.4034	-11.4029	-10.8145	-10.8139	-9.1461	-9.1443	-8.6758	-8.6756	-7.4659	-7.4649	-6.9468	-6.9463	-4.5883	-4.5876	-3.9579	-3.9578	-3.4303	-3.4209	-3.1328	-3.1231	-2.8166	-2.8051	-2.4623	-2.4413	-2.2467	-2.2334	-1.9846
44	-21.594	-21.5938	-19.4276	-19.4274	-18.9652	-18.9652	-18.9291	-18.929	-16.4234	-16.4234	-16.3751	-16.3751	-16.3504	-16.3503	-13.3262	-13.3254	-13.1529	-13.1528	-12.419	-12.4145	-12.3822	-12.3776	-11.3995	-11.399	-10.8148	-10.8143	-9.1585	-9.1569	-8.6985	-8.6983	-7.4647	-7.4637	-6.9451	-6.9446	-4.5838	-4.5832	-3.9699	-3.9698	-3.4143	-3.4064	-3.1023	-3.095	-2.8232	-2.8123	-2.4517	-2.4329	-2.2304	-2.2203	-1.9626
45	-21.5935	-21.5933	-19.429	-19.4288	-18.9652	-18.9651	-18.9291	-18.929	-16.4233	-16.4233	-16.3748	-16.3748	-16.3503	-16.3502	-13.3172	-13.3165	-13.1545	-13.1544	-12.4193	-12.415	-12.3846	-12.3801	-11.3959	-11.3955	-10.8151	-10.8147	-9.1694	-9.168	-8.7181	-8.718	-7.4636	-7.4627	-6.9436	-6.9431	-4.5798	-4.5793	-3.9803	-3.9802	-3.4025	-3.3961	-3.0778	-3.0726	-2.8281	-2.8181	-2.4433	-2.4272	-2.2154	-2.2082	-1.9382
46	-21.5931	-21.5928	-19.4302	-19.43	-18.9651	-18.9651	-18.929	-18.9289	-16.4232	-16.4232	-16.3746	-16.3746	-16.3502	-16.3501	-13.3092	-13.3085	-13.1563	-13.1562	-12.4194	-12.4154	-12.3866	-12.3825	-11.3929	-11.3924	-10.8154	-10.8151	-9.1787	-9.1774	-8.7344	-8.7343	-7.4626	-7.4618	-6.9423	-6.9419	-4.5765	-4.576	-3.989	-3.9889	-3.3937	-3.3888	-3.0593	-3.056	-2.8313	-2.8226	-2.4369	-2.4238	-2.2028	-2.1981	-1.9139
47	-21.5928	-21.5925	-19.4312	-19.431	-18.9651	-18.9651	-18.9289	-18.9288	-16.4231	-16.4231	-16.3744	-16.3744	-16.3502	-16.3501	-13.3024	-13.3018	-13.1581	-13.158	-12.4192	-12.4159	-12.3881	-12.3846	-11.3903	-11.3899	-10.8156	-10.8155	-9.186	-9.1849	-8.7473	-8.7471	-7.4619	-7.4611	-6.9414	-6.9409	-4.5738	-4.5734	-3.9959	-3.9957	-3.3873	-3.3837	-3.0463	-3.0443	-2.833	-2.826	-2.4321	-2.4223	-2.1931	-2.1901	-1.8922
48	-21.5925	-21.5923	-19.4319	-19.4317	-18.9651	-18.9651	-18.9289	-18.9288	-16.4231	-16.4231	-16.3742	-16.3742	-16.3501	-16.35	-13.2973	-13.2968	-13.1596	-13.1596	-12.4188	-12.4164	-12.3889	-12.3864	-11.3885	-11.388	-10.8159	-10.8158	-9.1913	-9.1904	-8.7566	-8.7564	-7.4613	-7.4606	-6.9406	-6.9402	-4.5718	-4.5716	-4.0008	-4.0006	-3.3827	-3.3805	-3.0379	-3.0368	-2.8336	-2.8286	-2.4286	-2.422	-2.1862	-2.1846	-1.8751
49	-21.5924	-21.5921	-19.4323	-19.4321	-18.9651	-18.9651	-18.9289	-18.9288	-16.4231	-16.4231	-16.3742	-16.3742	-16.3501	-16.35	-13.2941	-13.2936	-13.1606	-13.1606	-12.4182	-12.417	-12.3892	-12.3878	-11.3873	-11.3868	-10.8161	-10.8159	-9.1945	-9.1938	-8.7622	-8.762	-7.461	-7.4604	-6.9402	-6.9397	-4.5706	-4.5704	-4.0038	-4.0036	-3.3799	-3.3788	-3.0332	-3.0327	-2.8333	-2.8306	-2.426	-2.4226	-2.1821	-2.1813	-1.8638
50	-21.5924	-21.5921	-19.4324	-19.4322	-18.9651	-18.9651	-18.9289	-18.9288	-16.4231	-16.423	-16.3741	-16.3741	-16.3501	-16.35	-13.293	-13.2925	-13.161	-13.1609	-12.4176	-12.4176	-12.3888	-12.3887	-11.3869	-11.3864	-10.8163	-10.8159	-9.1954	-9.1951	-8.764	-8.7639	-7.4609	-7.4603	-6.94	-6.9396	-4.5701	-4.5701	-4.0049	-4.0046	-3.3787	-3.3785	-3.0315	-3.0315	-2.8323	-2.8321	-2.4241	-2.4239	-2.1805	-2.1805	-1.8588
51	-21.5924	-21.5921	-19.4324	-19.4322	-18.9651	-18.9651	-18.9289	-18.9288	-16.4231	-16.423	-16.3741	-16.3741	-16.3501	-16.35	-13.293	-13.2925	-13.161	-13.1609	-12.4176	-12.4176	-12.3888	-12.3887	-11.3869	-11.3864	-10.8163	-10.8159	-9.1954	-9.1951	-8.764	-8.7639	-7.4609	-7.4603	-6.94	-6.9396	-4.5701	-4.5701	-4.0049	-4.0046	-3.3787	-3.3785	-3.0315	-3.0315	-2.8323	-2.8321	-2.4241	-2.4239	-2.1805	-2.1805	-1.8588
52	-21.5924	-21.5921	-19.4323	-19.4321	-18.9651	-18.9651	-18.9289	-18.9288	-16.4231	-16.4231	-16.3742	-16.3742	-16.3501	-16.35	-13.2941	-13.2936	-13.1608	-13.1608	-12.418	-12.4167	-12.3892	-12.3878	-11.3873	-11.3868	-10.8163	-10.816	-9.1946	-9.194	-8.7602	-8.7601	-7.4612	-7.4606	-6.9402	-6.9398	-4.5716	-4.5715	-4.0029	-4.0026	-3.3809	-3.3798	-3.0338	-3.0333	-2.833	-2.8303	-2.4261	-2.4228	-2.1845	-2.1838	-1.8651
53	-21.5926	-21.5923	-19.4319	-19.4317	-18.9651	-18.9651	-18.9289	-18.9288	-16.4231	-16.4231	-16.3743	-16.3743	-16.3502	-16.3501	-13.2972	-13.2966	-13.1603	-13.1603	-12.418	-12.4157	-12.3887	-12.3862	-11.3884	-11.3879	-10.8163	-10.8163	-9.192	-9.1912	-8.7488	-8.7486	-7.4622	-7.4614	-6.9407	-6.9403	-4.5759	-4.5756	-3.997	-3.9968	-3.3869	-3.3845	-3.0405	-3.0393	-2.8321	-2.8272	-2.4292	-2.4226	-2.1961	-2.1944	-1.8797
54	-21.5928	-21.5925	-19.4312	-19.431	-18.9651	-18.9651	-18.929	-18.9289	-16.4232	-16.4232	-16.3746	-16.3746	-16.3503	-16.3502	-13.3024	-13.3017	-13.1596	-13.1595	-12.4181	-12.4151	-12.3866	-12.3834	-11.3902	-11.3898	-10.8166	-10.8165	-9.1875	-9.1865	-8.7299	-8.7298	-7.4637	-7.4629	-6.9416	-6.9411	-4.5826	-4.5822	-3.9877	-3.9875	-3.3972	-3.393	-3.0531	-3.0508	-2.8292	-2.8222	-2.4335	-2.4241	-2.2154	-2.2124	-1.9
55	-21.5932	-21.5929	-19.4303	-19.4301	-18.9652	-18.9652	-18.9291	-18.929	-16.4234	-16.4234	-16.375	-16.375	-16.3504	-16.3503	-13.3094	-13.3087	-13.1586	-13.1585	-12.4189	-12.4157	-12.3822	-12.3789	-11.3928	-11.3923	-10.8171	-10.8168	-9.1813	-9.18	-8.7039	-8.7037	-7.4659	-7.465	-6.9428	-6.9423	-4.5913	-4.5907	-3.9754	-3.9752	-3.4126	-3.4064	-3.073	-3.0691	-2.8235	-2.8148	-2.4399	-2.428	-2.242	-2.2375	-1.9225
56	-21.5936	-21.5933	-19.4292	-19.429	-18.9652	-18.9652	-18.9292	-18.9291	-16.4235	-16.4235	-16.3754	-16.3754	-16.3505	-16.3505	-13.3181	-13.3174	-13.1574	-13.1573	-12.4205	-12.4178	-12.3753	-12.3724	-11.3959	-11.3954	-10.8176	-10.8173	-9.1732	-9.1718	-8.6709	-8.6708	-7.4685	-7.4675	-6.9443	-6.9438	-4.6015	-4.6008	-3.9607	-3.9605	-3.4341	-3.4256	-3.1011	-3.0955	-2.8148	-2.8047	-2.4496	-2.436	-2.2743	-2.2683	-1.9439
57	-21.5941	-21.5938	-19.4278	-19.4276	-18.9653	-18.9652	-18.9294	-18.9293	-16.4238	-16.4237	-16.376	-16.376	-16.3507	-16.3506	-13.3284	-13.3277	-13.1561	-13.156	-12.4232	-12.421	-12.3661	-12.3637	-11.3997	-11.3992	-10.8183	-10.8179	-9.1635	-9.1619	-8.6315	-8.6313	-7.4716	-7.4705	-6.9461	-6.9456	-4.6127	-4.6118	-3.9442	-3.944	-3.4631	-3.4522	-3.1378	-3.1306	-2.8033	-2.7922	-2.4645	-2.4508	-2.3086	-2.3011	-1.9621
58	-21.5947	-21.5944	-19.4262	-19.426	-18.9653	-18.9653	-18.9296	-18.9295	-16.424	-16.424	-16.3767	-16.3766	-16.3509	-16.3508	-13.3401	-13.3394	-13.1547	-13.1546	-12.4267	-12.4251	-12.355	-12.3532	-11.404	-11.4035	-10.819	-10.8185	-9.1522	-9.1505	-8.586	-8.5859	-7.4752	-7.4739	-6.9482	-6.9477	-4.6243	-4.6232	-3.9265	-3.9263	-3.5009	-3.4878	-3.1826	-3.1745	-2.7905	-2.7789	-2.4873	-2.4757	-2.3394	-2.3303	-1.976
59	-21.5954	-21.5951	-19.4245	-19.4243	-18.9654	-18.9654	-18.9297	-18.9297	-16.4243	-16.4242	-16.3774	-16.3774	-16.3511	-16.351	-13.3529	-13.3523	-13.1533	-13.1531	-12.4308	-12.4297	-12.3424	-12.3411	-11.4088	-11.4083	-10.8198	-10.8193	-9.1394	-9.1376	-8.535	-8.535	-7.479	-7.4776	-6.9505	-6.9501	-4.636	-4.6347	-3.9083	-3.908	-3.5482	-3.5337	-3.2346	-3.2267	-2.7788	-2.7673	-2.5181	-2.5107	-2.362	-2.3516	-1.9861
60	-21.5961	-21.5958	-19.4226	-19.4224	-18.9654	-18.9654	-18.9299	-18.9299	-16.4245	-16.4245	-16.3782	-16.3782	-16.3513	-16.3512	-13.3667	-13.3661	-13.1517	-13.1516	-12.4354	-12.4346	-12.3286	-12.3276	-11.4141	-11.4136	-10.8206	-10.8201	-9.1253	-9.1235	-8.4792	-8.4792	-7.4831	-7.4815	-6.9531	-6.9527	-4.6474	-4.6459	-3.8901	-3.8897	-3.6052	-3.5901	-3.2936	-3.2869	-2.7719	-2.7624	-2.5508	-2.5494	-2.3757	-2.3649	-1.9936
61	-21.5968	-21.5965	-19.4206	-19.4204	-18.9655	-18.9655	-18.9302	-18.9301	-16.4248	-16.4248	-16.379	-16.379	-16.3515	-16.3514	-13.3813	-13.3807	-13.1501	-13.15	-12.4401	-12.4397	-12.3137	-12.3131	-11.4198	-11.4194	-10.8213	-10.8208	-9.1101	-9.1082	-8.4192	-8.4192	-7.4874	-7.4856	-6.9559	-6.9555	-4.6581	-4.6564	-3.8726	-3.8722	-3.6707	-3.6557	-3.3602	-3.3553	-2.7754	-2.7707	-2.5811	-2.5743	-2.3824	-2.3722	-2.0008
62	-21.5976	-21.5973	-19.4185	-19.4183	-18.9656	-18.9655	-18.9304	-18.9303	-16.4251	-16.4251	-16.3799	-16.3799	-16.3517	-16.3516	-13.3963	-13.3957	-13.1484	-13.1484	-12.4449	-12.4447	-12.2982	-12.2977	-11.4259	-11.4255	-10.822	-10.8215	-9.094	-9.0921	-8.3557	-8.3557	-7.4918	-7.4899	-6.9589	-6.9585	-4.668	-4.6662	-3.8571	-3.8567	-3.7419	-3.7274	-3.4352	-3.4319	-2.7945	-2.7925	-2.5977	-2.582	-2.384	-2.375	-2.0098
63	-21.5984	-21.5981	-19.4164	-19.4162	-18.9656	-18.9656	-18.9306	-18.9305	-16.4254	-16.4254	-16.3808	-16.3808	-16.3518	-16.3518	-13.4116	-13.411	-13.1468	-13.1468	-12.4496	-12.4495	-12.2822	-12.2819	-11.4323	-11.4319	-10.8224	-10.822	-9.0772	-9.0754	-8.2896	-8.2895	-7.4962	-7.4942	-6.962	-6.9615	-4.677	-4.675	-3.853	-3.8509	-3.8077	-3.7957	-3.5186	-3.5163	-2.8273	-2.819	-2.6008	-2.5774	-2.3818	-2.374	-2.0212
64	-21.5992	-21.5989	-19.4143	-19.414	-18.9657	-18.9657	-18.9308	-18.9308	-16.4258	-16.4258	-16.3818	-16.3818	-16.352	-16.3519	-13.4268	-13.4263	-13.1451	-13.1451	-12.4541	-12.4541	-12.2662	-12.266	-11.439	-11.4386	-10.8226	-10.8223	-9.0602	-9.0584	-8.2217	-8.2216	-7.5006	-7.4984	-6.9651	-6.9647	-4.6849	-4.6827	-3.9089	-3.8992	-3.818	-3.8143	-3.6082	-3.6063	-2.8612	-2.8475	-2.5969	-2.5673	-2.3767	-2.3699	-2.0339
65	-21.6	-21.5997	-19.4121	-19.4119	-18.9658	-18.9657	-18.9311	-18.931	-16.4261	-16.4261	-16.3827	-16.3827	-16.3521	-16.3521	-13.4418	-13.4413	-13.1436	-13.1435	-12.4583	-12.4583	-12.2503	-12.2501	-11.4459	-11.4455	-10.8226	-10.8223	-9.0431	-9.0414	-8.1531	-8.153	-7.5047	-7.5025	-6.9682	-6.9678	-4.6917	-4.6895	-3.9855	-3.9753	-3.8141	-3.8114	-3.6977	-3.6954	-2.892	-2.8737	-2.5908	-2.5564	-2.3694	-2.3632	-2.0464
66	-21.6007	-21.6005	-19.4101	-19.4098	-18.9658	-18.9658	-18.9313	-18.9312	-16.4264	-16.4264	-16.3836	-16.3836	-16.3523	-16.3522	-13.4562	-13.4558	-13.1421	-13.142	-12.4621	-12.4621	-12.2348	-12.2347	-11.4528	-11.4525	-10.8223	-10.8221	-9.0262	-9.0246	-8.0849	-8.0847	-7.5086	-7.5064	-6.9713	-6.9709	-4.6974	-4.6952	-4.0619	-4.0521	-3.841	-3.8397	-3.7565	-3.755	-2.9182	-2.8962	-2.5849	-2.5468	-2.3608	-2.3548	-2.0578
67	-21.6015	-21.6012	-19.4081	-19.4079	-18.9659	-18.9659	-18.9315	-18.9314	-16.4267	-16.4267	-16.3845	-16.3844	-16.3524	-16.3523	-13.4699	-13.4695	-13.1407	-13.1406	-12.4655	-12.4654	-12.2201	-12.2201	-11.4597	-11.4593	-10.8218	-10.8216	-9.01	-9.0085	-8.0182	-8.018	-7.512	-7.5099	-6.9743	-6.9738	-4.7021	-4.6999	-4.1352	-4.1258	-3.9211	-3.9202	-3.7619	-3.7618	-2.9398	-2.9153	-2.5798	-2.5397	-2.3515	-2.3457	-2.0677
68	-21.6021	-21.6019	-19.4063	-19.4061	-18.9659	-18.9659	-18.9317	-18.9316	-16.4269	-16.4269	-16.3853	-16.3853	-16.3525	-16.3524	-13.4825	-13.4821	-13.1394	-13.1392	-12.4683	-12.4682	-12.2065	-12.2064	-11.4663	-11.466	-10.821	-10.821	-8.9947	-8.9934	-7.9545	-7.9542	-7.515	-7.513	-6.9771	-6.9766	-4.7058	-4.7038	-4.2037	-4.1948	-4.0108	-4.0088	-3.7561	-3.7558	-2.9572	-2.9313	-2.5756	-2.5351	-2.3423	-2.3367	-2.0759
69	-21.6027	-21.6025	-19.4046	-19.4044	-18.966	-18.966	-18.9319	-18.9318	-16.4272	-16.4272	-16.386	-16.386	-16.3526	-16.3525	-13.4939	-13.4935	-13.1382	-13.1381	-12.4707	-12.4706	-12.1941	-12.194	-11.4726	-11.4723	-10.8202	-10.8202	-8.9807	-8.9795	-7.8953	-7.8949	-7.5173	-7.5155	-6.9796	-6.9792	-4.7087	-4.7069	-4.2666	-4.2582	-4.0955	-4.0927	-3.749	-3.7487	-2.9707	-2.9451	-2.5719	-2.5329	-2.3338	-2.3285	-2.0825
70	-21.6033	-21.603	-19.4032	-19.403	-18.966	-18.966	-18.932	-18.9319	-16.4274	-16.4274	-16.3867	-16.3866	-16.3526	-16.3526	-13.5039	-13.5035	-13.1372	-13.1371	-12.4725	-12.4725	-12.1832	-12.1831	-11.4783	-11.478	-10.8193	-10.8192	-8.9682	-8.9671	-7.842	-7.8415	-7.5188	-7.5172	-6.9819	-6.9814	-4.7109	-4.7093	-4.3231	-4.3153	-4.1707	-4.1676	-3.7425	-3.7422	-2.981	-2.9569	-2.5685	-2.5328	-2.3263	-2.3216	-2.0877
71	-21.6037	-21.6034	-19.402	-19.4017	-18.9661	-18.9661	-18.9321	-18.932	-16.4276	-16.4276	-16.3872	-16.3872	-16.3527	-16.3526	-13.5123	-13.5119	-13.1364	-13.1362	-12.474	-12.4739	-12.174	-12.1739	-11.4833	-11.4829	-10.8185	-10.8183	-8.9575	-8.9566	-7.7962	-7.7957	-7.5195	-7.5182	-6.9838	-6.9834	-4.7125	-4.7112	-4.3722	-4.3654	-4.2337	-4.2306	-3.7371	-3.7368	-2.9883	-2.9671	-2.5651	-2.5342	-2.3202	-2.316	-2.0915
72	-21.6041	-21.6038	-19.401	-19.4007	-18.9661	-18.9661	-18.9322	-18.9321	-16.4277	-16.4277	-16.3876	-16.3876	-16.3527	-16.3527	-13.519	-13.5186	-13.1358	-13.1356	-12.4751	-12.475	-12.1666	-12.1666	-11.4873	-11.4869	-10.8177	-10.8175	-8.949	-8.9482	-7.7592	-7.7588	-7.5195	-7.5184	-6.9854	-6.9849	-4.7137	-4.7126	-4.4128	-4.4074	-4.2828	-4.2801	-3.7328	-3.7325	-2.9929	-2.9758	-2.5615	-2.5369	-2.3153	-2.312	-2.0942
73	-21.6043	-21.6041	-19.4003	-19.4	-18.9661	-18.9661	-18.9323	-18.9322	-16.4278	-16.4278	-16.3879	-16.3879	-16.3527	-16.3527	-13.5238	-13.5235	-13.1353	-13.1351	-12.4758	-12.4757	-12.1613	-12.1612	-11.4903	-11.4899	-10.8171	-10.8168	-8.9427	-8.942	-7.7323	-7.732	-7.5188	-7.518	-6.9865	-6.9861	-4.7143	-4.7136	-4.4433	-4.4396	-4.3175	-4.3155	-3.7297	-3.7295	-2.995	-2.9831	-2.5576	-2.5405	-2.3117	-2.3095	-2.0958
74	-21.6045	-21.6042	-19.3998	-19.3996	-18.9661	-18.9661	-18.9324	-18.9323	-16.4279	-16.4279	-16.3881	-16.3881	-16.3527	-16.3527	-13.5267	-13.5264	-13.135	-13.1348	-12.4762	-12.4762	-12.1581	-12.158	-11.4922	-11.4917	-10.8167	-10.8164	-8.9388	-8.9383	-7.716	-7.7158	-7.5181	-7.5174	-6.9872	-6.9867	-4.7147	-4.7143	-4.4621	-4.4603	-4.3378	-4.3368	-3.7279	-3.7276	-2.9949	-2.9888	-2.5534	-2.5446	-2.3093	-2.3082	-2.0965
75	-21.6045	-21.6043	-19.3997	-19.3995	-18.9661	-18.9661	-18.9324	-18.9323	-16.4279	-16.4279	-16.3882	-16.3882	-16.3527	-16.3527	-13.5277	-13.5274	-13.1349	-13.1347	-12.4764	-12.4763	-12.157	-12.1569	-11.4928	-11.4923	-10.8166	-10.8162	-8.9374	-8.9371	-7.7105	-7.7104	-7.5177	-7.5172	-6.9874	-6.987	-4.7147	-4.7146	-4.468	-4.4679	-4.3442	-4.3442	-3.7273	-3.727	-2.9928	-2.9927	-2.5491	-2.5489	-2.3082	-2.3082	-2.0966
76	-21.6045	-21.6043	-19.3997	-19.3995	-18.9661	-18.9661	-18.9324	-18.9323	-16.4279	-16.4279	-16.3882	-16.3882	-16.3527	-16.3527	-13.5277	-13.5274	-13.1349	-13.1347	-12.4764	-12.4763	-12.157	-12.1569	-11.4928	-11.4923	-10.8166	-10.8162	-8.9374	-8.9371	-7.7105	-7.7104	-7.5177	-7.5172	-6.9874	-6.987	-4.7147	-4.7146	-4.468	-4.4679	-4.3442	-4.3442	-3.7273	-3.727	-2.9928	-2.9927	-2.5491	-2.5489	-2.3082	-2.3082	-2.0966
77	-21.6045	-21.6042	-19.3998	-19.3996	-18.9661	-18.9661	-18.9323	-18.9323	-16.4278	-16.4278	-16.3881	-16.3881	-16.3527	-16.3527	-13.5265	-13.5262	-13.1347	-13.1345	-12.477	-12.4769	-12.1581	-12.158	-11.4922	-11.4918	-10.8167	-10.8164	-8.9388	-8.9383	-7.7191	-7.7185	-7.5186	-7.5177	-6.9869	-6.9865	-4.7076	-4.7072	-4.4615	-4.4596	-4.3375	-4.3365	-3.728	-3.7277	-2.9962	-2.9896	-2.5543	-2.5449	-2.3096	-2.3079	-2.0969
78	-21.6043	-21.6041	-19.4003	-19.4	-18.9661	-18.9661	-18.9323	-18.9322	-16.4276	-16.4275	-16.3879	-16.3879	-16.3527	-16.3527	-13.5228	-13.5224	-13.1341	-13.1339	-12.4789	-12.4788	-12.1614	-12.1613	-11.4905	-11.4901	-10.8171	-10.8168	-8.9427	-8.942	-7.7444	-7.7433	-7.5205	-7.5191	-6.9856	-6.9851	-4.6866	-4.6858	-4.4404	-4.4367	-4.3161	-4.3142	-3.7299	-3.7296	-2.9997	-2.9868	-2.561	-2.5425	-2.312	-2.309	-2.0974
79	-21.6041	-21.6038	-19.401	-19.4007	-18.966	-18.966	-18.9322	-18.9321	-16.4271	-16.4271	-16.3876	-16.3876	-16.3527	-16.3527	-13.5167	-13.5163	-13.1331	-13.1329	-12.4818	-12.4818	-12.1669	-12.1668	-11.4877	-11.4873	-10.8177	-10.8175	-8.949	-8.9482	-7.786	-7.7847	-7.5223	-7.5205	-6.9834	-6.9829	-4.6528	-4.6516	-4.4059	-4.4006	-4.2795	-4.2769	-3.7325	-3.7322	-3.0033	-2.9846	-2.5693	-2.5421	-2.3152	-2.3113	-2.0976
80	-21.6037	-21.6034	-19.4019	-19.4017	-18.9659	-18.9659	-18.9321	-18.932	-16.4265	-16.4265	-16.3872	-16.3872	-16.3527	-16.3526	-13.5083	-13.508	-13.1317	-13.1316	-12.4857	-12.4856	-12.1744	-12.1743	-11.484	-11.4836	-10.8184	-10.8183	-8.9576	-8.9566	-7.8427	-7.8414	-7.5232	-7.5213	-6.9805	-6.9801	-4.608	-4.6063	-4.3595	-4.353	-4.2273	-4.2244	-3.7351	-3.7347	-3.0066	-2.9831	-2.5797	-2.5447	-2.3188	-2.3147	-2.0969
81	-21.6033	-21.603	-19.4032	-19.4029	-18.9657	-18.9657	-18.932	-18.9319	-16.4258	-16.4258	-16.3867	-16.3867	-16.3526	-16.3526	-13.498	-13.4976	-13.13	-13.1299	-12.4901	-12.49	-12.1838	-12.1837	-11.4794	-11.479	-10.8193	-10.8192	-8.9683	-8.9672	-7.9125	-7.9113	-7.5231	-7.521	-6.9772	-6.9767	-4.5537	-4.5513	-4.303	-4.2959	-4.16	-4.1575	-3.7363	-3.7358	-3.0096	-2.9825	-2.5927	-2.5513	-2.323	-2.3184	-2.0947
82	-21.6027	-21.6024	-19.4046	-19.4044	-18.9656	-18.9655	-18.9319	-18.9318	-16.4249	-16.4249	-16.386	-16.386	-16.3526	-16.3525	-13.4858	-13.4854	-13.128	-13.1279	-12.4948	-12.4947	-12.1949	-12.1948	-11.4741	-11.4738	-10.8202	-10.8202	-8.9809	-8.9797	-7.993	-7.992	-7.5221	-7.5199	-6.9736	-6.9731	-4.4912	-4.4881	-4.2378	-4.2307	-4.0809	-4.0793	-3.7338	-3.7328	-3.0118	-2.9827	-2.6085	-2.5628	-2.328	-2.322	-2.0904
83	-21.6021	-21.6018	-19.4063	-19.406	-18.9654	-18.9653	-18.9317	-18.9316	-16.4239	-16.4239	-16.3853	-16.3853	-16.3525	-16.3525	-13.4721	-13.4717	-13.1259	-13.1257	-12.4994	-12.4993	-12.2075	-12.2073	-11.4684	-11.468	-10.8211	-10.8211	-8.9952	-8.9938	-8.0819	-8.081	-7.5202	-7.5179	-6.9698	-6.9693	-4.4217	-4.4178	-4.1649	-4.158	-3.9972	-3.9958	-3.7227	-3.7209	-3.0125	-2.9831	-2.627	-2.5794	-2.334	-2.3255	-2.0834
84	-21.6014	-21.6011	-19.4081	-19.4078	-18.9651	-18.9651	-18.9315	-18.9314	-16.4228	-16.4228	-16.3845	-16.3845	-16.3524	-16.3524	-13.4572	-13.4568	-13.1236	-13.1235	-12.5033	-12.5032	-12.2213	-12.2211	-11.4623	-11.462	-10.822	-10.8218	-9.0109	-9.0093	-8.1768	-8.1761	-7.5177	-7.5153	-6.9662	-6.9657	-4.3465	-4.3417	-4.0849	-4.0784	-3.9217	-3.9188	-3.6934	-3.6904	-3.0105	-2.9827	-2.6475	-2.6007	-2.3408	-2.3295	-2.0728
85	-21.6007	-21.6004	-19.41	-19.4098	-18.9649	-18.9649	-18.9313	-18.9312	-16.4216	-16.4215	-16.3837	-16.3837	-16.3523	-16.3523	-13.4416	-13.4411	-13.1213	-13.1212	-12.5063	-12.5062	-12.2361	-12.2359	-11.4561	-11.4557	-10.8226	-10.8224	-9.0276	-9.026	-8.2759	-8.2752	-7.5145	-7.5121	-6.9629	-6.9624	-4.2673	-4.2615	-3.9998	-3.9935	-3.8663	-3.862	-3.6347	-3.6307	-3.0042	-2.9798	-2.6686	-2.6252	-2.3487	-2.335	-2.0579
86	-21.5999	-21.5996	-19.412	-19.4118	-18.9646	-18.9646	-18.9311	-18.931	-16.4203	-16.4203	-16.3828	-16.3828	-16.3522	-16.3522	-13.4254	-13.4249	-13.1193	-13.1191	-12.5078	-12.5077	-12.2516	-12.2513	-11.4498	-11.4494	-10.8231	-10.8228	-9.0452	-9.0434	-8.3771	-8.3765	-7.5109	-7.5086	-6.9601	-6.9595	-4.1864	-4.1795	-3.9165	-3.9102	-3.8238	-3.8191	-3.5514	-3.5465	-2.9914	-2.972	-2.6883	-2.6505	-2.358	-2.3426	-2.0377
87	-21.5991	-21.5989	-19.4141	-19.4139	-18.9644	-18.9644	-18.9309	-18.9308	-16.419	-16.4189	-16.3819	-16.3819	-16.3521	-16.352	-13.4092	-13.4087	-13.1175	-13.1174	-12.5075	-12.5074	-12.2674	-12.2672	-11.4437	-11.4433	-10.8234	-10.8229	-9.0632	-9.0613	-8.4789	-8.4783	-7.507	-7.5046	-6.9578	-6.9573	-4.1071	-4.0994	-3.8574	-3.8516	-3.7594	-3.7552	-3.4607	-3.4547	-2.9697	-2.9568	-2.7029	-2.6725	-2.3683	-2.3524	-2.0116
88	-21.5983	-21.598	-19.4162	-19.416	-18.9641	-18.9641	-18.9306	-18.9306	-16.4176	-16.4175	-16.381	-16.3809	-16.3519	-16.3519	-13.3932	-13.3926	-13.1163	-13.1161	-12.5051	-12.505	-12.2833	-12.2831	-11.4377	-11.4373	-10.8235	-10.823	-9.0814	-9.0795	-8.5799	-8.5793	-7.5027	-7.5004	-6.9562	-6.9556	-4.0342	-4.0261	-3.8257	-3.8196	-3.6628	-3.6588	-3.3766	-3.3695	-2.9395	-2.9338	-2.7059	-2.6845	-2.3793	-2.3636	-1.9783
89	-21.5975	-21.5972	-19.4183	-19.4181	-18.9638	-18.9638	-18.9304	-18.9303	-16.4162	-16.4162	-16.38	-16.38	-16.3518	-16.3517	-13.3777	-13.3771	-13.1156	-13.1154	-12.5005	-12.5004	-12.299	-12.2987	-11.432	-11.4315	-10.8234	-10.8228	-9.0995	-9.0975	-8.6787	-8.678	-7.4981	-7.496	-6.9552	-6.9547	-3.9729	-3.9656	-3.7984	-3.7905	-3.5536	-3.5492	-3.3057	-3.2976	-2.9111	-2.9052	-2.6879	-2.675	-2.3895	-2.3746	-1.9371
90	-21.5967	-21.5965	-19.4204	-19.4202	-18.9636	-18.9636	-18.9302	-18.9301	-16.4149	-16.4148	-16.3792	-16.3792	-16.3516	-16.3515	-13.363	-13.3624	-13.1156	-13.1154	-12.4936	-12.4935	-12.3143	-12.3139	-11.4266	-11.4261	-10.8233	-10.8226	-9.1172	-9.1151	-8.774	-8.7733	-7.4934	-7.4915	-6.9549	-6.9544	-3.9265	-3.9209	-3.768	-3.7581	-3.4414	-3.4363	-3.247	-3.2377	-2.8922	-2.8818	-2.6432	-2.6343	-2.3969	-2.3827	-1.8876
91	-21.596	-21.5957	-19.4224	-19.4221	-18.9633	-18.9633	-18.93	-18.9299	-16.4135	-16.4135	-16.3783	-16.3783	-16.3514	-16.3513	-13.3493	-13.3487	-13.1164	-13.1162	-12.4847	-12.4845	-12.3287	-12.3284	-11.4215	-11.421	-10.8231	-10.8224	-9.1341	-9.132	-8.8647	-8.8638	-7.4887	-7.487	-6.9553	-6.9547	-3.8933	-3.8894	-3.737	-3.7263	-3.3379	-3.3317	-3.1896	-3.1799	-2.8776	-2.8665	-2.5781	-2.5705	-2.3983	-2.3847	-1.8354
92	-21.5953	-21.595	-19.4242	-19.424	-18.9631	-18.9631	-18.9298	-18.9297	-16.4123	-16.4122	-16.3776	-16.3775	-16.3512	-16.3511	-13.3368	-13.3362	-13.1178	-13.1176	-12.474	-12.4738	-12.3421	-12.3418	-11.4168	-11.4163	-10.8229	-10.8223	-9.1501	-9.1479	-8.9496	-8.9486	-7.484	-7.4825	-6.9562	-6.9556	-3.8682	-3.8655	-3.711	-3.7011	-3.2668	-3.2603	-3.1098	-3.1022	-2.8605	-2.8505	-2.5066	-2.5004	-2.3898	-2.3768	-1.7992
93	-21.5946	-21.5943	-19.4259	-19.4257	-18.9629	-18.9629	-18.9296	-18.9295	-16.4111	-16.4111	-16.3769	-16.3769	-16.351	-16.351	-13.3256	-13.3249	-13.1198	-13.1196	-12.4622	-12.462	-12.3543	-12.354	-11.4125	-11.4119	-10.8228	-10.8222	-9.165	-9.1628	-9.0275	-9.0264	-7.4795	-7.4781	-6.9574	-6.9569	-3.8471	-3.8452	-3.6929	-3.685	-3.2364	-3.2307	-3.0027	-2.9978	-2.838	-2.8298	-2.4393	-2.4351	-2.3681	-2.3561	-1.7729
94	-21.594	-21.5937	-19.4275	-19.4272	-18.9627	-18.9627	-18.9294	-18.9293	-16.4101	-16.41	-16.3762	-16.3762	-16.3508	-16.3508	-13.3157	-13.315	-13.1222	-13.122	-12.45	-12.4497	-12.3651	-12.3647	-11.4085	-11.4079	-10.8228	-10.8223	-9.1789	-9.1765	-9.0974	-9.0958	-7.4753	-7.4741	-6.959	-6.9584	-3.8279	-3.8264	-3.683	-3.6773	-3.2292	-3.2245	-2.8931	-2.8915	-2.8076	-2.8018	-2.3792	-2.3761	-2.3338	-2.3237	-1.7472
95	-21.5935	-21.5932	-19.4288	-19.4286	-18.9625	-18.9625	-18.9293	-18.9292	-16.4091	-16.4091	-16.3757	-16.3757	-16.3507	-16.3506	-13.3072	-13.3066	-13.1247	-13.1246	-12.4381	-12.4379	-12.374	-12.3736	-11.405	-11.4044	-10.8229	-10.8225	-9.1931	-9.1899	-9.157	-9.1542	-7.4714	-7.4704	-6.9606	-6.9601	-3.8096	-3.8085	-3.6799	-3.676	-3.233	-3.2292	-2.8295	-2.8264	-2.7412	-2.7367	-2.3266	-2.3219	-2.2895	-2.2836	-1.7202
96	-21.5931	-21.5928	-19.4299	-19.4297	-18.9623	-18.9623	-18.9291	-18.929	-16.4084	-16.4083	-16.3752	-16.3752	-16.3505	-16.3504	-13.3002	-13.2996	-13.1273	-13.1272	-12.4277	-12.4275	-12.3809	-12.3805	-11.402	-11.4014	-10.8231	-10.8228	-9.2191	-9.2163	-9.1922	-9.1893	-7.4681	-7.4672	-6.9622	-6.9617	-3.7923	-3.7912	-3.6818	-3.6791	-3.2417	-3.2383	-2.8107	-2.8082	-2.6451	-2.6419	-2.2881	-2.2806	-2.2346	-2.2317	-1.6912
97	-21.5927	-21.5924	-19.4308	-19.4306	-18.9622	-18.9622	-18.929	-18.9289	-16.4077	-16.4077	-16.3749	-16.3749	-16.3504	-16.3503	-13.2946	-13.2941	-13.1295	-13.1295	-12.4198	-12.4196	-12.3852	-12.3848	-11.3996	-11.399	-10.8233	-10.8231	-9.2557	-9.2547	-9.2027	-9.2013	-7.4654	-7.4645	-6.9636	-6.9631	-3.7762	-3.775	-3.6871	-3.6848	-3.2513	-3.2484	-2.8037	-2.8021	-2.5586	-2.5568	-2.2612	-2.2542	-2.177	-2.1747	-1.6608
98	-21.5925	-21.5922	-19.4315	-19.4312	-18.9621	-18.9621	-18.929	-18.9289	-16.4073	-16.4072	-16.3746	-16.3746	-16.3503	-16.3502	-13.2907	-13.2901	-13.1313	-13.1313	-12.4151	-12.415	-12.3868	-12.3865	-11.3978	-11.3972	-10.8234	-10.8234	-9.2846	-9.2841	-9.2088	-9.2079	-7.4633	-7.4626	-6.9647	-6.9643	-3.7618	-3.7607	-3.6939	-3.692	-3.2594	-3.2573	-2.8011	-2.8002	-2.4928	-2.4919	-2.2421	-2.2371	-2.1278	-2.1263	-1.6318
99	-21.5923	-21.592	-19.4319	-19.4316	-18.9621	-18.9621	-18.9289	-18.9288	-16.407	-16.407	-16.3745	-16.3745	-16.3502	-16.3501	-13.2882	-13.2877	-13.1325	-13.1324	-12.4132	-12.4132	-12.3866	-12.3864	-11.3967	-11.3961	-10.8237	-10.8235	-9.3023	-9.3021	-9.2123	-9.2116	-7.4621	-7.4614	-6.9654	-6.965	-3.7507	-3.7498	-3.7002	-3.699	-3.2645	-3.2635	-2.8003	-2.7999	-2.4522	-2.4518	-2.2299	-2.2273	-2.0952	-2.0945	-1.6097
100	-21.5922	-21.592	-19.432	-19.4318	-18.9621	-18.962	-18.9289	-18.9288	-16.4069	-16.4069	-16.3744	-16.3744	-16.3502	-16.3501	-13.2874	-13.287	-13.1329	-13.1328	-12.4128	-12.4128	-12.3863	-12.3862	-11.3963	-11.3958	-10.8238	-10.8234	-9.3083	-9.3082	-9.2133	-9.2129	-7.4616	-7.4611	-6.9656	-6.9652	-3.7459	-3.7456	-3.7027	-3.7025	-3.2661	-3.2659	-2.8001	-2.8001	-2.4384	-2.4384	-2.2249	-2.2248	-2.0837	-2.0837	-1.6007
101	-21.5922	-21.592	-19.432	-19.4318	-18.9621	-18.962	-18.9289	-18.9288	-16.4069	-16.4069	-16.3744	-16.3744	-16.3502	-16.3501	-13.2874	-13.287	-13.1329	-13.1328	-12.4128	-12.4128	-12.3863	-12.3862	-11.3963	-11.3958	-10.8238	-10.8234	-9.3083	-9.3082	-9.2133	-9.2129	-7.4616	-7.4611	-6.9656	-6.9652	-3.7459	-3.7456	-3.7027	-3.7025	-3.2661	-3.2659	-2.8001	-2.8001	-2.4384	-2.4384	-2.2249	-2.2248	-2.0837	-2.0837	-1.6007
102	-21.5923	-21.592	-19.4319	-19.4316	-18.9621	-18.9621	-18.9289	-18.9288	-16.407	-16.4069	-16.3744	-16.3744	-16.3502	-16.3501	-13.2883	-13.2878	-13.1326	-13.1325	-12.4128	-12.4128	-12.3866	-12.3864	-11.3967	-11.3962	-10.8236	-10.8234	-9.3044	-9.3042	-9.2121	-9.2115	-7.4618	-7.4611	-6.9655	-6.965	-3.7505	-3.7496	-3.7009	-3.6996	-3.2649	-3.2638	-2.8001	-2.7998	-2.4509	-2.4506	-2.228	-2.2255	-2.0904	-2.0897	-1.606
103	-21.5924	-21.5922	-19.4314	-19.4312	-18.9621	-18.9621	-18.9289	-18.9288	-16.4072	-16.4072	-16.3745	-16.3745	-16.3502	-16.3501	-13.2907	-13.2902	-13.1318	-13.1317	-12.413	-12.4129	-12.3876	-12.3873	-11.398	-11.3974	-10.823	-10.823	-9.2926	-9.2923	-9.2084	-9.2074	-7.4621	-7.4614	-6.9649	-6.9644	-3.7614	-3.7601	-3.6961	-3.694	-3.2609	-3.2586	-2.8001	-2.7993	-2.4877	-2.487	-2.2347	-2.2298	-2.109	-2.1078	-1.619
104	-21.5927	-21.5924	-19.4308	-19.4305	-18.9622	-18.9622	-18.929	-18.9289	-16.4076	-16.4076	-16.3747	-16.3747	-16.3503	-16.3502	-13.2947	-13.2941	-13.1305	-13.1305	-12.4133	-12.413	-12.3891	-12.3887	-11.4	-11.3994	-10.8224	-10.8222	-9.2733	-9.2727	-9.202	-9.2008	-7.4627	-7.4619	-6.964	-6.9635	-3.7756	-3.7741	-3.6914	-3.6886	-3.2545	-3.2508	-2.8002	-2.7992	-2.5473	-2.5462	-2.2453	-2.2385	-2.1376	-2.1359	-1.6379
105	-21.593	-21.5927	-19.4298	-19.4296	-18.9623	-18.9623	-18.929	-18.9289	-16.4082	-16.4081	-16.3748	-16.3748	-16.3503	-16.3503	-13.3002	-13.2995	-13.1291	-13.129	-12.4138	-12.4131	-12.391	-12.3903	-11.4027	-11.4021	-10.8216	-10.8213	-9.2469	-9.2459	-9.193	-9.1915	-7.4635	-7.4626	-6.9629	-6.9624	-3.7914	-3.7898	-3.6884	-3.6848	-3.2464	-3.2412	-2.8013	-2.8001	-2.6263	-2.6247	-2.2625	-2.2549	-2.1713	-2.1688	-1.6606
106	-21.5934	-21.5932	-19.4286	-19.4284	-18.9624	-18.9624	-18.9291	-18.929	-16.4088	-16.4088	-16.3751	-16.3751	-16.3504	-16.3503	-13.3068	-13.3061	-13.1276	-13.1275	-12.4143	-12.4132	-12.3931	-12.3919	-11.4059	-11.4052	-10.8207	-10.8202	-9.2147	-9.213	-9.1808	-9.1788	-7.4644	-7.4635	-6.9615	-6.961	-3.8079	-3.806	-3.6884	-3.684	-3.2379	-3.2311	-2.805	-2.8038	-2.7188	-2.7166	-2.2926	-2.286	-2.2017	-2.1972	-1.6858
107	-21.5939	-21.5937	-19.4273	-19.427	-18.9626	-18.9626	-18.9292	-18.9291	-16.4096	-16.4096	-16.3753	-16.3753	-16.3505	-16.3504	-13.3146	-13.3139	-13.1263	-13.1262	-12.4148	-12.4132	-12.3951	-12.3933	-11.4095	-11.4088	-10.8197	-10.8191	-9.183	-9.1801	-9.1598	-9.1572	-7.4655	-7.4646	-6.9602	-6.9596	-3.824	-3.8218	-3.6926	-3.6872	-3.2308	-3.2222	-2.8361	-2.8343	-2.7952	-2.7941	-2.338	-2.3333	-2.2229	-2.216	-1.7123
108	-21.5945	-21.5942	-19.4257	-19.4254	-18.9627	-18.9627	-18.9292	-18.9292	-16.4106	-16.4105	-16.3756	-16.3756	-16.3506	-16.3505	-13.3232	-13.3225	-13.1254	-13.1253	-12.4154	-12.4131	-12.3968	-12.3944	-11.4133	-11.4127	-10.8187	-10.818	-9.1621	-9.1597	-9.1185	-9.1171	-7.4668	-7.4658	-6.9588	-6.9582	-3.8393	-3.8367	-3.7028	-3.6961	-3.2278	-3.2174	-2.9367	-2.9337	-2.8099	-2.809	-2.3908	-2.388	-2.2377	-2.2292	-1.7394
109	-21.5951	-21.5949	-19.4239	-19.4237	-18.9629	-18.9629	-18.9293	-18.9292	-16.4116	-16.4115	-16.376	-16.376	-16.3507	-16.3506	-13.3326	-13.3319	-13.1251	-13.1249	-12.4158	-12.4129	-12.3978	-12.3948	-11.4173	-11.4166	-10.8179	-10.8171	-9.145	-9.1428	-9.0669	-9.0662	-7.4682	-7.4671	-6.9576	-6.957	-3.8534	-3.8503	-3.721	-3.7127	-3.2329	-3.2209	-3.0421	-3.0384	-2.8212	-2.8192	-2.4412	-2.4402	-2.2499	-2.2405	-1.7673
110	-21.5958	-21.5955	-19.422	-19.4217	-18.9631	-18.9631	-18.9294	-18.9294	-16.4127	-16.4126	-16.3763	-16.3763	-16.3508	-16.3507	-13.3426	-13.3419	-13.1254	-13.1252	-12.416	-12.4126	-12.398	-12.3945	-11.4212	-11.4206	-10.8172	-10.8163	-9.1279	-9.1257	-9.0098	-9.0093	-7.4696	-7.4685	-6.9567	-6.9561	-3.8665	-3.8627	-3.7488	-3.7389	-3.2533	-3.2416	-3.1397	-3.1331	-2.8322	-2.8288	-2.4833	-2.4817	-2.2612	-2.2512	-1.7956
111	-21.5965	-21.5963	-19.42	-19.4197	-18.9634	-18.9634	-18.9296	-18.9295	-16.4139	-16.4138	-16.3767	-16.3767	-16.3509	-16.3509	-13.353	-13.3523	-13.1265	-13.1263	-12.4158	-12.4122	-12.3971	-12.3934	-11.425	-11.4244	-10.8167	-10.8158	-9.1104	-9.1082	-8.9483	-8.948	-7.4712	-7.4701	-6.9561	-6.9555	-3.8808	-3.8764	-3.7858	-3.7746	-3.3045	-3.2971	-3.214	-3.1988	-2.8388	-2.8342	-2.5137	-2.5103	-2.2723	-2.2618	-1.8233
112	-21.5973	-21.597	-19.4179	-19.4176	-18.9636	-18.9636	-18.9297	-18.9296	-16.4151	-16.415	-16.3771	-16.3771	-16.351	-16.351	-13.3637	-13.363	-13.1284	-13.1281	-12.4153	-12.4117	-12.3952	-12.3915	-11.4286	-11.4279	-10.8164	-10.8155	-9.0927	-9.0904	-8.8835	-8.8832	-7.4728	-7.4716	-6.9559	-6.9553	-3.9048	-3.9012	-3.8222	-3.8121	-3.389	-3.384	-3.2588	-3.2381	-2.8376	-2.832	-2.5323	-2.5275	-2.2834	-2.2721	-1.8497
113	-21.598	-21.5978	-19.4157	-19.4155	-18.9638	-18.9638	-18.9298	-18.9297	-16.4163	-16.4163	-16.3775	-16.3775	-16.3512	-16.3511	-13.3745	-13.3737	-13.1311	-13.1307	-12.4144	-12.4111	-12.3922	-12.3888	-11.4319	-11.4312	-10.8164	-10.8155	-9.0749	-9.0726	-8.8162	-8.816	-7.4743	-7.4732	-6.9562	-6.9556	-3.9549	-3.9516	-3.8402	-3.8348	-3.4857	-3.4818	-3.2911	-3.2683	-2.8283	-2.8216	-2.5418	-2.5364	-2.2943	-2.2818	-1.8744
114	-21.5988	-21.5985	-19.4136	-19.4134	-18.9641	-18.9641	-18.9299	-18.9298	-16.4175	-16.4175	-16.3779	-16.3779	-16.3512	-16.3512	-13.3852	-13.3844	-13.1344	-13.1341	-12.4132	-12.4103	-12.3882	-12.3853	-11.4348	-11.4341	-10.8166	-10.8158	-9.0573	-9.0551	-8.7475	-8.7473	-7.4759	-7.4748	-6.957	-6.9564	-4.0275	-4.0227	-3.8429	-3.8407	-3.5863	-3.583	-3.316	-3.2927	-2.813	-2.8051	-2.5454	-2.5399	-2.3043	-2.2902	-1.897
115	-21.5995	-21.5993	-19.4115	-19.4113	-18.9643	-18.9643	-18.93	-18.9299	-16.4187	-16.4187	-16.3783	-16.3783	-16.3513	-16.3513	-13.3956	-13.3949	-13.1383	-13.1379	-12.4117	-12.4093	-12.3834	-12.381	-11.4373	-11.4367	-10.817	-10.8162	-9.0403	-9.0382	-8.6783	-8.6782	-7.4775	-7.4764	-6.9582	-6.9576	-4.1093	-4.1042	-3.8383	-3.838	-3.6876	-3.6844	-3.3344	-3.3115	-2.7943	-2.785	-2.5459	-2.5407	-2.3127	-2.2968	-1.9168
116	-21.6003	-21.6	-19.4095	-19.4092	-18.9645	-18.9645	-18.9301	-18.93	-16.4199	-16.4199	-16.3787	-16.3787	-16.3514	-16.3514	-13.4056	-13.405	-13.1426	-13.1422	-12.4101	-12.4082	-12.378	-12.3762	-11.4395	-11.4389	-10.8176	-10.8169	-9.0241	-9.022	-8.6099	-8.6098	-7.4789	-7.4779	-6.9597	-6.9592	-4.1937	-4.1889	-3.8335	-3.831	-3.785	-3.7807	-3.3475	-3.3255	-2.7745	-2.7637	-2.5456	-2.5406	-2.3185	-2.3009	-1.9335
117	-21.6009	-21.6007	-19.4075	-19.4073	-18.9647	-18.9647	-18.9302	-18.9301	-16.421	-16.421	-16.3791	-16.3791	-16.3515	-16.3514	-13.4151	-13.4144	-13.1471	-13.1467	-12.4085	-12.407	-12.3723	-12.3709	-11.4413	-11.4407	-10.8183	-10.8177	-9.0089	-9.007	-8.5434	-8.5433	-7.4803	-7.4793	-6.9616	-6.961	-4.2769	-4.2726	-3.8868	-3.8846	-3.8135	-3.8115	-3.3563	-3.3356	-2.7557	-2.7434	-2.5461	-2.5409	-2.3209	-2.302	-1.9465
118	-21.6016	-21.6013	-19.4057	-19.4055	-18.9649	-18.9649	-18.9303	-18.9302	-16.422	-16.422	-16.3795	-16.3794	-16.3516	-16.3515	-13.4238	-13.4232	-13.1516	-13.1513	-12.4069	-12.4057	-12.3664	-12.3654	-11.4428	-11.4421	-10.8191	-10.8186	-8.9949	-8.9932	-8.48	-8.4799	-7.4816	-7.4806	-6.9637	-6.9631	-4.3561	-4.3524	-3.9735	-3.9719	-3.8	-3.7993	-3.3619	-3.3427	-2.7394	-2.7259	-2.548	-2.5421	-2.3194	-2.3001	-1.9556
119	-21.6021	-21.6018	-19.4041	-19.4039	-18.9651	-18.9651	-18.9304	-18.9303	-16.4229	-16.4229	-16.3798	-16.3798	-16.3516	-16.3515	-13.4317	-13.4311	-13.156	-13.1557	-12.4053	-12.4045	-12.3607	-12.3599	-11.4439	-11.4433	-10.8199	-10.8195	-8.9825	-8.9809	-8.4212	-8.4211	-7.4827	-7.4818	-6.9658	-6.9653	-4.4294	-4.4263	-4.053	-4.0516	-3.7847	-3.7843	-3.3648	-3.3474	-2.727	-2.7127	-2.5508	-2.5442	-2.3145	-2.2956	-1.9609
120	-21.6026	-21.6023	-19.4027	-19.4025	-18.9652	-18.9652	-18.9305	-18.9304	-16.4237	-16.4237	-16.38	-16.38	-16.3517	-16.3516	-13.4386	-13.4381	-13.16	-13.1598	-12.404	-12.4033	-12.3553	-12.3548	-11.4447	-11.4441	-10.8207	-10.8204	-8.9716	-8.9702	-8.3682	-8.3681	-7.4837	-7.4828	-6.9679	-6.9673	-4.4949	-4.4924	-4.1225	-4.1213	-3.7693	-3.7689	-3.3657	-3.3503	-2.719	-2.7048	-2.5532	-2.5463	-2.3068	-2.2891	-1.9627
121	-21.603	-21.6028	-19.4015	-19.4013	-18.9654	-18.9654	-18.9305	-18.9304	-16.4244	-16.4244	-16.3803	-16.3803	-16.3517	-16.3516	-13.4444	-13.4439	-13.1635	-13.1634	-12.4027	-12.4023	-12.3506	-12.3502	-11.4454	-11.4448	-10.8214	-10.8213	-8.9625	-8.9613	-8.3225	-8.3224	-7.4845	-7.4836	-6.9697	-6.9693	-4.5511	-4.5492	-4.1806	-4.1797	-3.7548	-3.7545	-3.3649	-3.3519	-2.7153	-2.7023	-2.5543	-2.5479	-2.2975	-2.2818	-1.9616
122	-21.6034	-21.6031	-19.4005	-19.4003	-18.9655	-18.9655	-18.9306	-18.9305	-16.425	-16.4249	-16.3805	-16.3804	-16.3517	-16.3517	-13.449	-13.4485	-13.1664	-13.1663	-12.4017	-12.4014	-12.3467	-12.3464	-11.4458	-11.4453	-10.822	-10.822	-8.9553	-8.9543	-8.2854	-8.2853	-7.4851	-7.4843	-6.9713	-6.9709	-4.5966	-4.5952	-4.2266	-4.2259	-3.7424	-3.7421	-3.3629	-3.3527	-2.7147	-2.704	-2.554	-2.5488	-2.2877	-2.2748	-1.9583
123	-21.6036	-21.6033	-19.3998	-19.3996	-18.9655	-18.9655	-18.9306	-18.9305	-16.4254	-16.4253	-16.3806	-16.3806	-16.3518	-16.3517	-13.4524	-13.4519	-13.1686	-13.1685	-12.401	-12.4008	-12.3437	-12.3436	-11.4461	-11.4456	-10.8226	-10.8225	-8.95	-8.9492	-8.2579	-8.2578	-7.4855	-7.4848	-6.9726	-6.9721	-4.6301	-4.6292	-4.2598	-4.2593	-3.7329	-3.7326	-3.3603	-3.3532	-2.7155	-2.708	-2.5528	-2.5491	-2.2786	-2.2694	-1.9528
124	-21.6038	-21.6035	-19.3994	-19.3992	-18.9656	-18.9656	-18.9306	-18.9305	-16.4256	-16.4256	-16.3807	-16.3807	-16.3518	-16.3517	-13.4544	-13.454	-13.1699	-13.1698	-12.4005	-12.4004	-12.3419	-12.3418	-11.4462	-11.4457	-10.823	-10.8227	-8.9468	-8.9462	-8.241	-8.2409	-7.4858	-7.4852	-6.9733	-6.9729	-4.6505	-4.6501	-4.2797	-4.2795	-3.7269	-3.7266	-3.3577	-3.3541	-2.7161	-2.7122	-2.5513	-2.5495	-2.2714	-2.2666	-1.9451
125	-21.6038	-21.6035	-19.3993	-19.399	-18.9656	-18.9656	-18.9306	-18.9305	-16.4257	-16.4256	-16.3807	-16.3807	-16.3518	-16.3517	-13.455	-13.4547	-13.1704	-13.1702	-12.4003	-12.4003	-12.3413	-12.3412	-11.4463	-11.4458	-10.8232	-10.8228	-8.9456	-8.9453	-8.2354	-8.2352	-7.4859	-7.4853	-6.9736	-6.9731	-4.6573	-4.6572	-4.2864	-4.2863	-3.7249	-3.7246	-3.3556	-3.3555	-2.7151	-2.7151	-2.5503	-2.5501	-2.2673	-2.2672	-1.9347
[truncated: 31 more columns]

## Sheet: cubic-dos
Energy (eV)	Density of states
-8.8889	5.7076
-8.8589	4.0398
-8.8288	2.2838
-8.7988	0.6563
-8.7688	0.127
-8.7387	0.2578
-8.7087	0.9998
-8.6787	2.1768
-8.6487	3.1934
-8.6186	4.2021
-8.5886	4.4309
-8.5586	2.7923
-8.5285	0.9312
-8.4985	0.2017
-8.4685	0.3868
-8.4384	1.6196
-8.4084	3.6397
-8.3784	4.442
-8.3484	3.4066
-8.3183	2.0984
-8.2883	1.0566
-8.2583	0.4411
-8.2282	0.5228
-8.1982	1.0874
-8.1682	1.7331
-8.1381	2.2849
-8.1081	2.2004
-8.0781	1.2482
-8.0481	0.3772
-8.018	0.0687
-7.988	0.0926
-7.958	0.3875
-7.9279	0.8746
-7.8979	1.0149
-7.8679	0.6051
-7.8378	0.1849
-7.8078	0.0303
-7.7778	0.0159
-7.7478	0.0626
-7.7177	0.1454
-7.6877	0.1715
-7.6577	0.1065
-7.6276	0.0978
-7.5976	0.6089
-7.5676	3.0958
-7.5375	9.236
-7.5075	16.5361
-7.4775	18.2149
-7.4475	12.3938
-7.4174	5.0794
-7.3874	1.201
-7.3574	0.1569
-7.3273	0.0109
-7.2973	0.0004
-7.2673	0
-7.2372	0
-7.2072	0
-7.1772	0
-7.1472	0
-7.1171	0.0004
-7.0871	0.0117
-7.0571	0.1838
-7.027	1.5477
-6.997	6.9683
-6.967	16.6953
-6.9369	21.1706
-6.9069	14.1226
-6.8769	4.9227
-6.8469	0.8899
-6.8168	0.0828
-6.7868	0.0039
-6.7568	0.0001
-6.7267	0
-6.6967	0
-6.6667	0
-6.6366	0
-6.6066	0
-6.5766	0
-6.5466	0
-6.5165	0
-6.4865	0
-6.4565	0
-6.4264	0
-6.3964	0
-6.3664	0
-6.3363	0
-6.3063	0
-6.2763	0
-6.2463	0
-6.2162	0
-6.1862	0
-6.1562	0
-6.1261	0
-6.0961	0
-6.0661	0
-6.036	0
-6.006	0
-5.976	0
-5.946	0
-5.9159	0
-5.8859	0
-5.8559	0
-5.8258	0
-5.7958	0
-5.7658	0
-5.7357	0
-5.7057	0
-5.6757	0
-5.6457	0
-5.6156	0
-5.5856	0
-5.5556	0
-5.5255	0
-5.4955	0
-5.4655	0
-5.4354	0
-5.4054	0
-5.3754	0
-5.3454	0
-5.3153	0
-5.2853	0
-5.2553	0
-5.2252	0
-5.1952	0
-5.1652	0
-5.1351	0
-5.1051	0
-5.0751	0
-5.0451	0
-5.015	0
-4.985	0
-4.955	0
-4.9249	0
-4.8949	0
-4.8649	0.0005
-4.8348	0.0083
-4.8048	0.0689
-4.7748	0.3322
-4.7448	1.0088
-4.7147	2.0311
-4.6847	2.719
-4.6547	2.5358
-4.6246	1.9601
-4.5946	1.4237
-4.5646	0.8386
-4.5345	0.3328
-4.5045	0.137
-4.4745	0.1972
-4.4445	0.3918
-4.4144	0.7836
-4.3844	1.52
-4.3544	2.7017
-4.3243	3.9284
-4.2943	4.5282
-4.2643	5.2295
-4.2342	6.3824
-4.2042	6.722
-4.1742	6.4333
-4.1442	6.2133
-4.1141	4.9009
-4.0841	2.4979
-4.0541	0.9193
-4.024	0.789
-3.994	1.5601
-3.964	3.2005
-3.9339	5.5353
-3.9039	7.4109
-3.8739	9.4112
-3.8439	13.0458
-3.8138	15.076
-3.7838	12.9136
-3.7538	11.1018
-3.7237	11.8453
-3.6937	11.2755
-3.6637	8.5183
-3.6336	6.0036
-3.6036	4.528
-3.5736	4.131
-3.5436	4.2724
-3.5135	3.693
-3.4835	2.4751
-3.4535	2.117
-3.4234	2.9655
-3.3934	4.4291
-3.3634	5.8247
-3.3333	5.5935
-3.3033	3.5486
-3.2733	2.3115
-3.2433	3.3142
-3.2132	4.4269
-3.1832	3.6238
-3.1532	2.3816
-3.1231	2.1687
-3.0931	2.5279
-3.0631	3.5059
-3.033	5.1236
-3.003	6.3101
-2.973	6.6233
-2.943	6.2396
-2.9129	5.1058
-2.8829	4.0093
-2.8529	4.6561
-2.8228	7.6344
-2.7928	10.2855
-2.7628	10.0428
-2.7327	8.3298
-2.7027	6.8271
-2.6727	5.6224
-2.6427	5.3822
-2.6126	6.532
-2.5826	8.4298
-2.5526	9.3515
-2.5225	8.1674
-2.4925	6.199
-2.4625	4.4039
-2.4324	3.1081
-2.4024	3.3325
-2.3724	6.1792
-2.3424	11.7853
-2.3123	16.3616
-2.2823	15.7336
-2.2523	11.2814
-2.2222	6.4138
-2.1922	3.1012
-2.1622	1.6773
-2.1321	1.6236
-2.1021	2.6392
-2.0721	4.3721
-2.0421	5.6598
-2.012	5.7827
-1.982	5.5838
-1.952	5.6513
-1.9219	6.2129
-1.8919	7.5927
-1.8619	8.6991
-1.8318	8.8288
-1.8018	9.146
-1.7718	9.6041
-1.7418	9.7162
-1.7117	9.3591
-1.6817	7.6631
-1.6517	5.963
-1.6216	6.5888
-1.5916	8.5266
-1.5616	9.8344
-1.5315	9.9136
-1.5015	8.6464
-1.4715	7.859
-1.4415	8.2166
-1.4114	7.559
-1.3814	4.9821
-1.3514	2.0637
-1.3213	0.5715
-1.2913	0.6621
-1.2613	2.0068
-1.2312	3.3932
-1.2012	2.9349
-1.1712	1.296
-1.1412	0.2915
-1.1111	0.0333
-1.0811	0.0019
-1.0511	0.0001
-1.021	0
-0.991	0
-0.961	0
-0.9309	0
-0.9009	0
-0.8709	0
-0.8409	0
-0.8108	0
-0.7808	0
-0.7508	0
-0.7207	0
-0.6907	0
-0.6607	0
-0.6306	0
-0.6006	0
-0.5706	0
-0.5406	0
-0.5105	0
-0.4805	0
-0.4505	0
-0.4204	0
-0.3904	0
-0.3604	0
-0.3303	0
-0.3003	0
-0.2703	0
-0.2403	0
-0.2102	0
-0.1802	0
-0.1502	0
-0.1201	0
-0.0901	0
-0.0601	0
-0.03	0
0	0
0.03	0
0.06	0
0.0901	0.0002
0.1201	0.0038
0.1501	0.0468
0.1802	0.2866
0.2102	0.8868
0.2402	1.3894
0.2703	1.104
0.3003	0.4445
0.3303	0.0905
0.3603	0.0093
0.3904	0.0005
0.4204	0
0.4504	0
0.4805	0
0.5105	0.0016
0.5405	0.0273
0.5706	0.2331
0.6006	1.0284
0.6306	2.4008
0.6606	3.1763
0.6907	2.8664
0.7207	2.3457
0.7507	2.0283
0.7808	1.7621
0.8108	1.3848
0.8408	1.0193
0.8709	0.6197
0.9009	0.2344
0.9309	0.0475
0.9609	0.0052
0.991	0.0061
1.021	0.0634
1.051	0.3492
1.0811	0.9778
1.1111	1.4052
1.1411	1.138
1.1712	1.118
1.2012	2.4235
1.2312	3.9501
1.2613	3.5248
1.2913	1.8463
1.3213	1.3789
1.3513	2.731
1.3814	4.1752
1.4114	3.6765
1.4414	2.0742
1.4715	1.535
1.5015	1.8823
1.5315	1.7357
1.5616	1.1519
1.5916	1.1266
1.6216	1.9032
1.6516	2.6784
1.6817	2.8052
1.7117	2.6331
1.7417	2.2735
1.7718	1.5829
1.8018	1.2406
1.8318	1.8019
1.8619	3.7509
1.8919	7.357
1.9219	11.5186
1.9519	13.9223
1.982	13.0628
2.012	9.4859
2.042	5.2232
2.0721	2.3021
2.1021	0.9006
2.1321	0.2923
2.1622	0.0642
2.1922	0.0118
2.2222	0.046
2.2522	0.2793
2.2823	0.8702
2.3123	1.3805
2.3423	1.1186
2.3724	0.4786
2.4024	0.1729
2.4324	0.1746
2.4625	0.232
2.4925	0.4304
2.5225	1.0176
2.5525	1.7188
2.5826	1.9249
2.6126	1.606
2.6426	1.1757
2.6727	0.8326
2.7027	0.5984
2.7327	0.8058
2.7628	2.0838
2.7928	4.1021
2.8228	5.1284
2.8528	4.8252
2.8829	4.1924
2.9129	3.2895
2.9429	2.9712
2.973	4.4448
3.003	5.8336
3.033	4.7058
3.0631	2.5544
3.0931	2.0648
3.1231	3.2383
3.1531	4.3369
3.1832	4.5657
3.2132	4.0921
3.2432	3.1774
3.2733	2.5316
3.3033	2.6248
3.3333	2.7344
3.3634	2.2363
3.3934	1.6435
3.4234	1.6232
3.4534	2.6668
3.4835	4.3157
3.5135	5.0421
3.5435	4.3609
3.5736	3.473
3.6036	3.8142
3.6336	5.3466
3.6637	6.5521
3.6937	6.6066
3.7237	5.4813
3.7537	3.6268
3.7838	2.6453
3.8138	3.85
3.8438	6.0855
3.8739	6.625
3.9039	4.8982
3.9339	3.3289
3.964	3.7901
3.994	5.3528
4.024	5.7711
4.054	4.7881
4.0841	4.6507
4.1141	6.1142
4.1441	6.9683
4.1742	6.3233
4.2042	5.8131
4.2342	6.0057
4.2643	6.162
4.2943	5.9764
4.3243	5.2838
4.3543	3.9881
4.3844	2.6917
4.4144	2.0471
4.4444	2.5435
4.4745	4.323
4.5045	6.2062
4.5345	6.7254
4.5646	6.1578
4.5946	5.4625
4.6246	4.8067
4.6546	4.4064
4.6847	5.029
4.7147	6.0462
4.7447	6.1293
4.7748	5.6866
4.8048	5.7325
4.8348	6.3577
4.8649	6.5787
4.8949	5.5246
4.9249	3.9106
4.9549	2.8521
4.985	2.431
5.015	2.5913
5.045	3.4901
5.0751	4.5548
5.1051	4.9059
5.1351	4.9231
5.1652	5.3539
5.1952	5.791
5.2252	5.7912
5.2552	5.8692
5.2853	5.9037
5.3153	5.1859
5.3453	5.1359
5.3754	7.2125
5.4054	9.2454
5.4354	8.9374
5.4655	7.1845
5.4955	5.9607
5.5255	6.357
5.5555	7.4921
5.5856	7.4156
5.6156	5.842
5.6456	4.4838
5.6757	4.0267
5.7057	3.9234
5.7357	4.4474
5.7658	5.2786
5.7958	5.4528
5.8258	5.5009
5.8558	6.7264
5.8859	8.9599
5.9159	10.9833
5.9459	11.4902
5.976	9.8104
6.006	7.4233
6.036	6.4035
6.0661	6.5853
6.0961	6.5793
6.1261	6.1455
6.1561	6.0637
6.1862	6.4338
6.2162	6.303
6.2462	5.5511
6.2763	4.9122
6.3063	4.5388
6.3363	4.1395
6.3664	4.097
6.3964	4.9557
6.4264	6.4045
6.4564	6.895
6.4865	5.4649
6.5165	3.7185
6.5465	3.1705
6.5766	3.3024
6.6066	3.5674
6.6366	4.1441
6.6667	5.0081
6.6967	5.5914
6.7267	5.4328
6.7567	4.7392
6.7868	4.0783
6.8168	3.6742
6.8468	3.2481
6.8769	2.7427
6.9069	2.3198
6.9369	1.8792
6.967	1.3345
6.997	0.8738
7.027	0.6093
7.057	0.4753
7.0871	0.446
7.1171	0.4147
7.1471	0.2893
7.1772	0.1838
7.2072	0.2052
7.2372	0.379
7.2673	0.5211
7.2973	0.3948
7.3273	0.1564
7.3573	0.0321
7.3874	0.0034
7.4174	0.0002
7.4474	0
7.4775	0
7.5075	0
7.5375	0
7.5676	0
7.5976	0
7.6276	0
7.6576	0
7.6877	0
7.7177	0
7.7477	0
7.7778	0
7.8078	0
7.8378	0
7.8679	0
7.8979	0
7.9279	0
7.9579	0
7.988	0
8.018	0
8.048	0
8.0781	0
8.1081	0
8.1381	0
8.1682	0
8.1982	0
8.2282	0
8.2582	0
8.2883	0
8.3183	0
8.3483	0
8.3784	0
8.4084	0
8.4384	0
8.4685	0
8.4985	0
8.5285	0
8.5585	0
8.5886	0
8.6186	0
8.6486	0
8.6787	0
8.7087	0
8.7387	0
8.7688	0
8.7988	0
8.8288	0
8.8588	0
8.8889	0
8.9189	0
8.9489	0
8.979	0
9.009	0
9.039	0
9.0691	0
9.0991	0
9.1291	0
9.1591	0
9.1892	0
9.2192	0
9.2492	0
9.2793	0
9.3093	0
9.3393	0
9.3694	0
9.3994	0
9.4294	0
9.4594	0
9.4895	0
9.5195	0
9.5495	0
9.5796	0
9.6096	0
9.6396	0
9.6697	0
9.6997	0
9.7297	0
9.7597	0
9.7898	0
9.8198	0
9.8498	0
9.8799	0
9.9099	0
9.9399	0
9.97	0
10	0
10.03	0
10.06	0
10.0901	0
10.1201	0
10.1501	0
10.1802	0
10.2102	0
10.2402	0
10.2703	0
10.3003	0
10.3303	0
10.3603	0
10.3904	0
10.4204	0
10.4504	0
10.4805	0
10.5105	0
10.5405	0
10.5706	0
10.6006	0
10.6306	0
10.6606	0
10.6907	0
10.7207	0
10.7507	0
10.7808	0
10.8108	0
10.8408	0
10.8709	0
10.9009	0
10.9309	0
10.9609	0
10.991	0
11.021	0
11.051	0
11.0811	0
11.1111	0

## Sheet: tetragonal-bandstructure
band index k point	1	2	3	4	5	6	7	8	9	10	11	12	13	14	15	16	17	18	19	20	21	22	23	24	25	26	27	28	29	30	31	32	33	34	35	36	37	38	39	40	41	42	43	44	45	46	47	48	49
1	-21.17	-21.1696	-21.1643	-21.1639	-18.8119	-18.8116	-18.802	-18.8016	-18.5929	-18.5929	-18.5917	-18.5917	-18.5518	-18.5517	-18.5476	-18.5476	-16.0642	-16.0642	-16.0588	-16.0588	-16.0135	-16.0135	-15.9978	-15.9978	-15.9739	-15.9739	-15.97	-15.9699	-13.4108	-13.4102	-13.2541	-13.2535	-12.7434	-12.7427	-12.6151	-12.6144	-12.199	-12.1986	-12.0726	-12.0721	-12.0404	-12.04	-11.8348	-11.8344	-10.9158	-10.9149	-10.8752	-10.8743	-10.2207
2	-21.17	-21.1695	-21.1643	-21.1639	-18.8119	-18.8116	-18.802	-18.8017	-18.5929	-18.5929	-18.5917	-18.5917	-18.5518	-18.5517	-18.5476	-18.5476	-16.0642	-16.0642	-16.0588	-16.0588	-16.0135	-16.0135	-15.9978	-15.9978	-15.9739	-15.9739	-15.97	-15.9699	-13.4107	-13.4101	-13.2544	-13.2538	-12.743	-12.7423	-12.6151	-12.6144	-12.1989	-12.1985	-12.0723	-12.0719	-12.0406	-12.0402	-11.835	-11.8347	-10.9157	-10.9149	-10.8752	-10.8743	-10.2207
3	-21.17	-21.1695	-21.1643	-21.1639	-18.8119	-18.8116	-18.802	-18.8017	-18.5929	-18.5929	-18.5917	-18.5917	-18.5518	-18.5517	-18.5477	-18.5476	-16.0642	-16.0641	-16.0589	-16.0588	-16.0135	-16.0134	-15.9978	-15.9978	-15.9739	-15.9739	-15.97	-15.97	-13.4104	-13.4099	-13.2553	-13.2547	-12.742	-12.7413	-12.615	-12.6143	-12.1987	-12.1983	-12.0717	-12.0713	-12.0414	-12.0409	-11.8359	-11.8355	-10.9155	-10.9146	-10.8752	-10.8744	-10.2207
4	-21.1699	-21.1695	-21.1644	-21.1639	-18.8119	-18.8115	-18.8021	-18.8017	-18.5929	-18.5929	-18.5917	-18.5917	-18.5517	-18.5517	-18.5477	-18.5476	-16.0641	-16.0641	-16.0589	-16.0589	-16.0134	-16.0133	-15.9979	-15.9979	-15.9738	-15.9738	-15.9701	-15.97	-13.41	-13.4094	-13.2568	-13.2562	-12.7403	-12.7396	-12.6149	-12.6142	-12.1984	-12.1979	-12.0706	-12.0702	-12.0426	-12.0422	-11.8372	-11.8368	-10.9151	-10.9142	-10.8753	-10.8745	-10.2207
5	-21.1699	-21.1695	-21.1644	-21.164	-18.8118	-18.8114	-18.8022	-18.8018	-18.5929	-18.5929	-18.5917	-18.5917	-18.5517	-18.5517	-18.5477	-18.5476	-16.0641	-16.0641	-16.0589	-16.0589	-16.0132	-16.0132	-15.998	-15.998	-15.9738	-15.9738	-15.9701	-15.9701	-13.4094	-13.4088	-13.2589	-13.2583	-12.738	-12.7373	-12.6148	-12.6141	-12.1979	-12.1974	-12.0691	-12.0687	-12.0442	-12.0438	-11.8391	-11.8387	-10.9146	-10.9137	-10.8754	-10.8746	-10.2206
6	-21.1698	-21.1694	-21.1645	-21.164	-18.8117	-18.8113	-18.8023	-18.8019	-18.5929	-18.5929	-18.5917	-18.5917	-18.5517	-18.5516	-18.5477	-18.5477	-16.064	-16.064	-16.059	-16.059	-16.0131	-16.013	-15.9981	-15.9981	-15.9738	-15.9738	-15.9702	-15.9701	-13.4086	-13.408	-13.2615	-13.2609	-12.7351	-12.7344	-12.6147	-12.614	-12.1972	-12.1968	-12.0674	-12.0669	-12.0462	-12.0458	-11.8414	-11.8411	-10.9139	-10.913	-10.8756	-10.8747	-10.2206
7	-21.1698	-21.1693	-21.1645	-21.1641	-18.8116	-18.8112	-18.8024	-18.802	-18.5929	-18.5929	-18.5917	-18.5917	-18.5516	-18.5516	-18.5478	-18.5477	-16.064	-16.064	-16.059	-16.059	-16.0129	-16.0128	-15.9983	-15.9983	-15.9738	-15.9738	-15.9703	-15.9702	-13.4076	-13.407	-13.2646	-13.264	-12.7316	-12.7309	-12.6146	-12.6139	-12.1964	-12.196	-12.0654	-12.065	-12.0484	-12.048	-11.8443	-11.8439	-10.9131	-10.9122	-10.8758	-10.8749	-10.2206
8	-21.1697	-21.1693	-21.1646	-21.1642	-18.8114	-18.8111	-18.8025	-18.8022	-18.5929	-18.5928	-18.5917	-18.5917	-18.5516	-18.5515	-18.5479	-18.5478	-16.0639	-16.0639	-16.0591	-16.0591	-16.0126	-16.0126	-15.9985	-15.9985	-15.9738	-15.9738	-15.9703	-15.9703	-13.4064	-13.4058	-13.2682	-13.2676	-12.7277	-12.7269	-12.6145	-12.6138	-12.1955	-12.195	-12.0636	-12.0632	-12.0504	-12.05	-11.8477	-11.8473	-10.9121	-10.9113	-10.876	-10.8751	-10.2205
9	-21.1696	-21.1692	-21.1647	-21.1642	-18.8113	-18.8109	-18.8027	-18.8023	-18.5928	-18.5928	-18.5917	-18.5917	-18.5515	-18.5514	-18.5479	-18.5479	-16.0638	-16.0638	-16.0592	-16.0592	-16.0124	-16.0123	-15.9987	-15.9987	-15.9737	-15.9737	-15.9704	-15.9704	-13.405	-13.4044	-13.2721	-13.2716	-12.7232	-12.7225	-12.6144	-12.6137	-12.1943	-12.1939	-12.063	-12.0626	-12.0513	-12.0508	-11.8516	-11.8512	-10.9111	-10.9102	-10.8762	-10.8754	-10.2204
10	-21.1695	-21.1691	-21.1648	-21.1643	-18.8111	-18.8108	-18.8028	-18.8025	-18.5928	-18.5928	-18.5918	-18.5918	-18.5514	-18.5514	-18.548	-18.5479	-16.0637	-16.0637	-16.0593	-16.0593	-16.0121	-16.012	-15.9989	-15.9989	-15.9737	-15.9737	-15.9705	-15.9705	-13.4034	-13.4028	-13.2765	-13.2759	-12.7184	-12.7177	-12.6144	-12.6137	-12.193	-12.1926	-12.0647	-12.0643	-12.0498	-12.0494	-11.8559	-11.8555	-10.9099	-10.9091	-10.8766	-10.8757	-10.2204
11	-21.1694	-21.169	-21.1649	-21.1644	-18.8109	-18.8106	-18.803	-18.8027	-18.5928	-18.5928	-18.5918	-18.5918	-18.5514	-18.5513	-18.5481	-18.548	-16.0636	-16.0636	-16.0594	-16.0594	-16.0118	-16.0117	-15.9992	-15.9992	-15.9737	-15.9736	-15.9707	-15.9706	-13.4017	-13.4011	-13.2811	-13.2806	-12.7133	-12.7126	-12.6145	-12.6138	-12.1915	-12.191	-12.068	-12.0676	-12.0467	-12.0463	-11.8606	-11.8602	-10.9087	-10.9078	-10.8769	-10.8761	-10.2203
12	-21.1693	-21.1688	-21.165	-21.1646	-18.8107	-18.8104	-18.8032	-18.8029	-18.5928	-18.5927	-18.5918	-18.5918	-18.5513	-18.5512	-18.5482	-18.5481	-16.0635	-16.0635	-16.0595	-16.0595	-16.0114	-16.0114	-15.9995	-15.9995	-15.9736	-15.9736	-15.9708	-15.9707	-13.3997	-13.3991	-13.2861	-13.2855	-12.7079	-12.7072	-12.6147	-12.614	-12.1897	-12.1893	-12.0722	-12.0718	-12.0426	-12.0421	-11.8658	-11.8654	-10.9073	-10.9065	-10.8773	-10.8765	-10.2202
13	-21.1692	-21.1687	-21.1651	-21.1647	-18.8105	-18.8101	-18.8035	-18.8031	-18.5927	-18.5927	-18.5919	-18.5918	-18.5512	-18.5511	-18.5483	-18.5482	-16.0634	-16.0634	-16.0596	-16.0596	-16.011	-16.011	-15.9998	-15.9998	-15.9736	-15.9735	-15.9709	-15.9709	-13.3975	-13.3969	-13.2912	-13.2906	-12.7023	-12.7016	-12.6151	-12.6144	-12.1878	-12.1873	-12.0769	-12.0765	-12.0378	-12.0374	-11.8713	-11.8709	-10.9059	-10.9051	-10.8778	-10.8769	-10.2201
14	-21.169	-21.1686	-21.1653	-21.1648	-18.8103	-18.8099	-18.8037	-18.8033	-18.5927	-18.5927	-18.5919	-18.5919	-18.5511	-18.551	-18.5484	-18.5483	-16.0633	-16.0632	-16.0597	-16.0597	-16.0106	-16.0106	-16.0002	-16.0002	-15.9735	-15.9735	-15.971	-15.971	-13.3951	-13.3946	-13.2965	-13.2959	-12.6966	-12.6958	-12.6156	-12.6149	-12.1856	-12.1851	-12.082	-12.0816	-12.0326	-12.0322	-11.8772	-11.8768	-10.9045	-10.9036	-10.8783	-10.8774	-10.22
15	-21.1689	-21.1684	-21.1654	-21.165	-18.81	-18.8097	-18.8039	-18.8036	-18.5927	-18.5927	-18.5919	-18.5919	-18.551	-18.5509	-18.5485	-18.5484	-16.0631	-16.0631	-16.0599	-16.0599	-16.0102	-16.0102	-16.0005	-16.0005	-15.9734	-15.9734	-15.9712	-15.9711	-13.3926	-13.392	-13.3019	-13.3013	-12.6907	-12.69	-12.6163	-12.6156	-12.1831	-12.1827	-12.0874	-12.0869	-12.027	-12.0266	-11.8834	-11.883	-10.903	-10.9021	-10.8788	-10.878	-10.2199
16	-21.1687	-21.1683	-21.1656	-21.1651	-18.8097	-18.8094	-18.8042	-18.8039	-18.5926	-18.5926	-18.592	-18.5919	-18.5509	-18.5508	-18.5486	-18.5485	-16.063	-16.063	-16.06	-16.06	-16.0098	-16.0097	-16.0009	-16.0009	-15.9734	-15.9734	-15.9713	-15.9713	-13.3898	-13.3892	-13.3074	-13.3068	-12.6849	-12.6842	-12.6172	-12.6165	-12.1804	-12.18	-12.0929	-12.0925	-12.021	-12.0206	-11.8899	-11.8895	-10.9014	-10.9006	-10.8794	-10.8786	-10.2198
17	-21.1686	-21.1681	-21.1657	-21.1653	-18.8095	-18.8091	-18.8045	-18.8041	-18.5926	-18.5926	-18.592	-18.592	-18.5507	-18.5507	-18.5487	-18.5486	-16.0628	-16.0628	-16.0602	-16.0602	-16.0093	-16.0093	-16.0013	-16.0013	-15.9733	-15.9733	-15.9715	-15.9714	-13.3867	-13.3861	-13.313	-13.3124	-12.6791	-12.6784	-12.6184	-12.6177	-12.1775	-12.177	-12.0986	-12.0982	-12.0147	-12.0143	-11.8967	-11.8963	-10.8999	-10.899	-10.8801	-10.8793	-10.2197
18	-21.1684	-21.1679	-21.1659	-21.1654	-18.8092	-18.8088	-18.8048	-18.8044	-18.5926	-18.5925	-18.592	-18.592	-18.5506	-18.5506	-18.5488	-18.5487	-16.0627	-16.0626	-16.0603	-16.0603	-16.0088	-16.0088	-16.0018	-16.0018	-15.9732	-15.9732	-15.9716	-15.9716	-13.3835	-13.3829	-13.3185	-13.3179	-12.6734	-12.6727	-12.6199	-12.6192	-12.1742	-12.1738	-12.1044	-12.104	-12.0082	-12.0078	-11.9037	-11.9033	-10.8983	-10.8975	-10.8809	-10.8801	-10.2195
19	-21.1682	-21.1678	-21.1661	-21.1656	-18.8089	-18.8085	-18.8051	-18.8047	-18.5925	-18.5925	-18.5921	-18.592	-18.5505	-18.5504	-18.5489	-18.5489	-16.0625	-16.0625	-16.0605	-16.0605	-16.0083	-16.0083	-16.0022	-16.0022	-15.9731	-15.9731	-15.9717	-15.9717	-13.3801	-13.3795	-13.324	-13.3234	-12.6678	-12.6671	-12.6216	-12.6209	-12.1707	-12.1703	-12.1103	-12.1098	-12.0013	-12.0009	-11.911	-11.9106	-10.8967	-10.8959	-10.8817	-10.8809	-10.2194
20	-21.1681	-21.1676	-21.1662	-21.1658	-18.8086	-18.8082	-18.8054	-18.805	-18.5925	-18.5925	-18.5921	-18.5921	-18.5504	-18.5503	-18.5491	-18.549	-16.0623	-16.0623	-16.0606	-16.0606	-16.0078	-16.0078	-16.0027	-16.0027	-15.973	-15.973	-15.9719	-15.9718	-13.3764	-13.3758	-13.3295	-13.3289	-12.6624	-12.6617	-12.6237	-12.623	-12.1669	-12.1665	-12.1161	-12.1157	-11.9943	-11.9939	-11.9184	-11.918	-10.8952	-10.8944	-10.8826	-10.8818	-10.2193
21	-21.1679	-21.1674	-21.1664	-21.166	-18.8083	-18.8079	-18.8057	-18.8053	-18.5924	-18.5924	-18.5921	-18.5921	-18.5502	-18.5502	-18.5492	-18.5491	-16.0622	-16.0622	-16.0608	-16.0608	-16.0073	-16.0073	-16.0032	-16.0032	-15.973	-15.9729	-15.972	-15.972	-13.3726	-13.372	-13.3349	-13.3343	-12.6572	-12.6565	-12.6261	-12.6254	-12.1628	-12.1624	-12.1219	-12.1215	-11.987	-11.9866	-11.9259	-11.9255	-10.8937	-10.8929	-10.8836	-10.8827	-10.2191
22	-21.1677	-21.1672	-21.1666	-21.1661	-18.808	-18.8076	-18.806	-18.8057	-18.5924	-18.5924	-18.5922	-18.5922	-18.5501	-18.5501	-18.5493	-18.5493	-16.062	-16.062	-16.061	-16.061	-16.0068	-16.0068	-16.0037	-16.0037	-15.9729	-15.9728	-15.9722	-15.9721	-13.3685	-13.3679	-13.3401	-13.3395	-12.6522	-12.6515	-12.6288	-12.6281	-12.1585	-12.1581	-12.1276	-12.1272	-11.9796	-11.9792	-11.9335	-11.9331	-10.8922	-10.8914	-10.8846	-10.8838	-10.2189
23	-21.1675	-21.1671	-21.1668	-21.1663	-18.8076	-18.8073	-18.8063	-18.806	-18.5924	-18.5924	-18.5922	-18.5922	-18.55	-18.5499	-18.5494	-18.5494	-16.0618	-16.0618	-16.0611	-16.0611	-16.0063	-16.0062	-16.0042	-16.0042	-15.9728	-15.9727	-15.9723	-15.9723	-13.3642	-13.3636	-13.3453	-13.3447	-12.6475	-12.6468	-12.6319	-12.6312	-12.1539	-12.1535	-12.1332	-12.1328	-11.9721	-11.9717	-11.9412	-11.9408	-10.8908	-10.89	-10.8857	-10.8849	-10.2188
24	-21.1673	-21.167	-21.1669	-21.1665	-18.8073	-18.807	-18.8067	-18.8063	-18.5923	-18.5923	-18.5923	-18.5922	-18.5498	-18.5498	-18.5496	-18.5495	-16.0617	-16.0616	-16.0613	-16.0613	-16.0057	-16.0057	-16.0047	-16.0047	-15.9726	-15.9726	-15.9724	-15.9724	-13.3597	-13.3592	-13.3503	-13.3497	-12.6431	-12.6424	-12.6353	-12.6346	-12.149	-12.1486	-12.1387	-12.1383	-11.9644	-11.964	-11.949	-11.9486	-10.8895	-10.8886	-10.8869	-10.8861	-10.2186
25	-21.1671	-21.1671	-21.1667	-21.1667	-18.807	-18.807	-18.8066	-18.8066	-18.5923	-18.5923	-18.5923	-18.5923	-18.5497	-18.5497	-18.5497	-18.5497	-16.0615	-16.0615	-16.0615	-16.0615	-16.0052	-16.0052	-16.0052	-16.0052	-15.9725	-15.9725	-15.9725	-15.9725	-13.3551	-13.3551	-13.3545	-13.3545	-12.639	-12.639	-12.6383	-12.6383	-12.144	-12.144	-12.1435	-12.1435	-11.9567	-11.9567	-11.9563	-11.9563	-10.8882	-10.8881	-10.8873	-10.8873	-10.2184
26	-21.1671	-21.1671	-21.1667	-21.1667	-18.807	-18.807	-18.8066	-18.8066	-18.5923	-18.5923	-18.5923	-18.5923	-18.5497	-18.5497	-18.5497	-18.5497	-16.0615	-16.0615	-16.0615	-16.0615	-16.0052	-16.0052	-16.0052	-16.0052	-15.9725	-15.9725	-15.9725	-15.9725	-13.3551	-13.3551	-13.3545	-13.3545	-12.639	-12.639	-12.6383	-12.6383	-12.144	-12.144	-12.1435	-12.1435	-11.9567	-11.9567	-11.9563	-11.9563	-10.8882	-10.8881	-10.8873	-10.8873	-10.2184
27	-21.1671	-21.1671	-21.1667	-21.1667	-18.807	-18.807	-18.8066	-18.8066	-18.5923	-18.5923	-18.5923	-18.5923	-18.5497	-18.5497	-18.5497	-18.5497	-16.0615	-16.0615	-16.0615	-16.0615	-16.0052	-16.0052	-16.0052	-16.0052	-15.9725	-15.9725	-15.9725	-15.9725	-13.3545	-13.3545	-13.3539	-13.3539	-12.6396	-12.6396	-12.6389	-12.6389	-12.1439	-12.1439	-12.1434	-12.1434	-11.9569	-11.9569	-11.9565	-11.9565	-10.8889	-10.8889	-10.8881	-10.8881	-10.2184
28	-21.1671	-21.1671	-21.1667	-21.1667	-18.807	-18.807	-18.8067	-18.8067	-18.5923	-18.5923	-18.5923	-18.5923	-18.5497	-18.5497	-18.5496	-18.5496	-16.0615	-16.0615	-16.0615	-16.0615	-16.0052	-16.0052	-16.0052	-16.0052	-15.9725	-15.9725	-15.9725	-15.9725	-13.3527	-13.3527	-13.3521	-13.3521	-12.6412	-12.6412	-12.6405	-12.6405	-12.1435	-12.1435	-12.143	-12.143	-11.9575	-11.9575	-11.9572	-11.9572	-10.8911	-10.8911	-10.8904	-10.8904	-10.2183
29	-21.1671	-21.1671	-21.1667	-21.1667	-18.8071	-18.8071	-18.8068	-18.8068	-18.5923	-18.5923	-18.5923	-18.5923	-18.5497	-18.5497	-18.5496	-18.5496	-16.0615	-16.0615	-16.0615	-16.0615	-16.0052	-16.0052	-16.0052	-16.0052	-15.9725	-15.9725	-15.9725	-15.9725	-13.3497	-13.3497	-13.3491	-13.3491	-12.6439	-12.6439	-12.6432	-12.6432	-12.1429	-12.1429	-12.1423	-12.1423	-11.9584	-11.9584	-11.9582	-11.9582	-10.8948	-10.8948	-10.8942	-10.8942	-10.218
30	-21.1671	-21.1671	-21.1667	-21.1666	-18.8072	-18.8072	-18.8069	-18.8069	-18.5923	-18.5923	-18.5923	-18.5923	-18.5497	-18.5497	-18.5496	-18.5496	-16.0615	-16.0615	-16.0615	-16.0615	-16.0052	-16.0052	-16.0052	-16.0052	-15.9725	-15.9725	-15.9725	-15.9725	-13.3455	-13.3455	-13.345	-13.345	-12.6476	-12.6476	-12.647	-12.647	-12.142	-12.142	-12.1413	-12.1413	-11.9598	-11.9598	-11.9595	-11.9595	-10.8999	-10.8999	-10.8994	-10.8993	-10.2176
31	-21.1671	-21.1671	-21.1666	-21.1666	-18.8074	-18.8074	-18.807	-18.807	-18.5923	-18.5923	-18.5923	-18.5923	-18.5497	-18.5497	-18.5496	-18.5496	-16.0615	-16.0615	-16.0615	-16.0615	-16.0052	-16.0052	-16.0052	-16.0052	-15.9725	-15.9725	-15.9725	-15.9725	-13.3402	-13.3402	-13.3397	-13.3397	-12.6524	-12.6524	-12.6519	-12.6518	-12.1408	-12.1408	-12.1401	-12.1401	-11.9615	-11.9615	-11.9613	-11.9613	-10.9062	-10.9062	-10.9057	-10.9057	-10.2172
32	-21.1671	-21.167	-21.1666	-21.1666	-18.8075	-18.8075	-18.8072	-18.8072	-18.5923	-18.5923	-18.5922	-18.5922	-18.5497	-18.5497	-18.5496	-18.5496	-16.0615	-16.0615	-16.0615	-16.0615	-16.0052	-16.0052	-16.0051	-16.0051	-15.9725	-15.9725	-15.9725	-15.9725	-13.3338	-13.3338	-13.3333	-13.3332	-12.6583	-12.6583	-12.6577	-12.6577	-12.1394	-12.1394	-12.1386	-12.1386	-11.9636	-11.9636	-11.9634	-11.9634	-10.9137	-10.9137	-10.9133	-10.9132	-10.2166
33	-21.167	-21.167	-21.1666	-21.1666	-18.8077	-18.8077	-18.8074	-18.8073	-18.5922	-18.5922	-18.5922	-18.5922	-18.5497	-18.5497	-18.5496	-18.5496	-16.0615	-16.0615	-16.0615	-16.0615	-16.0051	-16.0051	-16.0051	-16.0051	-15.9725	-15.9725	-15.9725	-15.9725	-13.3263	-13.3263	-13.3258	-13.3258	-12.6652	-12.6652	-12.6646	-12.6646	-12.1376	-12.1376	-12.1368	-12.1368	-11.966	-11.966	-11.9659	-11.9659	-10.9221	-10.9221	-10.9217	-10.9217	-10.2161
34	-21.167	-21.167	-21.1666	-21.1665	-18.8079	-18.8079	-18.8075	-18.8075	-18.5922	-18.5922	-18.5922	-18.5922	-18.5497	-18.5497	-18.5496	-18.5496	-16.0615	-16.0615	-16.0615	-16.0615	-16.0051	-16.0051	-16.0051	-16.0051	-15.9725	-15.9725	-15.9725	-15.9725	-13.3178	-13.3178	-13.3173	-13.3173	-12.673	-12.673	-12.6725	-12.6725	-12.1356	-12.1356	-12.1347	-12.1347	-11.9688	-11.9688	-11.9687	-11.9687	-10.9313	-10.9313	-10.9309	-10.9309	-10.2154
35	-21.167	-21.167	-21.1665	-21.1665	-18.8081	-18.8081	-18.8078	-18.8078	-18.5922	-18.5922	-18.5922	-18.5922	-18.5497	-18.5497	-18.5496	-18.5496	-16.0615	-16.0615	-16.0615	-16.0615	-16.0051	-16.0051	-16.0051	-16.0051	-15.9725	-15.9725	-15.9725	-15.9725	-13.3084	-13.3084	-13.3079	-13.3079	-12.6818	-12.6818	-12.6813	-12.6813	-12.1333	-12.1333	-12.1324	-12.1324	-11.9719	-11.9719	-11.9718	-11.9718	-10.9411	-10.9411	-10.9407	-10.9407	-10.2148
36	-21.1669	-21.1669	-21.1665	-21.1665	-18.8083	-18.8083	-18.808	-18.808	-18.5922	-18.5922	-18.5922	-18.5922	-18.5497	-18.5497	-18.5496	-18.5496	-16.0615	-16.0615	-16.0615	-16.0615	-16.0051	-16.0051	-16.0051	-16.0051	-15.9725	-15.9725	-15.9725	-15.9725	-13.2981	-13.2981	-13.2976	-13.2976	-12.6915	-12.6915	-12.691	-12.691	-12.1306	-12.1306	-12.1297	-12.1297	-11.9753	-11.9753	-11.9752	-11.9752	-10.9513	-10.9513	-10.951	-10.9509	-10.2141
37	-21.1669	-21.1669	-21.1664	-21.1664	-18.8086	-18.8086	-18.8082	-18.8082	-18.5922	-18.5922	-18.5922	-18.5922	-18.5497	-18.5497	-18.5496	-18.5496	-16.0615	-16.0615	-16.0615	-16.0615	-16.0051	-16.0051	-16.0051	-16.0051	-15.9725	-15.9725	-15.9725	-15.9725	-13.2871	-13.2871	-13.2866	-13.2866	-12.702	-12.702	-12.7014	-12.7014	-12.1277	-12.1277	-12.1268	-12.1268	-11.9789	-11.9789	-11.9789	-11.9789	-10.9617	-10.9617	-10.9614	-10.9614	-10.2134
38	-21.1669	-21.1669	-21.1664	-21.1664	-18.8088	-18.8088	-18.8085	-18.8085	-18.5922	-18.5922	-18.5922	-18.5922	-18.5497	-18.5497	-18.5496	-18.5496	-16.0615	-16.0615	-16.0615	-16.0615	-16.0051	-16.0051	-16.005	-16.005	-15.9725	-15.9725	-15.9725	-15.9725	-13.2754	-13.2753	-13.2749	-13.2748	-12.7131	-12.7131	-12.7126	-12.7126	-12.1245	-12.1245	-12.1235	-12.1235	-11.9829	-11.9828	-11.9828	-11.9828	-10.9722	-10.9721	-10.9718	-10.9718	-10.2128
39	-21.1668	-21.1668	-21.1664	-21.1664	-18.8091	-18.809	-18.8087	-18.8087	-18.5922	-18.5922	-18.5921	-18.5921	-18.5497	-18.5497	-18.5496	-18.5496	-16.0615	-16.0615	-16.0615	-16.0615	-16.005	-16.005	-16.005	-16.005	-15.9725	-15.9725	-15.9725	-15.9725	-13.2631	-13.2631	-13.2626	-13.2626	-12.7249	-12.7249	-12.7244	-12.7244	-12.121	-12.121	-12.1201	-12.1201	-11.987	-11.987	-11.987	-11.987	-10.9825	-10.9825	-10.9821	-10.9821	-10.2122
40	-21.1668	-21.1668	-21.1663	-21.1663	-18.8093	-18.8093	-18.8089	-18.8089	-18.5921	-18.5921	-18.5921	-18.5921	-18.5497	-18.5497	-18.5496	-18.5496	-16.0615	-16.0615	-16.0615	-16.0615	-16.005	-16.005	-16.005	-16.005	-15.9725	-15.9725	-15.9725	-15.9725	-13.2505	-13.2504	-13.25	-13.2499	-12.7371	-12.7371	-12.7366	-12.7366	-12.1173	-12.1173	-12.1163	-12.1163	-11.9913	-11.9913	-11.9913	-11.9913	-10.9925	-10.9925	-10.9921	-10.9921	-10.2116
41	-21.1668	-21.1667	-21.1663	-21.1663	-18.8095	-18.8095	-18.8092	-18.8092	-18.5921	-18.5921	-18.5921	-18.5921	-18.5497	-18.5497	-18.5496	-18.5496	-16.0615	-16.0615	-16.0615	-16.0615	-16.005	-16.005	-16.005	-16.005	-15.9725	-15.9725	-15.9725	-15.9725	-13.2376	-13.2376	-13.2371	-13.2371	-12.7496	-12.7496	-12.749	-12.749	-12.1134	-12.1134	-12.1124	-12.1124	-11.9958	-11.9958	-11.9958	-11.9958	-11.002	-11.002	-11.0016	-11.0016	-10.2111
42	-21.1667	-21.1667	-21.1663	-21.1663	-18.8097	-18.8097	-18.8094	-18.8094	-18.5921	-18.5921	-18.5921	-18.5921	-18.5497	-18.5497	-18.5496	-18.5496	-16.0615	-16.0615	-16.0615	-16.0615	-16.005	-16.005	-16.005	-16.005	-15.9725	-15.9725	-15.9725	-15.9725	-13.2248	-13.2247	-13.2243	-13.2242	-12.7621	-12.7621	-12.7616	-12.7616	-12.1093	-12.1093	-12.1084	-12.1084	-12.0004	-12.0004	-12.0003	-12.0003	-11.011	-11.0109	-11.0105	-11.0105	-10.2106
43	-21.1667	-21.1667	-21.1662	-21.1662	-18.8099	-18.8099	-18.8096	-18.8096	-18.5921	-18.5921	-18.5921	-18.5921	-18.5497	-18.5497	-18.5496	-18.5496	-16.0615	-16.0615	-16.0615	-16.0615	-16.005	-16.005	-16.0049	-16.0049	-15.9725	-15.9725	-15.9725	-15.9724	-13.2121	-13.2121	-13.2116	-13.2116	-12.7745	-12.7745	-12.7739	-12.7739	-12.1052	-12.1052	-12.1042	-12.1042	-12.005	-12.005	-12.0049	-12.0049	-11.0191	-11.0191	-11.0186	-11.0186	-10.2102
44	-21.1667	-21.1667	-21.1662	-21.1662	-18.8101	-18.8101	-18.8098	-18.8098	-18.5921	-18.5921	-18.5921	-18.5921	-18.5497	-18.5497	-18.5496	-18.5496	-16.0615	-16.0615	-16.0615	-16.0615	-16.005	-16.005	-16.0049	-16.0049	-15.9725	-15.9725	-15.9724	-15.9724	-13.2	-13.2	-13.1995	-13.1995	-12.7864	-12.7864	-12.7858	-12.7858	-12.101	-12.101	-12.1	-12.1	-12.0095	-12.0095	-12.0095	-12.0095	-11.0265	-11.0264	-11.0259	-11.0259	-10.2098
45	-21.1666	-21.1666	-21.1662	-21.1662	-18.8103	-18.8103	-18.8099	-18.8099	-18.5921	-18.5921	-18.5921	-18.5921	-18.5497	-18.5497	-18.5496	-18.5496	-16.0615	-16.0615	-16.0615	-16.0615	-16.0049	-16.0049	-16.0049	-16.0049	-15.9725	-15.9725	-15.9724	-15.9724	-13.1888	-13.1887	-13.1883	-13.1882	-12.7975	-12.7975	-12.7969	-12.7969	-12.0969	-12.0969	-12.096	-12.096	-12.0139	-12.0139	-12.0139	-12.0139	-11.0328	-11.0328	-11.0322	-11.0322	-10.2094
46	-21.1666	-21.1666	-21.1662	-21.1662	-18.8104	-18.8104	-18.8101	-18.81	-18.5921	-18.5921	-18.5921	-18.5921	-18.5497	-18.5497	-18.5496	-18.5496	-16.0615	-16.0615	-16.0615	-16.0615	-16.0049	-16.0049	-16.0049	-16.0049	-15.9725	-15.9725	-15.9724	-15.9724	-13.1787	-13.1787	-13.1782	-13.1782	-12.8074	-12.8074	-12.8068	-12.8068	-12.093	-12.093	-12.0921	-12.0921	-12.018	-12.018	-12.018	-12.018	-11.0382	-11.0382	-11.0375	-11.0375	-10.2092
47	-21.1666	-21.1666	-21.1662	-21.1661	-18.8105	-18.8105	-18.8102	-18.8102	-18.5921	-18.5921	-18.5921	-18.5921	-18.5497	-18.5497	-18.5496	-18.5496	-16.0615	-16.0615	-16.0615	-16.0615	-16.0049	-16.0049	-16.0049	-16.0049	-15.9725	-15.9725	-15.9724	-15.9724	-13.1703	-13.1703	-13.1698	-13.1698	-12.8158	-12.8157	-12.8151	-12.8151	-12.0895	-12.0895	-12.0887	-12.0887	-12.0217	-12.0217	-12.0216	-12.0216	-11.0424	-11.0424	-11.0417	-11.0417	-10.2089
48	-21.1666	-21.1666	-21.1661	-21.1661	-18.8106	-18.8106	-18.8102	-18.8102	-18.5921	-18.5921	-18.5921	-18.5921	-18.5497	-18.5497	-18.5496	-18.5496	-16.0615	-16.0615	-16.0615	-16.0615	-16.0049	-16.0049	-16.0049	-16.0049	-15.9725	-15.9725	-15.9724	-15.9724	-13.164	-13.1639	-13.1634	-13.1634	-12.8221	-12.8221	-12.8214	-12.8214	-12.0867	-12.0867	-12.086	-12.086	-12.0246	-12.0246	-12.0245	-12.0244	-11.0455	-11.0455	-11.0447	-11.0447	-10.2088
49	-21.1666	-21.1666	-21.1661	-21.1661	-18.8106	-18.8106	-18.8103	-18.8103	-18.5921	-18.5921	-18.5921	-18.5921	-18.5497	-18.5497	-18.5496	-18.5496	-16.0615	-16.0615	-16.0615	-16.0615	-16.0049	-16.0049	-16.0049	-16.0049	-15.9725	-15.9725	-15.9724	-15.9724	-13.16	-13.1599	-13.1594	-13.1594	-12.8261	-12.826	-12.8254	-12.8253	-12.0849	-12.0848	-12.0843	-12.0843	-12.0266	-12.0266	-12.0263	-12.0263	-11.0473	-11.0473	-11.0465	-11.0465	-10.2086
50	-21.1666	-21.1666	-21.1661	-21.1661	-18.8106	-18.8106	-18.8103	-18.8103	-18.5921	-18.5921	-18.5921	-18.5921	-18.5497	-18.5497	-18.5496	-18.5496	-16.0615	-16.0615	-16.0615	-16.0615	-16.0049	-16.0049	-16.0049	-16.0049	-15.9725	-15.9725	-15.9724	-15.9724	-13.1586	-13.1586	-13.1581	-13.158	-12.8274	-12.8274	-12.8267	-12.8267	-12.0841	-12.0841	-12.0837	-12.0837	-12.0273	-12.0273	-12.0269	-12.0269	-11.048	-11.048	-11.0471	-11.0471	-10.2086
51	-21.1666	-21.1666	-21.1661	-21.1661	-18.8106	-18.8106	-18.8103	-18.8103	-18.5921	-18.5921	-18.5921	-18.5921	-18.5497	-18.5497	-18.5496	-18.5496	-16.0615	-16.0615	-16.0615	-16.0615	-16.0049	-16.0049	-16.0049	-16.0049	-15.9725	-15.9725	-15.9724	-15.9724	-13.1586	-13.1586	-13.1581	-13.158	-12.8274	-12.8274	-12.8267	-12.8267	-12.0841	-12.0841	-12.0837	-12.0837	-12.0273	-12.0273	-12.0269	-12.0269	-11.048	-11.048	-11.0471	-11.0471	-10.2086
52	-21.1666	-21.1666	-21.1661	-21.1661	-18.8107	-18.8106	-18.8103	-18.8102	-18.5921	-18.5921	-18.5921	-18.5921	-18.5497	-18.5497	-18.5496	-18.5496	-16.0615	-16.0615	-16.0615	-16.0615	-16.0049	-16.0049	-16.0049	-16.0049	-15.9725	-15.9725	-15.9724	-15.9724	-13.1607	-13.1601	-13.159	-13.1585	-12.827	-12.8263	-12.8254	-12.8247	-12.0873	-12.0868	-12.0835	-12.0828	-12.0279	-12.0278	-12.0239	-12.0235	-11.0474	-11.0473	-11.0467	-11.0463	-10.2087
53	-21.1666	-21.1665	-21.1662	-21.1661	-18.8107	-18.8105	-18.8103	-18.8101	-18.5921	-18.5921	-18.5921	-18.592	-18.5497	-18.5496	-18.5496	-18.5496	-16.0616	-16.0616	-16.0615	-16.0615	-16.005	-16.005	-16.0048	-16.0048	-15.9725	-15.9725	-15.9724	-15.9724	-13.1664	-13.1658	-13.1606	-13.1601	-12.8254	-12.8248	-12.82	-12.8192	-12.0936	-12.0932	-12.0835	-12.0824	-12.0283	-12.0282	-12.0168	-12.0164	-11.0459	-11.0453	-11.0452	-11.0442	-10.2089
54	-21.1667	-21.1665	-21.1663	-21.166	-18.8107	-18.8103	-18.8103	-18.81	-18.5921	-18.5921	-18.592	-18.592	-18.5498	-18.5497	-18.5496	-18.5495	-16.0616	-16.0616	-16.0614	-16.0614	-16.0052	-16.0052	-16.0046	-16.0046	-15.9725	-15.9725	-15.9724	-15.9724	-13.1753	-13.1748	-13.1633	-13.1628	-12.8228	-12.8223	-12.8115	-12.8107	-12.1019	-12.1014	-12.0835	-12.0821	-12.029	-12.0285	-12.0072	-12.0068	-11.0435	-11.0431	-11.0417	-11.0407	-10.2092
55	-21.1668	-21.1664	-21.1664	-21.166	-18.8107	-18.8104	-18.81	-18.8097	-18.5921	-18.5921	-18.592	-18.592	-18.5498	-18.5497	-18.5495	-18.5495	-16.0617	-16.0617	-16.0613	-16.0613	-16.0055	-16.0055	-16.0044	-16.0044	-15.9726	-15.9726	-15.9724	-15.9723	-13.187	-13.1864	-13.1669	-13.1664	-12.8194	-12.819	-12.8004	-12.7996	-12.1109	-12.1105	-12.0836	-12.0817	-12.0299	-12.029	-11.9962	-11.9958	-11.0401	-11.0399	-11.0369	-11.0358	-10.2096
56	-21.1669	-21.1665	-21.1663	-21.1659	-18.8108	-18.8104	-18.8097	-18.8094	-18.5922	-18.5921	-18.592	-18.592	-18.5499	-18.5498	-18.5495	-18.5494	-16.0618	-16.0618	-16.0612	-16.0612	-16.0058	-16.0058	-16.0042	-16.0041	-15.9727	-15.9726	-15.9723	-15.9723	-13.2006	-13.2001	-13.1712	-13.1708	-12.8152	-12.8149	-12.7875	-12.7867	-12.1201	-12.1197	-12.0836	-12.0812	-12.0308	-12.0295	-11.9846	-11.9842	-11.0359	-11.0358	-11.0308	-11.0297	-10.21
57	-21.1671	-21.1666	-21.1662	-21.1658	-18.8108	-18.8105	-18.8094	-18.809	-18.5922	-18.5922	-18.592	-18.592	-18.55	-18.5499	-18.5494	-18.5493	-16.0619	-16.0619	-16.0611	-16.0611	-16.0062	-16.0061	-16.0038	-16.0038	-15.9727	-15.9727	-15.9722	-15.9722	-13.2157	-13.2152	-13.1763	-13.1758	-12.8105	-12.8102	-12.7734	-12.7725	-12.1292	-12.1288	-12.0836	-12.0807	-12.0319	-12.03	-11.9725	-11.9722	-11.0309	-11.0309	-11.0236	-11.0224	-10.2105
58	-21.1673	-21.1668	-21.1661	-21.1657	-18.8109	-18.8105	-18.8089	-18.8086	-18.5922	-18.5922	-18.592	-18.592	-18.5501	-18.55	-18.5493	-18.5492	-16.062	-16.062	-16.0609	-16.0609	-16.0066	-16.0066	-16.0035	-16.0035	-15.9728	-15.9728	-15.9721	-15.9721	-13.2317	-13.2312	-13.1818	-13.1814	-12.8053	-12.805	-12.7586	-12.7577	-12.1379	-12.1375	-12.0837	-12.0801	-12.0331	-12.0306	-11.9604	-11.96	-11.0252	-11.0251	-11.0153	-11.0141	-10.2111
59	-21.1674	-21.167	-21.166	-21.1656	-18.811	-18.8106	-18.8085	-18.8081	-18.5923	-18.5922	-18.592	-18.5919	-18.5502	-18.5501	-18.5492	-18.5491	-16.0621	-16.0621	-16.0608	-16.0608	-16.007	-16.007	-16.0031	-16.0031	-15.9729	-15.9729	-15.972	-15.972	-13.2482	-13.2477	-13.1878	-13.1873	-12.7998	-12.7996	-12.7436	-12.7427	-12.1462	-12.1458	-12.0837	-12.0795	-12.0344	-12.0312	-11.9484	-11.948	-11.0188	-11.0185	-11.0062	-11.005	-10.2117
60	-21.1676	-21.1672	-21.1659	-21.1654	-18.8111	-18.8107	-18.808	-18.8076	-18.5923	-18.5923	-18.5919	-18.5919	-18.5503	-18.5502	-18.5491	-18.549	-16.0623	-16.0622	-16.0606	-16.0606	-16.0076	-16.0075	-16.0027	-16.0027	-15.973	-15.973	-15.9719	-15.9718	-13.2648	-13.2643	-13.1939	-13.1935	-12.7941	-12.794	-12.7288	-12.7278	-12.1538	-12.1534	-12.0837	-12.0787	-12.0356	-12.0317	-11.9365	-11.9361	-11.0118	-11.0114	-10.9962	-10.995	-10.2124
61	-21.1679	-21.1674	-21.1657	-21.1653	-18.8111	-18.8108	-18.8074	-18.8071	-18.5924	-18.5924	-18.5919	-18.5919	-18.5505	-18.5504	-18.5489	-18.5489	-16.0624	-16.0624	-16.0604	-16.0604	-16.0081	-16.0081	-16.0022	-16.0022	-15.9731	-15.9731	-15.9717	-15.9717	-13.2813	-13.2807	-13.2002	-13.1998	-12.7884	-12.7883	-12.7143	-12.7134	-12.1609	-12.1604	-12.0837	-12.078	-12.0368	-12.0321	-11.9249	-11.9245	-11.0041	-11.0037	-10.9857	-10.9845	-10.2131
62	-21.1681	-21.1676	-21.1656	-21.1652	-18.8112	-18.8109	-18.8069	-18.8065	-18.5924	-18.5924	-18.5919	-18.5919	-18.5506	-18.5505	-18.5488	-18.5487	-16.0626	-16.0626	-16.0602	-16.0602	-16.0086	-16.0086	-16.0017	-16.0017	-15.9732	-15.9732	-15.9716	-15.9715	-13.2973	-13.2967	-13.2065	-13.2061	-12.7827	-12.7827	-12.7005	-12.6996	-12.1673	-12.1668	-12.0836	-12.0771	-12.0379	-12.0326	-11.9137	-11.9133	-10.996	-10.9955	-10.9748	-10.9735	-10.2139
63	-21.1683	-21.1678	-21.1654	-21.165	-18.8113	-18.8109	-18.8063	-18.806	-18.5925	-18.5925	-18.5919	-18.5918	-18.5508	-18.5506	-18.5487	-18.5486	-16.0627	-16.0627	-16.0601	-16.0601	-16.0092	-16.0092	-16.0013	-16.0013	-15.9733	-15.9733	-15.9714	-15.9714	-13.3127	-13.3121	-13.2127	-13.2122	-12.7773	-12.7773	-12.6876	-12.6867	-12.173	-12.1725	-12.0835	-12.0763	-12.039	-12.0329	-11.903	-11.9026	-10.9876	-10.9871	-10.9635	-10.9623	-10.2147
64	-21.1685	-21.1681	-21.1653	-21.1649	-18.8114	-18.811	-18.8057	-18.8054	-18.5925	-18.5925	-18.5918	-18.5918	-18.5509	-18.5508	-18.5485	-18.5485	-16.0629	-16.0629	-16.0599	-16.0599	-16.0098	-16.0097	-16.0008	-16.0008	-15.9734	-15.9734	-15.9713	-15.9712	-13.3273	-13.3267	-13.2186	-13.2182	-12.7721	-12.7721	-12.6757	-12.6747	-12.178	-12.1775	-12.0832	-12.0754	-12.0399	-12.0333	-11.8928	-11.8925	-10.979	-10.9784	-10.9523	-10.951	-10.2154
65	-21.1687	-21.1683	-21.1651	-21.1647	-18.8115	-18.8111	-18.8052	-18.8049	-18.5926	-18.5926	-18.5918	-18.5918	-18.551	-18.5509	-18.5484	-18.5483	-16.0631	-16.0631	-16.0597	-16.0597	-16.0103	-16.0103	-16.0004	-16.0004	-15.9735	-15.9735	-15.9711	-15.9711	-13.341	-13.3405	-13.2243	-13.2239	-12.7672	-12.7672	-12.6647	-12.6638	-12.1824	-12.1819	-12.0827	-12.0744	-12.0408	-12.0336	-11.8833	-11.8829	-10.9703	-10.9697	-10.9411	-10.9399	-10.2162
66	-21.1689	-21.1685	-21.165	-21.1646	-18.8116	-18.8112	-18.8046	-18.8043	-18.5926	-18.5926	-18.5918	-18.5918	-18.5512	-18.5511	-18.5483	-18.5482	-16.0633	-16.0633	-16.0596	-16.0596	-16.0109	-16.0108	-15.9999	-15.9999	-15.9735	-15.9735	-15.971	-15.9709	-13.3538	-13.3532	-13.2296	-13.2292	-12.7627	-12.7627	-12.6549	-12.654	-12.1861	-12.1856	-12.0822	-12.0735	-12.0415	-12.034	-11.8745	-11.8741	-10.9617	-10.9611	-10.9303	-10.9291	-10.217
67	-21.1691	-21.1687	-21.1649	-21.1644	-18.8116	-18.8113	-18.8041	-18.8038	-18.5927	-18.5927	-18.5918	-18.5918	-18.5513	-18.5512	-18.5482	-18.5481	-16.0634	-16.0634	-16.0594	-16.0594	-16.0114	-16.0113	-15.9995	-15.9995	-15.9736	-15.9736	-15.9708	-15.9707	-13.3654	-13.3648	-13.2345	-13.2341	-12.7587	-12.7586	-12.6463	-12.6454	-12.1893	-12.1887	-12.0814	-12.0726	-12.0421	-12.0344	-11.8664	-11.8661	-10.9533	-10.9528	-10.92	-10.9188	-10.2177
68	-21.1693	-21.1689	-21.1648	-21.1643	-18.8117	-18.8113	-18.8037	-18.8033	-18.5927	-18.5927	-18.5917	-18.5917	-18.5514	-18.5513	-18.548	-18.548	-16.0636	-16.0636	-16.0593	-16.0593	-16.0118	-16.0118	-15.9991	-15.9991	-15.9737	-15.9737	-15.9706	-15.9706	-13.3758	-13.3752	-13.2389	-13.2385	-12.755	-12.7549	-12.6387	-12.6378	-12.1919	-12.1913	-12.0805	-12.0718	-12.0425	-12.0349	-11.8592	-11.8588	-10.9454	-10.945	-10.9104	-10.9092	-10.2183
69	-21.1695	-21.169	-21.1646	-21.1642	-18.8118	-18.8114	-18.8032	-18.8029	-18.5928	-18.5928	-18.5917	-18.5917	-18.5515	-18.5514	-18.5479	-18.5479	-16.0637	-16.0637	-16.0592	-16.0592	-16.0123	-16.0122	-15.9988	-15.9988	-15.9737	-15.9737	-15.9705	-15.9704	-13.3849	-13.3843	-13.2428	-13.2424	-12.7519	-12.7517	-12.6323	-12.6314	-12.194	-12.1935	-12.0795	-12.0711	-12.0427	-12.0354	-11.8528	-11.8525	-10.938	-10.9378	-10.9016	-10.9005	-10.2189
70	-21.1697	-21.1692	-21.1645	-21.1641	-18.8118	-18.8115	-18.8029	-18.8025	-18.5928	-18.5928	-18.5917	-18.5917	-18.5516	-18.5515	-18.5479	-18.5478	-16.0639	-16.0638	-16.0591	-16.0591	-16.0126	-16.0126	-15.9985	-15.9985	-15.9738	-15.9738	-15.9703	-15.9703	-13.3927	-13.3921	-13.2462	-13.2457	-12.7492	-12.749	-12.6269	-12.6261	-12.1957	-12.1951	-12.0783	-12.0707	-12.0427	-12.0361	-11.8474	-11.847	-10.9315	-10.9313	-10.8939	-10.8928	-10.2195
71	-21.1698	-21.1693	-21.1645	-21.164	-18.8119	-18.8115	-18.8026	-18.8022	-18.5929	-18.5928	-18.5917	-18.5917	-18.5517	-18.5516	-18.5478	-18.5477	-16.064	-16.064	-16.059	-16.059	-16.013	-16.0129	-15.9982	-15.9982	-15.9738	-15.9738	-15.9702	-15.9702	-13.3992	-13.3986	-13.249	-13.2485	-12.7471	-12.7468	-12.6226	-12.6218	-12.1969	-12.1964	-12.0771	-12.0704	-12.0425	-12.0368	-11.8429	-11.8425	-10.9259	-10.9258	-10.8873	-10.8863	-10.2199
72	-21.1699	-21.1694	-21.1644	-21.164	-18.8119	-18.8115	-18.8023	-18.802	-18.5929	-18.5929	-18.5917	-18.5917	-18.5517	-18.5516	-18.5477	-18.5477	-16.0641	-16.064	-16.0589	-16.0589	-16.0132	-16.0132	-15.998	-15.998	-15.9738	-15.9738	-15.9701	-15.9701	-13.4043	-13.4037	-13.2512	-13.2507	-12.7454	-12.745	-12.6193	-12.6185	-12.1979	-12.1974	-12.0759	-12.0705	-12.0421	-12.0376	-11.8393	-11.839	-10.9215	-10.9212	-10.8821	-10.8811	-10.2203
73	-21.1699	-21.1695	-21.1643	-21.1639	-18.8119	-18.8116	-18.8021	-18.8018	-18.5929	-18.5929	-18.5917	-18.5917	-18.5518	-18.5517	-18.5477	-18.5476	-16.0641	-16.0641	-16.0589	-16.0589	-16.0134	-16.0133	-15.9979	-15.9979	-15.9739	-15.9738	-15.9701	-15.97	-13.4079	-13.4073	-13.2528	-13.2523	-12.7443	-12.7437	-12.617	-12.6162	-12.1985	-12.198	-12.0747	-12.0708	-12.0416	-12.0385	-11.8368	-11.8364	-10.9183	-10.9178	-10.8783	-10.8774	-10.2205
74	-21.17	-21.1695	-21.1643	-21.1639	-18.8119	-18.8116	-18.802	-18.8017	-18.5929	-18.5929	-18.5917	-18.5917	-18.5518	-18.5517	-18.5476	-18.5476	-16.0642	-16.0641	-16.0589	-16.0588	-16.0135	-16.0134	-15.9978	-15.9978	-15.9739	-15.9739	-15.97	-15.9699	-13.4101	-13.4095	-13.2537	-13.2532	-12.7436	-12.743	-12.6156	-12.6148	-12.1989	-12.1984	-12.0736	-12.0713	-12.0408	-12.0395	-11.8353	-11.8349	-10.9164	-10.9157	-10.876	-10.8751	-10.2206
75	-21.17	-21.1696	-21.1643	-21.1639	-18.8119	-18.8116	-18.802	-18.8016	-18.5929	-18.5929	-18.5917	-18.5917	-18.5518	-18.5517	-18.5476	-18.5476	-16.0642	-16.0642	-16.0588	-16.0588	-16.0135	-16.0135	-15.9978	-15.9978	-15.9739	-15.9739	-15.97	-15.9699	-13.4108	-13.4102	-13.2541	-13.2535	-12.7434	-12.7427	-12.6151	-12.6144	-12.199	-12.1986	-12.0726	-12.0721	-12.0404	-12.04	-11.8348	-11.8344	-10.9158	-10.9149	-10.8752	-10.8743	-10.2207
76	-21.17	-21.1696	-21.1643	-21.1639	-18.8119	-18.8116	-18.802	-18.8016	-18.5929	-18.5929	-18.5917	-18.5917	-18.5518	-18.5517	-18.5476	-18.5476	-16.0642	-16.0642	-16.0588	-16.0588	-16.0135	-16.0135	-15.9978	-15.9978	-15.9739	-15.9739	-15.97	-15.9699	-13.4108	-13.4102	-13.2541	-13.2535	-12.7434	-12.7427	-12.6151	-12.6144	-12.199	-12.1986	-12.0726	-12.0721	-12.0404	-12.04	-11.8348	-11.8344	-10.9158	-10.9149	-10.8752	-10.8743	-10.2207
77	-21.17	-21.1695	-21.1643	-21.1639	-18.8119	-18.8116	-18.802	-18.8016	-18.5929	-18.5929	-18.5916	-18.5916	-18.5518	-18.5517	-18.5476	-18.5476	-16.0641	-16.0641	-16.0587	-16.0587	-16.0135	-16.0135	-15.9978	-15.9978	-15.9739	-15.9739	-15.97	-15.9699	-13.4105	-13.4099	-13.254	-13.2535	-12.7432	-12.7425	-12.615	-12.6143	-12.1997	-12.1993	-12.0726	-12.0722	-12.0405	-12.0401	-11.8347	-11.8344	-10.9158	-10.9149	-10.8752	-10.8743	-10.2208
78	-21.17	-21.1695	-21.1643	-21.1639	-18.8119	-18.8116	-18.802	-18.8016	-18.5929	-18.5928	-18.5916	-18.5916	-18.5518	-18.5517	-18.5476	-18.5476	-16.0638	-16.0638	-16.0585	-16.0585	-16.0135	-16.0135	-15.9978	-15.9978	-15.9739	-15.9739	-15.97	-15.9699	-13.4095	-13.4089	-13.2539	-13.2533	-12.7428	-12.7421	-12.6146	-12.6139	-12.202	-12.2016	-12.0727	-12.0722	-12.0409	-12.0404	-11.8346	-11.8343	-10.9158	-10.9149	-10.8752	-10.8743	-10.2211
79	-21.17	-21.1695	-21.1643	-21.1639	-18.8119	-18.8116	-18.802	-18.8016	-18.5928	-18.5928	-18.5915	-18.5915	-18.5518	-18.5517	-18.5476	-18.5476	-16.0634	-16.0634	-16.058	-16.058	-16.0135	-16.0135	-15.9978	-15.9978	-15.9739	-15.9739	-15.97	-15.9699	-13.4079	-13.4074	-13.2537	-13.2531	-12.7422	-12.7414	-12.614	-12.6133	-12.2058	-12.2053	-12.0728	-12.0724	-12.0416	-12.0411	-11.8345	-11.8341	-10.9157	-10.9149	-10.8752	-10.8744	-10.2216
80	-21.17	-21.1695	-21.1643	-21.1638	-18.8119	-18.8116	-18.802	-18.8016	-18.5927	-18.5926	-18.5914	-18.5914	-18.5518	-18.5517	-18.5476	-18.5476	-16.0628	-16.0628	-16.0574	-16.0574	-16.0135	-16.0135	-15.9978	-15.9978	-15.9739	-15.9739	-15.97	-15.97	-13.4058	-13.4052	-13.2533	-13.2528	-12.7412	-12.7404	-12.6131	-12.6124	-12.211	-12.2106	-12.0731	-12.0726	-12.0425	-12.0419	-11.8343	-11.8339	-10.9157	-10.9148	-10.8753	-10.8744	-10.2223
81	-21.17	-21.1695	-21.1643	-21.1638	-18.8119	-18.8115	-18.802	-18.8016	-18.5925	-18.5925	-18.5913	-18.5912	-18.5518	-18.5517	-18.5476	-18.5476	-16.0621	-16.0621	-16.0567	-16.0566	-16.0135	-16.0135	-15.9978	-15.9978	-15.9739	-15.9739	-15.97	-15.97	-13.403	-13.4024	-13.2529	-13.2524	-12.7401	-12.7392	-12.612	-12.6113	-12.2176	-12.2172	-12.0733	-12.0728	-12.0436	-12.043	-11.834	-11.8336	-10.9156	-10.9147	-10.8753	-10.8745	-10.2231
82	-21.1699	-21.1695	-21.1643	-21.1638	-18.8119	-18.8115	-18.8019	-18.8016	-18.5923	-18.5923	-18.5911	-18.5911	-18.5518	-18.5517	-18.5476	-18.5476	-16.0612	-16.0612	-16.0558	-16.0557	-16.0136	-16.0135	-15.9979	-15.9978	-15.9739	-15.9739	-15.97	-15.97	-13.3996	-13.3991	-13.2525	-13.2519	-12.7386	-12.7378	-12.6106	-12.6099	-12.2256	-12.2251	-12.0736	-12.0731	-12.045	-12.0443	-11.8336	-11.8332	-10.9155	-10.9147	-10.8754	-10.8745	-10.2241
83	-21.1699	-21.1695	-21.1643	-21.1638	-18.8119	-18.8115	-18.8019	-18.8016	-18.5921	-18.5921	-18.5909	-18.5909	-18.5518	-18.5517	-18.5477	-18.5476	-16.0603	-16.0602	-16.0547	-16.0547	-16.0136	-16.0135	-15.9979	-15.9979	-15.9739	-15.9739	-15.97	-15.97	-13.3958	-13.3952	-13.2519	-13.2514	-12.737	-12.7361	-12.609	-12.6083	-12.2348	-12.2343	-12.074	-12.0735	-12.0465	-12.0458	-11.8332	-11.8328	-10.9154	-10.9146	-10.8754	-10.8746	-10.2253
84	-21.1699	-21.1695	-21.1642	-21.1638	-18.8118	-18.8115	-18.8019	-18.8016	-18.5919	-18.5919	-18.5907	-18.5907	-18.5518	-18.5517	-18.5477	-18.5476	-16.0592	-16.0591	-16.0536	-16.0535	-16.0136	-16.0135	-15.9979	-15.9979	-15.9739	-15.9739	-15.97	-15.97	-13.3915	-13.3909	-13.2513	-13.2508	-12.7352	-12.7343	-12.6071	-12.6064	-12.2451	-12.2447	-12.0744	-12.0738	-12.0482	-12.0474	-11.8328	-11.8324	-10.9153	-10.9145	-10.8755	-10.8746	-10.2266
85	-21.1699	-21.1694	-21.1642	-21.1638	-18.8118	-18.8114	-18.8019	-18.8015	-18.5917	-18.5917	-18.5904	-18.5904	-18.5518	-18.5517	-18.5477	-18.5476	-16.058	-16.0579	-16.0523	-16.0523	-16.0136	-16.0136	-15.9979	-15.9979	-15.974	-15.9739	-15.9701	-15.97	-13.3868	-13.3862	-13.2507	-13.2501	-12.7333	-12.7323	-12.6048	-12.6042	-12.2565	-12.2561	-12.0749	-12.0742	-12.05	-12.0492	-11.8323	-11.8319	-10.9152	-10.9143	-10.8756	-10.8747	-10.2279
86	-21.1699	-21.1694	-21.1642	-21.1638	-18.8118	-18.8114	-18.8019	-18.8015	-18.5915	-18.5915	-18.5902	-18.5902	-18.5518	-18.5517	-18.5477	-18.5476	-16.0567	-16.0567	-16.051	-16.051	-16.0136	-16.0136	-15.998	-15.9979	-15.974	-15.974	-15.9701	-15.97	-13.3817	-13.3811	-13.25	-13.2494	-12.7312	-12.7302	-12.6023	-12.6017	-12.2688	-12.2684	-12.0754	-12.0747	-12.0519	-12.0512	-11.8318	-11.8314	-10.9151	-10.9142	-10.8756	-10.8747	-10.2294
87	-21.1698	-21.1694	-21.1642	-21.1637	-18.8117	-18.8114	-18.8018	-18.8015	-18.5912	-18.5912	-18.59	-18.5899	-18.5518	-18.5517	-18.5477	-18.5476	-16.0554	-16.0554	-16.0497	-16.0496	-16.0137	-16.0136	-15.998	-15.998	-15.974	-15.974	-15.9701	-15.97	-13.3763	-13.3757	-13.2493	-13.2487	-12.729	-12.728	-12.5995	-12.5988	-12.2819	-12.2815	-12.0759	-12.0752	-12.0539	-12.0531	-11.8313	-11.8309	-10.9149	-10.9141	-10.8757	-10.8748	-10.2309
88	-21.1698	-21.1694	-21.1642	-21.1637	-18.8117	-18.8113	-18.8018	-18.8015	-18.5909	-18.5909	-18.5897	-18.5897	-18.5518	-18.5517	-18.5477	-18.5476	-16.0541	-16.054	-16.0483	-16.0482	-16.0137	-16.0136	-15.998	-15.998	-15.974	-15.974	-15.9701	-15.97	-13.3708	-13.3702	-13.2485	-13.248	-12.7268	-12.7258	-12.5964	-12.5957	-12.2956	-12.2951	-12.0764	-12.0757	-12.0559	-12.0551	-11.8307	-11.8303	-10.9148	-10.914	-10.8757	-10.8748	-10.2324
89	-21.1698	-21.1693	-21.1642	-21.1637	-18.8117	-18.8113	-18.8018	-18.8014	-18.5907	-18.5907	-18.5894	-18.5894	-18.5518	-18.5517	-18.5477	-18.5476	-16.0527	-16.0527	-16.0469	-16.0468	-16.0137	-16.0136	-15.998	-15.998	-15.974	-15.974	-15.9701	-15.97	-13.3651	-13.3645	-13.2478	-13.2472	-12.7245	-12.7235	-12.5929	-12.5922	-12.3097	-12.3093	-12.077	-12.0762	-12.0578	-12.0572	-11.8301	-11.8298	-10.9147	-10.9138	-10.8757	-10.8748	-10.2339
90	-21.1698	-21.1693	-21.1641	-21.1637	-18.8116	-18.8113	-18.8018	-18.8014	-18.5904	-18.5904	-18.5892	-18.5891	-18.5518	-18.5518	-18.5477	-18.5476	-16.0515	-16.0514	-16.0455	-16.0454	-16.0137	-16.0136	-15.9981	-15.9981	-15.974	-15.974	-15.9701	-15.97	-13.3594	-13.3588	-13.247	-13.2465	-12.7222	-12.7212	-12.5891	-12.5884	-12.3242	-12.3237	-12.0776	-12.0768	-12.0597	-12.0591	-11.8296	-11.8292	-10.9146	-10.9137	-10.8758	-10.8749	-10.2354
91	-21.1697	-21.1693	-21.1641	-21.1637	-18.8116	-18.8113	-18.8017	-18.8014	-18.5902	-18.5902	-18.5889	-18.5889	-18.5518	-18.5518	-18.5477	-18.5476	-16.0502	-16.0501	-16.0442	-16.0441	-16.0137	-16.0137	-15.9981	-15.9981	-15.974	-15.974	-15.9701	-15.97	-13.3538	-13.3532	-13.2463	-13.2458	-12.72	-12.7191	-12.585	-12.5843	-12.3387	-12.3382	-12.0783	-12.0774	-12.0615	-12.061	-11.8291	-11.8287	-10.9144	-10.9136	-10.8758	-10.8749	-10.2369
92	-21.1697	-21.1693	-21.1641	-21.1637	-18.8116	-18.8112	-18.8017	-18.8014	-18.59	-18.59	-18.5887	-18.5887	-18.5518	-18.5518	-18.5477	-18.5476	-16.049	-16.0489	-16.0429	-16.0429	-16.0137	-16.0137	-15.9981	-15.9981	-15.9741	-15.974	-15.9701	-15.9701	-13.3484	-13.3478	-13.2457	-13.2451	-12.7179	-12.717	-12.5806	-12.5799	-12.353	-12.3526	-12.0789	-12.0781	-12.0632	-12.0627	-11.8286	-11.8282	-10.9143	-10.9135	-10.8757	-10.8749	-10.2383
93	-21.1697	-21.1693	-21.1641	-21.1637	-18.8115	-18.8112	-18.8017	-18.8014	-18.5898	-18.5898	-18.5885	-18.5884	-18.5518	-18.5518	-18.5477	-18.5476	-16.0479	-16.0478	-16.0418	-16.0417	-16.0137	-16.0137	-15.9981	-15.9981	-15.9741	-15.9741	-15.9701	-15.9701	-13.3433	-13.3427	-13.245	-13.2445	-12.716	-12.715	-12.5759	-12.5752	-12.367	-12.3666	-12.0796	-12.0787	-12.0647	-12.0642	-11.8281	-11.8277	-10.9142	-10.9134	-10.8757	-10.8749	-10.2395
94	-21.1697	-21.1692	-21.1641	-21.1636	-18.8115	-18.8112	-18.8017	-18.8013	-18.5896	-18.5896	-18.5883	-18.5883	-18.5518	-18.5518	-18.5477	-18.5476	-16.0469	-16.0468	-16.0407	-16.0406	-16.0138	-16.0137	-15.9982	-15.9982	-15.9741	-15.9741	-15.9701	-15.9701	-13.3387	-13.3381	-13.2445	-13.2439	-12.7142	-12.7133	-12.571	-12.5704	-12.3804	-12.3799	-12.0803	-12.0794	-12.066	-12.0656	-11.8276	-11.8273	-10.9141	-10.9133	-10.8757	-10.8748	-10.2407
95	-21.1697	-21.1692	-21.1641	-21.1636	-18.8115	-18.8112	-18.8017	-18.8013	-18.5894	-18.5894	-18.5881	-18.5881	-18.5518	-18.5518	-18.5477	-18.5476	-16.046	-16.046	-16.0398	-16.0397	-16.0138	-16.0137	-15.9982	-15.9982	-15.9741	-15.9741	-15.9701	-15.9701	-13.3345	-13.3339	-13.2439	-13.2434	-12.7126	-12.7117	-12.5661	-12.5654	-12.3929	-12.3924	-12.0809	-12.0801	-12.0671	-12.0667	-11.8273	-11.8269	-10.914	-10.9132	-10.8757	-10.8748	-10.2417
96	-21.1697	-21.1692	-21.1641	-21.1636	-18.8115	-18.8111	-18.8017	-18.8013	-18.5893	-18.5892	-18.5879	-18.5879	-18.5518	-18.5518	-18.5477	-18.5476	-16.0452	-16.0452	-16.039	-16.0389	-16.0138	-16.0137	-15.9982	-15.9982	-15.9741	-15.9741	-15.9701	-15.9701	-13.3309	-13.3303	-13.2435	-13.243	-12.7112	-12.7104	-12.5613	-12.5607	-12.4041	-12.4036	-12.0814	-12.0807	-12.068	-12.0676	-11.8269	-11.8265	-10.914	-10.9131	-10.8756	-10.8748	-10.2425
97	-21.1696	-21.1692	-21.1641	-21.1636	-18.8115	-18.8111	-18.8017	-18.8013	-18.5891	-18.5891	-18.5878	-18.5878	-18.5518	-18.5518	-18.5477	-18.5476	-16.0446	-16.0446	-16.0383	-16.0383	-16.0138	-16.0137	-15.9982	-15.9982	-15.9741	-15.9741	-15.9701	-15.9701	-13.328	-13.3274	-13.2432	-13.2426	-12.7102	-12.7094	-12.557	-12.5563	-12.4136	-12.4131	-12.0819	-12.0813	-12.0687	-12.0683	-11.8267	-11.8263	-10.9139	-10.913	-10.8756	-10.8748	-10.2432
98	-21.1696	-21.1692	-21.1641	-21.1636	-18.8115	-18.8111	-18.8016	-18.8013	-18.5891	-18.5891	-18.5877	-18.5877	-18.5518	-18.5518	-18.5477	-18.5476	-16.0442	-16.0442	-16.0379	-16.0379	-16.0138	-16.0137	-15.9982	-15.9982	-15.9741	-15.9741	-15.9702	-15.9701	-13.3259	-13.3253	-13.2429	-13.2424	-12.7094	-12.7086	-12.5534	-12.5527	-12.4209	-12.4204	-12.0822	-12.0817	-12.0692	-12.0688	-11.8265	-11.8261	-10.9139	-10.913	-10.8756	-10.8748	-10.2437
99	-21.1696	-21.1692	-21.1641	-21.1636	-18.8115	-18.8111	-18.8016	-18.8013	-18.589	-18.589	-18.5877	-18.5877	-18.5518	-18.5518	-18.5477	-18.5476	-16.0439	-16.0439	-16.0376	-16.0376	-16.0138	-16.0137	-15.9982	-15.9982	-15.9741	-15.9741	-15.9702	-15.9701	-13.3246	-13.324	-13.2428	-13.2422	-12.7089	-12.7081	-12.551	-12.5503	-12.4256	-12.4251	-12.0824	-12.082	-12.0695	-12.0691	-11.8264	-11.826	-10.9138	-10.913	-10.8756	-10.8747	-10.244
100	-21.1696	-21.1692	-21.1641	-21.1636	-18.8114	-18.8111	-18.8016	-18.8013	-18.589	-18.589	-18.5877	-18.5877	-18.5518	-18.5518	-18.5477	-18.5476	-16.0439	-16.0438	-16.0375	-16.0375	-16.0138	-16.0137	-15.9982	-15.9982	-15.9741	-15.9741	-15.9702	-15.9701	-13.3242	-13.3236	-13.2427	-13.2422	-12.7087	-12.708	-12.5502	-12.5495	-12.4272	-12.4267	-12.0825	-12.0821	-12.0696	-12.0692	-11.8263	-11.8259	-10.9138	-10.913	-10.8756	-10.8747	-10.2441
101	-21.1696	-21.1692	-21.1641	-21.1636	-18.8114	-18.8111	-18.8016	-18.8013	-18.589	-18.589	-18.5877	-18.5877	-18.5518	-18.5518	-18.5477	-18.5476	-16.0439	-16.0438	-16.0375	-16.0375	-16.0138	-16.0137	-15.9982	-15.9982	-15.9741	-15.9741	-15.9702	-15.9701	-13.3242	-13.3236	-13.2427	-13.2422	-12.7087	-12.708	-12.5502	-12.5495	-12.4272	-12.4267	-12.0825	-12.0821	-12.0696	-12.0692	-11.8263	-11.8259	-10.9138	-10.913	-10.8756	-10.8747	-10.2441
102	-21.1696	-21.1692	-21.1641	-21.1636	-18.8114	-18.8111	-18.8017	-18.8013	-18.589	-18.589	-18.5877	-18.5877	-18.5518	-18.5518	-18.5477	-18.5476	-16.0439	-16.0438	-16.0375	-16.0375	-16.0138	-16.0137	-15.9982	-15.9982	-15.9741	-15.9741	-15.9702	-15.9701	-13.3242	-13.3236	-13.2429	-13.2424	-12.7085	-12.7077	-12.5503	-12.5496	-12.4268	-12.4264	-12.0826	-12.0821	-12.0697	-12.0693	-11.8266	-11.8262	-10.9137	-10.9129	-10.8756	-10.8748	-10.2441
103	-21.1696	-21.1692	-21.1641	-21.1636	-18.8114	-18.8111	-18.8017	-18.8013	-18.589	-18.589	-18.5877	-18.5877	-18.5518	-18.5518	-18.5477	-18.5476	-16.0438	-16.0438	-16.0375	-16.0375	-16.0137	-16.0137	-15.9983	-15.9983	-15.9741	-15.9741	-15.9702	-15.9701	-13.3241	-13.3235	-13.2435	-13.2429	-12.7076	-12.7069	-12.5506	-12.5499	-12.4259	-12.4254	-12.0829	-12.0825	-12.07	-12.0696	-11.8275	-11.8271	-10.9135	-10.9126	-10.8756	-10.8748	-10.244
104	-21.1696	-21.1691	-21.1641	-21.1637	-18.8114	-18.811	-18.8017	-18.8014	-18.589	-18.589	-18.5877	-18.5877	-18.5518	-18.5517	-18.5477	-18.5477	-16.0438	-16.0438	-16.0376	-16.0375	-16.0136	-16.0136	-15.9983	-15.9983	-15.9741	-15.9741	-15.9702	-15.9702	-13.324	-13.3234	-13.2443	-13.2438	-12.7063	-12.7056	-12.551	-12.5504	-12.4243	-12.4238	-12.0838	-12.0834	-12.0701	-12.0697	-11.8289	-11.8285	-10.9131	-10.9123	-10.8756	-10.8748	-10.244
105	-21.1695	-21.1691	-21.1641	-21.1637	-18.8113	-18.8109	-18.8018	-18.8015	-18.589	-18.589	-18.5877	-18.5877	-18.5518	-18.5517	-18.5477	-18.5477	-16.0437	-16.0437	-16.0376	-16.0376	-16.0135	-16.0134	-15.9984	-15.9984	-15.9741	-15.9741	-15.9703	-15.9702	-13.3238	-13.3232	-13.2455	-13.245	-12.7045	-12.7037	-12.5517	-12.5511	-12.4221	-12.4216	-12.0857	-12.0853	-12.0696	-12.0692	-11.8308	-11.8305	-10.9126	-10.9117	-10.8757	-10.8748	-10.2439
106	-21.1695	-21.169	-21.1642	-21.1637	-18.8112	-18.8108	-18.8019	-18.8016	-18.589	-18.589	-18.5877	-18.5877	-18.5517	-18.5517	-18.5478	-18.5477	-16.0437	-16.0437	-16.0377	-16.0376	-16.0133	-16.0133	-15.9986	-15.9986	-15.9741	-15.9741	-15.9703	-15.9703	-13.3236	-13.323	-13.2471	-13.2465	-12.7021	-12.7014	-12.5526	-12.552	-12.4193	-12.4188	-12.0888	-12.0884	-12.0683	-12.0678	-11.8334	-11.833	-10.9119	-10.911	-10.8757	-10.8749	-10.2437
107	-21.1694	-21.169	-21.1643	-21.1638	-18.8111	-18.8107	-18.802	-18.8017	-18.589	-18.5889	-18.5877	-18.5877	-18.5517	-18.5516	-18.5478	-18.5478	-16.0436	-16.0436	-16.0377	-16.0377	-16.0131	-16.0131	-15.9987	-15.9987	-15.974	-15.974	-15.9704	-15.9703	-13.3233	-13.3227	-13.2489	-13.2483	-12.6993	-12.6986	-12.5537	-12.5531	-12.4159	-12.4154	-12.0931	-12.0927	-12.0661	-12.0657	-11.8364	-11.836	-10.9111	-10.9102	-10.8758	-10.875	-10.2436
108	-21.1693	-21.1689	-21.1643	-21.1639	-18.8109	-18.8106	-18.8021	-18.8018	-18.5889	-18.5889	-18.5877	-18.5877	-18.5516	-18.5516	-18.5479	-18.5478	-16.0435	-16.0435	-16.0378	-16.0378	-16.0129	-16.0129	-15.9989	-15.9989	-15.974	-15.974	-15.9705	-15.9704	-13.3229	-13.3223	-13.251	-13.2504	-12.6961	-12.6954	-12.5551	-12.5544	-12.4118	-12.4114	-12.0984	-12.0979	-12.0633	-12.0629	-11.84	-11.8396	-10.9101	-10.9093	-10.8759	-10.8751	-10.2434
109	-21.1693	-21.1688	-21.1644	-21.164	-18.8108	-18.8104	-18.8023	-18.802	-18.5889	-18.5889	-18.5878	-18.5877	-18.5516	-18.5515	-18.548	-18.5479	-16.0434	-16.0434	-16.0379	-16.0379	-16.0126	-16.0126	-15.9991	-15.9991	-15.974	-15.974	-15.9706	-15.9705	-13.3225	-13.3219	-13.2533	-13.2528	-12.6925	-12.6917	-12.5566	-12.5559	-12.4072	-12.4067	-12.1045	-12.1041	-12.0599	-12.0595	-11.844	-11.8436	-10.909	-10.9082	-10.876	-10.8752	-10.2432
110	-21.1692	-21.1687	-21.1645	-21.1641	-18.8106	-18.8103	-18.8025	-18.8021	-18.5889	-18.5889	-18.5878	-18.5878	-18.5515	-18.5514	-18.548	-18.548	-16.0433	-16.0433	-16.038	-16.038	-16.0124	-16.0123	-15.9994	-15.9994	-15.9739	-15.9739	-15.9707	-15.9706	-13.3219	-13.3213	-13.2559	-13.2553	-12.6885	-12.6877	-12.5583	-12.5577	-12.402	-12.4015	-12.1115	-12.1111	-12.056	-12.0556	-11.8486	-11.8482	-10.9079	-10.907	-10.8762	-10.8754	-10.243
111	-21.1691	-21.1686	-21.1646	-21.1642	-18.8104	-18.8101	-18.8027	-18.8023	-18.5889	-18.5889	-18.5878	-18.5878	-18.5514	-18.5514	-18.5481	-18.548	-16.0432	-16.0432	-16.0381	-16.0381	-16.012	-16.012	-15.9996	-15.9996	-15.9739	-15.9739	-15.9708	-15.9708	-13.3213	-13.3207	-13.2586	-13.258	-12.6841	-12.6834	-12.5603	-12.5596	-12.3962	-12.3958	-12.1192	-12.1188	-12.0516	-12.0512	-11.8536	-11.8532	-10.9066	-10.9057	-10.8764	-10.8756	-10.2427
112	-21.1689	-21.1685	-21.1647	-21.1643	-18.8102	-18.8099	-18.8029	-18.8025	-18.5888	-18.5888	-18.5878	-18.5878	-18.5513	-18.5513	-18.5482	-18.5481	-16.043	-16.043	-16.0383	-16.0383	-16.0117	-16.0117	-15.9999	-15.9999	-15.9739	-15.9738	-15.9709	-15.9709	-13.3206	-13.32	-13.2615	-13.2609	-12.6795	-12.6788	-12.5624	-12.5618	-12.3899	-12.3894	-12.1275	-12.1271	-12.0467	-12.0463	-11.859	-11.8586	-10.9052	-10.9044	-10.8767	-10.8758	-10.2424
113	-21.1688	-21.1684	-21.1649	-21.1644	-18.81	-18.8097	-18.8031	-18.8027	-18.5888	-18.5888	-18.5879	-18.5879	-18.5512	-18.5512	-18.5483	-18.5482	-16.0429	-16.0429	-16.0384	-16.0384	-16.0113	-16.0113	-16.0002	-16.0002	-15.9738	-15.9738	-15.9711	-15.971	-13.3198	-13.3193	-13.2645	-13.2639	-12.6747	-12.6739	-12.5648	-12.5642	-12.3831	-12.3826	-12.1364	-12.136	-12.0414	-12.041	-11.8648	-11.8644	-10.9038	-10.903	-10.877	-10.8761	-10.2421
114	-21.1687	-21.1682	-21.165	-21.1645	-18.8098	-18.8094	-18.8033	-18.803	-18.5888	-18.5888	-18.5879	-18.5879	-18.5511	-18.5511	-18.5484	-18.5483	-16.0428	-16.0427	-16.0386	-16.0386	-16.0109	-16.0109	-16.0006	-16.0006	-15.9737	-15.9737	-15.9712	-15.9712	-13.3189	-13.3184	-13.2676	-13.267	-12.6696	-12.6689	-12.5675	-12.5668	-12.3757	-12.3752	-12.1459	-12.1455	-12.0357	-12.0353	-11.871	-11.8706	-10.9023	-10.9015	-10.8773	-10.8765	-10.2418
115	-21.1685	-21.1681	-21.1651	-21.1647	-18.8095	-18.8092	-18.8036	-18.8032	-18.5887	-18.5887	-18.5879	-18.5879	-18.551	-18.551	-18.5485	-18.5484	-16.0426	-16.0426	-16.0387	-16.0387	-16.0105	-16.0105	-16.0009	-16.0009	-15.9737	-15.9737	-15.9713	-15.9713	-13.3179	-13.3173	-13.2707	-13.2702	-12.6644	-12.6637	-12.5703	-12.5696	-12.3678	-12.3673	-12.1558	-12.1554	-12.0296	-12.0292	-11.8776	-11.8772	-10.9008	-10.9	-10.8777	-10.8769	-10.2414
116	-21.1684	-21.1679	-21.1653	-21.1648	-18.8093	-18.8089	-18.8038	-18.8035	-18.5887	-18.5887	-18.588	-18.588	-18.5509	-18.5509	-18.5486	-18.5485	-16.0424	-16.0424	-16.0389	-16.0389	-16.0101	-16.01	-16.0013	-16.0013	-15.9736	-15.9736	-15.9715	-15.9714	-13.3168	-13.3162	-13.2739	-13.2733	-12.659	-12.6583	-12.5734	-12.5727	-12.3595	-12.359	-12.1661	-12.1657	-12.0232	-12.0228	-11.8845	-11.8841	-10.8993	-10.8984	-10.8782	-10.8774	-10.2411
117	-21.1682	-21.1678	-21.1654	-21.165	-18.809	-18.8087	-18.8041	-18.8037	-18.5887	-18.5887	-18.588	-18.588	-18.5508	-18.5507	-18.5487	-18.5487	-16.0422	-16.0422	-16.0391	-16.0391	-16.0096	-16.0096	-16.0017	-16.0017	-15.9735	-15.9735	-15.9716	-15.9716	-13.3155	-13.3149	-13.2771	-13.2765	-12.6536	-12.6529	-12.5766	-12.576	-12.3507	-12.3502	-12.1768	-12.1764	-12.0165	-12.0161	-11.8916	-11.8912	-10.8977	-10.8968	-10.8788	-10.8779	-10.2407
118	-21.1681	-21.1676	-21.1656	-21.1651	-18.8087	-18.8084	-18.8044	-18.804	-18.5886	-18.5886	-18.588	-18.588	-18.5507	-18.5506	-18.5488	-18.5488	-16.0421	-16.042	-16.0392	-16.0392	-16.0091	-16.0091	-16.0021	-16.0021	-15.9735	-15.9734	-15.9718	-15.9717	-13.3141	-13.3135	-13.2803	-13.2797	-12.6481	-12.6474	-12.5802	-12.5795	-12.3414	-12.341	-12.1878	-12.1873	-12.0095	-12.0091	-11.899	-11.8986	-10.8961	-10.8953	-10.8794	-10.8785	-10.2403
119	-21.1679	-21.1674	-21.1658	-21.1653	-18.8084	-18.8081	-18.8047	-18.8043	-18.5886	-18.5886	-18.5881	-18.5881	-18.5506	-18.5505	-18.549	-18.5489	-16.0419	-16.0419	-16.0394	-16.0394	-16.0086	-16.0086	-16.0026	-16.0026	-15.9734	-15.9733	-15.9719	-15.9719	-13.3126	-13.312	-13.2834	-13.2828	-12.6425	-12.6418	-12.5839	-12.5832	-12.3318	-12.3313	-12.1989	-12.1985	-12.0023	-12.0019	-11.9067	-11.9063	-10.8946	-10.8937	-10.8801	-10.8792	-10.2399
120	-21.1677	-21.1673	-21.1659	-21.1655	-18.8081	-18.8078	-18.805	-18.8046	-18.5885	-18.5885	-18.5881	-18.5881	-18.5504	-18.5504	-18.5491	-18.549	-16.0417	-16.0417	-16.0396	-16.0396	-16.0081	-16.0081	-16.0031	-16.003	-15.9733	-15.9733	-15.9721	-15.972	-13.3109	-13.3103	-13.2865	-13.2859	-12.637	-12.6363	-12.5878	-12.5872	-12.3218	-12.3214	-12.2103	-12.2098	-11.9948	-11.9944	-11.9145	-11.9141	-10.893	-10.8922	-10.8809	-10.88	-10.2394
121	-21.1676	-21.1671	-21.1661	-21.1657	-18.8078	-18.8075	-18.8053	-18.8049	-18.5885	-18.5885	-18.5882	-18.5882	-18.5503	-18.5502	-18.5492	-18.5492	-16.0415	-16.0415	-16.0398	-16.0398	-16.0076	-16.0076	-16.0035	-16.0035	-15.9732	-15.9732	-15.9722	-15.9722	-13.3091	-13.3085	-13.2895	-13.2889	-12.6316	-12.6309	-12.592	-12.5913	-12.3115	-12.3111	-12.2217	-12.2213	-11.9871	-11.9867	-11.9224	-11.922	-10.8915	-10.8907	-10.8817	-10.8809	-10.239
122	-21.1674	-21.1669	-21.1663	-21.1658	-18.8075	-18.8072	-18.8056	-18.8052	-18.5885	-18.5885	-18.5882	-18.5882	-18.5502	-18.5501	-18.5494	-18.5493	-16.0413	-16.0412	-16.04	-16.04	-16.0071	-16.0071	-16.004	-16.004	-15.9731	-15.973	-15.9723	-15.9723	-13.3071	-13.3065	-13.2924	-13.2918	-12.6261	-12.6255	-12.5964	-12.5957	-12.3009	-12.3005	-12.2333	-12.2328	-11.9792	-11.9788	-11.9305	-11.9301	-10.8901	-10.8892	-10.8827	-10.8819	-10.2386
123	-21.1672	-21.1667	-21.1665	-21.166	-18.8072	-18.8068	-18.8059	-18.8056	-18.5884	-18.5884	-18.5882	-18.5882	-18.55	-18.55	-18.5495	-18.5494	-16.0411	-16.041	-16.0402	-16.0402	-16.0066	-16.0066	-16.0045	-16.0045	-15.973	-15.9729	-15.9725	-15.9724	-13.305	-13.3044	-13.2952	-13.2946	-12.6208	-12.6201	-12.6009	-12.6003	-12.2901	-12.2896	-12.2448	-12.2443	-11.9712	-11.9708	-11.9386	-11.9382	-10.8887	-10.8878	-10.8837	-10.8829	-10.2381
124	-21.167	-21.1666	-21.1666	-21.1662	-18.8069	-18.8065	-18.8062	-18.8059	-18.5884	-18.5884	-18.5883	-18.5883	-18.5499	-18.5498	-18.5496	-18.5496	-16.0408	-16.0408	-16.0404	-16.0404	-16.0061	-16.006	-16.005	-16.005	-15.9728	-15.9728	-15.9726	-15.9726	-13.3028	-13.3022	-13.2978	-13.2972	-12.6156	-12.615	-12.6057	-12.605	-12.279	-12.2785	-12.2563	-12.2558	-11.9632	-11.9628	-11.9468	-11.9464	-10.8873	-10.8865	-10.8848	-10.884	-10.2377
125	-21.1668	-21.1668	-21.1664	-21.1664	-18.8066	-18.8065	-18.8062	-18.8062	-18.5883	-18.5883	-18.5883	-18.5883	-18.5498	-18.5498	-18.5497	-18.5497	-16.0406	-16.0406	-16.0406	-16.0406	-16.0055	-16.0055	-16.0055	-16.0055	-15.9727	-15.9727	-15.9727	-15.9727	-13.3004	-13.3004	-13.2998	-13.2998	-12.6106	-12.6106	-12.6099	-12.6099	-12.2677	-12.2677	-12.2672	-12.2672	-11.955	-11.955	-11.9546	-11.9546	-10.8861	-10.886	-10.8852	-10.8852	-10.2372
126	-21.1668	-21.1668	-21.1664	-21.1664	-18.8066	-18.8065	-18.8062	-18.8062	-18.5883	-18.5883	-18.5883	-18.5883	-18.5498	-18.5498	-18.5497	-18.5497	-16.0406	-16.0406	-16.0406	-16.0406	-16.0055	-16.0055	-16.0055	-16.0055	-15.9727	-15.9727	-15.9727	-15.9727	-13.3004	-13.3004	-13.2998	-13.2998	-12.6106	-12.6106	-12.6099	-12.6099	-12.2677	-12.2677	-12.2672	-12.2672	-11.955	-11.955	-11.9546	-11.9546	-10.8861	-10.886	-10.8852	-10.8852	-10.2372
127	-21.1668	-21.1668	-21.1664	-21.1664	-18.8066	-18.8066	-18.8062	-18.8062	-18.5883	-18.5883	-18.5883	-18.5883	-18.5498	-18.5498	-18.5497	-18.5497	-16.0406	-16.0406	-16.0406	-16.0406	-16.0055	-16.0055	-16.0055	-16.0055	-15.9727	-15.9727	-15.9727	-15.9727	-13.2997	-13.2997	-13.2992	-13.2991	-12.6112	-12.6112	-12.6105	-12.6105	-12.2674	-12.2674	-12.267	-12.267	-11.9554	-11.9554	-11.955	-11.955	-10.8868	-10.8868	-10.8861	-10.8861	-10.2371
128	-21.1668	-21.1668	-21.1664	-21.1664	-18.8066	-18.8066	-18.8063	-18.8062	-18.5883	-18.5883	-18.5883	-18.5883	-18.5498	-18.5498	-18.5497	-18.5497	-16.0407	-16.0407	-16.0406	-16.0406	-16.0055	-16.0055	-16.0055	-16.0055	-15.9727	-15.9727	-15.9727	-15.9727	-13.2978	-13.2978	-13.2973	-13.2973	-12.6129	-12.6129	-12.6122	-12.6122	-12.2666	-12.2666	-12.2661	-12.2661	-11.9565	-11.9565	-11.9561	-11.9561	-10.8892	-10.8892	-10.8886	-10.8886	-10.2369
129	-21.1668	-21.1668	-21.1664	-21.1664	-18.8067	-18.8067	-18.8063	-18.8063	-18.5883	-18.5883	-18.5883	-18.5883	-18.5498	-18.5498	-18.5497	-18.5497	-16.0407	-16.0407	-16.0407	-16.0407	-16.0055	-16.0055	-16.0055	-16.0055	-15.9727	-15.9727	-15.9727	-15.9727	-13.2947	-13.2947	-13.2942	-13.2941	-12.6158	-12.6158	-12.6151	-12.6151	-12.2651	-12.2651	-12.2647	-12.2647	-11.9583	-11.9583	-11.9579	-11.9579	-10.8932	-10.8932	-10.8926	-10.8926	-10.2365
130	-21.1668	-21.1668	-21.1663	-21.1663	-18.8068	-18.8068	-18.8064	-18.8064	-18.5884	-18.5884	-18.5883	-18.5883	-18.5498	-18.5498	-18.5497	-18.5497	-16.0407	-16.0407	-16.0407	-16.0407	-16.0055	-16.0055	-16.0055	-16.0055	-15.9727	-15.9727	-15.9727	-15.9727	-13.2903	-13.2903	-13.2898	-13.2898	-12.6198	-12.6198	-12.6191	-12.6191	-12.2632	-12.2632	-12.2627	-12.2627	-11.9608	-11.9608	-11.9604	-11.9604	-10.8986	-10.8986	-10.8981	-10.8981	-10.236
131	-21.1668	-21.1668	-21.1663	-21.1663	-18.8069	-18.8069	-18.8065	-18.8065	-18.5884	-18.5884	-18.5883	-18.5883	-18.5498	-18.5498	-18.5497	-18.5497	-16.0407	-16.0407	-16.0407	-16.0407	-16.0055	-16.0055	-16.0055	-16.0055	-15.9727	-15.9727	-15.9727	-15.9727	-13.2848	-13.2847	-13.2843	-13.2842	-12.6249	-12.6249	-12.6242	-12.6242	-12.2606	-12.2606	-12.2602	-12.2602	-11.964	-11.964	-11.9636	-11.9636	-10.9054	-10.9053	-10.9049	-10.9049	-10.2353
132	-21.1668	-21.1667	-21.1663	-21.1663	-18.807	-18.807	-18.8067	-18.8066	-18.5884	-18.5884	-18.5883	-18.5883	-18.5498	-18.5498	-18.5497	-18.5497	-16.0408	-16.0408	-16.0407	-16.0407	-16.0055	-16.0055	-16.0054	-16.0054	-15.9727	-15.9727	-15.9727	-15.9727	-13.278	-13.278	-13.2775	-13.2775	-12.6311	-12.6311	-12.6305	-12.6304	-12.2576	-12.2576	-12.2571	-12.2571	-11.9678	-11.9678	-11.9674	-11.9674	-10.9133	-10.9133	-10.9129	-10.9129	-10.2345
133	-21.1667	-21.1667	-21.1663	-21.1663	-18.8072	-18.8072	-18.8068	-18.8068	-18.5884	-18.5884	-18.5883	-18.5883	-18.5498	-18.5498	-18.5497	-18.5497	-16.0408	-16.0408	-16.0408	-16.0408	-16.0054	-16.0054	-16.0054	-16.0054	-15.9727	-15.9727	-15.9727	-15.9727	-13.2702	-13.2702	-13.2697	-13.2697	-12.6384	-12.6384	-12.6377	-12.6377	-12.254	-12.254	-12.2535	-12.2535	-11.9723	-11.9723	-11.9719	-11.9719	-10.9222	-10.9222	-10.9219	-10.9219	-10.2336
134	-21.1667	-21.1667	-21.1662	-21.1662	-18.8074	-18.8074	-18.807	-18.807	-18.5884	-18.5884	-18.5883	-18.5883	-18.5498	-18.5498	-18.5497	-18.5497	-16.0409	-16.0409	-16.0408	-16.0408	-16.0054	-16.0054	-16.0054	-16.0054	-15.9727	-15.9727	-15.9727	-15.9727	-13.2612	-13.2612	-13.2608	-13.2608	-12.6468	-12.6467	-12.6461	-12.6461	-12.2498	-12.2498	-12.2494	-12.2494	-11.9774	-11.9774	-11.977	-11.977	-10.932	-10.932	-10.9317	-10.9317	-10.2326
135	-21.1667	-21.1667	-21.1662	-21.1662	-18.8075	-18.8075	-18.8072	-18.8072	-18.5884	-18.5884	-18.5884	-18.5884	-18.5498	-18.5498	-18.5497	-18.5497	-16.0409	-16.0409	-16.0409	-16.0409	-16.0054	-16.0054	-16.0053	-16.0053	-15.9727	-15.9727	-15.9727	-15.9727	-13.2513	-13.2513	-13.2508	-13.2508	-12.6561	-12.656	-12.6554	-12.6554	-12.2452	-12.2452	-12.2448	-12.2448	-11.9831	-11.9831	-11.9827	-11.9827	-10.9423	-10.9423	-10.942	-10.942	-10.2317
136	-21.1666	-21.1666	-21.1662	-21.1662	-18.8077	-18.8077	-18.8074	-18.8074	-18.5884	-18.5884	-18.5884	-18.5884	-18.5498	-18.5498	-18.5497	-18.5497	-16.0409	-16.0409	-16.0409	-16.0409	-16.0053	-16.0053	-16.0053	-16.0053	-15.9727	-15.9727	-15.9727	-15.9727	-13.2404	-13.2404	-13.24	-13.2399	-12.6663	-12.6663	-12.6656	-12.6656	-12.2401	-12.2401	-12.2397	-12.2397	-11.9893	-11.9893	-11.9889	-11.9889	-10.9531	-10.9531	-10.9528	-10.9528	-10.2307
137	-21.1666	-21.1666	-21.1661	-21.1661	-18.8079	-18.8079	-18.8076	-18.8076	-18.5884	-18.5884	-18.5884	-18.5884	-18.5498	-18.5498	-18.5497	-18.5497	-16.041	-16.041	-16.041	-16.041	-16.0053	-16.0053	-16.0053	-16.0053	-15.9727	-15.9727	-15.9727	-15.9727	-13.2287	-13.2287	-13.2282	-13.2282	-12.6774	-12.6774	-12.6767	-12.6767	-12.2345	-12.2345	-12.2341	-12.2341	-11.9961	-11.9961	-11.9957	-11.9957	-10.964	-10.964	-10.9637	-10.9637	-10.2297
138	-21.1666	-21.1665	-21.1661	-21.1661	-18.8082	-18.8082	-18.8078	-18.8078	-18.5884	-18.5884	-18.5884	-18.5884	-18.5498	-18.5498	-18.5497	-18.5497	-16.041	-16.041	-16.041	-16.041	-16.0052	-16.0052	-16.0052	-16.0052	-15.9727	-15.9727	-15.9727	-15.9727	-13.2162	-13.2162	-13.2158	-13.2157	-12.6892	-12.6892	-12.6885	-12.6885	-12.2286	-12.2286	-12.2281	-12.2281	-12.0032	-12.0032	-12.0028	-12.0028	-10.975	-10.975	-10.9747	-10.9747	-10.2288
139	-21.1665	-21.1665	-21.1661	-21.1661	-18.8084	-18.8084	-18.808	-18.808	-18.5884	-18.5884	-18.5884	-18.5884	-18.5498	-18.5498	-18.5497	-18.5497	-16.0411	-16.0411	-16.0411	-16.0411	-16.0052	-16.0052	-16.0052	-16.0052	-15.9727	-15.9727	-15.9727	-15.9727	-13.2031	-13.203	-13.2026	-13.2026	-12.7017	-12.7017	-12.701	-12.701	-12.2222	-12.2222	-12.2217	-12.2217	-12.0108	-12.0108	-12.0104	-12.0104	-10.9858	-10.9857	-10.9854	-10.9854	-10.2278
140	-21.1665	-21.1665	-21.166	-21.166	-18.8086	-18.8086	-18.8082	-18.8082	-18.5884	-18.5884	-18.5884	-18.5884	-18.5498	-18.5498	-18.5497	-18.5497	-16.0411	-16.0411	-16.0411	-16.0411	-16.0052	-16.0052	-16.0051	-16.0051	-15.9727	-15.9727	-15.9726	-15.9726	-13.1894	-13.1894	-13.189	-13.189	-12.7148	-12.7148	-12.7141	-12.7141	-12.2154	-12.2154	-12.215	-12.215	-12.0187	-12.0187	-12.0183	-12.0183	-10.9962	-10.9962	-10.9958	-10.9958	-10.227
141	-21.1665	-21.1664	-21.166	-21.166	-18.8088	-18.8088	-18.8084	-18.8084	-18.5884	-18.5884	-18.5884	-18.5884	-18.5498	-18.5498	-18.5497	-18.5497	-16.0412	-16.0412	-16.0412	-16.0412	-16.0051	-16.0051	-16.0051	-16.0051	-15.9727	-15.9727	-15.9726	-15.9726	-13.1755	-13.1754	-13.175	-13.175	-12.7282	-12.7282	-12.7275	-12.7275	-12.2084	-12.2084	-12.2079	-12.2079	-12.0269	-12.0269	-12.0265	-12.0265	-11.0061	-11.0061	-11.0057	-11.0057	-10.2262
142	-21.1664	-21.1664	-21.166	-21.166	-18.8089	-18.8089	-18.8086	-18.8086	-18.5885	-18.5885	-18.5884	-18.5884	-18.5498	-18.5498	-18.5497	-18.5497	-16.0412	-16.0412	-16.0412	-16.0412	-16.0051	-16.0051	-16.0051	-16.0051	-15.9727	-15.9727	-15.9726	-15.9726	-13.1614	-13.1613	-13.1609	-13.1609	-12.7418	-12.7418	-12.7411	-12.7411	-12.201	-12.201	-12.2006	-12.2006	-12.0353	-12.0353	-12.0349	-12.0349	-11.0153	-11.0153	-11.0149	-11.0149	-10.2255
143	-21.1664	-21.1664	-21.1659	-21.1659	-18.8091	-18.8091	-18.8087	-18.8087	-18.5885	-18.5885	-18.5884	-18.5884	-18.5498	-18.5498	-18.5497	-18.5497	-16.0413	-16.0413	-16.0412	-16.0412	-16.005	-16.005	-16.005	-16.005	-15.9726	-15.9726	-15.9726	-15.9726	-13.1474	-13.1473	-13.147	-13.1469	-12.7554	-12.7553	-12.7546	-12.7546	-12.1935	-12.1935	-12.1931	-12.1931	-12.0438	-12.0438	-12.0434	-12.0434	-11.0238	-11.0238	-11.0233	-11.0233	-10.2249
144	-21.1664	-21.1664	-21.1659	-21.1659	-18.8093	-18.8093	-18.8089	-18.8089	-18.5885	-18.5885	-18.5884	-18.5884	-18.5498	-18.5497	-18.5497	-18.5497	-16.0413	-16.0413	-16.0413	-16.0413	-16.005	-16.005	-16.005	-16.005	-15.9726	-15.9726	-15.9726	-15.9726	-13.1338	-13.1338	-13.1334	-13.1333	-12.7686	-12.7685	-12.7678	-12.7678	-12.1859	-12.1859	-12.1855	-12.1855	-12.0523	-12.0523	-12.0518	-12.0518	-11.0314	-11.0313	-11.0308	-11.0308	-10.2243
145	-21.1663	-21.1663	-21.1659	-21.1659	-18.8094	-18.8094	-18.809	-18.809	-18.5885	-18.5885	-18.5884	-18.5884	-18.5497	-18.5497	-18.5497	-18.5497	-16.0413	-16.0413	-16.0413	-16.0413	-16.005	-16.005	-16.005	-16.005	-15.9726	-15.9726	-15.9726	-15.9726	-13.121	-13.121	-13.1206	-13.1205	-12.781	-12.781	-12.7803	-12.7803	-12.1784	-12.1784	-12.1779	-12.1779	-12.0606	-12.0606	-12.0602	-12.0602	-11.0379	-11.0379	-11.0373	-11.0373	-10.2238
146	-21.1663	-21.1663	-21.1659	-21.1659	-18.8095	-18.8095	-18.8091	-18.8091	-18.5885	-18.5885	-18.5884	-18.5884	-18.5497	-18.5497	-18.5497	-18.5497	-16.0414	-16.0414	-16.0413	-16.0413	-16.005	-16.005	-16.005	-16.0049	-15.9726	-15.9726	-15.9726	-15.9726	-13.1094	-13.1094	-13.109	-13.1089	-12.7924	-12.7923	-12.7917	-12.7916	-12.1711	-12.1711	-12.1706	-12.1706	-12.0685	-12.0685	-12.0681	-12.0681	-11.0434	-11.0434	-11.0428	-11.0427	-10.2234
147	-21.1663	-21.1663	-21.1659	-21.1659	-18.8096	-18.8096	-18.8092	-18.8092	-18.5885	-18.5885	-18.5884	-18.5884	-18.5497	-18.5497	-18.5497	-18.5497	-16.0414	-16.0414	-16.0414	-16.0414	-16.0049	-16.0049	-16.0049	-16.0049	-15.9726	-15.9726	-15.9726	-15.9726	-13.0995	-13.0995	-13.0991	-13.099	-12.8021	-12.802	-12.8013	-12.8013	-12.1643	-12.1643	-12.1639	-12.1639	-12.0758	-12.0758	-12.0754	-12.0754	-11.0478	-11.0477	-11.047	-11.047	-10.2231
148	-21.1663	-21.1663	-21.1658	-21.1658	-18.8097	-18.8097	-18.8093	-18.8093	-18.5885	-18.5885	-18.5884	-18.5884	-18.5497	-18.5497	-18.5497	-18.5497	-16.0414	-16.0414	-16.0414	-16.0414	-16.0049	-16.0049	-16.0049	-16.0049	-15.9726	-15.9726	-15.9726	-15.9726	-13.0919	-13.0919	-13.0914	-13.0914	-12.8095	-12.8095	-12.8088	-12.8088	-12.1586	-12.1586	-12.1582	-12.1582	-12.0819	-12.0819	-12.0814	-12.0814	-11.0509	-11.0509	-11.0501	-11.0501	-10.2228
149	-21.1663	-21.1663	-21.1658	-21.1658	-18.8097	-18.8097	-18.8093	-18.8093	-18.5885	-18.5885	-18.5885	-18.5885	-18.5497	-18.5497	-18.5497	-18.5497	-16.0414	-16.0414	-16.0414	-16.0414	-16.0049	-16.0049	-16.0049	-16.0049	-15.9726	-15.9726	-15.9726	-15.9726	-13.0871	-13.087	-13.0866	-13.0865	-12.8143	-12.8142	-12.8136	-12.8135	-12.1547	-12.1547	-12.1543	-12.1543	-12.086	-12.086	-12.0856	-12.0856	-11.0528	-11.0528	-11.052	-11.052	-10.2227
150	-21.1663	-21.1663	-21.1658	-21.1658	-18.8097	-18.8097	-18.8094	-18.8094	-18.5885	-18.5885	-18.5885	-18.5885	-18.5498	-18.5497	-18.5497	-18.5497	-16.0414	-16.0414	-16.0414	-16.0414	-16.0049	-16.0049	-16.0049	-16.0049	-15.9726	-15.9726	-15.9726	-15.9726	-13.0855	-13.0854	-13.0849	-13.0849	-12.8159	-12.8159	-12.8152	-12.8152	-12.1533	-12.1533	-12.1528	-12.1528	-12.0875	-12.0875	-12.0871	-12.0871	-11.0535	-11.0535	-11.0526	-11.0526	-10.2226
151	-21.1663	-21.1663	-21.1658	-21.1658	-18.8097	-18.8097	-18.8094	-18.8094	-18.5885	-18.5885	-18.5885	-18.5885	-18.5498	-18.5497	-18.5497	-18.5497	-16.0414	-16.0414	-16.0414	-16.0414	-16.0049	-16.0049	-16.0049	-16.0049	-15.9726	-15.9726	-15.9726	-15.9726	-13.0855	-13.0854	-13.0849	-13.0849	-12.8159	-12.8159	-12.8152	-12.8152	-12.1533	-12.1533	-12.1528	-12.1528	-12.0875	-12.0875	-12.0871	-12.0871	-11.0535	-11.0535	-11.0526	-11.0526	-10.2226
152	-21.1663	-21.1663	-21.1659	-21.1658	-18.8097	-18.8097	-18.8094	-18.8093	-18.5885	-18.5885	-18.5885	-18.5884	-18.5498	-18.5497	-18.5497	-18.5497	-16.0414	-16.0414	-16.0414	-16.0414	-16.005	-16.0049	-16.0049	-16.0049	-15.9726	-15.9726	-15.9726	-15.9726	-13.0875	-13.087	-13.0864	-13.0859	-12.8151	-12.8144	-12.8137	-12.813	-12.159	-12.1585	-12.1529	-12.1525	-12.0875	-12.0871	-12.0818	-12.0814	-11.0529	-11.0528	-11.0521	-11.0519	-10.2227
153	-21.1663	-21.1662	-21.1659	-21.1658	-18.8098	-18.8096	-18.8094	-18.8092	-18.5885	-18.5885	-18.5885	-18.5884	-18.5498	-18.5497	-18.5497	-18.5496	-16.0414	-16.0414	-16.0413	-16.0413	-16.0051	-16.0051	-16.0048	-16.0048	-15.9727	-15.9726	-15.9726	-15.9726	-13.0934	-13.0929	-13.0894	-13.0889	-12.8126	-12.812	-12.8075	-12.8067	-12.1724	-12.1719	-12.152	-12.1516	-12.0874	-12.0869	-12.0686	-12.0682	-11.0512	-11.0509	-11.0507	-11.0499	-10.223
154	-21.1664	-21.1662	-21.166	-21.1658	-18.8098	-18.8094	-18.8094	-18.809	-18.5885	-18.5885	-18.5884	-18.5884	-18.5498	-18.5498	-18.5497	-18.5496	-16.0415	-16.0415	-16.0412	-16.0412	-16.0053	-16.0053	-16.0047	-16.0047	-15.9727	-15.9727	-15.9726	-15.9725	-13.1025	-13.1021	-13.0942	-13.0938	-12.8087	-12.8081	-12.7977	-12.7969	-12.189	-12.1885	-12.1505	-12.1501	-12.0872	-12.0867	-12.0522	-12.0518	-11.0485	-11.0482	-11.0477	-11.0466	-10.2235
155	-21.1665	-21.1661	-21.1661	-21.1657	-18.8098	-18.8095	-18.8092	-18.8088	-18.5885	-18.5885	-18.5884	-18.5884	-18.5499	-18.5498	-18.5496	-18.5496	-16.0415	-16.0415	-16.0411	-16.0411	-16.0055	-16.0055	-16.0045	-16.0045	-15.9728	-15.9727	-15.9725	-15.9725	-13.1142	-13.1138	-13.1007	-13.1002	-12.8036	-12.8031	-12.7852	-12.7843	-12.2068	-12.2063	-12.1484	-12.1481	-12.0868	-12.0863	-12.0347	-12.0344	-11.0449	-11.0447	-11.0432	-11.0421	-10.2241
156	-21.1666	-21.1662	-21.1661	-21.1656	-18.8099	-18.8095	-18.8089	-18.8085	-18.5885	-18.5885	-18.5884	-18.5884	-18.55	-18.5499	-18.5495	-18.5495	-16.0416	-16.0416	-16.0409	-16.0409	-16.0059	-16.0058	-16.0043	-16.0042	-15.9728	-15.9728	-15.9724	-15.9724	-13.1278	-13.1273	-13.1084	-13.108	-12.7976	-12.797	-12.7706	-12.7697	-12.2249	-12.2244	-12.1458	-12.1455	-12.0864	-12.0859	-12.017	-12.0166	-11.0403	-11.0402	-11.0376	-11.0364	-10.2249
157	-21.1668	-21.1663	-21.166	-21.1655	-18.81	-18.8096	-18.8085	-18.8082	-18.5886	-18.5885	-18.5884	-18.5883	-18.5501	-18.55	-18.5495	-18.5494	-16.0417	-16.0417	-16.0407	-16.0407	-16.0062	-16.0062	-16.004	-16.004	-15.9729	-15.9729	-15.9724	-15.9723	-13.1425	-13.1421	-13.1172	-13.1168	-12.7908	-12.7903	-12.7546	-12.7537	-12.2429	-12.2424	-12.1427	-12.1425	-12.0859	-12.0853	-11.9994	-11.9991	-11.0349	-11.0348	-11.0308	-11.0296	-10.2259
158	-21.1669	-21.1665	-21.1658	-21.1654	-18.8101	-18.8097	-18.8081	-18.8078	-18.5886	-18.5885	-18.5883	-18.5883	-18.5502	-18.5501	-18.5494	-18.5493	-16.0418	-16.0418	-16.0405	-16.0405	-16.0067	-16.0067	-16.0036	-16.0036	-15.973	-15.973	-15.9723	-15.9722	-13.158	-13.1575	-13.1267	-13.1263	-12.7837	-12.7832	-12.7378	-12.7368	-12.2607	-12.2602	-12.1392	-12.1389	-12.0853	-12.0847	-11.9822	-11.9819	-11.0287	-11.0285	-11.0229	-11.0217	-10.2269
159	-21.1671	-21.1667	-21.1657	-21.1653	-18.8102	-18.8098	-18.8077	-18.8073	-18.5886	-18.5886	-18.5883	-18.5882	-18.5503	-18.5502	-18.5492	-18.5492	-16.0419	-16.0419	-16.0403	-16.0403	-16.0072	-16.0072	-16.0033	-16.0033	-15.9731	-15.9731	-15.9722	-15.9721	-13.1737	-13.1732	-13.1367	-13.1363	-12.7763	-12.7758	-12.7205	-12.7195	-12.2779	-12.2774	-12.1352	-12.135	-12.0847	-12.084	-11.9656	-11.9652	-11.0218	-11.0214	-11.014	-11.0128	-10.2281
160	-21.1673	-21.1669	-21.1656	-21.1652	-18.8103	-18.8099	-18.8072	-18.8068	-18.5886	-18.5886	-18.5882	-18.5882	-18.5504	-18.5504	-18.5491	-18.5491	-16.042	-16.042	-16.04	-16.04	-16.0077	-16.0077	-16.0029	-16.0029	-15.9732	-15.9732	-15.972	-15.972	-13.1894	-13.1889	-13.1469	-13.1466	-12.7689	-12.7684	-12.7032	-12.7022	-12.2946	-12.2941	-12.1309	-12.1308	-12.0839	-12.0832	-11.9496	-11.9492	-11.0141	-11.0137	-11.0043	-11.0031	-10.2294
161	-21.1675	-21.1671	-21.1655	-21.165	-18.8104	-18.81	-18.8067	-18.8063	-18.5887	-18.5886	-18.5882	-18.5881	-18.5505	-18.5505	-18.549	-18.5489	-16.0422	-16.0421	-16.0398	-16.0398	-16.0083	-16.0082	-16.0025	-16.0025	-15.9733	-15.9733	-15.9719	-15.9719	-13.2048	-13.2043	-13.1572	-13.1569	-12.7616	-12.7612	-12.6861	-12.685	-12.3106	-12.3101	-12.1264	-12.1262	-12.0832	-12.0824	-11.9344	-11.934	-11.0059	-11.0054	-10.9939	-10.9927	-10.2308
162	-21.1677	-21.1673	-21.1653	-21.1649	-18.8105	-18.8101	-18.8062	-18.8058	-18.5887	-18.5887	-18.5881	-18.5881	-18.5507	-18.5506	-18.5489	-18.5488	-16.0423	-16.0423	-16.0395	-16.0395	-16.0088	-16.0088	-16.002	-16.002	-15.9734	-15.9734	-15.9718	-15.9717	-13.2198	-13.2193	-13.1674	-13.1671	-12.7546	-12.7542	-12.6693	-12.6683	-12.3258	-12.3253	-12.1216	-12.1215	-12.0823	-12.0816	-11.92	-11.9196	-10.9973	-10.9967	-10.9829	-10.9817	-10.2321
163	-21.168	-21.1675	-21.1652	-21.1647	-18.8106	-18.8102	-18.8057	-18.8053	-18.5887	-18.5887	-18.5881	-18.588	-18.5508	-18.5508	-18.5487	-18.5487	-16.0425	-16.0424	-16.0393	-16.0392	-16.0094	-16.0094	-16.0016	-16.0016	-15.9735	-15.9735	-15.9716	-15.9716	-13.2341	-13.2336	-13.1773	-13.177	-12.748	-12.7475	-12.6533	-12.6522	-12.3401	-12.3396	-12.1167	-12.1167	-12.0815	-12.0807	-11.9065	-11.9061	-10.9883	-10.9877	-10.9715	-10.9703	-10.2336
164	-21.1682	-21.1677	-21.165	-21.1646	-18.8107	-18.8103	-18.8052	-18.8048	-18.5888	-18.5887	-18.588	-18.588	-18.5509	-18.5509	-18.5486	-18.5485	-16.0426	-16.0426	-16.039	-16.039	-16.01	-16.01	-16.0012	-16.0011	-15.9736	-15.9736	-15.9714	-15.9714	-13.2476	-13.2471	-13.1868	-13.1865	-12.7417	-12.7413	-12.638	-12.637	-12.3535	-12.353	-12.1118	-12.1118	-12.0806	-12.0797	-11.8939	-11.8936	-10.9792	-10.9786	-10.9599	-10.9587	-10.235
165	-21.1684	-21.1679	-21.1649	-21.1644	-18.8108	-18.8104	-18.8046	-18.8043	-18.5888	-18.5888	-18.588	-18.5879	-18.5511	-18.551	-18.5485	-18.5484	-16.0428	-16.0428	-16.0388	-16.0387	-16.0106	-16.0105	-16.0007	-16.0007	-15.9737	-15.9737	-15.9713	-15.9712	-13.2603	-13.2598	-13.1959	-13.1955	-12.736	-12.7356	-12.6236	-12.6226	-12.3659	-12.3654	-12.107	-12.1069	-12.0797	-12.0787	-11.8824	-11.882	-10.97	-10.9694	-10.9482	-10.9471	-10.2363
166	-21.1686	-21.1682	-21.1647	-21.1643	-18.8109	-18.8105	-18.8041	-18.8038	-18.5888	-18.5888	-18.5879	-18.5879	-18.5512	-18.5512	-18.5483	-18.5483	-16.043	-16.0429	-16.0385	-16.0385	-16.0111	-16.0111	-16.0003	-16.0003	-15.9738	-15.9738	-15.9711	-15.9711	-13.272	-13.2714	-13.2043	-13.2039	-12.7308	-12.7303	-12.6103	-12.6093	-12.3773	-12.3768	-12.1024	-12.1023	-12.0787	-12.0777	-11.8718	-11.8715	-10.961	-10.9604	-10.9367	-10.9356	-10.2377
167	-21.1688	-21.1683	-21.1646	-21.1642	-18.811	-18.8106	-18.8037	-18.8033	-18.5889	-18.5888	-18.5879	-18.5878	-18.5513	-18.5513	-18.5482	-18.5481	-16.0431	-16.0431	-16.0383	-16.0383	-16.0116	-16.0116	-15.9999	-15.9999	-15.9739	-15.9738	-15.9709	-15.9709	-13.2826	-13.2821	-13.212	-13.2116	-12.7261	-12.7256	-12.5981	-12.5971	-12.3875	-12.387	-12.0981	-12.0979	-12.0777	-12.0767	-11.8623	-11.862	-10.9523	-10.9518	-10.9256	-10.9245	-10.2389
168	-21.169	-21.1685	-21.1645	-21.164	-18.8111	-18.8107	-18.8032	-18.8029	-18.5889	-18.5889	-18.5878	-18.5878	-18.5514	-18.5514	-18.5481	-18.548	-16.0433	-16.0432	-16.0381	-16.0381	-16.0121	-16.0121	-15.9995	-15.9995	-15.9739	-15.9739	-15.9708	-15.9707	-13.2922	-13.2916	-13.219	-13.2186	-12.722	-12.7215	-12.5872	-12.5862	-12.3967	-12.3962	-12.0942	-12.094	-12.0766	-12.0755	-11.8539	-11.8536	-10.9441	-10.9437	-10.9151	-10.914	-10.24
169	-21.1691	-21.1687	-21.1644	-21.1639	-18.8112	-18.8108	-18.8028	-18.8025	-18.5889	-18.5889	-18.5878	-18.5878	-18.5515	-18.5515	-18.548	-18.5479	-16.0434	-16.0434	-16.038	-16.038	-16.0125	-16.0125	-15.9992	-15.9992	-15.974	-15.974	-15.9706	-15.9706	-13.3005	-13.3	-13.2251	-13.2247	-12.7184	-12.7179	-12.5775	-12.5766	-12.4047	-12.4042	-12.0908	-12.0906	-12.0754	-12.0743	-11.8466	-11.8463	-10.9365	-10.9362	-10.9054	-10.9044	-10.2411
170	-21.1693	-21.1688	-21.1643	-21.1638	-18.8113	-18.8109	-18.8025	-18.8021	-18.589	-18.5889	-18.5878	-18.5877	-18.5516	-18.5516	-18.5479	-18.5478	-16.0435	-16.0435	-16.0378	-16.0378	-16.0129	-16.0129	-15.9989	-15.9989	-15.974	-15.974	-15.9705	-15.9704	-13.3077	-13.3071	-13.2304	-13.23	-12.7154	-12.7149	-12.5693	-12.5684	-12.4115	-12.411	-12.088	-12.0878	-12.0742	-12.0731	-11.8404	-11.8401	-10.9298	-10.9297	-10.8968	-10.8958	-10.242
171	-21.1694	-21.169	-21.1642	-21.1638	-18.8113	-18.811	-18.8022	-18.8018	-18.589	-18.5889	-18.5877	-18.5877	-18.5517	-18.5516	-18.5478	-18.5478	-16.0436	-16.0436	-16.0377	-16.0377	-16.0132	-16.0132	-15.9987	-15.9987	-15.9741	-15.974	-15.9704	-15.9703	-13.3136	-13.313	-13.2348	-13.2343	-12.713	-12.7124	-12.5625	-12.5616	-12.4171	-12.4166	-12.0857	-12.0856	-12.0729	-12.0719	-11.8354	-11.835	-10.9241	-10.924	-10.8894	-10.8885	-10.2427
172	-21.1695	-21.1691	-21.1641	-21.1637	-18.8114	-18.811	-18.802	-18.8016	-18.589	-18.589	-18.5877	-18.5877	-18.5518	-18.5517	-18.5477	-18.5477	-16.0437	-16.0437	-16.0376	-16.0376	-16.0135	-16.0134	-15.9985	-15.9985	-15.9741	-15.9741	-15.9703	-15.9702	-13.3182	-13.3176	-13.2382	-13.2378	-12.7111	-12.7105	-12.5571	-12.5563	-12.4215	-12.421	-12.0841	-12.0841	-12.0716	-12.0708	-11.8314	-11.831	-10.9196	-10.9194	-10.8835	-10.8826	-10.2433
173	-21.1696	-21.1691	-21.1641	-21.1636	-18.8114	-18.8111	-18.8018	-18.8014	-18.589	-18.589	-18.5877	-18.5877	-18.5518	-18.5517	-18.5477	-18.5476	-16.0438	-16.0438	-16.0375	-16.0375	-16.0136	-16.0136	-15.9983	-15.9983	-15.9741	-15.9741	-15.9702	-15.9701	-13.3215	-13.3209	-13.2407	-13.2402	-12.7098	-12.7091	-12.5533	-12.5525	-12.4246	-12.4242	-12.0831	-12.083	-12.0706	-12.0699	-11.8286	-11.8282	-10.9163	-10.9159	-10.8791	-10.8783	-10.2438
174	-21.1696	-21.1692	-21.1641	-21.1636	-18.8114	-18.8111	-18.8017	-18.8013	-18.589	-18.589	-18.5877	-18.5877	-18.5518	-18.5518	-18.5477	-18.5476	-16.0438	-16.0438	-16.0375	-16.0375	-16.0137	-16.0137	-15.9983	-15.9982	-15.9741	-15.9741	-15.9702	-15.9701	-13.3235	-13.3229	-13.2422	-13.2417	-12.709	-12.7083	-12.5509	-12.5502	-12.4265	-12.426	-12.0826	-12.0823	-12.0699	-12.0693	-11.8269	-11.8265	-10.9144	-10.9138	-10.8765	-10.8756	-10.244
175	-21.1696	-21.1692	-21.1641	-21.1636	-18.8114	-18.8111	-18.8016	-18.8013	-18.589	-18.589	-18.5877	-18.5877	-18.5518	-18.5518	-18.5477	-18.5476	-16.0439	-16.0438	-16.0375	-16.0375	-16.0138	-16.0137	-15.9982	-15.9982	-15.9741	-15.9741	-15.9702	-15.9701	-13.3242	-13.3236	-13.2427	-13.2422	-12.7087	-12.708	-12.5502	-12.5495	-12.4272	-12.4267	-12.0825	-12.0821	-12.0696	-12.0692	-11.8263	-11.8259	-10.9138	-10.913	-10.8756	-10.8747	-10.2441
[truncated: 119 more columns]

## Sheet: tetragonal-dos
Energy (eV)	Density of states
-8.6787	2.6451
-8.6487	7.5686
-8.6186	16.0595
-8.5886	19.9264
-8.5586	15.4142
-8.5285	10.6219
-8.4985	12.3051
-8.4685	16.2219
-8.4385	15.5971
-8.4084	11.5407
-8.3784	7.0552
-8.3484	3.2834
-8.3183	1.4079
-8.2883	1.1132
-8.2583	1.0699
-8.2282	1.3662
-8.1982	3.4485
-8.1682	7.0775
-8.1382	9.1416
-8.1081	8.0359
-8.0781	5.6499
-8.0481	3.5293
-8.018	1.7149
-7.988	0.7483
-7.958	1.1372
-7.9279	2.7814
-7.8979	4.8749
-7.8679	5.5216
-7.8379	3.8775
-7.8078	2.1661
-7.7778	2.0772
-7.7478	2.1862
-7.7177	1.3473
-7.6877	0.6
-7.6577	0.7161
-7.6276	1.1897
-7.5976	1.3176
-7.5676	1.2527
-7.5376	1.3434
-7.5075	1.2762
-7.4775	0.7718
-7.4475	0.2557
-7.4174	0.0473
-7.3874	0.0322
-7.3574	0.1172
-7.3273	0.2441
-7.2973	0.2581
-7.2673	0.1409
-7.2373	0.096
-7.2072	0.6991
-7.1772	4.4489
-7.1472	15.7071
-7.1171	31.3595
-7.0871	36.7789
-7.0571	26.6675
-7.027	12.5964
-6.997	3.9682
-6.967	0.8106
-6.937	0.1007
-6.9069	0.0071
-6.8769	0.0003
-6.8469	0
-6.8168	0
-6.7868	0
-6.7568	0
-6.7267	0
-6.6967	0.0001
-6.6667	0.0041
-6.6367	0.0756
-6.6066	0.7952
-6.5766	4.8566
-6.5466	17.1727
-6.5165	34.7294
-6.4865	39.6446
-6.4565	25.2308
-6.4264	8.8353
-6.3964	1.6767
-6.3664	0.1696
-6.3364	0.009
-6.3063	0.0002
-6.2763	0
-6.2463	0
-6.2162	0
-6.1862	0
-6.1562	0
-6.1261	0
-6.0961	0
-6.0661	0
-6.0361	0
-6.006	0
-5.976	0
-5.946	0
-5.9159	0
-5.8859	0
-5.8559	0
-5.8258	0
-5.7958	0
-5.7658	0
-5.7358	0
-5.7057	0
-5.6757	0
-5.6457	0
-5.6156	0
-5.5856	0
-5.5556	0
-5.5255	0
-5.4955	0
-5.4655	0
-5.4355	0
-5.4054	0
-5.3754	0
-5.3454	0
-5.3153	0
-5.2853	0
-5.2553	0
-5.2252	0
-5.1952	0
-5.1652	0
-5.1352	0
-5.1051	0
-5.0751	0
-5.0451	0
-5.015	0
-4.985	0
-4.955	0
-4.9249	0
-4.8949	0
-4.8649	0
-4.8349	0
-4.8048	0
-4.7748	0
-4.7448	0
-4.7147	0
-4.6847	0.0006
-4.6547	0.0144
-4.6246	0.1647
-4.5946	0.978
-4.5646	3.0939
-4.5346	5.4806
-4.5045	6.0024
-4.4745	4.7473
-4.4445	3.0919
-4.4144	1.7629
-4.3844	0.882
-4.3544	0.3324
-4.3243	0.0779
-4.2943	0.0107
-4.2643	0.0069
-4.2343	0.0435
-4.2042	0.1619
-4.1742	0.355
-4.1442	0.5924
-4.1141	1.125
-4.0841	3.0172
-4.0541	7.6148
-4.024	13.1086
-3.994	15.5979
-3.964	15.1599
-3.934	13.8205
-3.9039	11.585
-3.8739	8.7544
-3.8439	7.1215
-3.8138	7.2409
-3.7838	8.045
-3.7538	8.7058
-3.7237	9.1334
-3.6937	9.0031
-3.6637	7.3403
-3.6337	4.3836
-3.6036	2.1134
-3.5736	1.7846
-3.5436	3.5136
-3.5135	7.3732
-3.4835	12.2351
-3.4535	16.5751
-3.4234	20.1012
-3.3934	21.7602
-3.3634	20.7343
-3.3334	18.9998
-3.3033	19.0624
-3.2733	19.54
-3.2433	17.857
-3.2132	14.9037
-3.1832	12.5751
-3.1532	11.8871
-3.1231	13.1207
-3.0931	14.3526
-3.0631	12.704
-3.0331	9.5872
-3.003	8.467
-2.973	8.8388
-2.943	8.8011
-2.9129	7.9554
-2.8829	6.1736
-2.8529	4.4745
-2.8228	4.2315
-2.7928	5.4883
-2.7628	7.8094
-2.7328	10.2354
-2.7027	11.4435
-2.6727	11.3766
-2.6427	11.4679
-2.6126	12.3842
-2.5826	13.9146
-2.5526	15.7324
-2.5225	17.1438
-2.4925	17.2125
-2.4625	15.5138
-2.4325	13.5812
-2.4024	12.9386
-2.3724	12.7141
-2.3424	11.8805
-2.3123	11.5422
-2.2823	12.7161
-2.2523	14.2796
-2.2222	14.0171
-2.1922	11.7613
-2.1622	9.7706
-2.1322	8.7839
-2.1021	9.09
-2.0721	12.5649
-2.0421	18.9322
-2.012	24.3066
-1.982	25.02
-1.952	20.8936
-1.9219	15.1703
-1.8919	10.5902
-1.8619	6.6154
-1.8319	3.513
-1.8018	2.4254
-1.7718	2.9398
-1.7418	4.8058
-1.7117	8.3645
-1.6817	12.5791
-1.6517	14.9692
-1.6216	14.8621
-1.5916	14.6171
-1.5616	15.7761
-1.5316	17.7224
-1.5015	18.5941
-1.4715	17.5556
-1.4415	16.6945
-1.4114	17.1837
-1.3814	17.6802
-1.3514	17.4862
-1.3213	17.0951
-1.2913	15.622
-1.2613	11.7934
-1.2313	8.1002
-1.2012	8.3753
-1.1712	11.5535
-1.1412	14.4412
-1.1111	16.3756
-1.0811	16.3611
-1.0511	13.407
-1.021	9.3365
-0.991	7.1169
-0.961	7.3273
-0.931	8.188
-0.9009	7.9962
-0.8709	6.2798
-0.8409	3.6892
-0.8108	1.4509
-0.7808	0.3423
-0.7508	0.045
-0.7207	0.0032
-0.6907	0.0012
-0.6607	0.0151
-0.6307	0.107
-0.6006	0.392
-0.5706	0.7488
-0.5406	0.7666
-0.5105	0.5246
-0.4805	0.4913
-0.4505	0.5559
-0.4204	0.3883
-0.3904	0.1422
-0.3604	0.0267
-0.3304	0.0026
-0.3003	0.0001
-0.2703	0
-0.2403	0
-0.2102	0
-0.1802	0
-0.1502	0
-0.1201	0
-0.0901	0
-0.0601	0
-0.0301	0
0	0
0.03	0
0.06	0
0.0901	0.0001
0.1201	0.002
0.1501	0.0223
0.1802	0.1265
0.2102	0.3663
0.2402	0.5424
0.2702	0.4112
0.3003	0.1595
0.3303	0.0316
0.3603	0.0032
0.3904	0.0002
0.4204	0
0.4504	0
0.4805	0
0.5105	0
0.5405	0.0002
0.5705	0.004
0.6006	0.0377
0.6306	0.1814
0.6606	0.457
0.6907	0.7248
0.7207	1.2808
0.7507	2.7274
0.7808	4.1133
0.8108	3.6857
0.8408	1.9232
0.8708	0.6085
0.9009	0.2993
0.9309	0.654
0.9609	1.062
0.991	0.899
1.021	0.3914
1.051	0.0893
1.0811	0.0435
1.1111	0.2911
1.1411	1.3253
1.1711	3.2329
1.2012	4.3369
1.2312	3.67
1.2612	3.1962
1.2913	3.9049
1.3213	4.7166
1.3513	4.5653
1.3814	3.1983
1.4114	2.0296
1.4414	2.0873
1.4715	3.3324
1.5015	4.933
1.5315	4.9532
1.5615	3.694
1.5916	2.9607
1.6216	2.4205
1.6516	1.5379
1.6817	0.7934
1.7117	0.3993
1.7417	0.6224
1.7718	1.7849
1.8018	3.1225
1.8318	3.375
1.8618	3.6938
1.8919	5.4952
1.9219	6.5624
1.9519	5.0334
1.982	2.7432
2.012	1.661
2.042	2.2092
2.0721	3.606
2.1021	4.009
2.1321	3.5747
2.1621	3.712
2.1922	3.8431
2.2222	3.2267
2.2522	2.3427
2.2823	2.7672
2.3123	5.5594
2.3423	9.7965
2.3724	14.8235
2.4024	21.5516
2.4324	27.0917
2.4624	26.1528
2.4925	19.6918
2.5225	11.9877
2.5525	6.1413
2.5826	3.1969
2.6126	2.0485
2.6426	1.4135
2.6727	0.8384
2.7027	0.6683
2.7327	1.3036
2.7627	2.2237
2.7928	2.5768
2.8228	2.5548
2.8528	2.293
2.8829	1.8093
2.9129	2.1915
2.9429	3.6513
2.973	4.4973
3.003	4.2035
3.033	3.8625
3.063	3.2512
3.0931	2.1313
3.1231	1.5413
3.1531	2.1202
3.1832	3.1461
3.2132	3.2118
3.2432	2.6724
3.2733	3.129
3.3033	4.5661
3.3333	6.0595
3.3633	7.9877
3.3934	10.3754
3.4234	10.8436
3.4534	8.4363
3.4835	5.7844
3.5135	4.951
3.5435	5.5357
3.5736	6.5967
3.6036	7.349
3.6336	7.2986
3.6636	6.5844
3.6937	5.783
3.7237	5.0145
3.7537	4.5175
3.7838	5.1161
3.8138	7.0521
3.8438	9.0882
3.8739	10.0444
3.9039	10.4495
3.9339	10.4415
3.9639	9.5017
3.994	8.2759
4.024	7.7974
4.054	8.8392
4.0841	10.3237
4.1141	9.8453
4.1441	8.57
4.1742	8.8903
4.2042	9.3396
4.2342	8.125
4.2642	6.5957
4.2943	6.5943
4.3243	8.331
4.3543	9.9568
4.3844	9.902
4.4144	10.1449
4.4444	11.332
4.4745	11.1344
4.5045	10.2163
4.5345	11.087
4.5645	12.6045
4.5946	12.7724
4.6246	11.9001
4.6546	10.1507
4.6847	8.3271
4.7147	7.782
4.7447	8.1571
4.7748	8.8913
4.8048	10.3651
4.8348	12.8784
4.8648	14.4118
4.8949	12.5858
4.9249	8.9593
4.9549	6.6336
4.985	6.0744
5.015	6.5039
5.045	8.2544
5.0751	10.6004
5.1051	10.6656
5.1351	8.7613
5.1651	8.1668
5.1952	9.5147
5.2252	11.5376
5.2552	12.3578
5.2853	11.13
5.3153	9.8813
5.3453	9.6153
5.3754	9.4575
5.4054	9.7418
5.4354	10.6158
5.4654	10.6474
5.4955	9.7996
5.5255	9.2762
5.5555	8.1715
5.5856	6.247
5.6156	5.5684
5.6456	6.1007
5.6757	7.0194
5.7057	8.4268
5.7357	9.9065
5.7657	11.7925
5.7958	14.6058
5.8258	16.7308
5.8558	16.3472
5.8859	14.5888
5.9159	14.6035
5.9459	16.2887
5.976	15.7956
6.006	13.2277
6.036	11.8445
6.066	11.7198
6.0961	11.1917
6.1261	9.9697
6.1561	8.8773
6.1862	8.4172
6.2162	7.9006
6.2462	7.085
6.2763	7.229
6.3063	8.6347
6.3363	10.0568
6.3663	11.258
6.3964	12.6919
6.4264	13.5827
6.4564	12.5436
6.4865	10.72
6.5165	10.5729
6.5465	12.0504
6.5766	13.6021
6.6066	15.5215
6.6366	17.2473
6.6666	16.1025
6.6967	13.3166
6.7267	12.0732
6.7567	11.2466
6.7868	9.3803
6.8168	8.8656
6.8468	11.1547
6.8769	15.2311
6.9069	19.2019
6.9369	20.7755
6.9669	18.555
6.997	14.2604
7.027	11.5272
7.057	10.859
7.0871	10.6613
7.1171	11.7858
7.1471	13.5935
7.1772	13.2536
7.2072	12.002
7.2372	12.2148
7.2672	12.4884
7.2973	10.9319
7.3273	8.7993
7.3573	8.0828
7.3874	8.5758
7.4174	9.1579
7.4474	9.0964
7.4775	9.0005
7.5075	10.4219
7.5375	12.8705
7.5675	13.5707
7.5976	11.4838
7.6276	9.1402
7.6576	9.0709
7.6877	9.9154
7.7177	9.1569
7.7477	7.9353
7.7778	7.5749
7.8078	7.5048
7.8378	7.714
7.8678	8.5052
7.8979	9.2087
7.9279	9.1796
7.9579	8.4631
7.988	7.5397
8.018	7.0736
8.048	7.0669
8.0781	6.4994
8.1081	5.5192
8.1381	5.5895
8.1681	6.2766
8.1982	5.8806
8.2282	4.4036
8.2582	2.6602
8.2883	1.3067
8.3183	0.6301
8.3483	0.3892
8.3784	0.3646
8.4084	0.4956
8.4384	0.5966
8.4684	0.4815
8.4985	0.2456
8.5285	0.0767
8.5585	0.0139
8.5886	0.0014
8.6186	0.0001
8.6486	0
8.6787	0
8.7087	0
8.7387	0
8.7687	0
8.7988	0
8.8288	0
8.8588	0
8.8889	0
8.9189	0
8.9489	0
8.979	0
9.009	0
9.039	0
9.069	0
9.0991	0
9.1291	0
9.1591	0
9.1892	0
9.2192	0
9.2492	0
9.2793	0
9.3093	0
9.3393	0
9.3693	0
9.3994	0
9.4294	0
9.4594	0
9.4895	0
9.5195	0
9.5495	0
9.5796	0
9.6096	0
9.6396	0
9.6696	0
9.6997	0
9.7297	0
9.7597	0
9.7898	0
9.8198	0
9.8498	0
9.8799	0
9.9099	0
9.9399	0
9.9699	0
10	0
10.03	0
10.06	0
10.0901	0
10.1201	0
10.1501	0
10.1802	0
10.2102	0
10.2402	0
10.2702	0
10.3003	0
10.3303	0
10.3603	0
10.3904	0
10.4204	0
10.4504	0
10.4805	0
10.5105	0
10.5405	0
10.5705	0
10.6006	0
10.6306	0
10.6606	0
10.6907	0
10.7207	0
10.7507	0
10.7808	0
10.8108	0
10.8408	0
10.8708	0
10.9009	0
10.9309	0
10.9609	0
10.991	0
11.021	0
11.051	0
11.0811	0
11.1111	0
11.1411	0
11.1711	0
11.2012	0
11.2312	0
11.2612	0
11.2913	0
11.3213	0
