# Supplementary material for: Acceleration of radiative recombination for efficient perovskite LEDs
Source: Nature. 2024 May 29;630(8017):631–5. doi: 10.1038/s41586-024-07460-7 (PMC11186751; doi:10.1038/s41586-024-07460-7)
Supplement: Supplementary file 3 — Source Data Fig. 1 [file 41586_2024_7460_MOESM3_ESM.xlsx]

## Sheet: Fig. 1b
Dual additive		Control
Excitation intesnity (mW cm-2)	PLQE	Excitation intesnity (mW cm-2)	PLQE
0.15888	79.4125	0.19479	53.5684
0.20231	80.0938	0.2485	52.2586
0.27363	80.4833	0.33473	53.6769
0.37083	78.7204	0.449	53.9299
0.52044	80.3218	0.63077	54.6661
0.73631	81.4387	0.88772	55.1574
1.00894	82.6314	1.21803	55.7846
1.43686	84.1637	1.73282	56.6664
2.01356	86.2038	2.43734	57.4127
2.73763	87.6559	3.31013	58.6013
3.84963	89.6212	4.67754	59.2091
5.19736	90.589	6.33463	59.7723
7.21954	90.663	8.76953	61.1962
10.0992	92.1834	12.3562	62.125
13.6436	93.1216	16.8906	63.1026
19.5185	94.1869	24.3803	64.3308
28.1819	93.6677	35.507	65.2103
39.4797	95.8396	50.4291	66.7978
58.3226	94.7955	74.6791	68.0641
81.443	94.2304	105.165	68.361
117.126	93.0167	150.454	69.3641
166.825	92.3576	213.481	70.3229
224.646	90.9755	287.647	70.005
305.1	89.4738	388.039	70.0267
413.752	86.3576	517.069	68.9983
523.669	85.9077	660.765	68.474
676.953	83.1108	852.239	66.4183
827.475	81.777	1050.93	64.7582
1355.89	71.9278	1724.33	58.3825
1726	74.8268	2122.25	59.8215
