# Supplementary material for: Acceleration of radiative recombination for efficient perovskite LEDs
Source: Nature. 2024 May 29;630(8017):631–5. doi: 10.1038/s41586-024-07460-7 (PMC11186751; doi:10.1038/s41586-024-07460-7)
Supplement: Supplementary file 4 — Source Data Fig. 2 [file 41586_2024_7460_MOESM4_ESM.xlsx]

## Sheet: Fig. 2b
Current density (mA cm-2)	EQE	ECE
1.2e-05	0	0
2.1e-05	0	0
4.8e-05	0	0
7.9e-05	0	0
0.000118	0	0
0.000166	0	0
0.000229	0	0
0.000335	0	0
0.0007	0	0
0.00198	0	0
0.0052	0	0
0.01181	2.66168	3.72725
0.0256	2.50645	3.21739
0.06729	5.03967	5.97152
0.17303	10.8604	11.9493
0.38372	16.3055	16.7444
0.77393	20.2812	19.5254
1.44249	28.1351	25.4933
2.51624	29.7384	25.449
4.13892	30.6716	24.8662
6.48696	31.3897	24.1759
9.75031	31.886	23.3887
14.0509	32.0005	22.4058
19.819	32.0798	21.4847
27.2902	32.0128	20.5465
36.7642	31.8211	19.6065
63.5533	31.0613	17.7207
81.9432	30.457	16.7554
103.954	29.9181	15.8914
133.494	28.4422	14.6039
165.702	27.851	13.839
205.115	26.9265	12.9615
251.658	25.5794	11.9399
306.989	23.6968	10.7358
367.488	21.4401	9.43593
438.987	18.104	7.74636

## Sheet: Fig. 2c
Voltage (V)	Current density (mA cm-2)	Radiance (W sr-1 m-2)
0	-3e-06	0
0.1	2.1e-05	0
0.2	4.8e-05	0
0.3	7.9e-05	0
0.4	0.000118	0
0.5	0.000166	0
0.6	0.000229	0
0.7	0.000335	0
0.8	0.0007	0
0.9	0.00198	0
1	0.0052	0
1.1	0.01181	0.00152
1.2	0.0256	0.0034
1.3	0.06729	0.01639
1.4	0.17303	0.09195
1.5	0.38372	0.30666
1.6	0.77393	0.76955
1.7	1.44249	1.98255
1.8	2.51624	3.65916
1.9	4.13892	6.21225
2	6.48696	9.96841
2.1	9.75031	15.2218
2.2	14.0509	22.0187
2.3	19.819	31.1398
2.4	27.2902	42.7933
2.5	36.7642	57.3067
2.7	63.5533	96.7238
2.8	81.9432	122.302
2.9	103.954	152.438
3	133.494	186.144
3.1	165.702	226.325
3.2	205.115	270.963
3.3	251.658	315.968
3.4	306.989	357.285
3.5	367.488	387.255
3.6	438.987	390.965
3.7	519.765	364.125
3.8	609.911	308.607
3.9	698.106	236.536
4	805.36	162.535

## Sheet: Fig. 2d
Wavelength (nm)	EL intensity (a.u.)
	2.0 V	2.4 V	2.8 V
600.611	0.00229	0	-0.00114
601.372	-0.00229	0.00115	0.00115
602.134	0	-0.00229	-0.00115
602.895	0.00115	0	0
603.657	0.00115	0.00689	0.0023
604.418	0	-0.0023	0.0023
605.179	-0.00345	-0.0023	0
605.94	0	0.00345	0.0046
606.701	-0.00346	-0.00346	0.00115
607.462	0.00115	0.00115	0.00346
608.223	-0.00462	0	0
608.984	0.00115	-0.00115	0.00577
609.745	0.00116	0.00116	0.00232
610.505	0.00116	-0.00116	0.00232
611.266	0.00116	0.00232	0.0058
612.026	0.00116	0.00116	0
612.787	-0.00117	0.00117	0.00233
613.547	0.007	0.00466	0.00466
614.308	0	0	0.00117
615.068	0	0.00117	0.00234
615.828	0.00117	0.00469	0
616.588	-0.00235	-0.00352	-0.00117
617.348	-0.00235	0.00235	0.00235
618.108	-0.00118	0.00353	0.00235
618.868	0.00118	0	0.00471
619.628	0.00236	0.0059	0.00472
620.387	-0.00355	-0.00237	0
621.147	0	0.00119	0.00237
621.906	0	0.00119	0.00356
622.666	0.00119	0	0.00476
623.425	0.00119	0.00119	0.00119
624.185	-0.0012	-0.0012	0.00239
624.944	0.0036	0.0024	0.00719
625.703	0	0	0.0024
626.462	0	-0.00241	0.00121
627.221	0.00242	0.00242	0.00242
627.98	-0.00485	-0.00606	-0.00364
628.739	0.00243	0.00122	0.00365
629.498	0.00609	0.00244	0.00366
630.257	0	0	0.00122
631.015	0	0.00122	0.00367
631.774	0.00368	0.00368	0.00123
632.532	0.00123	0.00123	0
633.291	0.00123	0.00369	0
634.049	-0.00369	-0.00246	-0.00123
634.808	0.0037	0.0037	0.00493
635.566	-0.00123	0.00123	0.00247
636.324	0.00369	0.00369	0.00369
637.082	0.00124	0	0
637.84	-0.00493	-0.0037	0.00246
638.598	0.00617	0.0037	0.00493
639.356	-0.00494	-0.00247	-0.00124
640.114	-0.00372	0.00124	0.00248
640.871	0.00619	0.00248	0.00495
641.629	-0.00372	-0.00124	-0.00248
642.387	0.00248	0.00621	0.00621
643.144	0	0.00373	0.00124
643.902	-0.00249	-0.00125	0
644.659	0.00375	0.0025	0.00624
645.416	0.00376	0.00376	0.00626
646.173	-0.00376	-0.00251	0.00125
646.93	0.00377	0.00628	0.00753
647.688	-0.00252	0.00252	0.00252
648.444	0.00126	0.00126	0.00253
649.201	0	0.00127	0.00253
649.958	-0.00127	0.00127	0.00254
650.715	-0.00254	-0.00127	0
651.472	0.00127	0	0.00763
652.228	0.00383	0.00511	0.00894
652.985	0	-0.00128	0
653.741	0.00128	0.00257	0.00641
654.498	-0.00129	-0.00257	0.00129
655.254	-0.00386	-0.00129	0
656.01	0.00387	0.00258	0.00904
656.766	0.00389	-0.0013	0
657.523	-0.0039	-0.0039	0.0026
658.279	0.0013	0.00781	0.0039
659.034	-0.00391	-0.00261	-0.0013
659.79	-0.00131	-0.00131	0.00392
660.546	-0.00524	-0.00131	0.00262
661.302	0.00131	-0.00131	0
662.058	0.00132	0.00395	0.00658
662.813	-0.00528	-0.00396	0.00132
663.569	0.00132	0.00661	0.00661
664.324	0	0.00133	0.00265
665.079	-0.00532	0	0.00532
665.835	0	0.00267	0.00534
666.59	-0.00134	0.00267	0.00134
667.345	0	0.00402	0.00938
668.1	0.00672	0.00403	0.00672
668.855	-0.00404	-0.00404	0.00135
669.61	0.00675	0.0081	0.01485
670.365	-0.00271	0	0.00135
671.12	0	0	0.00407
671.874	0.00272	0.00545	0.00817
672.629	-0.00137	0.00137	0
673.384	0.00411	0.00274	0.00958
674.138	-0.00137	0.00412	0.00686
674.892	0.00413	0.00275	0.00963
675.647	0.00138	0.00414	0.00552
676.401	-0.00276	0.00138	0.00553
677.155	0.00693	0.00416	0.01387
677.909	-0.00139	0.00139	0.00139
678.663	-0.00279	0.0014	0.00698
679.417	0.00699	0.00419	0.00978
680.171	0	0.0014	0.0056
680.925	0.00141	0.00703	0.01265
681.679	0.00564	0.00282	0.00846
682.432	-0.00283	-0.00283	0.00707
683.186	0.00425	0.00992	0.01559
683.94	-0.00427	-0.00142	0.00427
684.693	-0.00143	0.00285	0.00855
685.446	0.00143	0.00429	0.01287
686.2	0.00287	0.0043	0.01148
686.953	0.00288	0.00432	0.01007
687.706	0.00289	0.00722	0.013
688.459	0.00145	0.00723	0.01157
689.212	0.00145	0.00581	0.00871
689.965	-0.00146	0.00582	0.01455
690.718	0.00583	0.00437	0.01603
691.471	-0.00293	0.00293	0.00878
692.223	-0.00147	0.0088	0.01906
692.976	0.00588	0.00883	0.01912
693.729	-0.00147	0.00147	0.00737
694.481	0.00148	0.00591	0.01922
695.234	0.00445	0.00891	0.01633
695.986	-0.00446	0.00149	0.0119
696.738	0	0.00895	0.02089
697.49	0.0015	0.00598	0.01495
698.243	0.00601	0.00601	0.02253
698.995	0.00452	0.00753	0.01657
699.747	0	0.00302	0.01812
700.499	0.00152	0.01212	0.02424
701.25	0.00304	0.00608	0.01976
702.002	0.00153	0.0061	0.02897
702.754	0.00306	0.00918	0.02906
703.505	0	0.00768	0.0307
704.257	0.00463	0.01233	0.03391
705.008	-0.00155	0.01236	0.02627
705.76	0.00155	0.0124	0.03719
706.511	0.00466	0.01398	0.03884
707.262	0	0.01092	0.03431
708.014	0.00313	0.01408	0.04223
708.765	0	0.01098	0.03294
709.516	0	0.01573	0.04405
710.267	0.00632	0.02212	0.05214
711.018	0.00317	0.01428	0.0476
711.768	0.00637	0.01909	0.0541
712.519	0.00799	0.02236	0.05591
713.27	0.0064	0.02081	0.06243
714.02	0.00643	0.02091	0.06112
714.771	0.00646	0.021	0.06783
715.521	0.0081	0.0243	0.07127
716.272	0.00976	0.02928	0.06995
717.022	-0.00327	0.02613	0.07675
717.772	0.01314	0.03285	0.09033
718.522	0.0033	0.02639	0.08248
719.272	0.01493	0.03815	0.10117
720.022	0.00668	0.03171	0.09013
720.772	0.00168	0.03533	0.09925
721.522	0.01186	0.04065	0.11517
722.272	0.00341	0.03919	0.12267
723.022	0.00343	0.03771	0.11827
723.771	0.00691	0.05009	0.13644
724.521	0.01041	0.04686	0.13538
725.27	0.00872	0.05405	0.15168
726.02	0.01575	0.05426	0.15578
726.769	0.0123	0.05445	0.16863
727.518	0.01233	0.05635	0.18137
728.268	0.01413	0.06533	0.18716
729.017	0.01415	0.06897	0.19275
729.766	0.01419	0.06916	0.21458
730.515	0.01421	0.07817	0.21853
731.264	0.02319	0.08204	0.23898
732.012	0.01252	0.08225	0.24139
732.761	0.02327	0.09309	0.27569
733.51	0.01798	0.0881	0.27688
734.259	0.01984	0.09919	0.29217
735.007	0.02168	0.11018	0.31249
735.756	0.02537	0.11054	0.32255
736.504	0.02903	0.11613	0.35202
737.252	0.02548	0.12741	0.37131
738	0.02371	0.12951	0.39036
738.749	0.03469	0.14241	0.42358
739.497	0.03658	0.1518	0.4371
740.245	0.03847	0.15938	0.4763
740.993	0.03675	0.1672	0.49975
741.741	0.0386	0.17832	0.52576
742.488	0.04047	0.18396	0.56475
743.236	0.04422	0.19898	0.58219
743.984	0.04985	0.20309	0.60928
744.731	0.05181	0.22942	0.64756
745.479	0.05182	0.24613	0.68472
746.226	0.06299	0.25195	0.73919
746.974	0.06498	0.25991	0.78346
747.721	0.0689	0.28304	0.83237
748.468	0.06727	0.30832	0.87264
749.215	0.07116	0.32023	0.91576
749.962	0.08447	0.33786	0.98167
750.709	0.08288	0.35979	1.05112
751.456	0.08516	0.37094	1.10713
752.203	0.0988	0.3971	1.18371
752.95	0.10116	0.4218	1.23485
753.697	0.10526	0.43252	1.28798
754.443	0.11333	0.46291	1.38298
755.19	0.11186	0.50146	1.47545
755.936	0.12744	0.52519	1.53888
756.683	0.13543	0.55139	1.61355
757.429	0.14348	0.58362	1.71595
758.175	0.14555	0.60939	1.81846
758.922	0.15171	0.6438	1.91583
759.668	0.15943	0.69023	2.0318
760.414	0.16142	0.71958	2.14319
761.16	0.17507	0.7664	2.27781
761.906	0.19696	0.81513	2.37713
762.652	0.1973	0.84391	2.51807
763.397	0.21533	0.90439	2.68184
764.143	0.22116	0.96881	2.80856
764.889	0.23126	1.01322	2.93579
765.634	0.25306	1.05345	3.12896
766.38	0.26346	1.14037	3.34048
767.125	0.27816	1.18169	3.54903
767.87	0.28656	1.24507	3.70161
768.616	0.29916	1.31946	3.8732
769.361	0.33125	1.38251	4.09993
770.106	0.33245	1.47513	4.33582
770.851	0.3576	1.53628	4.62681
771.596	0.37993	1.63571	4.83715
772.341	0.39318	1.71917	5.03113
773.085	0.41474	1.80594	5.34935
773.83	0.44091	1.91733	5.64075
774.575	0.46627	2.02321	5.87907
775.319	0.48602	2.12302	6.23689
776.064	0.51983	2.24649	6.54988
776.808	0.54509	2.34573	6.91469
777.553	0.56852	2.47728	7.24714
778.297	0.60843	2.6049	7.66001
779.041	0.64013	2.73038	8.04198
779.785	0.66827	2.86607	8.40312
780.529	0.71881	3.01025	8.83963
781.274	0.71791	3.1659	9.29944
782.017	0.76823	3.3374	9.73305
782.761	0.81332	3.48715	10.1749
783.505	0.83705	3.68641	10.7062
784.249	0.88809	3.85121	11.1954
784.992	0.9419	4.01213	11.7621
785.736	0.9573	4.17966	12.274
786.479	1.02185	4.38365	12.7688
787.223	1.06304	4.58138	13.3417
787.966	1.12036	4.76206	13.9451
788.71	1.1625	4.98987	14.5042
789.453	1.20469	5.16389	15.0836
790.196	1.26632	5.36004	15.6391
790.939	1.29994	5.62065	16.167
791.682	1.34582	5.79739	16.7754
792.425	1.41557	6.00678	17.4351
793.168	1.43096	6.19494	18.0054
793.91	1.48834	6.42358	18.5454
794.653	1.52248	6.58923	19.1057
795.396	1.56792	6.82795	19.5956
796.138	1.61244	6.95645	20.0811
796.881	1.65326	7.17241	20.5609
797.623	1.71403	7.34457	21.0862
798.365	1.72799	7.43421	21.4625
799.108	1.76741	7.55994	21.8885
799.85	1.79965	7.77019	22.2363
800.592	1.83526	7.87527	22.5182
801.334	1.84882	7.96308	22.7906
802.076	1.8691	7.9992	22.8919
802.818	1.86141	8.12334	23.0981
803.56	1.89121	8.13453	23.3179
804.301	1.89218	8.18146	23.2086
805.043	1.90055	8.22236	23.3702
805.785	1.91036	8.16328	23.2856
806.526	1.88106	8.1631	23.1761
807.268	1.88117	8.13034	23.0324
808.009	1.86775	8.06017	22.7421
808.75	1.85915	7.98116	22.6241
809.492	1.84417	7.82449	22.2745
810.233	1.80239	7.74834	22.0515
810.974	1.76951	7.62677	21.5459
811.715	1.74679	7.51679	21.1972
812.456	1.70044	7.36856	20.7986
813.197	1.68504	7.20195	20.2721
813.937	1.63298	7.00553	19.9756
814.678	1.6114	6.82374	19.3269
815.419	1.57239	6.66159	18.7968
816.159	1.51678	6.54283	18.3383
816.9	1.50217	6.32914	17.9209
817.64	1.44132	6.17278	17.1902
818.381	1.36224	5.96203	16.7741
819.121	1.33346	5.75465	16.1967
819.861	1.30219	5.61489	15.6618
820.601	1.24466	5.37571	15.0912
821.341	1.21066	5.15169	14.6045
822.081	1.18763	5.02755	14.1464
822.821	1.13669	4.87409	13.6067
823.561	1.10201	4.66472	13.0607
824.301	1.04576	4.42496	12.5335
825.041	1.01421	4.31754	12.0323
825.78	0.97167	4.14004	11.6078
826.52	0.92401	3.96566	11.0646
827.259	0.8974	3.80538	10.6951
827.999	0.86165	3.64749	10.2235
828.738	0.82809	3.49551	9.823
829.477	0.78478	3.33065	9.35084
830.216	0.74748	3.2115	8.98847
830.956	0.72932	3.0728	8.67142
831.695	0.67399	2.93321	8.25235
832.434	0.65463	2.77543	7.9124
833.172	0.63127	2.69307	7.49671
833.911	0.57837	2.5606	7.16315
834.65	0.58826	2.43473	6.88478
835.389	0.54487	2.36566	6.54115
836.127	0.51165	2.21438	6.20302
836.866	0.49953	2.10574	5.9198
837.604	0.46825	2.00322	5.6273
838.343	0.4718	1.93992	5.42846
839.081	0.43049	1.83861	5.13256
839.819	0.40151	1.76777	4.89343
840.557	0.38985	1.69124	4.70629
841.296	0.3691	1.56939	4.44612
842.034	0.35079	1.52199	4.21519
842.771	0.3516	1.44043	3.99238
843.509	0.3235	1.3706	3.83372
844.247	0.30116	1.32682	3.67077
844.985	0.28272	1.23083	3.49544
845.723	0.28667	1.18395	3.29384
846.46	0.26241	1.13325	3.16617
847.198	0.24302	1.07046	2.99728
847.935	0.24041	1.03695	2.86464
848.673	0.23195	0.951	2.72833
849.41	0.22965	0.88372	2.56686
850.147	0.19286	0.8737	2.45455
850.884	0.19672	0.81624	2.34888
851.621	0.19766	0.7995	2.20377
852.358	0.17488	0.75288	2.0808
853.095	0.16943	0.71043	1.98268
853.832	0.15764	0.693	1.8946
854.569	0.13698	0.63131	1.80459
855.306	0.14019	0.61742	1.724
856.042	0.14073	0.58088	1.66779
856.779	0.12949	0.53602	1.5689
857.515	0.12993	0.53484	1.48365
858.252	0.11245	0.49843	1.4254
858.988	0.11313	0.48616	1.33618
859.724	0.10409	0.45921	1.25516
860.461	0.09194	0.41679	1.21052
861.197	0.09829	0.40544	1.15488
861.933	0.0864	0.38881	1.08002
862.669	0.08053	0.37166	1.01897
863.405	0.08394	0.34507	0.98857
864.14	0.08401	0.32047	0.9334
864.876	0.06847	0.31434	0.89322
865.612	0.06249	0.29681	0.84355
866.348	0.0659	0.27302	0.80024
867.083	0.06319	0.27486	0.76455
867.819	0.05398	0.26038	0.70811
868.554	0.06375	0.24225	0.70442
869.289	0.05423	0.23923	0.64752
870.025	0.0448	0.21761	0.60802
870.76	0.04816	0.22153	0.59075
871.495	0.03232	0.18745	0.55913
872.23	0.04563	0.1988	0.52796
872.965	0.04274	0.17753	0.49644
873.7	0.03969	0.17862	0.48623
874.435	0.03654	0.17608	0.45514
875.169	0.03662	0.15648	0.43282
875.904	0.03011	0.14388	0.4216
876.639	0.0337	0.14153	0.38752
877.373	0.02719	0.13935	0.39766
878.108	0.02738	0.11978	0.35248
878.842	0.0241	0.11705	0.34425
879.576	0.03451	0.11733	0.33129
880.311	0.02418	0.114	0.32817
881.045	0.02073	0.10365	0.30403
881.779	0.02081	0.09709	0.27741
882.513	0.03483	0.09752	0.28558
883.247	0.01748	0.09442	0.25177
883.981	0.03158	0.09122	0.24208
884.715	0.02109	0.06677	0.22842
885.448	0.01406	0.07029	0.21086
886.182	0.01406	0.06681	0.20745
886.916	0.01054	0.07732	0.20736
887.649	0.01761	0.07398	0.18318
888.383	0.00353	0.04942	0.1765
889.116	0.01417	0.06731	0.17358
889.849	0.01775	0.05681	0.16687
890.583	0	0.05003	0.14653
891.316	0.02864	0.06444	0.15752
892.049	0.00717	0.05378	0.15776
892.782	0.01433	0.03941	0.13614
893.515	0.01797	0.04673	0.13301
894.248	0	0.03244	0.12977
894.98	0.02533	0.04341	0.11577
895.713	0.01091	0.03999	0.11997
896.446	0.00732	0.04026	0.09883
897.178	0.01102	0.03304	0.09546
897.911	0.00368	0.0368	0.1104
898.643	0.01108	0.04063	0.10713
899.376	0.0148	0.0407	0.09251
900.108	0.00372	0.04096	0.08564

## Sheet: Fig. 2e
EQE
32.0798
31.9411
31.576
31.189
31.0947
30.4537
30.3597
30.2272
30.178
29.9918
29.9041
29.8721
29.8552
29.7724
29.6353
29.4956
29.3616
29.2331
29.1771
29.0355
29.0296
29.0084
28.8943
28.8133
28.8065
28.7879
28.7427
28.7311
28.6613
28.6141
28.5521
28.5402
28.4921
28.4402
28.4231
28.3656
28.3355
28.332
28.2921
28.2847
28.2377
28.1951
28.1555
28.1486
27.9805
27.9545
27.9197
27.8225
27.819
27.7828
27.6933
27.2158
27.1992
27.1735
27.1697
27.1538
27.1411
27.1273
27.0903
27.0622
27.0603
27.0288
26.9957
26.9559
26.7288
26.6913
26.6119
26.435
26.3461
26.2906
--
--
--
--
--
--
--
--
--
--
--
--
--
--
--
--
--
--
--
--
--
--
--
--
--
--
--
--

## Sheet: Fig. 2f
Time (h)	Normalized EQE
0.00144	0.95685
0.002	0.9769
0.00256	0.97696
0.00311	0.97701
0.00367	0.97706
0.00423	0.97713
0.00478	0.97719
0.00534	0.97724
0.00589	0.97729
0.00645	0.97733
0.00701	0.97738
0.00756	0.9774
0.00812	0.97742
0.00867	0.97744
0.00923	0.97747
0.00978	0.97751
0.01034	0.97755
0.0109	0.97756
0.01145	0.97755
0.01201	0.97752
0.01256	0.9775
0.01312	0.9775
0.01368	0.9775
0.01423	0.97751
0.01479	0.97752
0.01534	0.97753
0.0159	0.97753
0.01646	0.97755
0.01701	0.9776
0.01757	0.97761
0.01812	0.97763
0.01868	0.97766
0.01924	0.97771
0.01979	0.97776
0.02035	0.97779
0.0209	0.97782
0.02146	0.97791
0.02202	0.97797
0.02257	0.97803
0.02313	0.97806
0.02368	0.97811
0.02424	0.97814
0.0248	0.97818
0.02535	0.97822
0.02591	0.97825
0.02646	0.97829
0.02702	0.97832
0.02758	0.97836
0.02813	0.97839
0.02869	0.97843
0.02924	0.97846
0.0298	0.97847
0.03036	0.97847
0.03091	0.97851
0.03147	0.97854
0.03202	0.97854
0.03258	0.97856
0.03314	0.97857
0.03369	0.97857
0.03425	0.97856
0.0348	0.97856
0.03536	0.97857
0.03592	0.97859
0.03647	0.97866
0.03703	0.97872
0.03758	0.97879
0.03814	0.97885
0.0387	0.97895
0.03925	0.979
0.03981	0.97905
0.04036	0.9791
0.04092	0.97913
0.04148	0.97917
0.04203	0.97919
0.04259	0.9792
0.04314	0.97922
0.0437	0.97923
0.04426	0.97923
0.04481	0.97922
0.04537	0.97921
0.04592	0.97918
0.04648	0.97917
0.04704	0.97916
0.04759	0.97915
0.04815	0.97913
0.04871	0.97914
0.04926	0.97912
0.04982	0.9791
0.05037	0.9791
0.05093	0.97908
0.05149	0.97906
0.05204	0.97905
0.0526	0.97906
0.05315	0.97908
0.05371	0.9791
0.05427	0.97911
0.05482	0.97911
0.05538	0.97911
0.05593	0.97912
0.05649	0.97913
0.05705	0.97912
0.0576	0.97917
0.05816	0.97921
0.05871	0.97922
0.05927	0.97922
0.05983	0.97922
0.06038	0.97924
0.06094	0.97926
0.06149	0.97927
0.06205	0.97928
0.06261	0.9793
0.06316	0.97929
0.06372	0.97929
0.06427	0.97928
0.06483	0.97928
0.06538	0.97924
0.06594	0.97915
0.0665	0.97915
0.06705	0.9791
0.06761	0.97902
0.06816	0.97895
0.06872	0.97889
0.06928	0.97882
0.06983	0.97881
0.07039	0.97879
0.07094	0.97879
0.0715	0.9788
0.07206	0.9788
0.07261	0.97882
0.07317	0.97883
0.07372	0.97885
0.07428	0.97888
0.07483	0.97889
0.07539	0.9789
0.07595	0.97894
0.0765	0.97897
0.07706	0.979
0.07761	0.97902
0.07817	0.97896
0.07873	0.97894
0.07928	0.97896
0.07984	0.979
0.08039	0.97902
0.08095	0.97906
0.0815	0.97909
0.08206	0.97911
0.08262	0.97915
0.08317	0.97917
0.08373	0.9792
0.08428	0.97924
0.08484	0.9793
0.0854	0.97935
0.08595	0.9794
0.08651	0.97945
0.08706	0.97949
0.08762	0.97954
0.08818	0.97958
0.08873	0.97964
0.08929	0.97971
0.08984	0.97977
0.0904	0.97986
0.09096	0.97994
0.09151	0.98006
0.09207	0.98016
0.09262	0.98027
0.09318	0.98037
0.09374	0.98046
0.09429	0.98056
0.09485	0.98067
0.0954	0.98079
0.09596	0.98089
0.09652	0.98099
0.09707	0.98109
0.09763	0.98121
0.09818	0.98133
0.09874	0.98142
0.0993	0.98153
0.09985	0.98164
0.10041	0.98174
0.10096	0.98182
0.10152	0.98191
0.10208	0.98199
0.10263	0.98204
0.10319	0.98207
0.10374	0.9821
0.1043	0.98216
0.10485	0.9822
0.10541	0.98223
0.10597	0.98227
0.10652	0.98231
0.10708	0.98237
0.10763	0.98243
0.10819	0.98248
0.10875	0.98253
0.1093	0.98258
0.10986	0.98263
0.11041	0.98265
0.11097	0.98267
0.11153	0.98269
0.11208	0.98271
0.11264	0.98277
0.11319	0.98283
0.11375	0.9829
0.11431	0.98298
0.11486	0.98305
0.11542	0.98314
0.11597	0.98324
0.11653	0.98334
0.11708	0.98343
0.11764	0.98354
0.1182	0.98365
0.11875	0.98375
0.11931	0.98384
0.11987	0.98383
0.12042	0.98381
0.12098	0.98379
0.12153	0.98386
0.12209	0.98392
0.12264	0.98397
0.1232	0.98402
0.12376	0.98406
0.12431	0.98412
0.12487	0.98417
0.12542	0.98422
0.12598	0.98428
0.12654	0.98435
0.12709	0.98443
0.12765	0.9845
0.1282	0.98459
0.12876	0.98469
0.12932	0.9848
0.12987	0.98491
0.13043	0.98501
0.13098	0.9851
0.13154	0.98519
0.1321	0.98528
0.13265	0.98537
0.13321	0.98547
0.13376	0.98558
0.13432	0.98569
0.13487	0.9858
0.13543	0.98592
0.13599	0.98604
0.13654	0.98613
0.1371	0.98622
0.13766	0.98632
0.13821	0.98641
0.13877	0.98649
0.13932	0.98658
0.13988	0.98665
0.14044	0.98672
0.14099	0.9868
0.14155	0.9869
0.1421	0.98699
0.14266	0.98707
0.14321	0.98715
0.14377	0.98725
0.14433	0.98733
0.14488	0.98741
0.14544	0.98748
0.14599	0.98756
0.14655	0.98764
0.14711	0.98774
0.14766	0.98784
0.14822	0.98794
0.14877	0.98805
0.14933	0.98817
0.14989	0.98835
0.15044	0.98843
0.151	0.98855
0.15155	0.9887
0.15211	0.98884
0.15267	0.98897
0.15322	0.9891
0.15378	0.9892
0.15433	0.98928
0.15489	0.98937
0.15545	0.98946
0.156	0.98955
0.15656	0.98962
0.15711	0.98968
0.15767	0.98974
0.15822	0.98979
0.15878	0.98985
0.15934	0.98993
0.15989	0.98998
0.16045	0.99003
0.161	0.99008
0.16156	0.99014
0.16211	0.99027
0.16267	0.99037
0.16323	0.99041
0.16378	0.99045
0.16434	0.9905
0.16489	0.99054
0.16545	0.99058
0.166	0.99063
0.16656	0.99068
0.16712	0.99073
0.16767	0.99077
0.16823	0.9908
0.16878	0.99082
0.16934	0.99084
0.1699	0.99086
0.17045	0.99087
0.17101	0.9909
0.17156	0.99092
0.17212	0.99094
0.17268	0.99095
0.17323	0.99096
0.17379	0.99098
0.17434	0.99098
0.1749	0.99099
0.17546	0.99099
0.17601	0.99099
0.17657	0.99099
0.17712	0.99098
0.17768	0.99097
0.17824	0.99095
0.17879	0.99093
0.17935	0.99088
0.1799	0.99085
0.18046	0.99083
0.18101	0.9908
0.18157	0.99078
0.18213	0.99073
0.18268	0.9907
0.18324	0.99066
0.18379	0.99064
0.18435	0.99061
0.18491	0.99059
0.18546	0.99058
0.18602	0.99057
0.18657	0.99056
0.18713	0.99058
0.18769	0.99059
0.18824	0.99056
0.1888	0.99055
0.18935	0.99051
0.18991	0.99049
0.19047	0.99049
0.19102	0.9905
0.19158	0.99048
0.19213	0.99049
0.19269	0.99048
0.19324	0.99047
0.1938	0.99047
0.19436	0.99048
0.19491	0.99049
0.19547	0.9905
0.19602	0.9905
0.19658	0.99047
0.19714	0.99045
0.19769	0.99041
0.19825	0.99037
0.1988	0.99032
0.19936	0.99027
0.19992	0.99022
0.20047	0.99018
0.20103	0.99013
0.20158	0.99009
0.20214	0.99006
0.2027	0.99003
0.20325	0.99
0.20381	0.99007
0.20436	0.99013
0.20492	0.99019
0.20547	0.99017
0.20603	0.99015
0.20659	0.99012
0.20714	0.9901
0.2077	0.99009
0.20825	0.99007
0.20881	0.99006
0.20937	0.99005
0.20992	0.99004
0.21048	0.99002
0.21103	0.99
0.21159	0.98998
0.21214	0.98996
0.2127	0.98994
0.21326	0.98993
0.21381	0.9899
0.21437	0.98989
0.21492	0.98989
0.21548	0.9899
0.21604	0.98991
0.21659	0.98992
0.21715	0.98991
0.2177	0.9899
0.21826	0.9899
0.21882	0.9899
0.21937	0.98988
0.21993	0.98988
0.22048	0.98988
0.22104	0.98988
0.2216	0.98987
0.22215	0.98986
0.22271	0.98985
0.22327	0.98985
0.22382	0.98984
0.22438	0.98988
0.22493	0.98993
0.22549	0.98996
0.22604	0.98999
0.2266	0.99002
0.22716	0.99007
0.22771	0.9901
0.22827	0.99014
0.22882	0.99018
0.22938	0.99023
0.22994	0.99027
0.23049	0.99031
0.23105	0.99035
0.2316	0.99039
0.23216	0.99042
0.23272	0.99045
0.23327	0.99048
0.23383	0.99052
0.23438	0.99057
0.23494	0.99061
0.23549	0.99065
0.23605	0.99069
0.23661	0.99073
0.23716	0.99077
0.23772	0.99081
0.23827	0.99085
0.23883	0.99087
0.23939	0.99089
0.23994	0.99092
0.2405	0.99095
0.24105	0.99098
0.24161	0.991
0.24217	0.99104
0.24272	0.99108
0.24328	0.99112
0.24383	0.99116
0.24439	0.9912
0.24495	0.99124
0.2455	0.99124
0.24606	0.99123
0.24661	0.99122
0.24717	0.99125
0.24772	0.99127
0.24828	0.99131
0.24884	0.99134
0.24939	0.99137
0.24995	0.99138
0.2505	0.99139
0.25106	0.99142
0.25162	0.99144
0.25217	0.99147
0.25273	0.99152
0.25328	0.99157
0.25384	0.9916
0.2544	0.99165
0.25495	0.99167
0.25551	0.9917
0.25606	0.99172
0.25662	0.99175
0.25718	0.99177
0.25773	0.99179
0.25829	0.99181
0.25884	0.99184
0.2594	0.99185
0.25995	0.99188
0.26051	0.9919
0.26107	0.99194
0.26162	0.99197
0.26218	0.992
0.26273	0.99198
0.26329	0.99199
0.26385	0.992
0.2644	0.99199
0.26496	0.99197
0.26551	0.99196
0.26607	0.99196
0.26663	0.99199
0.26718	0.99199
0.26774	0.99197
0.26829	0.99201
0.26885	0.99197
0.26941	0.99196
0.26996	0.99194
0.27052	0.99193
0.27108	0.9919
0.27163	0.99192
0.27219	0.99189
0.27274	0.99185
0.2733	0.99187
0.27386	0.99184
0.27441	0.99182
0.27497	0.99177
0.27552	0.99172
0.27608	0.99168
0.27663	0.99165
0.27719	0.99164
0.27775	0.99162
0.2783	0.99167
0.27886	0.99171
0.27941	0.99174
0.27997	0.99179
0.28053	0.99183
0.28108	0.99188
0.28164	0.99192
0.28219	0.99197
0.28275	0.99202
0.28331	0.99207
0.28386	0.99211
0.28442	0.99215
0.28497	0.9922
0.28553	0.99225
0.28609	0.99229
0.28664	0.99234
0.2872	0.99239
0.28775	0.99243
0.28831	0.99246
0.28887	0.9925
0.28942	0.99253
0.28998	0.99258
0.29053	0.99261
0.29109	0.99264
0.29165	0.99267
0.2922	0.99269
0.29276	0.99269
0.29331	0.99269
0.29387	0.99268
0.29442	0.99267
0.29498	0.99266
0.29554	0.99265
0.29609	0.99264
0.29665	0.99262
0.2972	0.99261
0.29776	0.9926
0.29832	0.99257
0.29887	0.99254
0.29943	0.99251
0.29998	0.99249
0.30054	0.99239
0.3011	0.99232
0.30165	0.99223
0.30221	0.99221
0.30276	0.99212
0.30332	0.99205
0.30388	0.99196
0.30443	0.99189
0.30499	0.9918
0.30554	0.99172
0.3061	0.99168
0.30666	0.99168
0.30721	0.99166
0.30777	0.99165
0.30832	0.99159
0.30888	0.99137
0.30944	0.99132
0.30999	0.99126
0.31055	0.9912
0.3111	0.99114
0.31166	0.99107
0.31222	0.991
0.31277	0.99094
0.31333	0.99087
0.31388	0.99082
0.31444	0.99075
0.315	0.99066
0.31555	0.99059
0.31611	0.99051
0.31666	0.99044
0.31722	0.99038
0.31777	0.99031
0.31833	0.99024
0.31889	0.99019
0.31944	0.99013
0.32	0.99005
0.32055	0.98999
0.32111	0.98992
0.32167	0.98987
0.32222	0.98981
0.32278	0.98975
0.32333	0.9897
0.32389	0.98965
0.32444	0.98961
0.325	0.98956
0.32556	0.98954
0.32611	0.98951
0.32667	0.98945
0.32722	0.98938
0.32778	0.98934
0.32834	0.98931
0.32889	0.98927
0.32945	0.98926
0.33001	0.98924
0.33056	0.98924
0.33112	0.98919
0.33167	0.98914
0.33223	0.9891
0.33278	0.98904
0.33334	0.98899
0.3339	0.98895
0.33445	0.98892
0.33501	0.98887
0.33557	0.98881
0.33612	0.98875
0.33668	0.98869
0.33723	0.98864
0.33779	0.98858
0.33835	0.98853
0.3389	0.98848
0.33946	0.98842
0.34001	0.98837
0.34057	0.98831
0.34113	0.98825
0.34168	0.98819
0.34224	0.98811
0.34279	0.98806
0.34335	0.98801
0.34391	0.98797
0.34446	0.98793
0.34502	0.98789
0.34557	0.98785
0.34613	0.98781
0.34669	0.98783
0.34724	0.98783
0.3478	0.98782
0.34835	0.98783
0.34891	0.98785
0.34946	0.98785
0.35002	0.98785
0.35058	0.9878
0.35113	0.98778
0.35169	0.98777
0.35224	0.98772
0.3528	0.9877
0.35336	0.98768
0.35391	0.98766
0.35447	0.98763
0.35502	0.98761
0.35558	0.98755
0.35614	0.98757
0.35669	0.98759
0.35725	0.98757
0.3578	0.98758
0.35836	0.98758
0.35891	0.98761
0.35947	0.9877
0.36003	0.98776
0.36058	0.98781
0.36114	0.98784
0.36169	0.98787
0.36225	0.98785
0.36281	0.98784
0.36336	0.98783
0.36392	0.98781
0.36447	0.98779
0.36503	0.98778
0.36559	0.98778
0.36614	0.98778
0.3667	0.98777
0.36725	0.98775
0.36781	0.98775
0.36836	0.98775
0.36892	0.98776
0.36948	0.98777
0.37003	0.98776
0.37059	0.98776
0.37115	0.98777
0.3717	0.98777
0.37226	0.98778
0.37281	0.98779
0.37337	0.98779
0.37393	0.98778
0.37448	0.98777
0.37504	0.98778
0.37559	0.98778
0.37615	0.98781
0.37671	0.98785
0.37726	0.9879
0.37782	0.98796
0.37837	0.98802
0.37893	0.98808
0.37948	0.98815
0.38004	0.98821
0.3806	0.98826
0.38115	0.9883
0.38171	0.98834
0.38226	0.98842
0.38282	0.98848
0.38338	0.98853
0.38393	0.98858
0.38449	0.98871
0.38504	0.98882
0.3856	0.98896
0.38616	0.98903
0.38671	0.98915
0.38727	0.98926
0.38782	0.98939
0.38838	0.9895
0.38894	0.98964
0.38949	0.98976
0.39005	0.98985
0.3906	0.9899
0.39116	0.98996
0.39172	0.99002
0.39227	0.99008
0.39283	0.99028
0.39338	0.99035
0.39394	0.99041
0.39449	0.99047
0.39505	0.99053
0.39561	0.99061
0.39616	0.99068
0.39672	0.99074
0.39727	0.9908
0.39783	0.99085
0.39838	0.99091
0.39894	0.99099
0.3995	0.99106
0.40005	0.99115
0.40061	0.99122
0.40116	0.99129
0.40172	0.99137
0.40228	0.99145
0.40283	0.99151
0.40339	0.99159
0.40395	0.99166
0.4045	0.99173
0.40506	0.9918
0.40562	0.99187
0.40617	0.99194
0.40673	0.99201
0.40728	0.99207
0.40784	0.99213
0.4084	0.99218
0.40895	0.99225
0.40951	0.9923
0.41006	0.99236
0.41062	0.99242
0.41118	0.9925
0.41173	0.99255
0.41229	0.99258
0.41284	0.99263
0.4134	0.99269
0.41396	0.99276
0.41451	0.99283
0.41507	0.99288
0.41562	0.99294
0.41618	0.99301
0.41674	0.99307
0.41729	0.99313
0.41785	0.9932
0.4184	0.99326
0.41896	0.99333
0.41952	0.99339
0.42007	0.99345
0.42063	0.99351
0.42118	0.99356
0.42174	0.99362
0.4223	0.99368
0.42285	0.99375
0.42341	0.99382
0.42396	0.99388
0.42452	0.99394
0.42508	0.99399
0.42563	0.99405
0.42619	0.99412
0.42674	0.99416
0.4273	0.99421
0.42786	0.99426
0.42841	0.9943
0.42897	0.99434
0.42952	0.99437
0.43008	0.9944
0.43064	0.99443
0.43119	0.99448
0.43175	0.99452
0.4323	0.99456
0.43286	0.99459
0.43342	0.99461
0.43397	0.99463
0.43453	0.99466
0.43508	0.99471
0.43564	0.99476
0.4362	0.9948
0.43675	0.99487
0.43731	0.99492
0.43786	0.99497
0.43842	0.99503
0.43898	0.9951
0.43953	0.99516
0.44009	0.99523
0.44064	0.99529
0.4412	0.99537
0.44175	0.99542
0.44231	0.99548
0.44287	0.99552
0.44342	0.99552
0.44398	0.99552
0.44454	0.99553
0.44509	0.99553
0.44565	0.99553
0.4462	0.99554
0.44676	0.99554
0.44732	0.99554
0.44787	0.99556
0.44843	0.99558
0.44898	0.99558
0.44954	0.99559
0.4501	0.99559
0.45065	0.99559
0.45121	0.9956
0.45176	0.9956
0.45232	0.9956
0.45288	0.99559
0.45343	0.99558
0.45399	0.99556
0.45454	0.99554
0.4551	0.99553
0.45566	0.99552
0.45621	0.99551
0.45677	0.9955
0.45732	0.99548
0.45788	0.99548
0.45844	0.99549
0.45899	0.99549
0.45955	0.99549
0.4601	0.99548
0.46066	0.99547
0.46122	0.99544
0.46177	0.99543
0.46233	0.9954
0.46288	0.99538
0.46344	0.99534
0.46399	0.99531
0.46455	0.99528
0.46511	0.99527
0.46566	0.99526
0.46622	0.99522
0.46677	0.99519
0.46733	0.99517
0.46789	0.99514
0.46844	0.9951
0.469	0.99507
0.46955	0.99501
0.47011	0.99495
0.47067	0.9949
0.47122	0.99485
0.47178	0.9948
0.47233	0.99474
0.47289	0.99466
0.47345	0.99457
0.474	0.99452
0.47456	0.99447
0.47511	0.99443
0.47567	0.99437
0.47623	0.99433
0.47678	0.99428
0.47734	0.99422
0.47789	0.99416
0.47845	0.99411
0.47901	0.99404
0.47956	0.99394
0.48012	0.99385
0.48067	0.99375
0.48123	0.99366
0.48179	0.99356
0.48234	0.99346
0.4829	0.99339
0.48345	0.99332
0.48401	0.99325
0.48457	0.99319
0.48512	0.9931
0.48568	0.99302
0.48623	0.99292
0.48679	0.99284
0.48734	0.99274
0.4879	0.99267
0.48846	0.99259
0.48901	0.99249
0.48957	0.99239
0.49012	0.99228
0.49068	0.99218
0.49124	0.99207
0.49179	0.99197
0.49235	0.99185
0.4929	0.99172
0.49346	0.99161
0.49402	0.99148
0.49457	0.99135
0.49513	0.99124
0.49568	0.99113
0.49624	0.99105
0.4968	0.99097
0.49735	0.99088
0.49791	0.99078
0.49846	0.99068
0.49902	0.99058
0.49958	0.9905
0.50013	0.9904
0.50069	0.9903
0.50124	0.9902
0.5018	0.99008
0.50236	0.98995
0.50291	0.98984
0.50347	0.98973
0.50402	0.98963
0.50458	0.9895
0.50513	0.98938
0.50569	0.98925
0.50625	0.98912
0.5068	0.989
0.50736	0.98888
0.50791	0.98878
0.50847	0.98867
0.50903	0.98857
0.50958	0.98848
0.51014	0.98839
0.51069	0.98829
0.51125	0.9882
0.51181	0.9881
0.51236	0.988
0.51292	0.98791
0.51347	0.98782
0.51403	0.98772
0.51459	0.98761
0.51514	0.98747
0.5157	0.98737
0.51625	0.98727
0.51681	0.98715
0.51736	0.98707
0.51792	0.98699
0.51848	0.9869
0.51903	0.98681
0.51959	0.98671
0.52014	0.98662
0.5207	0.98654
0.52126	0.98643
0.52181	0.98634
0.52237	0.98624
0.52292	0.98614
0.52348	0.98605
0.52404	0.98594
0.52459	0.98583
0.52515	0.98573
0.5257	0.98563
0.52626	0.98554
0.52682	0.98546
0.52737	0.98538
0.52793	0.9853
0.52848	0.98521
0.52904	0.98513
0.5296	0.98505
0.53015	0.98497
0.53071	0.9849
0.53126	0.98482
0.53182	0.98474
0.53238	0.98467
0.53293	0.98459
0.53349	0.9845
0.53404	0.98443
0.5346	0.98435
0.53515	0.98427
0.53571	0.98419
0.53627	0.98412
0.53682	0.98406
0.53738	0.984
0.53794	0.98396
0.53849	0.9839
0.53905	0.98384
0.5396	0.98378
0.54016	0.98373
0.54072	0.98369
0.54127	0.98365
0.54183	0.9836
0.54238	0.98355
0.54294	0.9835
0.5435	0.98344
0.54405	0.98338
0.54461	0.98332
0.54516	0.98327
0.54572	0.98321
0.54628	0.98314
0.54683	0.98311
0.54739	0.9831
0.54794	0.98308
0.5485	0.98307
0.54906	0.9829
0.54961	0.98288
0.55017	0.98286
0.55072	0.98285
0.55128	0.98284
0.55184	0.98284
0.55239	0.98284
0.55295	0.98283
0.5535	0.98285
0.55406	0.98286
0.55461	0.98287
0.55517	0.98286
0.55573	0.98283
0.55628	0.98282
0.55684	0.98282
0.55739	0.98284
0.55795	0.9828
0.5585	0.98277
0.55906	0.98273
0.55962	0.98269
0.56017	0.98267
0.56073	0.98265
0.56129	0.98265
0.56184	0.98264
0.5624	0.98263
0.56295	0.98262
0.56351	0.98264
0.56406	0.98266
0.56462	0.98269
0.56517	0.98272
0.56573	0.98274
0.56629	0.98278
0.56684	0.98277
0.5674	0.98275
0.56796	0.98274
0.56851	0.98273
0.56907	0.98273
0.56962	0.98273
0.57018	0.98275
0.57074	0.98276
0.57129	0.98276
0.57185	0.98276
0.57241	0.98276
0.57296	0.98278
0.57352	0.9828
0.57407	0.98282
0.57463	0.98283
0.57518	0.98286
0.57574	0.98288
0.5763	0.98291
0.57685	0.98294
0.57741	0.98297
0.57796	0.983
0.57852	0.98305
0.57908	0.98309
0.57963	0.98312
0.58019	0.98312
0.58074	0.98313
0.5813	0.98313
0.58185	0.98315
0.58241	0.98317
0.58297	0.98321
0.58352	0.98321
0.58408	0.98323
0.58463	0.98324
0.58519	0.98326
0.58575	0.98329
0.5863	0.98332
0.58686	0.98335
0.58742	0.98339
0.58797	0.98343
0.58853	0.98351
0.58908	0.98358
0.58964	0.98363
0.59019	0.98369
0.59075	0.98374
0.59131	0.98379
0.59186	0.98384
0.59242	0.98389
0.59297	0.98394
0.59353	0.98397
0.59408	0.98402
0.59464	0.98406
0.5952	0.98411
0.59575	0.98416
0.59631	0.9842
0.59686	0.98424
0.59742	0.98428
0.59798	0.98434
0.59853	0.9844
0.59909	0.98446
0.59964	0.9845
0.6002	0.98456
0.60076	0.98461
0.60131	0.98466
0.60187	0.98472
0.60242	0.98477
0.60298	0.98482
0.60354	0.98487
0.60409	0.98491
0.60465	0.98495
0.6052	0.98501
0.60576	0.98507
0.60632	0.98513
0.60687	0.98519
0.60743	0.98525
0.60798	0.98531
0.60854	0.98538
0.6091	0.98545
0.60965	0.98551
0.61021	0.98556
0.61076	0.98561
0.61132	0.98567
0.61188	0.98572
0.61243	0.98576
0.61299	0.98581
0.61354	0.98586
0.6141	0.9859
0.61465	0.98592
0.61521	0.98596
0.61577	0.98599
0.61632	0.98602
0.61688	0.98604
0.61743	0.98607
0.61799	0.9861
0.61855	0.98615
0.6191	0.98619
0.61966	0.98621
0.62021	0.98625
0.62077	0.98627
0.62133	0.98631
0.62188	0.98633
0.62244	0.98635
0.62299	0.98638
0.62355	0.98641
0.62411	0.98644
0.62466	0.98645
0.62522	0.98647
0.62577	0.98648
0.62633	0.9865
0.62689	0.98652
0.62744	0.98653
0.628	0.98654
0.62855	0.98655
0.62911	0.98657
0.62967	0.98658
0.63022	0.98662
0.63078	0.98661
0.63133	0.9866
0.63189	0.98661
0.63244	0.98661
0.633	0.98676
0.63356	0.98678
0.63411	0.98679
0.63467	0.98679
0.63522	0.9868
0.63578	0.98678
0.63634	0.98677
0.63689	0.98675
0.63745	0.98674
0.638	0.98673
0.63856	0.98671
0.63912	0.98673
0.63967	0.98674
0.64023	0.98676
0.64078	0.98676
0.64134	0.98677
0.6419	0.9868
0.64245	0.98683
0.64301	0.98685
0.64356	0.98689
0.64412	0.9869
0.64468	0.9869
0.64523	0.98691
0.64579	0.98692
0.64634	0.98694
0.6469	0.98696
0.64746	0.98698
0.64801	0.98699
0.64857	0.98701
0.64912	0.98702
0.64968	0.98705
0.65024	0.98708
0.65079	0.98712
0.65135	0.98716
0.6519	0.98719
0.65246	0.98722
0.65302	0.98724
0.65357	0.98727
0.65413	0.98728
0.65468	0.9873
0.65524	0.98733
0.6558	0.98736
0.65635	0.98738
0.65691	0.98741
0.65746	0.98742
0.65802	0.98744
0.65857	0.98746
0.65913	0.98746
0.65969	0.98746
0.66024	0.98748
0.6608	0.98749
0.66135	0.9875
0.66191	0.98751
0.66247	0.98753
0.66302	0.98754
0.66358	0.98755
0.66413	0.98756
0.66469	0.98757
0.66525	0.98759
0.6658	0.98759
0.66636	0.9876
0.66691	0.98761
0.66747	0.98762
0.66802	0.98765
0.66858	0.98767
0.66914	0.98768
0.66969	0.98771
0.67025	0.98774
0.67081	0.98776
0.67136	0.98778
0.67192	0.98777
0.67247	0.98778
0.67303	0.98779
0.67359	0.9878
0.67414	0.98782
0.6747	0.98785
0.67525	0.98785
0.67581	0.98787
0.67637	0.98786
0.67692	0.98786
0.67748	0.98787
0.67803	0.98788
0.67859	0.98789
0.67915	0.98791
0.6797	0.98794
0.68026	0.98796
0.68081	0.98799
0.68137	0.98801
0.68192	0.98804
0.68248	0.98807
0.68304	0.98812
0.68359	0.98815
0.68415	0.98818
0.6847	0.98821
0.68526	0.98825
0.68582	0.98827
0.68637	0.9883
0.68693	0.98832
0.68748	0.98834
0.68804	0.98837
0.6886	0.98839
0.68915	0.98843
0.68971	0.98846
0.69026	0.98849
0.69082	0.98851
0.69137	0.98854
0.69193	0.98856
0.69249	0.98858
0.69304	0.9886
0.6936	0.98863
0.69415	0.98864
0.69471	0.98866
0.69527	0.98865
0.69582	0.98866
0.69638	0.98868
0.69693	0.98869
0.69749	0.98871
0.69804	0.98872
0.6986	0.98875
0.69916	0.98878
0.69971	0.9888
0.70027	0.98882
0.70083	0.98884
0.70138	0.98887
0.70194	0.9889
0.70249	0.98892
0.70305	0.98894
0.70361	0.98897
0.70416	0.98899
0.70472	0.989
0.70528	0.98901
0.70583	0.98905
0.70639	0.98908
0.70694	0.98911
0.7075	0.98913
0.70805	0.98917
0.70861	0.9892
0.70917	0.98922
0.70972	0.98927
0.71028	0.98931
0.71083	0.98935
0.71139	0.9894
0.71195	0.98945
0.7125	0.9895
0.71306	0.98955
0.71361	0.9896
0.71417	0.98964
0.71472	0.98968
0.71528	0.9897
0.71584	0.9897
0.71639	0.98971
0.71695	0.98972
0.7175	0.98972
0.71806	0.9897
0.71862	0.98971
0.71917	0.98971
0.71973	0.98971
0.72029	0.98973
0.72084	0.98975
0.7214	0.98977
0.72195	0.98978
0.72251	0.98981
0.72307	0.98982
0.72362	0.98985
0.72418	0.98987
0.72473	0.9899
0.72529	0.98991
0.72585	0.98992
0.7264	0.98993
0.72696	0.98994
0.72751	0.98995
0.72807	0.98996
0.72862	0.98998
0.72918	0.98998
0.72974	0.98999
0.73029	0.98999
0.73085	0.98999
0.7314	0.98998
0.73196	0.98998
0.73252	0.98997
0.73307	0.98997
0.73363	0.98996
0.73418	0.98994
0.73474	0.98991
0.73529	0.98989
0.73585	0.98988
0.73641	0.98987
0.73696	0.98985
0.73752	0.98981
0.73808	0.98979
0.73863	0.98977
0.73919	0.98974
0.73974	0.98969
0.7403	0.98966
0.74086	0.98962
0.74141	0.9896
0.74197	0.98957
0.74252	0.98954
0.74308	0.98954
0.74364	0.98953
0.74419	0.98951
0.74475	0.98949
0.7453	0.98948
0.74586	0.98946
0.74641	0.98943
0.74697	0.98941
0.74753	0.98938
0.74808	0.98938
0.74864	0.98936
0.74919	0.98933
0.74975	0.9893
0.75031	0.98932
0.75086	0.98933
0.75142	0.98934
0.75197	0.98933
0.75253	0.98934
0.75308	0.98935
0.75364	0.98935
0.7542	0.98935
0.75475	0.98935
0.75531	0.98935
0.75586	0.98937
0.75642	0.98936
0.75698	0.98937
0.75753	0.98937
0.75809	0.98937
0.75865	0.98937
0.7592	0.98933
0.75976	0.98929
0.76031	0.98925
0.76087	0.98926
0.76142	0.98921
0.76198	0.98915
0.76254	0.98907
0.76309	0.98905
0.76365	0.98896
0.7642	0.98897
0.76476	0.98899
0.76532	0.98904
0.76587	0.98904
0.76643	0.98903
0.76698	0.98902
0.76754	0.98903
0.7681	0.98905
0.76865	0.98905
0.76921	0.98907
0.76976	0.98905
0.77032	0.98906
0.77088	0.98903
0.77143	0.98905
0.77199	0.98902
0.77255	0.98903
0.7731	0.98903
0.77366	0.989
0.77421	0.989
0.77477	0.98901
0.77532	0.98895
0.77588	0.98893
0.77644	0.98893
0.77699	0.98893
0.77755	0.98891
0.7781	0.98894
0.77866	0.98894
0.77922	0.98897
0.77977	0.98896
0.78033	0.98897
0.78089	0.98895
0.78144	0.98892
0.782	0.9889
0.78255	0.9888
0.78311	0.98878
0.78366	0.98874
0.78422	0.9887
0.78478	0.9886
0.78533	0.98847
0.78589	0.98833
0.78644	0.98822
0.787	0.98811
0.78756	0.98799
0.78811	0.98789
0.78867	0.98777
0.78922	0.98765
0.78978	0.98737
0.79034	0.98715
0.79089	0.98687
0.79145	0.98655
0.792	0.9863
0.79256	0.98598
0.79312	0.98565
0.79367	0.98544
0.79423	0.98517
0.79478	0.9849
0.79534	0.98462
0.7959	0.98435
0.79645	0.98393
0.79701	0.98355
0.79756	0.98325
0.79812	0.98293
0.79867	0.9826
0.79923	0.98228
0.79979	0.98195
0.80034	0.98159
0.83368	0.98122
0.86702	0.98086
0.90035	0.98049
0.93369	0.98009
0.96702	0.97969
1.00035	0.9793
1.03369	0.97887
1.06702	0.97846
1.10036	0.97801
1.13369	0.97758
1.16702	0.97711
1.20036	0.97661
1.23369	0.97603
1.26703	0.9755
1.30036	0.97497
1.33369	0.97441
1.36703	0.97387
1.40036	0.97329
1.43369	0.97274
1.46703	0.97216
1.50036	0.97158
1.53369	0.97098
1.56703	0.97037
1.60036	0.96976
1.6337	0.96914
1.66703	0.96853
1.70036	0.96788
1.7337	0.96722
1.76703	0.96658
1.80036	0.96592
1.8337	0.96527
1.86703	0.96459
1.90037	0.96392
1.9337	0.96322
1.96703	0.9625
2.00037	0.96177
2.0337	0.96102
2.06703	0.9603
2.10037	0.95957
2.1337	0.95882
2.16704	0.95808
2.20037	0.95735
2.2337	0.9566
2.26704	0.95583
2.30037	0.95505
2.3337	0.95428
2.36704	0.9535
2.40037	0.95267
2.43371	0.95186
2.46704	0.95107
2.50038	0.95028
2.53371	0.94946
2.56704	0.94864
2.60038	0.94781
2.63371	0.94696
2.66704	0.94612
2.70038	0.94526
2.73371	0.94439
2.76704	0.94351
2.80038	0.94264
2.83371	0.9417
2.86705	0.94076
2.90038	0.93981
2.93371	0.93883
2.96705	0.93783
3.00038	0.93686
3.03371	0.93588
3.06705	0.93485
3.10038	0.9339
3.13371	0.93291
3.16705	0.93195
3.20038	0.93099
3.23372	0.93001
3.26705	0.92901
3.30038	0.92799
3.33372	0.92696
3.36705	0.92599
3.40039	0.92501
3.43372	0.92403
3.46705	0.923
3.50039	0.92198
3.53372	0.92098
3.56705	0.92001
3.60039	0.91895
3.63372	0.91796
3.66706	0.91688
3.70039	0.91577
3.73372	0.91461
3.76706	0.91349
3.80039	0.9124
3.83372	0.91127
3.86706	0.91011
3.90039	0.90893
3.93373	0.90775
3.96706	0.90656
4.00039	0.90539
4.03373	0.90419
4.06706	0.90302
4.1004	0.90181
4.13373	0.90064
4.16706	0.89942
4.2004	0.89818
4.23373	0.89694
4.26706	0.89567
4.3004	0.89441
4.33373	0.89318
4.36707	0.8919
4.4004	0.8906
4.43373	0.88929
4.46707	0.88799
4.5004	0.88664
4.53373	0.88526
4.56707	0.88388
4.6004	0.88253
4.63374	0.88115
4.66707	0.87977
4.7004	0.87842
4.73374	0.87704
4.76707	0.87574
4.8004	0.87434
4.83374	0.87297
4.86707	0.87159
4.90041	0.87025
4.93374	0.86894
4.96707	0.86762
5.00041	0.86628
5.03374	0.86492
5.06708	0.86358
5.10041	0.86221
5.13374	0.86084
5.16708	0.85948
5.20041	0.85826
5.23374	0.85701
5.26708	0.85585
5.30041	0.85475
5.33374	0.85358
5.36708	0.85247
5.40041	0.85138
5.43375	0.85015
5.46708	0.84899
5.50041	0.84781
5.53375	0.84663
5.56708	0.84544
5.60041	0.84439
5.63375	0.84331
5.66708	0.84213
5.70041	0.84098
5.73375	0.83983
5.76708	0.83869
5.80042	0.83754
5.83375	0.8364
5.86708	0.83527
5.90043	0.8341
5.93379	0.83296
5.96715	0.83184
6.0005	0.83073
6.03386	0.82957
6.06722	0.82845
6.10058	0.8273
6.13394	0.82616
6.1673	0.82502
6.20065	0.82389
6.23401	0.82281
6.26737	0.82178
6.30073	0.82071
6.33408	0.81962
6.36744	0.81857
6.40079	0.81749
6.43415	0.81647
6.46751	0.81542
6.50087	0.81437
6.53423	0.81335
6.56759	0.81232
6.60095	0.8113
6.6343	0.81027
6.66766	0.80926
6.70102	0.80823
6.73437	0.80723
6.76774	0.80625
6.8011	0.80523
6.83445	0.80423
6.86781	0.80319
6.90117	0.80218
6.93453	0.80115
6.96788	0.80015
7.00124	0.79916
7.0346	0.79816
7.06796	0.79719
7.10132	0.7962
7.13467	0.7952
7.16803	0.79419
7.20139	0.7932
7.23475	0.79218
7.26811	0.79117
7.30147	0.79017
7.33482	0.78919
7.36818	0.78818
7.40154	0.78717
7.4349	0.78623
7.46825	0.78523
7.50161	0.78424
7.53496	0.78322
7.56832	0.7822
7.60168	0.78119
7.63503	0.78018
7.66837	0.77918
7.7017	0.77815
7.73503	0.77715
7.76837	0.77614
7.8017	0.77515
7.83504	0.77413
7.86837	0.77314
7.90171	0.77215
7.93504	0.77116
7.96837	0.7702
8.00171	0.76924
8.03504	0.76825
8.06837	0.76725
8.10171	0.7663
8.13504	0.76529
8.16838	0.76428
8.20171	0.76324
8.23504	0.7622
8.26838	0.76116
8.30171	0.7601
8.33504	0.75909
8.36838	0.75806
8.40171	0.75703
8.43504	0.75598
8.46838	0.75494
8.50171	0.75388
8.53505	0.75287
8.56838	0.75184
8.60171	0.75078
8.63505	0.74975
8.66838	0.7487
8.70172	0.74765
8.73505	0.7466
8.76838	0.74556
8.80172	0.74453
8.83505	0.74347
8.86839	0.74245
8.90172	0.74142
8.93505	0.74031
8.96839	0.73923
9.00172	0.73818
9.03505	0.73717
9.06839	0.73614
9.10172	0.73512
9.13506	0.7341
9.16839	0.73307
9.20172	0.73201
9.23506	0.731
9.26839	0.73001
9.30172	0.72902
9.33506	0.72803
9.36839	0.72704
9.40173	0.72605
9.43506	0.72507
9.46839	0.7241
9.50173	0.72312
9.53506	0.72215
9.5684	0.72121
9.60173	0.72028
9.63506	0.71934
9.6684	0.7184
9.70173	0.71749
9.73507	0.71655
9.7684	0.71563
9.80173	0.71468
9.83507	0.71373
9.8684	0.71279
9.90173	0.71184
9.93507	0.71091
9.9684	0.70997
10.0017	0.70904
10.0351	0.70811
10.0684	0.70719
10.1017	0.70625
10.1351	0.70531
10.1684	0.70437
10.2017	0.70341
10.2351	0.70248
10.2684	0.70149
10.3017	0.70049
10.3351	0.69945
10.3684	0.69842
10.4017	0.69738
10.4351	0.69633
10.4684	0.69528
10.5017	0.69422
10.5351	0.69317
10.5684	0.6921
10.6017	0.69103
10.6351	0.68994
10.6684	0.68887
10.7018	0.68779
10.7351	0.68672
10.7684	0.68564
10.8018	0.68454
10.8351	0.68347
10.8684	0.6824
10.9017	0.68129
10.9351	0.68022
10.9684	0.67915
11.0017	0.67806
11.0351	0.67696
11.0684	0.6759
11.1017	0.67484
11.1351	0.67378
11.1684	0.67275
11.2018	0.67171
11.2351	0.67066
11.2684	0.66959
11.3018	0.66856
11.3351	0.66749
11.3684	0.66644
11.4017	0.66539
11.4351	0.66435
11.4684	0.66326
11.5018	0.66219
11.5351	0.66112
11.5684	0.66003
11.6018	0.65896
11.6351	0.65789
11.6684	0.65683
11.7018	0.65574
11.7351	0.65468
11.7684	0.6536
11.8018	0.65252
11.8351	0.65143
11.8684	0.65037
11.9018	0.64932
11.9351	0.64825
11.9684	0.64722
12.0018	0.64617
12.0351	0.64514
12.0684	0.64409
12.1018	0.64295
12.1351	0.6418
12.1684	0.64065
12.2018	0.63954
12.2351	0.63841
12.2684	0.63731
12.3018	0.63621
12.3351	0.63512
12.3684	0.634
12.4018	0.6329
12.4351	0.63182
12.4684	0.6307
12.5018	0.62961
12.5351	0.6285
12.5684	0.62741
12.6018	0.6263
12.6351	0.62522
12.6684	0.62415
12.7018	0.62305
12.7351	0.62199
12.7684	0.62084
12.8018	0.61976
12.8351	0.61866
12.8684	0.6176
12.9018	0.61652
12.9351	0.61546
12.9684	0.61439
13.0018	0.61332
13.0351	0.61226
13.0684	0.6112
13.1018	0.61015
13.1351	0.60909
13.1684	0.60804
13.2018	0.60698
13.2351	0.60595
13.2684	0.60491
13.3018	0.60388
13.3351	0.60288
13.3684	0.60186
13.4018	0.60085
13.4351	0.59983
13.4685	0.59883
13.5018	0.59783
13.5351	0.59683
13.5685	0.59586
13.6018	0.59481
13.6351	0.59384
13.6684	0.59285
13.7018	0.59187
13.7351	0.59088
13.7684	0.58991
13.8018	0.58894
13.8351	0.58798
13.8684	0.58701
13.9018	0.58606
13.9351	0.5851
13.9685	0.58424
14.0018	0.58336
14.0351	0.58245
14.0685	0.58151
14.1018	0.58057
14.1351	0.57964
14.1684	0.5787
14.2018	0.57777
14.2351	0.57688
14.2684	0.57595
14.3018	0.57503
14.3351	0.57408
14.3685	0.57313
14.4018	0.57219
14.4351	0.57124
14.4685	0.57031
14.5018	0.56937
14.5351	0.56844
14.5685	0.56752
14.6018	0.5666
14.6351	0.56566
14.6685	0.56471
14.7018	0.56378
14.7351	0.56284
14.7685	0.56191
14.8018	0.56097
14.8351	0.56007
14.8685	0.55916
14.9018	0.55826
14.9351	0.55737
14.9685	0.55647
15.0018	0.55557
15.0351	0.55467
15.0685	0.55378
15.1018	0.55287
15.1351	0.55198
15.1685	0.5511
15.2018	0.55025
15.2352	0.54939
15.2686	0.54851
15.3019	0.54766
15.3353	0.54678
15.3686	0.54592
15.402	0.54506
15.4354	0.5442
15.4687	0.54333
15.5021	0.54248
15.5354	0.54162
15.5688	0.54077
15.6022	0.53993
15.6355	0.53911
15.6688	0.53831
15.7022	0.53748
15.7355	0.53666
15.7689	0.53583
15.8022	0.53502
15.8356	0.53421
15.8689	0.53339
15.9023	0.53258
15.9357	0.53181
15.969	0.53103
16.0024	0.53024
16.0358	0.52947
16.0691	0.5287
16.1025	0.52793
16.1358	0.52714
16.1692	0.52635
16.2025	0.52556
16.2359	0.52476
16.2692	0.52398
16.3026	0.52322
16.3359	0.52244
16.3693	0.52169
16.4026	0.52093
16.4359	0.52017
16.4693	0.5194
16.5027	0.51867
16.536	0.51791
16.5694	0.51718
16.6028	0.51643
16.6361	0.51569
16.6695	0.51494
16.7028	0.5142
16.7362	0.51347
16.7696	0.51261
16.8029	0.51176
16.8363	0.5109
16.8696	0.51003
16.903	0.50914
16.9364	0.50838
16.9697	0.50775
17.0031	0.5071
17.0364	0.50642
17.0698	0.50574
17.1032	0.50506
17.1365	0.50439
17.1699	0.50373
17.2032	0.50308
17.2366	0.50242
17.2699	0.50184
17.3033	0.50124
17.3366	0.50061
17.3699	0.49998
17.4033	0.49935
17.4366	0.49872
17.4699	0.49811
17.5033	0.49749
17.5366	0.49688
17.5699	0.49625
17.6033	0.49562
17.6366	0.49501
17.6699	0.49437
17.7033	0.49383
17.7366	0.49319
17.77	0.49256
17.8034	0.49191
17.8367	0.49126
17.8701	0.49062
17.9034	0.48996
17.9368	0.4893
17.9702	0.48863
18.0035	0.48797
18.0368	0.48732
18.0702	0.48678
18.1035	0.48626
18.1368	0.48572
18.1702	0.48518
18.2035	0.48466
18.2368	0.48417
18.2702	0.48367
18.3035	0.48317
18.3368	0.48269
18.3702	0.48219
18.4036	0.48166
18.4369	0.48118
18.4703	0.48064
18.5036	0.48009
18.537	0.47957
18.5703	0.47901
18.6037	0.47845
18.637	0.47792
18.6704	0.47739
18.7037	0.47682
18.737	0.47622
18.7704	0.47566
18.8038	0.47514
18.8371	0.47462
18.8705	0.47404
18.9038	0.47351
18.9372	0.47288
18.9706	0.47242
19.0039	0.47206
19.0373	0.47161
19.0706	0.4712
19.104	0.47071
19.1374	0.47035
19.1707	0.46975
19.2041	0.46905
19.2374	0.46998
