# Supplementary material for: Acceleration of radiative recombination for efficient perovskite LEDs
Source: Nature. 2024 May 29;630(8017):631–5. doi: 10.1038/s41586-024-07460-7 (PMC11186751; doi:10.1038/s41586-024-07460-7)
Supplement: Supplementary file 5 — Source Data Fig. 3 [file 41586_2024_7460_MOESM5_ESM.xlsx]

## Sheet: Fig. 3a
Carrier density (cm-3)	1.1 × 1015		2.6 × 1015		6.7 × 1015		1.6 × 1016
Time (μs)	Normalized PL intensity (a.u.)
	TRPL	Fitting result	TRPL	Fitting result	TRPL	Fitting result	TRPL	Fitting result
0	0.99866	0.99473	0.92421	0.99275	0.99401	0.98509	0.94601	0.96677
0.0016	0.97601	0.98951	0.89121	0.98558	0.99333	0.97051	0.906	0.93515
0.0032	0.99333	0.98432	0.86003	0.97848	0.96403	0.95624	0.91	0.90503
0.0048	0.92066	0.97917	0.85263	0.97145	0.92339	0.94229	0.89	0.87633
0.0064	0.928	0.97407	0.80653	0.9645	0.87142	0.92864	0.82934	0.84895
0.008	0.92866	0.969	0.90003	0.95761	0.86209	0.91528	0.77266	0.82282
0.0096	0.94799	0.96397	0.85633	0.9508	0.89008	0.9022	0.79933	0.79785
0.0112	0.93267	0.95898	0.84405	0.94406	0.83878	0.8894	0.774	0.77399
0.0128	0.97533	0.95403	0.76869	0.93738	0.88608	0.87687	0.73666	0.75117
0.0144	0.91934	0.94911	0.80056	0.93077	0.85809	0.8646	0.72601	0.72933
0.016	0.93267	0.94423	0.8625	0.92423	0.82011	0.85259	0.66266	0.70841
0.0176	0.87133	0.93939	0.80892	0.91776	0.79813	0.84082	0.65866	0.68837
0.0192	0.93267	0.93458	0.79461	0.91134	0.7868	0.82929	0.622	0.66915
0.0208	0.932	0.92981	0.83671	0.905	0.76216	0.818	0.64733	0.65071
0.0224	0.91734	0.92508	0.75937	0.89871	0.76881	0.80693	0.62533	0.63301
0.024	0.85933	0.92038	0.84649	0.89249	0.78615	0.79608	0.60667	0.61601
0.0256	0.866	0.91572	0.71927	0.88633	0.75617	0.78545	0.596	0.59968
0.0272	0.89533	0.91109	0.80294	0.88023	0.73417	0.77503	0.54534	0.58397
0.0288	0.86734	0.9065	0.79105	0.87419	0.77081	0.76481	0.54467	0.56887
0.0304	0.85733	0.90193	0.74549	0.86821	0.73085	0.7548	0.53933	0.55433
0.032	0.89066	0.89741	0.75473	0.86229	0.74084	0.74497	0.54133	0.54033
0.0336	0.88399	0.89291	0.86995	0.85642	0.7002	0.73534	0.504	0.52685
0.0352	0.872	0.88845	0.7432	0.85061	0.74151	0.72589	0.53467	0.51385
0.0368	0.82934	0.88402	0.6902	0.84486	0.68754	0.71662	0.46267	0.50133
0.0384	0.84333	0.87963	0.76519	0.83917	0.69021	0.70752	0.47733	0.48924
0.04	0.872	0.87527	0.73061	0.83352	0.7002	0.6986	0.44533	0.47758
0.0416	0.84201	0.87093	0.70354	0.82794	0.67155	0.68984	0.41533	0.46633
0.0432	0.79267	0.86663	0.65847	0.8224	0.67688	0.68124	0.43667	0.45545
0.0448	0.79133	0.86236	0.68467	0.81692	0.61159	0.67281	0.406	0.44495
0.0464	0.79533	0.85812	0.75011	0.81149	0.65689	0.66452	0.40734	0.4348
0.048	0.82466	0.85392	0.66824	0.80611	0.61093	0.65639	0.408	0.42499
0.0496	0.82734	0.84974	0.72381	0.80078	0.60094	0.6484	0.42333	0.4155
0.0512	0.808	0.84559	0.7002	0.79551	0.59626	0.64056	0.406	0.40631
0.0528	0.758	0.84147	0.75358	0.79028	0.60227	0.63286	0.41467	0.39742
0.0544	0.80667	0.83738	0.70131	0.7851	0.61293	0.6253	0.35	0.38882
0.056	0.79933	0.83332	0.7722	0.77997	0.62958	0.61786	0.376	0.38048
0.0576	0.77333	0.82929	0.6726	0.77489	0.58561	0.61056	0.36733	0.3724
0.0592	0.79066	0.82529	0.6477	0.76985	0.60626	0.60339	0.33933	0.36458
0.0608	0.752	0.82131	0.7875	0.76486	0.5423	0.59634	0.35467	0.35699
0.0624	0.77333	0.81737	0.64341	0.75992	0.56763	0.58942	0.34933	0.34963
0.064	0.78533	0.81345	0.63915	0.75502	0.57561	0.58261	0.32533	0.34249
0.0656	0.75667	0.80956	0.6726	0.75017	0.53698	0.57592	0.33466	0.33556
0.0672	0.72933	0.80569	0.71589	0.74536	0.53764	0.56934	0.30334	0.32884
0.0688	0.76133	0.80186	0.61698	0.74059	0.56962	0.56287	0.31	0.32231
0.0704	0.73599	0.79805	0.62959	0.73587	0.54031	0.55651	0.32001	0.31597
0.072	0.76867	0.79426	0.54785	0.73119	0.53498	0.55026	0.28733	0.30981
0.0736	0.71734	0.7905	0.63915	0.72656	0.49967	0.54411	0.306	0.30382
0.0752	0.71267	0.78677	0.62749	0.72196	0.52299	0.53806	0.284	0.29801
0.0768	0.74199	0.78307	0.58904	0.71741	0.50433	0.53212	0.29466	0.29235
0.0784	0.75533	0.77939	0.60345	0.71289	0.5503	0.52627	0.276	0.28685
0.08	0.71533	0.77573	0.62642	0.70842	0.52365	0.52051	0.28	0.2815
0.0816	0.728	0.7721	0.65093	0.70399	0.51032	0.51485	0.27733	0.27629
0.0832	0.74467	0.7685	0.64449	0.6996	0.49967	0.50928	0.28733	0.27122
0.0848	0.72534	0.76492	0.59622	0.69524	0.509	0.50379	0.26867	0.26629
0.0864	0.70333	0.76136	0.63384	0.69093	0.49167	0.4984	0.25733	0.26149
0.088	0.72133	0.75783	0.6737	0.68665	0.47569	0.49309	0.27266	0.25681
0.0896	0.69	0.75432	0.64021	0.68241	0.46303	0.48786	0.24533	0.25226
0.0912	0.7	0.75084	0.63066	0.67821	0.4497	0.48272	0.23867	0.24782
0.0928	0.704	0.74738	0.59416	0.67404	0.46036	0.47765	0.25133	0.24349
0.0944	0.69133	0.74394	0.61593	0.66991	0.46635	0.47267	0.23466	0.23928
0.096	0.69866	0.74053	0.63915	0.66581	0.50233	0.46776	0.26134	0.23517
0.0976	0.67266	0.73713	0.6737	0.66176	0.47035	0.46293	0.21733	0.23116
0.0992	0.67066	0.73377	0.6715	0.65773	0.46969	0.45817	0.22934	0.22725
0.1008	0.712	0.73042	0.59313	0.65374	0.42505	0.45348	0.24266	0.22344
0.1024	0.68734	0.7271	0.62853	0.64979	0.43304	0.44886	0.24334	0.21971
0.104	0.708	0.72379	0.52734	0.64587	0.43704	0.44432	0.20267	0.21608
0.1056	0.70733	0.72052	0.55279	0.64198	0.43104	0.43984	0.206	0.21254
0.1072	0.72333	0.71726	0.58292	0.63813	0.42905	0.43542	0.23	0.20908
0.1088	0.68867	0.71402	0.55379	0.63431	0.40706	0.43108	0.22067	0.2057
0.1104	0.676	0.71081	0.53609	0.63052	0.41972	0.42679	0.216	0.2024
0.112	0.664	0.70761	0.59827	0.62676	0.39108	0.42257	0.20933	0.19917
0.1136	0.66133	0.70444	0.57784	0.62303	0.40773	0.41841	0.188	0.19602
0.1152	0.64266	0.70129	0.60345	0.61934	0.40507	0.41432	0.21066	0.19295
0.1168	0.67334	0.69816	0.53414	0.61568	0.43571	0.41028	0.20133	0.18994
0.1184	0.69133	0.69504	0.56776	0.61205	0.4024	0.4063	0.18333	0.187
0.12	0.67534	0.69195	0.54392	0.60844	0.41905	0.40237	0.19134	0.18412
0.1216	0.67534	0.68888	0.52831	0.60487	0.38374	0.39851	0.18933	0.18131
0.1232	0.66066	0.68583	0.56977	0.60133	0.3924	0.39469	0.19134	0.17856
0.1248	0.658	0.6828	0.55379	0.59782	0.38908	0.39093	0.194	0.17587
0.1264	0.64466	0.67979	0.59005	0.59433	0.38774	0.38723	0.18133	0.17324
0.128	0.61601	0.6768	0.56475	0.59088	0.35376	0.38357	0.17934	0.17067
0.1296	0.642	0.67382	0.53902	0.58745	0.38974	0.37997	0.17133	0.16815
0.1312	0.66333	0.67087	0.54392	0.58405	0.36509	0.37642	0.17867	0.16569
0.1328	0.62799	0.66794	0.52444	0.58068	0.40639	0.37291	0.166	0.16327
0.1344	0.61199	0.66502	0.53511	0.57734	0.37708	0.36946	0.178	0.16091
0.136	0.64867	0.66212	0.54785	0.57402	0.36443	0.36605	0.14866	0.1586
0.1376	0.638	0.65924	0.52348	0.57073	0.33044	0.36268	0.17333	0.15633
0.1392	0.62	0.65638	0.50721	0.56747	0.3471	0.35937	0.162	0.15412
0.1408	0.62799	0.65354	0.51483	0.56424	0.34177	0.3561	0.162	0.15194
0.1424	0.60334	0.65071	0.54097	0.56103	0.33377	0.35287	0.16533	0.14981
0.144	0.58333	0.64791	0.53218	0.55784	0.33844	0.34968	0.15934	0.14773
0.1456	0.57933	0.64512	0.56675	0.55468	0.33911	0.34654	0.16267	0.14568
0.1472	0.60267	0.64235	0.49308	0.55155	0.34244	0.34344	0.15667	0.14368
0.1488	0.65133	0.63959	0.53705	0.54844	0.32311	0.34038	0.14067	0.14172
0.1504	0.568	0.63685	0.51675	0.54536	0.34777	0.33736	0.16066	0.13979
0.152	0.63933	0.63413	0.50437	0.5423	0.32844	0.33438	0.144	0.1379
0.1536	0.596	0.63143	0.55082	0.53926	0.32911	0.33144	0.14467	0.13605
0.1552	0.58267	0.62875	0.52927	0.53625	0.31246	0.32854	0.132	0.13424
0.1568	0.60201	0.62608	0.4228	0.53326	0.32578	0.32567	0.12067	0.13246
0.1584	0.588	0.62342	0.57683	0.5303	0.33777	0.32284	0.148	0.13071
0.16	0.60267	0.62079	0.54884	0.52736	0.35243	0.32005	0.126	0.129
0.1616	0.57733	0.61817	0.54392	0.52444	0.32111	0.31729	0.14733	0.12732
0.1632	0.56466	0.61556	0.49214	0.52155	0.31513	0.31457	0.13	0.12567
0.1648	0.56666	0.61297	0.51675	0.51867	0.32446	0.31188	0.12666	0.12405
0.1664	0.59267	0.6104	0.50532	0.51582	0.30446	0.30923	0.112	0.12246
0.168	0.56133	0.60785	0.4359	0.513	0.30247	0.30661	0.11867	0.1209
0.1696	0.57667	0.6053	0.48191	0.51019	0.29647	0.30402	0.134	0.11937
0.1712	0.59133	0.60278	0.5006	0.50741	0.31779	0.30147	0.114	0.11786
0.1728	0.56867	0.60027	0.45277	0.50464	0.28181	0.29894	0.126	0.11639
0.1744	0.582	0.59777	0.49872	0.5019	0.27781	0.29645	0.13333	0.11494
0.176	0.51934	0.59529	0.48563	0.49918	0.32378	0.29399	0.13467	0.11351
0.1776	0.59133	0.59283	0.47271	0.49648	0.28181	0.29156	0.11667	0.11212
0.1792	0.57134	0.59038	0.44474	0.4938	0.27848	0.28916	0.104	0.11074
0.1808	0.54	0.58794	0.44919	0.49114	0.29314	0.28678	0.11733	0.10939
0.1824	0.546	0.58552	0.43678	0.4885	0.30313	0.28444	0.13	0.10807
0.184	0.55667	0.58312	0.43766	0.48588	0.26915	0.28212	0.11934	0.10676
0.1856	0.55	0.58073	0.4483	0.48328	0.27382	0.27984	0.11466	0.10548
0.1872	0.56201	0.57835	0.5006	0.4807	0.29181	0.27758	0.108	0.10422
0.1888	0.54534	0.57599	0.49028	0.47814	0.27981	0.27534	0.12733	0.10299
0.1904	0.546	0.57364	0.42889	0.4756	0.26915	0.27313	0.10067	0.10177
0.192	0.58734	0.5713	0.45907	0.47308	0.28381	0.27095	0.10334	0.10058
0.1936	0.54534	0.56898	0.46997	0.47058	0.32111	0.2688	0.09933	0.0994
0.1952	0.51934	0.56668	0.48563	0.46809	0.28647	0.26667	0.11	0.09825
0.1968	0.51267	0.56438	0.40396	0.46563	0.28647	0.26456	0.10067	0.09711
0.1984	0.54333	0.5621	0.42628	0.46318	0.24983	0.26248	0.102	0.09599
0.2	0.57267	0.55983	0.41161	0.46075	0.25517	0.26043	0.11067	0.09489
0.2016	0.53867	0.55758	0.44919	0.45834	0.25982	0.25839	0.096	0.09381
0.2032	0.51934	0.55534	0.40226	0.45594	0.23917	0.25638	0.098	0.09275
0.2048	0.54399	0.55311	0.43064	0.45356	0.2485	0.2544	0.09867	0.0917
0.2064	0.50934	0.5509	0.41676	0.45121	0.25649	0.25243	0.09	0.09067
0.208	0.54399	0.5487	0.39637	0.44886	0.28447	0.25049	0.09067	0.08966
0.2096	0.50934	0.54651	0.39889	0.44654	0.24384	0.24857	0.084	0.08866
0.2112	0.49467	0.54434	0.41161	0.44423	0.27649	0.24668	0.088	0.08768
0.2128	0.526	0.54217	0.3872	0.44194	0.24584	0.2448	0.09	0.08672
0.2144	0.51867	0.54002	0.42976	0.43966	0.26915	0.24294	0.08667	0.08577
0.216	0.494	0.53788	0.40991	0.43741	0.2405	0.24111	0.10334	0.08483
0.2176	0.50333	0.53576	0.38554	0.43516	0.24983	0.23929	0.07067	0.08391
0.2192	0.51867	0.53364	0.45546	0.43294	0.23917	0.2375	0.084	0.083
0.2208	0.53799	0.53154	0.39974	0.43073	0.22385	0.23573	0.07933	0.08211
0.2224	0.52	0.52945	0.41505	0.42853	0.25583	0.23397	0.08267	0.08123
0.224	0.514	0.52738	0.42367	0.42636	0.24917	0.23224	0.06067	0.08037
0.2256	0.482	0.52531	0.45817	0.42419	0.24317	0.23052	0.082	0.07951
0.2272	0.508	0.52326	0.36917	0.42205	0.24517	0.22882	0.07867	0.07867
0.2288	0.49934	0.52122	0.34764	0.41991	0.24117	0.22714	0.068	0.07785
0.2304	0.49334	0.51919	0.42889	0.4178	0.22652	0.22548	0.07667	0.07703
0.232	0.48266	0.51717	0.41418	0.41569	0.23052	0.22384	0.08533	0.07623
0.2336	0.48333	0.51516	0.43414	0.41361	0.21252	0.22221	0.07333	0.07544
0.2352	0.53334	0.51316	0.37732	0.41153	0.21252	0.2206	0.08334	0.07466
0.2368	0.51667	0.51118	0.4159	0.40948	0.23585	0.21901	0.06667	0.07389
0.2384	0.51934	0.50921	0.3716	0.40743	0.22918	0.21744	0.068	0.07314
0.24	0.47134	0.50724	0.4359	0.4054	0.23251	0.21588	0.06467	0.07239
0.2416	0.49067	0.50529	0.40142	0.40339	0.23184	0.21434	0.07133	0.07166
0.2432	0.51267	0.50335	0.3716	0.40139	0.2052	0.21281	0.07667	0.07093
0.2448	0.458	0.50142	0.42976	0.3994	0.21186	0.21131	0.08267	0.07022
0.2464	0.48666	0.4995	0.41077	0.39743	0.19986	0.20981	0.074	0.06952
0.248	0.498	0.49759	0.38389	0.39547	0.2012	0.20833	0.066	0.06883
0.2496	0.46401	0.4957	0.39386	0.39352	0.20453	0.20687	0.07	0.06814
0.2512	0.48933	0.49381	0.38637	0.39159	0.22719	0.20543	0.07533	0.06747
0.2528	0.46866	0.49193	0.3708	0.38967	0.18987	0.20399	0.06933	0.0668
0.2544	0.48266	0.49007	0.40735	0.38776	0.21652	0.20258	0.06533	0.06615
0.256	0.47001	0.48821	0.39889	0.38587	0.22185	0.20117	0.06533	0.0655
0.2576	0.48467	0.48637	0.37486	0.38399	0.18854	0.19978	0.06734	0.06487
0.2592	0.47066	0.48453	0.38554	0.38212	0.20786	0.19841	0.074	0.06424
0.2608	0.49266	0.4827	0.40142	0.38027	0.20053	0.19705	0.06067	0.06362
0.2624	0.47467	0.48089	0.35872	0.37842	0.20986	0.1957	0.066	0.06301
0.264	0.48534	0.47908	0.34215	0.37659	0.20853	0.19437	0.06067	0.06241
0.2656	0.45667	0.47729	0.36273	0.37478	0.1932	0.19305	0.068	0.06181
0.2672	0.42734	0.4755	0.34921	0.37297	0.18055	0.19174	0.05	0.06123
0.2688	0.486	0.47373	0.38059	0.37118	0.18388	0.19045	0.06333	0.06065
0.2704	0.46734	0.47196	0.35158	0.3694	0.1992	0.18916	0.062	0.06008
0.272	0.472	0.4702	0.36675	0.36763	0.20186	0.1879	0.05467	0.05951
0.2736	0.47001	0.46845	0.36675	0.36587	0.18655	0.18664	0.05533	0.05896
0.2752	0.446	0.46672	0.35554	0.36412	0.16922	0.1854	0.05	0.05841
0.2768	0.44533	0.46499	0.35952	0.36239	0.18388	0.18417	0.06333	0.05787
0.2784	0.50133	0.46327	0.40396	0.36067	0.18854	0.18295	0.05867	0.05734
0.28	0.47267	0.46156	0.38059	0.35896	0.17255	0.18174	0.05933	0.05681
0.2816	0.444	0.45986	0.36273	0.35726	0.18721	0.18054	0.05867	0.05629
0.2832	0.432	0.45817	0.38969	0.35557	0.18388	0.17936	0.05067	0.05577
0.2848	0.44733	0.45648	0.36675	0.35389	0.18321	0.17819	0.06734	0.05527
0.2864	0.45533	0.45481	0.32904	0.35223	0.18987	0.17703	0.05867	0.05477
0.288	0.44666	0.45314	0.33363	0.35057	0.17922	0.17587	0.04733	0.05427
0.2896	0.41533	0.45149	0.35793	0.34893	0.17055	0.17474	0.05933	0.05379
0.2912	0.44067	0.44984	0.37732	0.34729	0.18521	0.17361	0.05867	0.05331
0.2928	0.43466	0.4482	0.35	0.34567	0.17122	0.17249	0.05267	0.05283
0.2944	0.44666	0.44657	0.35474	0.34406	0.18655	0.17138	0.06	0.05236
0.296	0.45401	0.44495	0.30357	0.34246	0.17455	0.17029	0.04533	0.0519
0.2976	0.41866	0.44334	0.35316	0.34086	0.17855	0.1692	0.05467	0.05144
0.2992	0.42999	0.44174	0.36594	0.33928	0.18655	0.16812	0.04666	0.05099
0.3008	0.40267	0.44014	0.35793	0.33771	0.17588	0.16706	0.05933	0.05054
0.3024	0.398	0.43855	0.32068	0.33615	0.1559	0.166	0.054	0.0501
0.304	0.40334	0.43697	0.33287	0.3346	0.17055	0.16495	0.04533	0.04967
0.3056	0.43333	0.4354	0.36836	0.33306	0.15323	0.16392	0.04067	0.04924
0.3072	0.42201	0.43384	0.36917	0.33153	0.16855	0.16289	0.04733	0.04881
0.3088	0.424	0.43229	0.35713	0.33001	0.15723	0.16187	0.04533	0.04839
0.3104	0.40666	0.43074	0.34529	0.3285	0.17188	0.16086	0.04267	0.04798
0.312	0.39733	0.4292	0.35793	0.327	0.17188	0.15987	0.04533	0.04757
0.3136	0.46	0.42767	0.33287	0.3255	0.18521	0.15888	0.046	0.04716
0.3152	0.42667	0.42615	0.29482	0.32402	0.1559	0.15789	0.05267	0.04676
0.3168	0.42999	0.42464	0.29337	0.32255	0.15457	0.15692	0.04733	0.04637
0.3184	0.428	0.42313	0.31169	0.32108	0.17255	0.15596	0.05267	0.04598
0.32	0.37066	0.42163	0.32295	0.31963	0.1479	0.15501	0.05533	0.04559
0.3216	0.406	0.42014	0.32295	0.31818	0.15723	0.15406	0.04733	0.04521
0.3232	0.39399	0.41866	0.30504	0.31675	0.19786	0.15312	0.05	0.04484
0.3248	0.38733	0.41718	0.30504	0.31532	0.16056	0.15219	0.04733	0.04446
0.3264	0.38667	0.41571	0.33595	0.3139	0.15323	0.15127	0.05	0.0441
0.328	0.38733	0.41425	0.32219	0.31249	0.16922	0.15036	0.03667	0.04373
0.3296	0.406	0.4128	0.29265	0.31109	0.14856	0.14945	0.05133	0.04337
0.3312	0.40933	0.41135	0.31468	0.3097	0.15789	0.14856	0.042	0.04302
0.3328	0.38267	0.40991	0.33905	0.30832	0.15789	0.14767	0.05133	0.04267
0.3344	0.39601	0.40848	0.31617	0.30694	0.16589	0.14679	0.04	0.04232
0.336	0.418	0.40706	0.28978	0.30557	0.15656	0.14592	0.03867	0.04198
0.3376	0.40267	0.40564	0.27911	0.30422	0.15257	0.14505	0.03267	0.04164
0.3392	0.39134	0.40423	0.27143	0.30287	0.1459	0.14419	0.04333	0.0413
0.3408	0.404	0.40283	0.29554	0.30153	0.14723	0.14334	0.042	0.04097
0.3424	0.39333	0.40143	0.33595	0.30019	0.1499	0.1425	0.04267	0.04065
0.344	0.372	0.40004	0.28053	0.29887	0.15789	0.14166	0.042	0.04032
0.3456	0.40066	0.39866	0.28194	0.29755	0.14657	0.14083	0.04466	0.04
0.3472	0.36467	0.39729	0.33287	0.29624	0.15789	0.14001	0.04067	0.03968
0.3488	0.39934	0.39592	0.32295	0.29494	0.15523	0.1392	0.046	0.03937
0.3504	0.41533	0.39456	0.31244	0.29365	0.16256	0.13839	0.03533	0.03906
0.352	0.366	0.39321	0.29554	0.29237	0.1559	0.13759	0.04067	0.03875
0.3536	0.38467	0.39186	0.31692	0.29109	0.14657	0.1368	0.04	0.03845
0.3552	0.386	0.39052	0.27421	0.28982	0.14657	0.13601	0.04267	0.03815
0.3568	0.366	0.38918	0.33982	0.28856	0.14124	0.13523	0.02933	0.03786
0.3584	0.40534	0.38786	0.2756	0.2873	0.14924	0.13446	0.038	0.03756
0.36	0.37133	0.38654	0.37649	0.28606	0.13657	0.13369	0.04733	0.03727
0.3616	0.392	0.38522	0.2618	0.28482	0.13325	0.13293	0.03733	0.03699
0.3632	0.384	0.38391	0.26935	0.28359	0.14391	0.13217	0.04133	0.0367
0.3648	0.39066	0.38261	0.30872	0.28236	0.13458	0.13142	0.03933	0.03642
0.3664	0.356	0.38132	0.28906	0.28115	0.14124	0.13068	0.034	0.03614
0.368	0.38934	0.38003	0.3043	0.27994	0.12925	0.12995	0.03333	0.03587
0.3696	0.35667	0.37875	0.30283	0.27874	0.12858	0.12922	0.03133	0.0356
0.3712	0.36534	0.37747	0.27982	0.27754	0.12525	0.12849	0.03467	0.03533
0.3728	0.376	0.3762	0.27701	0.27635	0.12858	0.12777	0.038	0.03506
0.3744	0.36534	0.37494	0.27701	0.27517	0.13858	0.12706	0.044	0.0348
0.376	0.354	0.37368	0.3043	0.274	0.12925	0.12636	0.03067	0.03454
0.3776	0.36934	0.37243	0.2862	0.27283	0.11992	0.12566	0.048	0.03428
0.3792	0.36333	0.37118	0.24503	0.27167	0.12992	0.12496	0.04	0.03403
0.3808	0.366	0.36994	0.29918	0.27052	0.14856	0.12427	0.04133	0.03377
0.3824	0.354	0.36871	0.28265	0.26937	0.11925	0.12359	0.02933	0.03352
0.384	0.37333	0.36748	0.23978	0.26823	0.12325	0.12291	0.02667	0.03328
0.3856	0.364	0.36626	0.24503	0.2671	0.13258	0.12224	0.04533	0.03303
0.3872	0.358	0.36505	0.23782	0.26597	0.12992	0.12157	0.02933	0.03279
0.3888	0.35534	0.36384	0.27841	0.26485	0.12059	0.12091	0.028	0.03255
0.3904	0.34666	0.36263	0.26728	0.26374	0.12925	0.12025	0.03333	0.03231
0.392	0.34401	0.36144	0.26591	0.26263	0.13524	0.1196	0.03333	0.03208
0.3936	0.37133	0.36024	0.26453	0.26153	0.12525	0.11896	0.02933	0.03185
0.3952	0.358	0.35906	0.26453	0.26044	0.11925	0.11831	0.03067	0.03162
0.3968	0.35067	0.35788	0.27421	0.25935	0.12925	0.11768	0.03267	0.03139
0.3984	0.32733	0.3567	0.24635	0.25827	0.12258	0.11705	0.03267	0.03116
0.4	0.34134	0.35553	0.28265	0.25719	0.13657	0.11642	0.03267	0.03094
0.4016	0.34334	0.35437	0.23978	0.25612	0.13191	0.1158	0.02467	0.03072
0.4032	0.33199	0.35321	0.26728	0.25506	0.11192	0.11518	0.03067	0.0305
0.4048	0.34933	0.35206	0.28407	0.254	0.12125	0.11457	0.03267	0.03028
0.4064	0.32934	0.35091	0.27911	0.25295	0.11459	0.11397	0.03733	0.03007
0.408	0.36267	0.34977	0.27771	0.25191	0.11792	0.11336	0.03267	0.02986
0.4096	0.36	0.34863	0.26591	0.25087	0.12858	0.11277	0.02733	0.02965
0.4112	0.34801	0.3475	0.24174	0.24984	0.11592	0.11217	0.032	0.02944
0.4128	0.33466	0.34637	0.25435	0.24881	0.12458	0.11159	0.02933	0.02923
0.4144	0.342	0.34525	0.25569	0.24779	0.11592	0.111	0.03533	0.02903
0.416	0.32934	0.34414	0.26796	0.24677	0.11792	0.11042	0.02667	0.02883
0.4176	0.31267	0.34302	0.25975	0.24576	0.13058	0.10985	0.02933	0.02863
0.4192	0.338	0.34192	0.23074	0.24476	0.11525	0.10928	0.02733	0.02843
0.4208	0.32866	0.34082	0.25637	0.24376	0.11592	0.10871	0.02533	0.02823
0.4224	0.33134	0.33972	0.25569	0.24277	0.10393	0.10815	0.026	0.02804
0.424	0.35267	0.33863	0.27982	0.24178	0.13724	0.10759	0.03333	0.02784
0.4256	0.356	0.33755	0.26521	0.2408	0.12192	0.10704	0.03133	0.02765
0.4272	0.31934	0.33647	0.24635	0.23983	0.11259	0.10649	0.03067	0.02746
0.4288	0.33	0.3354	0.249	0.23885	0.0986	0.10595	0.026	0.02728
0.4304	0.31934	0.33433	0.22311	0.23789	0.09927	0.10541	0.02467	0.02709
0.432	0.35267	0.33326	0.24569	0.23693	0.10459	0.10487	0.02067	0.02691
0.4336	0.316	0.3322	0.23202	0.23598	0.12192	0.10434	0.02467	0.02673
0.4352	0.34334	0.33115	0.23589	0.23503	0.11326	0.10381	0.02467	0.02655
0.4368	0.29466	0.3301	0.23137	0.23408	0.1066	0.10328	0.02067	0.02637
0.4384	0.35067	0.32905	0.22627	0.23314	0.12125	0.10276	0.02533	0.02619
0.44	0.32333	0.32801	0.21935	0.23221	0.11126	0.10225	0.02867	0.02602
0.4416	0.33601	0.32697	0.20766	0.23128	0.10793	0.10173	0.02733	0.02584
0.4432	0.34733	0.32594	0.25705	0.23036	0.11126	0.10122	0.02333	0.02567
0.4448	0.32467	0.32492	0.25637	0.22944	0.1066	0.10072	0.026	0.0255
0.4464	0.31534	0.3239	0.21935	0.22853	0.10526	0.10021	0.02533	0.02533
0.448	0.32934	0.32288	0.22186	0.22762	0.11592	0.09972	0.02733	0.02516
0.4496	0.316	0.32187	0.22311	0.22672	0.11992	0.09922	0.02733	0.025
0.4512	0.31667	0.32086	0.26866	0.22582	0.10793	0.09873	0.02333	0.02483
0.4528	0.31267	0.31985	0.22755	0.22493	0.10526	0.09824	0.022	0.02467
0.4544	0.30734	0.31886	0.23266	0.22404	0.09461	0.09776	0.024	0.02451
0.456	0.33	0.31786	0.22501	0.22315	0.10993	0.09728	0.016	0.02435
0.4576	0.308	0.31687	0.251	0.22227	0.11726	0.0968	0.02333	0.02419
0.4592	0.31799	0.31589	0.24569	0.2214	0.09394	0.09633	0.01933	0.02404
0.4608	0.30934	0.31491	0.2424	0.22053	0.10726	0.09586	0.018	0.02388
0.4624	0.354	0.31393	0.23395	0.21967	0.11259	0.09539	0.02533	0.02373
0.464	0.3	0.31296	0.23913	0.21881	0.1026	0.09493	0.02	0.02357
0.4656	0.32667	0.31199	0.23074	0.21795	0.0986	0.09447	0.022	0.02342
0.4672	0.32533	0.31103	0.24437	0.2171	0.08261	0.09401	0.02533	0.02327
0.4688	0.30334	0.31007	0.21071	0.21626	0.09327	0.09355	0.014	0.02312
0.4704	0.29267	0.30911	0.22564	0.21541	0.09727	0.0931	0.02533	0.02298
0.472	0.29534	0.30816	0.20948	0.21458	0.09594	0.09266	0.02133	0.02283
0.4736	0.28934	0.30722	0.22501	0.21374	0.09394	0.09221	0.02933	0.02269
0.4752	0.29866	0.30627	0.23202	0.21292	0.09594	0.09177	0.02333	0.02254
0.4768	0.31466	0.30534	0.21009	0.21209	0.09993	0.09133	0.024	0.0224
0.4784	0.31799	0.3044	0.24635	0.21127	0.08528	0.0909	0.016	0.02226
0.48	0.29733	0.30347	0.22755	0.21046	0.10393	0.09047	0.01533	0.02212
0.4816	0.30067	0.30255	0.21749	0.20965	0.10526	0.09004	0.022	0.02198
0.4832	0.306	0.30163	0.23523	0.20884	0.08594	0.08961	0.026	0.02184
0.4848	0.292	0.30071	0.23266	0.20804	0.07662	0.08919	0.022	0.02171
0.4864	0.28133	0.29979	0.23395	0.20724	0.08928	0.08877	0.016	0.02157
0.488	0.29267	0.29889	0.19511	0.20645	0.09394	0.08835	0.02	0.02144
0.4896	0.32001	0.29798	0.1756	0.20566	0.09461	0.08794	0.022	0.02131
0.4912	0.28867	0.29708	0.24371	0.20487	0.0986	0.08752	0.02133	0.02117
0.4928	0.27333	0.29618	0.23523	0.20409	0.0986	0.08712	0.018	0.02104
0.4944	0.27867	0.29529	0.18869	0.20331	0.0986	0.08671	0.016	0.02091
0.496	0.29733	0.2944	0.20343	0.20254	0.08394	0.08631	0.022	0.02079
0.4976	0.29067	0.29351	0.20644	0.20177	0.10726	0.08591	0.02533	0.02066
0.4992	0.26534	0.29263	0.20524	0.20101	0.10593	0.08551	0.016	0.02053
0.5008	0.31534	0.29175	0.20705	0.20024	0.08328	0.08511	0.01333	0.02041
0.5024	0.286	0.29088	0.19334	0.19949	0.0966	0.08472	0.014	0.02028
0.504	0.30934	0.29001	0.20163	0.19873	0.08594	0.08433	0.02467	0.02016
0.5056	0.30267	0.28914	0.20223	0.19799	0.08594	0.08394	0.01933	0.02004
0.5072	0.28266	0.28828	0.191	0.19724	0.08394	0.08356	0.024	0.01992
0.5088	0.28	0.28742	0.20948	0.1965	0.08461	0.08318	0.01933	0.0198
0.5104	0.278	0.28656	0.2333	0.19576	0.07395	0.0828	0.018	0.01968
0.512	0.28466	0.28571	0.20888	0.19503	0.08061	0.08242	0.01733	0.01956
0.5136	0.26867	0.28486	0.21811	0.1943	0.09527	0.08205	0.01933	0.01944
0.5152	0.306	0.28402	0.18351	0.19357	0.07662	0.08168	0.01933	0.01933
0.5168	0.292	0.28318	0.1858	0.19285	0.1006	0.08131	0.018	0.01921
0.5184	0.27533	0.28234	0.22061	0.19213	0.08328	0.08094	0.01467	0.0191
0.52	0.298	0.28151	0.21624	0.19141	0.06928	0.08057	0.01933	0.01899
0.5216	0.29534	0.28068	0.20223	0.1907	0.08928	0.08021	0.01933	0.01887
0.5232	0.29267	0.27985	0.19628	0.18999	0.08194	0.07985	0.02133	0.01876
0.5248	0.27667	0.27903	0.23074	0.18929	0.07861	0.0795	0.02467	0.01865
0.5264	0.274	0.27821	0.20403	0.18859	0.07928	0.07914	0.01467	0.01854
0.528	0.28534	0.27739	0.18984	0.18789	0.0986	0.07879	0.01867	0.01843
0.5296	0.28934	0.27658	0.18695	0.1872	0.09927	0.07844	0.01933	0.01833
0.5312	0.25267	0.27577	0.19806	0.18651	0.07528	0.07809	0.02	0.01822
0.5328	0.27533	0.27496	0.19925	0.18582	0.08461	0.07774	0.02067	0.01811
0.5344	0.276	0.27416	0.21131	0.18514	0.08661	0.0774	0.02467	0.01801
0.536	0.272	0.27336	0.18984	0.18446	0.08061	0.07706	0.01267	0.0179
0.5376	0.24866	0.27256	0.19334	0.18378	0.07795	0.07672	0.01533	0.0178
0.5392	0.292	0.27177	0.18294	0.18311	0.07861	0.07638	0.01267	0.0177
0.5408	0.292	0.27098	0.19687	0.18244	0.08928	0.07605	0.024	0.0176
0.5424	0.284	0.2702	0.21687	0.18177	0.07528	0.07571	0.01667	0.01749
0.544	0.282	0.26941	0.21439	0.18111	0.07462	0.07538	0.01133	0.01739
0.5456	0.26867	0.26863	0.18465	0.18045	0.08727	0.07506	0.01533	0.01729
0.5472	0.26267	0.26786	0.19334	0.17979	0.08128	0.07473	0.018	0.0172
0.5488	0.26467	0.26709	0.17897	0.17914	0.06995	0.0744	0.018	0.0171
0.5504	0.278	0.26632	0.18351	0.17849	0.07728	0.07408	0.02	0.017
0.552	0.26933	0.26555	0.19628	0.17784	0.08461	0.07376	0.02	0.0169
0.5536	0.262	0.26479	0.21749	0.1772	0.07795	0.07344	0.01733	0.01681
0.5552	0.25866	0.26403	0.16193	0.17656	0.07462	0.07313	0.01	0.01671
0.5568	0.258	0.26327	0.18984	0.17592	0.07262	0.07281	0.01133	0.01662
0.5584	0.27933	0.26252	0.18752	0.17528	0.07195	0.0725	0.01467	0.01653
0.56	0.25067	0.26177	0.18351	0.17465	0.07062	0.07219	0.016	0.01643
0.5616	0.27467	0.26102	0.20948	0.17403	0.07462	0.07188	0.014	0.01634
0.5632	0.27333	0.26027	0.19511	0.1734	0.08394	0.07158	0.01733	0.01625
0.5648	0.27667	0.25953	0.16897	0.17278	0.07062	0.07127	0.01333	0.01616
0.5664	0.23867	0.25879	0.20223	0.17216	0.07328	0.07097	0.018	0.01607
0.568	0.26733	0.25806	0.20403	0.17154	0.07528	0.07067	0.01533	0.01598
0.5696	0.25866	0.25733	0.21378	0.17093	0.07861	0.07037	0.01667	0.01589
0.5712	0.258	0.2566	0.1858	0.17032	0.07528	0.07007	0.01467	0.0158
0.5728	0.248	0.25587	0.16462	0.16972	0.06529	0.06978	0.02	0.01572
0.5744	0.26	0.25515	0.16462	0.16911	0.07395	0.06948	0.01467	0.01563
0.576	0.262	0.25443	0.17897	0.16851	0.07662	0.06919	0.01933	0.01554
0.5776	0.25133	0.25371	0.17116	0.16791	0.05263	0.0689	0.01533	0.01546
0.5792	0.27333	0.25299	0.21378	0.16732	0.07595	0.06861	0.014	0.01537
0.5808	0.25133	0.25228	0.18752	0.16673	0.06928	0.06833	0.01333	0.01529
0.5824	0.25866	0.25157	0.18408	0.16614	0.06462	0.06804	0.014	0.01521
0.584	0.272	0.25087	0.15555	0.16555	0.06196	0.06776	0.01333	0.01512
0.5856	0.26134	0.25017	0.17449	0.16497	0.07595	0.06748	0.01333	0.01504
0.5872	0.25133	0.24947	0.15608	0.16439	0.06196	0.0672	0.01267	0.01496
0.5888	0.252	0.24877	0.16086	0.16381	0.06196	0.06692	0.01533	0.01488
0.5904	0.23934	0.24807	0.17505	0.16323	0.06263	0.06665	0.00867	0.0148
0.592	0.24334	0.24738	0.17116	0.16266	0.07795	0.06637	0.01933	0.01472
0.5936	0.242	0.24669	0.17007	0.16209	0.06928	0.0661	0.01533	0.01464
0.5952	0.26267	0.24601	0.1881	0.16152	0.07328	0.06583	0.008	0.01456
0.5968	0.24467	0.24532	0.17673	0.16096	0.04863	0.06556	0.01267	0.01448
0.5984	0.26267	0.24464	0.17616	0.1604	0.07128	0.06529	0.014	0.01441
0.6	0.25	0.24396	0.19511	0.15984	0.06329	0.06502	0.018	0.01433
0.6016	0.234	0.24329	0.16842	0.15928	0.06995	0.06476	0.01467	0.01425
0.6032	0.23067	0.24262	0.16516	0.15873	0.06329	0.0645	0.01467	0.01418
0.6048	0.26067	0.24195	0.18695	0.15818	0.06662	0.06423	0.012	0.0141
0.6064	0.254	0.24128	0.15872	0.15763	0.06462	0.06397	0.01067	0.01403
0.608	0.23533	0.24061	0.163	0.15708	0.06596	0.06372	0.01533	0.01395
0.6096	0.23466	0.23995	0.13919	0.15654	0.07262	0.06346	0.014	0.01388
0.6112	0.234	0.23929	0.16678	0.156	0.06862	0.0632	0.014	0.01381
0.6128	0.23133	0.23864	0.1519	0.15546	0.07062	0.06295	0.012	0.01373
0.6144	0.25467	0.23798	0.16516	0.15492	0.07062	0.0627	0.014	0.01366
0.616	0.216	0.23733	0.16952	0.15439	0.06329	0.06245	0.01067	0.01359
0.6176	0.23	0.23668	0.1519	0.15386	0.06862	0.0622	0.01	0.01352
0.6192	0.23133	0.23603	0.14019	0.15333	0.06462	0.06195	0.01	0.01345
0.6208	0.232	0.23539	0.17394	0.15281	0.06329	0.0617	0.016	0.01338
0.6224	0.24334	0.23475	0.1858	0.15228	0.05729	0.06146	0.008	0.01331
0.624	0.226	0.23411	0.16788	0.15176	0.06396	0.06121	0.01	0.01324
0.6256	0.22934	0.23347	0.18637	0.15124	0.06795	0.06097	0.01267	0.01317
0.6272	0.22267	0.23284	0.18408	0.15073	0.0513	0.06073	0.012	0.0131
0.6288	0.24533	0.23221	0.17007	0.15021	0.0553	0.06049	0.012	0.01304
0.6304	0.22267	0.23158	0.16897	0.1497	0.06129	0.06025	0.014	0.01297
0.632	0.242	0.23095	0.18984	0.14919	0.05396	0.06001	0.00933	0.0129
0.6336	0.232	0.23033	0.16733	0.14869	0.06662	0.05978	0.01067	0.01284
0.6352	0.24266	0.22971	0.16086	0.14818	0.06129	0.05954	0.01467	0.01277
0.6368	0.22133	0.22909	0.16354	0.14768	0.05929	0.05931	0.01333	0.01271
0.6384	0.24667	0.22847	0.16354	0.14718	0.06596	0.05908	0.01	0.01264
0.64	0.25333	0.22786	0.17062	0.14668	0.05863	0.05885	0.01333	0.01258
0.6416	0.20534	0.22725	0.1657	0.14619	0.06263	0.05862	0.012	0.01251
0.6432	0.24134	0.22664	0.15661	0.14569	0.06862	0.05839	0.01133	0.01245
0.6448	0.21933	0.22603	0.16032	0.1452	0.06263	0.05817	0.006	0.01239
0.6464	0.21666	0.22542	0.1437	0.14472	0.05996	0.05794	0.01067	0.01232
0.648	0.224	0.22482	0.19334	0.14423	0.06462	0.05772	0.012	0.01226
0.6496	0.20667	0.22422	0.16354	0.14375	0.05729	0.0575	0.01467	0.0122
0.6512	0.22533	0.22362	0.1437	0.14326	0.07262	0.05727	0.012	0.01214
0.6528	0.222	0.22303	0.16407	0.14278	0.06196	0.05705	0.008	0.01208
0.6544	0.23533	0.22243	0.13378	0.14231	0.05663	0.05684	0.00867	0.01202
0.656	0.23666	0.22184	0.14675	0.14183	0.05596	0.05662	0.01267	0.01196
0.6576	0.23334	0.22125	0.16407	0.14136	0.06462	0.0564	0.00867	0.0119
0.6592	0.234	0.22067	0.15242	0.14089	0.05396	0.05619	0.01	0.01184
0.6608	0.226	0.22008	0.13969	0.14042	0.05263	0.05597	0.014	0.01178
0.6624	0.22	0.2195	0.14931	0.13995	0.05197	0.05576	0.01	0.01172
0.664	0.212	0.21892	0.15242	0.13949	0.05396	0.05555	0.01267	0.01166
0.6656	0.22467	0.21834	0.15034	0.13903	0.0513	0.05534	0.01067	0.01161
0.6672	0.19733	0.21777	0.15926	0.13857	0.05863	0.05513	0.01267	0.01155
0.6688	0.21867	0.21719	0.14931	0.13811	0.05729	0.05492	0.00867	0.01149
0.6704	0.19733	0.21662	0.15661	0.13765	0.05796	0.05471	0.01533	0.01143
0.672	0.24266	0.21605	0.14777	0.1372	0.04863	0.05451	0.00867	0.01138
0.6736	0.228	0.21549	0.163	0.13674	0.06329	0.0543	0.01333	0.01132
0.6752	0.242	0.21492	0.17172	0.13629	0.05863	0.0541	0.018	0.01127
0.6768	0.20867	0.21436	0.15766	0.13585	0.0533	0.0539	0.004	0.01121
0.6784	0.21867	0.2138	0.17616	0.1354	0.0553	0.0537	0.01067	0.01116
0.68	0.208	0.21324	0.163	0.13496	0.04597	0.0535	0.00933	0.0111
0.6816	0.22533	0.21268	0.1382	0.13451	0.0533	0.0533	0.01	0.01105
0.6832	0.21467	0.21213	0.16354	0.13407	0.04797	0.0531	0.012	0.011
0.6848	0.22467	0.21158	0.16032	0.13363	0.06729	0.0529	0.00533	0.01094
0.6864	0.20667	0.21103	0.14471	0.1332	0.04997	0.05271	0.012	0.01089
0.688	0.21933	0.21048	0.14675	0.13276	0.04997	0.05251	0.01133	0.01084
0.6896	0.22467	0.20993	0.13771	0.13233	0.04797	0.05232	0.00733	0.01078
0.6912	0.198	0.20939	0.13329	0.1319	0.05596	0.05212	0.00933	0.01073
0.6928	0.204	0.20885	0.15294	0.13147	0.0513	0.05193	0.01133	0.01068
0.6944	0.21	0.20831	0.14675	0.13105	0.04863	0.05174	0.014	0.01063
0.696	0.19467	0.20777	0.17282	0.13062	0.0493	0.05155	0.01133	0.01058
0.6976	0.21666	0.20723	0.14219	0.1302	0.05863	0.05136	0.006	0.01053
0.6992	0.20067	0.2067	0.15926	0.12978	0.05996	0.05118	0.01	0.01048
0.7008	0.20267	0.20617	0.13969	0.12936	0.05596	0.05099	0.00733	0.01043
0.7024	0.22133	0.20564	0.1328	0.12894	0.04663	0.0508	0.008	0.01038
0.704	0.21133	0.20511	0.15034	0.12852	0.04797	0.05062	0.00733	0.01033
0.7056	0.22133	0.20458	0.14573	0.12811	0.04797	0.05043	0.01333	0.01028
0.7072	0.18867	0.20406	0.13969	0.1277	0.04597	0.05025	0.00667	0.01023
0.7088	0.22533	0.20354	0.1328	0.12729	0.0493	0.05007	0.014	0.01018
0.7104	0.20867	0.20302	0.14421	0.12688	0.04131	0.04989	0.00667	0.01014
0.712	0.214	0.2025	0.12943	0.12647	0.04997	0.04971	0.00733	0.01009
0.7136	0.21467	0.20198	0.13573	0.12607	0.05063	0.04953	0.01133	0.01004
0.7152	0.21	0.20147	0.14675	0.12566	0.04997	0.04935	0.006	0.00999
0.7168	0.17867	0.20095	0.14019	0.12526	0.05197	0.04917	0.01133	0.00995
0.7184	0.20733	0.20044	0.13573	0.12486	0.0493	0.049	0.008	0.0099
0.72	0.218	0.19993	0.11636	0.12446	0.05463	0.04882	0.00733	0.00985
0.7216	0.21333	0.19943	0.13039	0.12407	0.04797	0.04865	0.00867	0.00981
0.7232	0.21	0.19892	0.13087	0.12367	0.05729	0.04848	0.01267	0.00976
0.7248	0.20067	0.19842	0.13378	0.12328	0.04663	0.0483	0.008	0.00972
0.7264	0.18533	0.19792	0.12234	0.12289	0.05263	0.04813	0.01133	0.00967
0.728	0.21267	0.19742	0.12515	0.1225	0.0493	0.04796	0.01	0.00963
0.7296	0.19066	0.19692	0.12468	0.12211	0.05463	0.04779	0.00667	0.00958
0.7312	0.21733	0.19642	0.15242	0.12172	0.04464	0.04762	0.01267	0.00954
0.7328	0.20534	0.19593	0.14319	0.12134	0.04663	0.04745	0.01	0.00949
0.7344	0.188	0.19543	0.11636	0.12096	0.05197	0.04729	0.006	0.00945
0.736	0.216	0.19494	0.13771	0.12057	0.0553	0.04712	0.00733	0.00941
0.7376	0.226	0.19445	0.14219	0.12019	0.0473	0.04695	0.00933	0.00936
0.7392	0.19134	0.19397	0.12847	0.11982	0.04064	0.04679	0.00667	0.00932
0.7408	0.21	0.19348	0.1214	0.11944	0.0493	0.04663	0.00867	0.00928
0.7424	0.20534	0.193	0.13087	0.11906	0.0513	0.04646	0.00933	0.00924
0.744	0.212	0.19252	0.14119	0.11869	0.05263	0.0463	0.00667	0.00919
0.7456	0.21	0.19204	0.1159	0.11832	0.03664	0.04614	0.00867	0.00915
0.7472	0.17667	0.19156	0.11772	0.11795	0.0493	0.04598	0.012	0.00911
0.7488	0.2	0.19108	0.12752	0.11758	0.04464	0.04582	0.00867	0.00907
0.7504	0.202	0.1906	0.11185	0.11721	0.05063	0.04566	0.004	0.00903
0.752	0.20534	0.19013	0.13573	0.11685	0.03531	0.0455	0.01	0.00899
0.7536	0.17067	0.18966	0.11956	0.11648	0.0493	0.04534	0.008	0.00895
0.7552	0.17267	0.18919	0.12187	0.11612	0.05263	0.04519	0.00933	0.00891
0.7568	0.19334	0.18872	0.11141	0.11576	0.0493	0.04503	0.01133	0.00887
0.7584	0.162	0.18825	0.12847	0.1154	0.0493	0.04488	0.008	0.00883
0.76	0.198	0.18779	0.14931	0.11504	0.04464	0.04472	0.00667	0.00879
0.7616	0.20333	0.18733	0.10397	0.11469	0.03531	0.04457	0.002	0.00875
0.7632	0.178	0.18686	0.12187	0.11433	0.05729	0.04442	0.00533	0.00871
0.7648	0.18933	0.1864	0.11909	0.11398	0.04863	0.04426	0.00467	0.00867
0.7664	0.186	0.18594	0.1092	0.11362	0.04397	0.04411	0.01	0.00863
0.768	0.21133	0.18549	0.11319	0.11327	0.03997	0.04396	0.00533	0.00859
0.7696	0.20733	0.18503	0.11141	0.11292	0.03464	0.04381	0.01	0.00855
0.7712	0.18933	0.18458	0.13476	0.11258	0.03931	0.04366	0.00867	0.00852
0.7728	0.19733	0.18413	0.12094	0.11223	0.04331	0.04351	0.01267	0.00848
0.7744	0.18133	0.18368	0.13183	0.11189	0.04131	0.04337	0.00933	0.00844
0.776	0.178	0.18323	0.11909	0.11154	0.05263	0.04322	0.008	0.0084
0.7776	0.192	0.18278	0.10788	0.1112	0.04197	0.04307	0.00533	0.00837
0.7792	0.17333	0.18233	0.11818	0.11086	0.03731	0.04293	0.00733	0.00833
0.7808	0.18667	0.18189	0.11636	0.11052	0.04397	0.04278	0.00667	0.00829
0.7824	0.17733	0.18145	0.1437	0.11018	0.04131	0.04264	0.008	0.00826
0.784	0.18867	0.181	0.11275	0.10985	0.04597	0.0425	0.01067	0.00822
0.7856	0.18	0.18057	0.12895	0.10951	0.05063	0.04235	0.00733	0.00818
0.7872	0.176	0.18013	0.11185	0.10918	0.04264	0.04221	0.00733	0.00815
0.7888	0.182	0.17969	0.11319	0.10885	0.0553	0.04207	0.00867	0.00811
0.7904	0.18467	0.17926	0.14119	0.10851	0.03531	0.04193	0.01	0.00808
0.792	0.18667	0.17882	0.12943	0.10818	0.03331	0.04179	0.00867	0.00804
0.7936	0.184	0.17839	0.10788	0.10786	0.04397	0.04165	0.008	0.00801
0.7952	0.18533	0.17796	0.10613	0.10753	0.04331	0.04151	0.00667	0.00797
0.7968	0.17867	0.17753	0.12847	0.1072	0.04464	0.04138	0.00933	0.00794
0.7984	0.18333	0.1771	0.10963	0.10688	0.04131	0.04124	0.00667	0.0079
0.8	0.17333	0.1771	0.09639	0.10688	0.03731	0.04124	0.01133	0.0079
0.8016	0.17133	0.17668	0.11096	0.10656	0.03198	0.0411	0.00867	0.00787
0.8032	0.16733	0.17625	0.11185	0.10623	0.04197	0.04097	0.00533	0.00783
0.8048	0.164	0.17583	0.11319	0.10591	0.04331	0.04083	0.006	0.0078
0.8064	0.17333	0.17541	0.1092	0.1056	0.03597	0.0407	0.006	0.00777
0.808	0.18067	0.17499	0.13969	0.10528	0.03731	0.04056	0.00533	0.00773
0.8096	0.16867	0.17457	0.11319	0.10496	0.03931	0.04043	0.01	0.0077
0.8112	0.168	0.17415	0.10227	0.10465	0.0473	0.0403	0.008	0.00767
0.8128	0.17934	0.17373	0.11096	0.10433	0.03265	0.04017	0.006	0.00763
0.8144	0.182	0.17332	0.10057	0.10402	0.03864	0.04003	0.00533	0.0076
0.816	0.17467	0.17291	0.13623	0.10371	0.02332	0.0399	0.004	0.00757
0.8176	0.16467	0.17249	0.11319	0.1034	0.04397	0.03977	0.01067	0.00754
0.8192	0.18533	0.17208	0.13232	0.10309	0.03597	0.03964	0.00533	0.0075
0.8208	0.18067	0.17167	0.11681	0.10278	0.03131	0.03952	0.00533	0.00747
0.8224	0.178	0.17127	0.12048	0.10247	0.04264	0.03939	0.008	0.00744
0.824	0.18	0.17086	0.09763	0.10217	0.04663	0.03926	0.00533	0.00741
0.8256	0.15667	0.17046	0.13476	0.10186	0.03198	0.03913	0.00733	0.00738
0.8272	0.17533	0.17005	0.11319	0.10156	0.03265	0.03901	0.004	0.00735
0.8288	0.184	0.16965	0.11681	0.10126	0.03597	0.03888	0.00933	0.00732
0.8304	0.15667	0.16925	0.12657	0.10096	0.04197	0.03875	0.00667	0.00729
0.832	0.15467	0.16885	0.09597	0.10066	0.03198	0.03863	0.008	0.00725
0.8336	0.16467	0.16845	0.11544	0.10036	0.03731	0.03851	0.00467	0.00722
0.8352	0.18	0.16806	0.1214	0.10007	0.03597	0.03838	0.00667	0.00719
0.8368	0.174	0.16766	0.10312	0.09977	0.04531	0.03826	0.00733	0.00716
0.8384	0.18	0.16727	0.11319	0.09947	0.03597	0.03814	0.00933	0.00713
0.84	0.19	0.16687	0.11864	0.09918	0.03797	0.03801	0.00533	0.0071
0.8416	0.17	0.16648	0.11364	0.09889	0.03597	0.03789	0.004	0.00707
0.8432	0.17733	0.16609	0.11096	0.0986	0.04531	0.03777	0.008	0.00704
0.8448	0.186	0.1657	0.0968	0.09831	0.03664	0.03765	0.008	0.00701
0.8464	0.16933	0.16532	0.10657	0.09802	0.02465	0.03753	0.004	0.00699
0.848	0.15467	0.16493	0.08711	0.09773	0.03797	0.03741	0.00867	0.00696
0.8496	0.178	0.16454	0.10227	0.09745	0.03864	0.0373	0.01	0.00693
0.8512	0.166	0.16416	0.10057	0.09716	0.04197	0.03718	0.006	0.0069
0.8528	0.156	0.16378	0.10483	0.09688	0.03531	0.03706	0.00533	0.00687
0.8544	0.17733	0.1634	0.10788	0.09659	0.04197	0.03694	0.008	0.00684
0.856	0.16	0.16302	0.10701	0.09631	0.02998	0.03683	0.01133	0.00681
0.8576	0.15733	0.16264	0.10227	0.09603	0.03331	0.03671	0.006	0.00679
0.8592	0.15733	0.16226	0.11409	0.09575	0.03664	0.0366	0.00533	0.00676
0.8608	0.17667	0.16189	0.10355	0.09547	0.03597	0.03648	0.00467	0.00673
0.8624	0.16533	0.16151	0.09392	0.09519	0.03797	0.03637	0.004	0.0067
0.864	0.164	0.16114	0.10057	0.09492	0.03398	0.03625	0.00333	0.00668
0.8656	0.166	0.16077	0.10613	0.09464	0.04064	0.03614	0.00667	0.00665
0.8672	0.18733	0.16039	0.10269	0.09437	0.04064	0.03603	0.008	0.00662
0.8688	0.16467	0.16002	0.10269	0.09409	0.05063	0.03592	0.00467	0.00659
0.8704	0.18667	0.15966	0.1214	0.09382	0.03265	0.0358	0.00333	0.00657
0.872	0.16667	0.15929	0.10057	0.09355	0.02998	0.03569	0.00533	0.00654
0.8736	0.16133	0.15892	0.10184	0.09328	0.03997	0.03558	0.00333	0.00651
0.8752	0.15	0.15856	0.115	0.09301	0.04797	0.03547	0.00333	0.00649
0.8768	0.16133	0.15819	0.09108	0.09274	0.03398	0.03536	0.00733	0.00646
0.8784	0.16133	0.15783	0.10963	0.09247	0.03997	0.03525	0.00467	0.00643
0.88	0.16	0.15747	0.09639	0.09221	0.03331	0.03514	0.006	0.00641
0.8816	0.15067	0.15711	0.08988	0.09194	0.04064	0.03504	0.00533	0.00638
0.8832	0.152	0.15675	0.09639	0.09168	0.04131	0.03493	0.00667	0.00636
0.8848	0.17	0.15639	0.08789	0.09142	0.03464	0.03482	0.008	0.00633
0.8864	0.16667	0.15604	0.10099	0.09115	0.03731	0.03471	0.00467	0.00631
0.888	0.17733	0.15568	0.09068	0.09089	0.03131	0.03461	0.004	0.00628
0.8896	0.15134	0.15533	0.09846	0.09063	0.03531	0.0345	0.00133	0.00626
0.8912	0.16334	0.15497	0.09108	0.09037	0.04264	0.0344	0.00333	0.00623
0.8928	0.15067	0.15462	0.09972	0.09011	0.03198	0.03429	0.00467	0.00621
0.8944	0.14	0.15427	0.10657	0.08986	0.03531	0.03419	0.00867	0.00618
0.896	0.14266	0.15392	0.07755	0.0896	0.03664	0.03408	0.00733	0.00616
0.8976	0.152	0.15357	0.08554	0.08935	0.03464	0.03398	0.00267	0.00613
0.8992	0.15467	0.15322	0.07979	0.08909	0.02731	0.03388	0.00533	0.00611
0.9008	0.16	0.15288	0.11008	0.08884	0.02931	0.03377	0.004	0.00608
0.9024	0.158	0.15253	0.09149	0.08859	0.03997	0.03367	0.00467	0.00606
0.904	0.15067	0.15219	0.07905	0.08833	0.03065	0.03357	0.00667	0.00603
0.9056	0.16667	0.15184	0.09028	0.08808	0.03731	0.03347	0.00933	0.00601
0.9072	0.16933	0.1515	0.0968	0.08783	0.03664	0.03337	0.00467	0.00599
0.9088	0.15667	0.15116	0.08055	0.08759	0.02865	0.03327	0.00333	0.00596
0.9104	0.14866	0.15082	0.09846	0.08734	0.02798	0.03317	0.006	0.00594
0.912	0.16733	0.15048	0.09108	0.08709	0.02865	0.03307	0.00667	0.00592
0.9136	0.142	0.15015	0.08671	0.08685	0.03398	0.03297	0.00333	0.00589
0.9152	0.14333	0.14981	0.08321	0.0866	0.03265	0.03287	0.00733	0.00587
0.9168	0.15333	0.14947	0.10657	0.08636	0.03265	0.03277	0.006	0.00585
0.9184	0.13734	0.14914	0.07755	0.08611	0.02598	0.03267	0.008	0.00582
0.92	0.15934	0.14881	0.1057	0.08587	0.02931	0.03258	0.00733	0.0058
0.9216	0.15467	0.14847	0.09229	0.08563	0.03265	0.03248	0.006	0.00578
0.9232	0.14333	0.14814	0.07755	0.08539	0.02798	0.03238	0.00533	0.00576
0.9248	0.14266	0.14781	0.07173	0.08515	0.02865	0.03229	0.00533	0.00573
0.9264	0.146	0.14748	0.09229	0.08491	0.03131	0.03219	0.00467	0.00571
0.928	0.15667	0.14716	0.08988	0.08468	0.02798	0.0321	0.00333	0.00569
0.9296	0.15	0.14683	0.09028	0.08444	0.02931	0.032	0.00667	0.00567
0.9312	0.162	0.1465	0.08711	0.0842	0.02865	0.03191	0.00533	0.00564
0.9328	0.172	0.14618	0.09515	0.08397	0.03198	0.03181	0.00467	0.00562
0.9344	0.16133	0.14585	0.08283	0.08373	0.03398	0.03172	0.00733	0.0056
0.936	0.15733	0.14553	0.0993	0.0835	0.03131	0.03162	0.00933	0.00558
0.9376	0.13534	0.14521	0.09639	0.08327	0.02998	0.03153	0.00467	0.00556
0.9392	0.14467	0.14489	0.09639	0.08304	0.02998	0.03144	0.002	0.00554
0.9408	0.15867	0.14457	0.08789	0.08281	0.03065	0.03135	0.00733	0.00551
0.9424	0.14667	0.14425	0.08829	0.08258	0.02398	0.03126	0.004	0.00549
0.944	0.15333	0.14393	0.08948	0.08235	0.03065	0.03116	0.00467	0.00547
0.9456	0.15134	0.14361	0.09189	0.08212	0.02798	0.03107	0.00667	0.00545
0.9472	0.15533	0.1433	0.09804	0.08189	0.03198	0.03098	0.004	0.00543
0.9488	0.15867	0.14298	0.08593	0.08167	0.03198	0.03089	0.006	0.00541
0.9504	0.14934	0.14267	0.08169	0.08144	0.03664	0.0308	0.008	0.00539
0.952	0.13133	0.14236	0.07498	0.08121	0.02265	0.03071	0.00267	0.00537
0.9536	0.13933	0.14205	0.08169	0.08099	0.02865	0.03062	0.006	0.00535
0.9552	0.14534	0.14173	0.0836	0.08077	0.02931	0.03054	0.00667	0.00533
0.9568	0.14067	0.14142	0.08988	0.08055	0.03131	0.03045	0.00467	0.00531
0.9584	0.12666	0.14112	0.07867	0.08032	0.02931	0.03036	0.002	0.00529
0.96	0.15467	0.14081	0.07389	0.0801	0.02665	0.03027	0.00667	0.00527
0.9616	0.14067	0.1405	0.09229	0.07988	0.03131	0.03018	0.00733	0.00525
0.9632	0.15934	0.14019	0.07979	0.07966	0.02198	0.0301	0.006	0.00523
0.9648	0.164	0.13989	0.08868	0.07945	0.03331	0.03001	0.004	0.00521
0.9664	0.15067	0.13959	0.08829	0.07923	0.03265	0.02992	0.00333	0.00519
0.968	0.136	0.13928	0.08476	0.07901	0.02798	0.02984	0.00467	0.00517
0.9696	0.14266	0.13898	0.08437	0.0788	0.02665	0.02975	0.00867	0.00515
0.9712	0.13666	0.13868	0.07571	0.07858	0.02465	0.02967	0.006	0.00513
0.9728	0.12467	0.13838	0.09028	0.07837	0.02532	0.02958	0.00667	0.00511
0.9744	0.13867	0.13808	0.08207	0.07815	0.03065	0.0295	0.002	0.00509
0.976	0.14333	0.13778	0.08711	0.07794	0.03265	0.02942	0.00533	0.00507
0.9776	0.14667	0.13748	0.08515	0.07773	0.03331	0.02933	0.006	0.00505
0.9792	0.15134	0.13719	0.08988	0.07752	0.02465	0.02925	0.00667	0.00503
0.9808	0.13467	0.13689	0.08988	0.07731	0.02598	0.02917	0.00267	0.00501
0.9824	0.13067	0.13659	0.08711	0.0771	0.02998	0.02908	0.006	0.005
0.984	0.152	0.1363	0.08789	0.07689	0.01999	0.029	0.00267	0.00498
0.9856	0.14133	0.13601	0.08593	0.07668	0.02398	0.02892	0.00533	0.00496
0.9872	0.13867	0.13572	0.09473	0.07647	0.03464	0.02884	0.00467	0.00494
0.9888	0.15733	0.13542	0.08245	0.07626	0.02598	0.02876	0.00333	0.00492
0.9904	0.14534	0.13513	0.08169	0.07606	0.02865	0.02867	0.00533	0.0049
0.992	0.14266	0.13484	0.07102	0.07585	0.02731	0.02859	0.00333	0.00488
0.9936	0.12533	0.13456	0.09392	0.07565	0.02931	0.02851	0.008	0.00487
0.9952	0.14333	0.13427	0.09351	0.07544	0.02798	0.02843	0.008	0.00485
0.9968	0.13067	0.13398	0.09229	0.07524	0.02198	0.02835	0.00267	0.00483
0.9984	0.13666	0.13369	0.0836	0.07504	0.02398	0.02827	0.00333	0.00481
1	0.134	0.13341	0.07792	0.07484	0.02865	0.0282	0.00467	0.00479
1.0016	0.136	0.13312	0.07352	0.07464	0.02598	0.02812	0.00467	0.00478
1.0032	0.14467	0.13284	0.07979	0.07444	0.03198	0.02804	0.00467	0.00476
1.0048	0.14266	0.13256	0.08283	0.07424	0.02265	0.02796	0.00533	0.00474
1.0064	0.13467	0.13228	0.07942	0.07404	0.03065	0.02788	0.00533	0.00472
1.008	0.116	0.132	0.09028	0.07384	0.03131	0.0278	0.00667	0.00471
1.0096	0.15067	0.13172	0.08593	0.07364	0.02998	0.02773	0.004	0.00469
1.0112	0.12533	0.13144	0.07644	0.07344	0.02332	0.02765	0.004	0.00467
1.0128	0.13	0.13116	0.08093	0.07325	0.02398	0.02757	0.00267	0.00466
1.0144	0.14266	0.13088	0.07244	0.07305	0.02532	0.0275	0.00467	0.00464
1.016	0.12733	0.1306	0.08207	0.07286	0.02598	0.02742	0.004	0.00462
1.0176	0.13933	0.13033	0.08169	0.07266	0.02332	0.02735	0.00333	0.0046
1.0192	0.14934	0.13005	0.0931	0.07247	0.02731	0.02727	0.002	0.00459
1.0208	0.128	0.12978	0.08055	0.07228	0.02665	0.0272	0.00467	0.00457
1.0224	0.122	0.12951	0.08711	0.07209	0.02265	0.02712	0.004	0.00455
1.024	0.124	0.12923	0.06076	0.07189	0.02865	0.02705	0.00533	0.00454
1.0256	0.148	0.12896	0.08593	0.0717	0.02598	0.02697	0.00533	0.00452
1.0272	0.13666	0.12869	0.07461	0.07151	0.03464	0.0269	0.000666672	0.00451
1.0288	0.13867	0.12842	0.07867	0.07133	0.02065	0.02683	0.00533	0.00449
1.0304	0.13067	0.12815	0.06786	0.07114	0.01732	0.02675	0.00467	0.00447
1.032	0.12267	0.12788	0.08283	0.07095	0.03265	0.02668	0.00133	0.00446
1.0336	0.14667	0.12762	0.07979	0.07076	0.02465	0.02661	0.00333	0.00444
1.0352	0.13333	0.12735	0.07389	0.07057	0.02465	0.02653	0.00333	0.00442
1.0368	0.12333	0.12708	0.07792	0.07039	0.02731	0.02646	0.00467	0.00441
1.0384	0.136	0.12682	0.07389	0.0702	0.02198	0.02639	0.00467	0.00439
1.04	0.134	0.12655	0.08988	0.07002	0.01799	0.02632	0.00133	0.00438
1.0416	0.14534	0.12629	0.06786	0.06983	0.02598	0.02625	0.006	0.00436
1.0432	0.134	0.12603	0.06995	0.06965	0.02398	0.02618	0.00267	0.00435
1.0448	0.14467	0.12576	0.06076	0.06947	0.01999	0.02611	0.00267	0.00433
1.0464	0.138	0.1255	0.07718	0.06929	0.02731	0.02603	0.00467	0.00431
1.048	0.13333	0.12524	0.07534	0.0691	0.02398	0.02596	0.00533	0.0043
1.0496	0.10733	0.12498	0.07209	0.06892	0.02132	0.02589	0.00533	0.00428
1.0512	0.138	0.12472	0.07534	0.06874	0.02798	0.02582	0.00733	0.00427
1.0528	0.12	0.12446	0.06855	0.06856	0.01732	0.02576	0.004	0.00425
1.0544	0.126	0.12421	0.06682	0.06838	0.02532	0.02569	0.00333	0.00424
1.056	0.12133	0.12395	0.07031	0.06821	0.02731	0.02562	0.00267	0.00422
1.0576	0.11267	0.12369	0.07608	0.06803	0.02265	0.02555	0.00333	0.00421
1.0592	0.11733	0.12344	0.07681	0.06785	0.02132	0.02548	0.00467	0.00419
1.0608	0.138	0.12318	0.07209	0.06767	0.02332	0.02541	0.00667	0.00418
1.0624	0.12133	0.12293	0.06109	0.0675	0.02798	0.02534	0.004	0.00416
1.064	0.11733	0.12268	0.06175	0.06732	0.02398	0.02528	0.00267	0.00415
1.0656	0.12133	0.12242	0.07942	0.06715	0.01532	0.02521	0.00467	0.00413
1.0672	0.14	0.12217	0.05849	0.06697	0.02198	0.02514	0.004	0.00412
1.0688	0.12133	0.12192	0.07461	0.0668	0.02931	0.02508	0.004	0.0041
1.0704	0.12467	0.12167	0.08476	0.06663	0.02332	0.02501	0.004	0.00409
1.072	0.112	0.12142	0.0689	0.06645	0.01865	0.02494	0.006	0.00408
1.0736	0.128	0.12117	0.07534	0.06628	0.02865	0.02488	0.004	0.00406
1.0752	0.124	0.12093	0.07461	0.06611	0.01932	0.02481	0.00467	0.00405
1.0768	0.118	0.12068	0.07389	0.06594	0.01999	0.02475	0.00533	0.00403
1.0784	0.13933	0.12043	0.07792	0.06577	0.02332	0.02468	0.00133	0.00402
1.08	0.124	0.12019	0.07389	0.0656	0.02731	0.02462	0.00333	0.00401
1.0816	0.11667	0.11994	0.07244	0.06543	0.02265	0.02455	0.002	0.00399
1.0832	0.12467	0.1197	0.07244	0.06526	0.02665	0.02449	0.00467	0.00398
1.0848	0.13133	0.11945	0.0728	0.0651	0.02398	0.02442	0.00467	0.00396
1.0864	0.11667	0.11921	0.06786	0.06493	0.02332	0.02436	0.00267	0.00395
1.088	0.13534	0.11897	0.0689	0.06476	0.02465	0.02429	0.00267	0.00394
1.0896	0.13266	0.11873	0.0728	0.06459	0.02132	0.02423	0.00467	0.00392
1.0912	0.112	0.11849	0.08169	0.06443	0.01732	0.02417	0.002	0.00391
1.0928	0.10934	0.11825	0.05499	0.06426	0.02598	0.0241	0.00467	0.00389
1.0944	0.126	0.11801	0.06443	0.0641	0.01932	0.02404	0.00333	0.00388
1.096	0.118	0.11777	0.0682	0.06394	0.02332	0.02398	0.00267	0.00387
1.0976	0.12067	0.11753	0.08055	0.06377	0.02132	0.02392	0.00133	0.00385
1.0992	0.12133	0.11729	0.05625	0.06361	0.02132	0.02385	0.00333	0.00384
1.1008	0.13067	0.11705	0.06409	0.06345	0.02132	0.02379	0.00467	0.00383
1.1024	0.13	0.11682	0.07102	0.06329	0.02398	0.02373	0.00467	0.00381
1.104	0.124	0.11658	0.07425	0.06312	0.02065	0.02367	0.002	0.0038
1.1056	0.136	0.11635	0.06409	0.06296	0.02465	0.02361	0.004	0.00379
1.1072	0.12333	0.11611	0.0836	0.0628	0.01999	0.02355	0.00133	0.00378
1.1088	0.12	0.11588	0.0728	0.06264	0.01799	0.02349	0.002	0.00376
1.1104	0.12333	0.11565	0.06409	0.06249	0.03265	0.02343	0.00533	0.00375
1.112	0.10467	0.11542	0.07571	0.06233	0.02532	0.02337	0.002	0.00374
1.1136	0.11333	0.11518	0.06209	0.06217	0.02332	0.02331	0.004	0.00372
1.1152	0.10934	0.11495	0.07066	0.06201	0.02332	0.02325	0.00533	0.00371
1.1168	0.12133	0.11472	0.06511	0.06185	0.02065	0.02319	0.00467	0.0037
1.1184	0.112	0.11449	0.07031	0.0617	0.01732	0.02313	0.004	0.00369
1.12	0.11533	0.11427	0.06443	0.06154	0.02198	0.02307	0.004	0.00367
1.1216	0.12	0.11404	0.06443	0.06139	0.01666	0.02301	0.00333	0.00366
1.1232	0.11466	0.11381	0.06613	0.06123	0.02731	0.02295	0.00333	0.00365
1.1248	0.112	0.11358	0.05657	0.06108	0.01865	0.02289	0.00267	0.00364
1.1264	0.11733	0.11336	0.05468	0.06092	0.01666	0.02283	0.004	0.00362
1.128	0.124	0.11313	0.06477	0.06077	0.01466	0.02278	0.00467	0.00361
1.1296	0.12666	0.11291	0.05978	0.06062	0.01932	0.02272	0.00333	0.0036
1.1312	0.12666	0.11268	0.06855	0.06046	0.01932	0.02266	0.00333	0.00359
1.1328	0.11733	0.11246	0.06477	0.06031	0.01999	0.0226	0.000666672	0.00357
1.1344	0.12333	0.11224	0.06579	0.06016	0.02198	0.02254	0.004	0.00356
1.136	0.10934	0.11201	0.05946	0.06001	0.01932	0.02249	0.004	0.00355
1.1376	0.10133	0.11179	0.06242	0.05986	0.02798	0.02243	0.002	0.00354
1.1392	0.114	0.11157	0.04981	0.05971	0.02398	0.02237	0.00333	0.00353
1.1408	0.114	0.11135	0.05849	0.05956	0.01732	0.02232	0.00533	0.00351
1.1424	0.11067	0.11113	0.05752	0.05941	0.01999	0.02226	0.00467	0.0035
1.144	0.12333	0.11091	0.05594	0.05926	0.01932	0.02221	0.00467	0.00349
1.1456	0.112	0.11069	0.06409	0.05912	0.02398	0.02215	0.00267	0.00348
1.1472	0.118	0.11047	0.04717	0.05897	0.01599	0.02209	0.00467	0.00347
1.1488	0.12533	0.11026	0.08593	0.05882	0.02265	0.02204	0.00333	0.00346
1.1504	0.11067	0.11004	0.04981	0.05867	0.02398	0.02198	0.00467	0.00344
1.152	0.12333	0.10982	0.05437	0.05853	0.01599	0.02193	0.002	0.00343
1.1536	0.12666	0.10961	0.05752	0.05838	0.01266	0.02187	0.00333	0.00342
1.1552	0.122	0.10939	0.05594	0.05824	0.01599	0.02182	0.00133	0.00341
1.1568	0.09867	0.10918	0.05101	0.05809	0.01932	0.02176	0.00533	0.0034
1.1584	0.102	0.10896	0.07681	0.05795	0.02065	0.02171	0.00333	0.00339
1.16	0.11934	0.10875	0.05375	0.05781	0.02265	0.02166	0.002	0.00338
1.1616	0.11466	0.10854	0.05946	0.05766	0.01599	0.0216	0.002	0.00336
1.1632	0.12666	0.10833	0.06925	0.05752	0.01999	0.02155	0.00333	0.00335
1.1648	0.11667	0.10812	0.05978	0.05738	0.01732	0.0215	0.00333	0.00334
1.1664	0.12333	0.1079	0.06409	0.05724	0.02798	0.02144	0.004	0.00333
1.168	0.108	0.10769	0.05752	0.05709	0.01865	0.02139	0.002	0.00332
1.1696	0.088	0.10748	0.05816	0.05695	0.01932	0.02134	0.002	0.00331
1.1712	0.09867	0.10728	0.06175	0.05681	0.01999	0.02128	0.002	0.0033
1.1728	0.10733	0.10707	0.06648	0.05667	0.01932	0.02123	0.00467	0.00329
1.1744	0.10667	0.10686	0.0689	0.05653	0.02332	0.02118	0.00267	0.00328
1.176	0.12533	0.10665	0.07534	0.05639	0.01666	0.02113	0.00267	0.00327
1.1776	0.11867	0.10644	0.06142	0.05626	0.02265	0.02107	0.00333	0.00325
1.1792	0.11067	0.10624	0.07316	0.05612	0.01865	0.02102	0.00333	0.00324
1.1808	0.1	0.10603	0.04952	0.05598	0.01999	0.02097	0.00267	0.00323
1.1824	0.094	0.10583	0.05071	0.05584	0.01199	0.02092	0.00267	0.00322
1.184	0.09933	0.10562	0.06109	0.05571	0.01999	0.02087	0.00533	0.00321
1.1856	0.10067	0.10542	0.06579	0.05557	0.02065	0.02082	0.00533	0.0032
1.1872	0.10934	0.10521	0.05313	0.05543	0.02598	0.02077	0.00267	0.00319
1.1888	0.11067	0.10501	0.06044	0.0553	0.02065	0.02072	0.002	0.00318
1.1904	0.10934	0.10481	0.06309	0.05516	0.01599	0.02066	0.00133	0.00317
1.192	0.10867	0.10461	0.05594	0.05503	0.01532	0.02061	0.00733	0.00316
1.1936	0.09467	0.10441	0.06275	0.05489	0.01066	0.02056	0.00333	0.00315
1.1952	0.11134	0.10421	0.05913	0.05476	0.02265	0.02051	0.002	0.00314
1.1968	0.09733	0.10401	0.05437	0.05463	0.01666	0.02046	0.00267	0.00313
1.1984	0.114	0.10381	0.05562	0.05449	0.02198	0.02041	0.00467	0.00312
1.2	0.11	0.10361	0.06342	0.05436	0.02265	0.02037	0.00333	0.00311
1.2016	0.104	0.10341	0.05913	0.05423	0.01532	0.02032	0.00267	0.0031
1.2032	0.106	0.10321	0.05344	0.0541	0.01399	0.02027	0.00267	0.00309
1.2048	0.11466	0.10301	0.06109	0.05397	0.02065	0.02022	0.004	0.00308
1.2064	0.10067	0.10282	0.06443	0.05383	0.01865	0.02017	0.00267	0.00307
1.208	0.09467	0.10262	0.04952	0.0537	0.01932	0.02012	0.004	0.00306
1.2096	0.098	0.10242	0.05437	0.05357	0.01599	0.02007	0.004	0.00305
1.2112	0.10267	0.10223	0.06109	0.05344	0.02132	0.02002	0.002	0.00304
1.2128	0.082	0.10203	0.06109	0.05332	0.02065	0.01998	0.004	0.00303
1.2144	0.11533	0.10184	0.05252	0.05319	0.01666	0.01993	0.004	0.00302
1.216	0.12067	0.10165	0.04922	0.05306	0.01332	0.01988	0.00267	0.00301
1.2176	0.114	0.10145	0.05313	0.05293	0.01799	0.01983	0.004	0.003
1.2192	0.12	0.10126	0.04863	0.0528	0.01466	0.01978	0.00467	0.00299
1.2208	0.108	0.10107	0.05946	0.05267	0.01732	0.01974	0.00133	0.00298
1.2224	0.102	0.10088	0.06511	0.05255	0.02198	0.01969	0.004	0.00297
1.224	0.106	0.10068	0.05252	0.05242	0.02065	0.01964	0.004	0.00296
1.2256	0.112	0.10049	0.05625	0.0523	0.02465	0.0196	0.002	0.00295
1.2272	0.11533	0.1003	0.04775	0.05217	0.02065	0.01955	0.00533	0.00294
1.2288	0.11667	0.10011	0.06076	0.05204	0.01732	0.0195	0.004	0.00293
1.2304	0.104	0.09992	0.05531	0.05192	0.01399	0.01946	0.00267	0.00292
1.232	0.11934	0.09974	0.04804	0.0518	0.01199	0.01941	0.00267	0.00291
1.2336	0.09733	0.09955	0.05594	0.05167	0.01932	0.01936	0.004	0.00291
1.2352	0.09467	0.09936	0.06545	0.05155	0.02198	0.01932	0.00333	0.0029
1.2368	0.11	0.09917	0.04833	0.05142	0.01865	0.01927	0.004	0.00289
1.2384	0.1	0.09899	0.04833	0.0513	0.01199	0.01923	0.00333	0.00288
1.24	0.09667	0.0988	0.05161	0.05118	0.01799	0.01918	0.00533	0.00287
1.2416	0.10733	0.09861	0.04981	0.05106	0.01932	0.01914	0.002	0.00286
1.2432	0.1	0.09843	0.04893	0.05093	0.01999	0.01909	0.00333	0.00285
1.2448	0.09933	0.09824	0.05101	0.05081	0.02398	0.01905	0.00467	0.00284
1.2464	0.10934	0.09806	0.04833	0.05069	0.01466	0.019	0.00533	0.00283
1.248	0.12333	0.09788	0.05913	0.05057	0.01266	0.01896	0.00133	0.00282
1.2496	0.10733	0.09769	0.04631	0.05045	0.01666	0.01891	0.00333	0.00281
1.2512	0.094	0.09751	0.05101	0.05033	0.01399	0.01887	0.000666672	0.00281
1.2528	0.08467	0.09733	0.04574	0.05021	0.01399	0.01882	0.002	0.0028
1.2544	0.09933	0.09715	0.05816	0.05009	0.01532	0.01878	0.002	0.00279
1.256	0.10667	0.09697	0.04432	0.04997	0.01666	0.01874	0.002	0.00278
1.2576	0.11267	0.09679	0.06076	0.04985	0.02332	0.01869	0.00133	0.00277
1.2592	0.09667	0.0966	0.04488	0.04974	0.01599	0.01865	0.00467	0.00276
1.2608	0.09467	0.09643	0.05192	0.04962	0.01399	0.01861	0.00333	0.00275
1.2624	0.08733	0.09625	0.05946	0.0495	0.01932	0.01856	0.002	0.00274
1.264	0.086	0.09607	0.03889	0.04938	0.01865	0.01852	0.00333	0.00274
1.2656	0.10133	0.09589	0.05222	0.04927	0.01666	0.01848	0.00333	0.00273
1.2672	0.09933	0.09571	0.05071	0.04915	0.01732	0.01843	0.00267	0.00272
1.2688	0.096	0.09553	0.05752	0.04904	0.01599	0.01839	0.00133	0.00271
1.2704	0.09267	0.09536	0.04348	0.04892	0.01466	0.01835	0.00267	0.0027
1.272	0.07733	0.09518	0.0466	0.04881	0.01999	0.0183	0.00467	0.00269
1.2736	0.104	0.095	0.05406	0.04869	0.01466	0.01826	0.00333	0.00268
1.2752	0.112	0.09483	0.05161	0.04858	0.01066	0.01822	0.004	0.00268
1.2768	0.10067	0.09465	0.05344	0.04846	0.01532	0.01818	0.004	0.00267
1.2784	0.09334	0.09448	0.0466	0.04835	0.01399	0.01814	0.00333	0.00266
1.28	0.088	0.0943	0.0446	0.04823	0.02132	0.01809	0.00333	0.00265
1.2816	0.096	0.09413	0.05041	0.04812	0.01332	0.01805	0.002	0.00264
1.2832	0.098	0.09396	0.04631	0.04801	0.01332	0.01801	0.00267	0.00263
1.2848	0.09467	0.09378	0.05406	0.0479	0.01732	0.01797	0.004	0.00263
1.2864	0.09533	0.09361	0.04404	0.04778	0.01266	0.01793	0.00467	0.00262
1.288	0.09267	0.09344	0.04688	0.04767	0.01466	0.01789	0.002	0.00261
1.2896	0.09067	0.09327	0.05531	0.04756	0.01599	0.01785	0.00467	0.0026
1.2912	0.08667	0.0931	0.0466	0.04745	0.01399	0.01781	0.00333	0.00259
1.2928	0.08533	0.09293	0.05437	0.04734	0.01599	0.01777	0.00267	0.00259
1.2944	0.07667	0.09276	0.05313	0.04723	0.01332	0.01772	0.002	0.00258
1.296	0.08667	0.09259	0.05071	0.04712	0.01133	0.01768	0.00333	0.00257
1.2976	0.09334	0.09242	0.04376	0.04701	0.01666	0.01764	0.00267	0.00256
1.2992	0.096	0.09225	0.04432	0.0469	0.02265	0.0176	0.004	0.00255
1.3008	0.09733	0.09208	0.05468	0.04679	0.01399	0.01756	0.00267	0.00255
1.3024	0.09667	0.09191	0.05913	0.04668	0.01799	0.01752	0.00333	0.00254
1.304	0.08867	0.09174	0.03837	0.04657	0.01865	0.01748	0.00333	0.00253
1.3056	0.09733	0.09158	0.04717	0.04646	0.01932	0.01744	0.00467	0.00252
1.3072	0.09067	0.09141	0.04602	0.04636	0.00999	0.0174	0.00267	0.00251
1.3088	0.08533	0.09124	0.04432	0.04625	0.01332	0.01737	0.00133	0.00251
1.3104	0.08867	0.09108	0.0446	0.04614	0.00533	0.01733	0.00467	0.0025
1.312	0.08867	0.09091	0.04183	0.04603	0.00933	0.01729	0.00267	0.00249
1.3136	0.09	0.09075	0.05657	0.04593	0.01266	0.01725	0.00467	0.00248
1.3152	0.08934	0.09058	0.04376	0.04582	0.01732	0.01721	0.000666672	0.00248
1.3168	0.09067	0.09042	0.03837	0.04572	0.01799	0.01717	0.00133	0.00247
1.3184	0.106	0.09025	0.03837	0.04561	0.01932	0.01713	0.00133	0.00246
1.32	0.10267	0.09009	0.04376	0.04551	0.01732	0.01709	0.002	0.00245
1.3216	0.092	0.08993	0.04488	0.0454	0.01066	0.01705	0.002	0.00245
1.3232	0.09667	0.08976	0.04717	0.0453	0.01532	0.01702	0.00267	0.00244
1.3248	0.08667	0.0896	0.05785	0.04519	0.01399	0.01698	0.002	0.00243
1.3264	0.09933	0.08944	0.0446	0.04509	0.01266	0.01694	0.002	0.00242
1.328	0.08	0.08928	0.04348	0.04498	0.01532	0.0169	0.002	0.00242
1.3296	0.096	0.08912	0.03759	0.04488	0.01266	0.01686	0.00333	0.00241
1.3312	0.092	0.08896	0.03968	0.04478	0.01732	0.01683	0.00667	0.0024
1.3328	0.082	0.0888	0.05344	0.04467	0.01266	0.01679	0.00267	0.00239
1.3344	0.096	0.08864	0.04746	0.04457	0.01732	0.01675	0.00333	0.00239
1.336	0.09867	0.08848	0.04893	0.04447	0.01133	0.01671	0.00333	0.00238
1.3376	0.09667	0.08832	0.04833	0.04437	0.01732	0.01668	0.00267	0.00237
1.3392	0.10667	0.08816	0.03995	0.04427	0.01732	0.01664	0.00133	0.00237
1.3408	0.09533	0.088	0.05071	0.04417	0.01799	0.0166	0.00267	0.00236
1.3424	0.08934	0.08785	0.04129	0.04406	0.01199	0.01657	0.00467	0.00235
1.344	0.09	0.08769	0.0446	0.04396	0.01332	0.01653	0.00533	0.00234
1.3456	0.09334	0.08753	0.03995	0.04386	0.01799	0.01649	0.00333	0.00234
1.3472	0.09867	0.08738	0.0446	0.04376	0.01066	0.01646	0.002	0.00233
1.3488	0.094	0.08722	0.05101	0.04366	0.01666	0.01642	0.00267	0.00232
1.3504	0.08867	0.08706	0.04183	0.04356	0.01199	0.01638	0.00133	0.00232
1.352	0.10067	0.08691	0.04404	0.04346	0.01466	0.01635	0.00333	0.00231
1.3536	0.078	0.08675	0.04893	0.04337	0.01666	0.01631	0.002	0.0023
1.3552	0.088	0.0866	0.05101	0.04327	0.01266	0.01628	0.004	0.0023
1.3568	0.09067	0.08645	0.04183	0.04317	0.01666	0.01624	0.004	0.00229
1.3584	0.078	0.08629	0.04488	0.04307	0.01599	0.0162	0.002	0.00228
1.36	0.096	0.08614	0.03505	0.04297	0.01199	0.01617	0.00133	0.00228
1.3616	0.08667	0.08599	0.03915	0.04288	0.01466	0.01613	0.00267	0.00227
1.3632	0.094	0.08583	0.04432	0.04278	0.01199	0.0161	0.00333	0.00226
1.3648	0.08733	0.08568	0.04348	0.04268	0.01532	0.01606	0.006	0.00225
1.3664	0.09067	0.08553	0.03968	0.04258	0.01599	0.01603	0.00467	0.00225
1.368	0.082	0.08538	0.04688	0.04249	0.01199	0.01599	0.00333	0.00224
1.3696	0.082	0.08523	0.0381	0.04239	0.01732	0.01596	0.002	0.00223
1.3712	0.06667	0.08508	0.03505	0.0423	0.00866	0.01592	0.00267	0.00223
1.3728	0.08267	0.08493	0.03605	0.0422	0.01599	0.01589	0.004	0.00222
1.3744	0.08867	0.08478	0.04602	0.04211	0.01266	0.01585	0.004	0.00221
1.376	0.09	0.08463	0.03968	0.04201	0.00733	0.01582	0.00267	0.00221
1.3776	0.07733	0.08448	0.04688	0.04192	0.01199	0.01579	0.000666672	0.0022
1.3792	0.08733	0.08433	0.04293	0.04182	0.01332	0.01575	0.004	0.0022
1.3808	0.09	0.08418	0.03837	0.04173	0.01466	0.01572	0.002	0.00219
1.3824	0.092	0.08403	0.04156	0.04163	0.01799	0.01568	0.00333	0.00218
1.384	0.07533	0.08388	0.05041	0.04154	0.01332	0.01565	0.00267	0.00218
1.3856	0.082	0.08374	0.05375	0.04145	0.01066	0.01561	0.00133	0.00217
1.3872	0.07933	0.08359	0.05041	0.04135	0.01466	0.01558	0.00333	0.00216
1.3888	0.09334	0.08344	0.05192	0.04126	0.01066	0.01555	0.002	0.00216
1.3904	0.08	0.0833	0.04404	0.04117	0.00866	0.01551	0.00267	0.00215
1.392	0.08334	0.08315	0.03164	0.04108	0.01666	0.01548	0.00467	0.00214
1.3936	0.09334	0.083	0.0348	0.04098	0.01399	0.01545	0.00133	0.00214
1.3952	0.08467	0.08286	0.04688	0.04089	0.00933	0.01541	0.00133	0.00213
1.3968	0.08667	0.08271	0.05041	0.0408	0.01332	0.01538	0.00133	0.00213
1.3984	0.082	0.08257	0.03707	0.04071	0.01199	0.01535	0.00133	0.00212
1.4	0.08867	0.08243	0.04211	0.04062	0.01266	0.01531	0.00267	0.00211
1.4016	0.08733	0.08228	0.04102	0.04053	0.00999	0.01528	0.002	0.00211
1.4032	0.09067	0.08214	0.04075	0.04044	0.00733	0.01525	0.002	0.0021
1.4048	0.08934	0.082	0.04211	0.04035	0.01599	0.01522	0.00333	0.00209
1.4064	0.08067	0.08185	0.03941	0.04026	0.01399	0.01518	0.00133	0.00209
1.408	0.09467	0.08171	0.03863	0.04017	0.01133	0.01515	0.00133	0.00208
1.4096	0.07933	0.08157	0.04021	0.04008	0.01466	0.01512	0.00333	0.00208
1.4112	0.07533	0.08143	0.03995	0.03999	0.01799	0.01509	0.002	0.00207
1.4128	0.084	0.08129	0.04265	0.0399	0.01332	0.01506	0.000666672	0.00206
1.4144	0.07867	0.08115	0.04183	0.03981	0.01399	0.01502	0.00333	0.00206
1.416	0.072	0.081	0.04183	0.03972	0.01466	0.01499	0.000666672	0.00205
1.4176	0.08467	0.08086	0.03915	0.03964	0.00866	0.01496	0.00267	0.00205
1.4192	0.07	0.08072	0.03656	0.03955	0.01266	0.01493	0.00133	0.00204
1.4208	0.072	0.08058	0.03863	0.03946	0.00799	0.0149	0.002	0.00203
1.4224	0.07933	0.08045	0.03505	0.03937	0.01332	0.01486	0.002	0.00203
1.424	0.07533	0.08031	0.03681	0.03929	0.00999	0.01483	0.00267	0.00202
1.4256	0.08133	0.08017	0.0446	0.0392	0.01466	0.0148	0.002	0.00202
1.4272	0.084	0.08003	0.0466	0.03911	0.00866	0.01477	0.00267	0.00201
1.4288	0.08334	0.07989	0.04129	0.03903	0.00933	0.01474	0.00333	0.002
1.4304	0.07667	0.07975	0.03785	0.03894	0.01133	0.01471	0.000666672	0.002
1.432	0.07467	0.07962	0.03093	0.03885	0.01399	0.01468	0.002	0.00199
1.4336	0.08267	0.07948	0.04048	0.03877	0.01133	0.01465	0.000666672	0.00199
1.4352	0.088	0.07934	0.03837	0.03868	0.01066	0.01462	0.00133	0.00198
1.4368	0.078	0.07921	0.03785	0.0386	0.01466	0.01458	0.00267	0.00198
1.4384	0.082	0.07907	0.04717	0.03851	0.01599	0.01455	0.002	0.00197
1.44	0.088	0.07894	0.03915	0.03843	0.01066	0.01452	0.004	0.00196
1.4416	0.072	0.0788	0.04863	0.03834	0.01199	0.01449	0.002	0.00196
1.4432	0.08	0.07867	0.04688	0.03826	0.00866	0.01446	0.00333	0.00195
1.4448	0.08334	0.07853	0.04129	0.03818	0.00866	0.01443	0.004	0.00195
1.4464	0.07267	0.0784	0.03141	0.03809	0.01666	0.0144	0.000666672	0.00194
1.448	0.07333	0.07826	0.03381	0.03801	0.01466	0.01437	0.002	0.00194
1.4496	0.084	0.07813	0.04211	0.03793	0.01332	0.01434	0.00267	0.00193
1.4512	0.084	0.078	0.03357	0.03784	0.01799	0.01431	0.00133	0.00193
1.4528	0.07467	0.07786	0.03605	0.03776	0.01332	0.01428	0.002	0.00192
1.4544	0.084	0.07773	0.03047	0.03768	0.00799	0.01425	0.00133	0.00191
1.456	0.08867	0.0776	0.03455	0.0376	0.01399	0.01422	0.000666672	0.00191
1.4576	0.072	0.07747	0.03631	0.03751	0.00933	0.01419	0.00333	0.0019
1.4592	0.08267	0.07733	0.04488	0.03743	0.006	0.01416	0.002	0.0019
1.4608	0.07733	0.0772	0.03733	0.03735	0.01666	0.01413	0.00267	0.00189
1.4624	0.08	0.07707	0.03141	0.03727	0.01199	0.01411	0.000666672	0.00189
1.464	0.07	0.07694	0.0353	0.03719	0.01199	0.01408	0.00333	0.00188
1.4656	0.08267	0.07681	0.03188	0.03711	0.01133	0.01405	0.00133	0.00188
1.4672	0.07533	0.07668	0.04717	0.03703	0.01199	0.01402	0.000666672	0.00187
1.4688	0.09667	0.07655	0.03505	0.03694	0.01133	0.01399	0.00133	0.00187
1.4704	0.08267	0.07642	0.02977	0.03686	0.01466	0.01396	0.00333	0.00186
1.472	0.08867	0.07629	0.03656	0.03678	0.00933	0.01393	0.00333	0.00185
1.4736	0.078	0.07616	0.03308	0.0367	0.01266	0.0139	0.00267	0.00185
1.4752	0.08334	0.07603	0.0353	0.03662	0.01332	0.01387	0.00267	0.00184
1.4768	0.074	0.07591	0.03863	0.03655	0.00999	0.01385	0.004	0.00184
1.4784	0.082	0.07578	0.05161	0.03647	0.01332	0.01382	0.000666672	0.00183
1.48	0.07333	0.07565	0.0348	0.03639	0.00799	0.01379	0.00267	0.00183
1.4816	0.07333	0.07552	0.03555	0.03631	0.01466	0.01376	0.002	0.00182
1.4832	0.072	0.07539	0.03332	0.03623	0.01199	0.01373	0.00133	0.00182
1.4848	0.06667	0.07527	0.03995	0.03615	0.01066	0.0137	0.002	0.00181
1.4864	0.08467	0.07514	0.03631	0.03607	0.01399	0.01368	0.002	0.00181
1.488	0.06467	0.07502	0.03001	0.036	0.01466	0.01365	0.000666672	0.0018
1.4896	0.08267	0.07489	0.02621	0.03592	0.01133	0.01362	0.00133	0.0018
1.4912	0.09067	0.07476	0.0343	0.03584	0.01466	0.01359	0.004	0.00179
1.4928	0.07933	0.07464	0.04048	0.03576	0.00733	0.01357	0.000666672	0.00179
1.4944	0.08133	0.07451	0.03093	0.03569	0.01133	0.01354	0.00267	0.00178
1.496	0.086	0.07439	0.04348	0.03561	0.00933	0.01351	0.00133	0.00178
1.4976	0.07867	0.07426	0.03915	0.03553	0.01133	0.01348	0.00133	0.00177
1.4992	0.066	0.07414	0.03357	0.03546	0.01332	0.01346	0.00267	0.00177
1.5008	0.07733	0.07402	0.0348	0.03538	0.01199	0.01343	0.000666672	0.00176
1.5024	0.07467	0.07389	0.03236	0.0353	0.00866	0.0134	0.00133	0.00176
1.504	0.08667	0.07377	0.03863	0.03523	0.01399	0.01337	0.002	0.00175
1.5056	0.08667	0.07365	0.03236	0.03515	0.01066	0.01335	0.00267	0.00175
1.5072	0.07733	0.07352	0.03357	0.03508	0.01133	0.01332	0.002	0.00174
1.5088	0.07333	0.0734	0.04129	0.035	0.01466	0.01329	0.002	0.00174
1.5104	0.07333	0.07328	0.04432	0.03493	0.01199	0.01327	0.002	0.00173
1.512	0.06933	0.07316	0.04432	0.03485	0.00799	0.01324	0.00267	0.00173
1.5136	0.07867	0.07304	0.03631	0.03478	0.01332	0.01321	0.000666672	0.00172
1.5152	0.074	0.07291	0.03236	0.0347	0.01399	0.01319	0.002	0.00172
1.5168	0.07933	0.07279	0.0343	0.03463	0.00866	0.01316	0.00467	0.00171
1.5184	0.072	0.07267	0.04129	0.03456	0.01466	0.01313	0.004	0.00171
1.52	0.06333	0.07255	0.03308	0.03448	0.00733	0.01311	0.00133	0.0017
1.5216	0.066	0.07243	0.02664	0.03441	0.01332	0.01308	0.002	0.0017
1.5232	0.07267	0.07231	0.03915	0.03434	0.01466	0.01305	0.00467	0.0017
1.5248	0.082	0.07219	0.0326	0.03426	0.00999	0.01303	0.002	0.00169
1.5264	0.06866	0.07207	0.03863	0.03419	0.01066	0.013	0.002	0.00169
1.528	0.06734	0.07195	0.03357	0.03412	0.01332	0.01298	0.002	0.00168
1.5296	0.07267	0.07184	0.03941	0.03404	0.01266	0.01295	0.002	0.00168
1.5312	0.06734	0.07172	0.03707	0.03397	0.01066	0.01292	0.002	0.00167
1.5328	0.08	0.0716	0.03093	0.0339	0.01266	0.0129	0.002	0.00167
1.5344	0.07067	0.07148	0.03681	0.03383	0.01066	0.01287	0.002	0.00166
1.536	0.07333	0.07136	0.0348	0.03376	0.01066	0.01285	0.002	0.00166
1.5376	0.09067	0.07125	0.03117	0.03368	0.01266	0.01282	0.00133	0.00165
1.5392	0.086	0.07113	0.02708	0.03361	0.00933	0.0128	0.00333	0.00165
1.5408	0.08133	0.07101	0.02621	0.03354	0.01066	0.01277	0.00267	0.00164
1.5424	0.06866	0.0709	0.03357	0.03347	0.01199	0.01274	0.00333	0.00164
1.544	0.08133	0.07078	0.02819	0.0334	0.01199	0.01272	0.002	0.00164
1.5456	0.06333	0.07066	0.04021	0.03333	0.01066	0.01269	0.00267	0.00163
1.5472	0.07733	0.07055	0.04048	0.03326	0.01466	0.01267	0.00333	0.00163
1.5488	0.07533	0.07043	0.02556	0.03319	0.01133	0.01264	0.00333	0.00162
1.5504	0.074	0.07032	0.0343	0.03312	0.00933	0.01262	0.000666672	0.00162
1.552	0.06667	0.0702	0.03733	0.03305	0.01066	0.01259	0.002	0.00161
1.5536	0.07	0.07009	0.03381	0.03298	0.00999	0.01257	0.00133	0.00161
1.5552	0.07933	0.06997	0.03759	0.03291	0.00666	0.01254	0.002	0.0016
1.5568	0.06267	0.06986	0.03505	0.03284	0.01532	0.01252	0.002	0.0016
1.5584	0.07	0.06974	0.03212	0.03277	0.01133	0.0125	0.002	0.0016
1.56	0.05933	0.06963	0.03455	0.0327	0.00866	0.01247	0.00267	0.00159
1.5616	0.078	0.06952	0.03141	0.03263	0.00866	0.01245	0.00133	0.00159
1.5632	0.062	0.0694	0.03212	0.03257	0.00866	0.01242	0.000666672	0.00158
1.5648	0.07133	0.06929	0.03681	0.0325	0.01066	0.0124	0.00267	0.00158
1.5664	0.06866	0.06918	0.03117	0.03243	0.01199	0.01237	0.002	0.00157
1.568	0.078	0.06907	0.03023	0.03236	0.01199	0.01235	0.00133	0.00157
1.5696	0.074	0.06895	0.0353	0.03229	0.00799	0.01232	0.00467	0.00156
1.5712	0.08267	0.06884	0.03284	0.03223	0.01532	0.0123	0.00133	0.00156
1.5728	0.08267	0.06873	0.03656	0.03216	0.01133	0.01228	0.00267	0.00156
1.5744	0.07	0.06862	0.03141	0.03209	0.00866	0.01225	0.00133	0.00155
1.576	0.06267	0.06851	0.02643	0.03202	0.00933	0.01223	0.00133	0.00155
1.5776	0.066	0.0684	0.0307	0.03196	0.00933	0.0122	0.00133	0.00154
1.5792	0.05733	0.06829	0.03837	0.03189	0.00933	0.01218	0.00133	0.00154
1.5808	0.08133	0.06818	0.02977	0.03182	0.00799	0.01216	0.00133	0.00154
1.5824	0.05733	0.06807	0.02708	0.03176	0.01266	0.01213	0.002	0.00153
1.584	0.08067	0.06796	0.03047	0.03169	0.00799	0.01211	0.002	0.00153
1.5856	0.072	0.06785	0.0381	0.03163	0.00733	0.01209	0.000666672	0.00152
1.5872	0.07	0.06774	0.02774	0.03156	0.00999	0.01206	0.002	0.00152
1.5888	0.07667	0.06763	0.02708	0.03149	0.01066	0.01204	0.000666672	0.00151
1.5904	0.06866	0.06752	0.02796	0.03143	0.01066	0.01202	0.000666672	0.00151
1.592	0.078	0.06741	0.02307	0.03136	0.00799	0.01199	0.00133	0.00151
1.5936	0.06333	0.0673	0.02909	0.0313	0.01466	0.01197	0.00133	0.0015
1.5952	0.084	0.06719	0.02977	0.03123	0.01133	0.01195	0.00267	0.0015
1.5968	0.06866	0.06709	0.0343	0.03117	0.00866	0.01192	0.000666672	0.00149
1.5984	0.06734	0.06698	0.03631	0.0311	0.00666	0.0119	0.00133	0.00149
1.6	0.07067	0.06687	0.0273	0.03104	0.00799	0.01188	0.00133	0.00149
1.6016	0.06467	0.06676	0.03308	0.03097	0.01133	0.01186	0.00267	0.00148
1.6032	0.05467	0.06676	0.03733	0.03097	0.004	0.01186	0.00533	0.00148
1.6048	0.06866	0.06666	0.02752	0.03091	0.01199	0.01183	0.002	0.00148
1.6064	0.07267	0.06655	0.03284	0.03085	0.01133	0.01181	0.00333	0.00147
1.608	0.066	0.06644	0.03733	0.03078	0.01133	0.01179	0.000666672	0.00147
1.6096	0.06667	0.06634	0.02796	0.03072	0.00999	0.01176	0.00333	0.00147
1.6112	0.06866	0.06623	0.02932	0.03066	0.00733	0.01174	0.00267	0.00146
1.6128	0.06134	0.06613	0.03001	0.03059	0.01133	0.01172	0.00267	0.00146
1.6144	0.07867	0.06602	0.03406	0.03053	0.01399	0.0117	0.00133	0.00145
1.616	0.064	0.06591	0.03164	0.03047	0.01399	0.01167	0.00267	0.00145
1.6176	0.06134	0.06581	0.03093	0.0304	0.01066	0.01165	0.00133	0.00145
1.6192	0.072	0.0657	0.02664	0.03034	0.01199	0.01163	0.00333	0.00144
1.6208	0.07	0.0656	0.02493	0.03028	0.00933	0.01161	0.002	0.00144
1.6224	0.06333	0.0655	0.03023	0.03022	0.01266	0.01159	0.00467	0.00144
1.624	0.06467	0.06539	0.02686	0.03015	0.01399	0.01156	0.00333	0.00143
1.6256	0.06866	0.06529	0.03141	0.03009	0.01133	0.01154	0.000666672	0.00143
1.6272	0.06734	0.06518	0.02621	0.03003	0.00933	0.01152	0.000666672	0.00142
1.6288	0.07533	0.06508	0.03332	0.02997	0.00733	0.0115	0.000666672	0.00142
1.6304	0.066	0.06498	0.02774	0.02991	0.01466	0.01148	0.000666672	0.00142
1.632	0.07867	0.06487	0.02389	0.02985	0.01399	0.01145	0.00267	0.00141
1.6336	0.072	0.06477	0.03117	0.02978	0.01133	0.01143	0.00133	0.00141
1.6352	0.06667	0.06467	0.0343	0.02972	0.00999	0.01141	0.00133	0.0014
1.6368	0.05533	0.06457	0.02909	0.02966	0.01266	0.01139	0.002	0.0014
1.6384	0.08067	0.06446	0.0273	0.0296	0.00666	0.01137	0.00333	0.0014
1.64	0.05933	0.06436	0.03555	0.02954	0.00866	0.01135	0.00133	0.00139
1.6416	0.07267	0.06426	0.02909	0.02948	0.01066	0.01132	0.00267	0.00139
1.6432	0.06	0.06416	0.0243	0.02942	0.00933	0.0113	0.002	0.00139
1.6448	0.068	0.06406	0.01939	0.02936	0.00799	0.01128	0.00267	0.00138
1.6464	0.064	0.06396	0.03093	0.0293	0.00799	0.01126	0.00267	0.00138
1.648	0.07267	0.06386	0.0273	0.02924	0.00799	0.01124	0.000666672	0.00138
1.6496	0.06333	0.06376	0.02348	0.02918	0.00799	0.01122	0.00133	0.00137
1.6512	0.07067	0.06366	0.02841	0.02912	0.01599	0.0112	0.002	0.00137
1.6528	0.07467	0.06356	0.03236	0.02906	0.01066	0.01118	0.00267	0.00136
1.6544	0.06866	0.06346	0.03505	0.029	0.00533	0.01115	0.002	0.00136
1.656	0.07133	0.06336	0.0307	0.02894	0.00866	0.01113	0.00133	0.00136
1.6576	0.05267	0.06326	0.02909	0.02889	0.00466	0.01111	0.00333	0.00135
1.6592	0.06333	0.06316	0.02535	0.02883	0.00933	0.01109	0.00133	0.00135
1.6608	0.06067	0.06306	0.0273	0.02877	0.00933	0.01107	0.00133	0.00135
1.6624	0.062	0.06296	0.03001	0.02871	0.00533	0.01105	0.002	0.00134
1.664	0.07133	0.06286	0.02977	0.02865	0.00866	0.01103	0.000666672	0.00134
1.6656	0.058	0.06276	0.026	0.02859	0.00999	0.01101	0.002	0.00134
1.6672	0.06067	0.06267	0.02389	0.02854	0.00799	0.01099	0.00267	0.00133
1.6688	0.06734	0.06257	0.02752	0.02848	0.006	0.01097	0.00267	0.00133
1.6704	0.06067	0.06247	0.02493	0.02842	0.00533	0.01095	0.00133	0.00133
1.672	0.064	0.06237	0.02796	0.02836	0.00933	0.01093	0.00333	0.00132
1.6736	0.05733	0.06228	0.02774	0.0283	0.01066	0.01091	0.00333	0.00132
1.6752	0.064	0.06218	0.02664	0.02825	0.00933	0.01089	0.00267	0.00132
1.6768	0.064	0.06208	0.03141	0.02819	0.00999	0.01087	0.00133	0.00131
1.6784	0.06	0.06199	0.03188	0.02813	0.00733	0.01085	0.00267	0.00131
1.68	0.06333	0.06189	0.02451	0.02808	0.006	0.01083	0.00133	0.0013
1.6816	0.05733	0.06179	0.02556	0.02802	0.00799	0.01081	0.002	0.0013
1.6832	0.06467	0.0617	0.02207	0.02796	0.00533	0.01079	0.00133	0.0013
1.6848	0.058	0.0616	0.03381	0.02791	0.00733	0.01077	0.00133	0.00129
1.6864	0.06734	0.06151	0.03188	0.02785	0.01066	0.01075	0.00133	0.00129
1.688	0.07	0.06141	0.02389	0.0278	0.01133	0.01073	0.002	0.00129
1.6896	0.06734	0.06131	0.02909	0.02774	0.00933	0.01071	0.00133	0.00128
1.6912	0.066	0.06122	0.02535	0.02768	0.00866	0.01069	0.002	0.00128
1.6928	0.06533	0.06113	0.03212	0.02763	0.00999	0.01067	0.00133	0.00128
1.6944	0.064	0.06103	0.02643	0.02757	0.01066	0.01065	0.000666672	0.00127
1.696	0.066	0.06094	0.02643	0.02752	0.00799	0.01063	0.00133	0.00127
1.6976	0.064	0.06084	0.02643	0.02746	0.00933	0.01061	0.00133	0.00127
1.6992	0.05667	0.06075	0.02148	0.02741	0.00666	0.01059	0.00267	0.00126
1.7008	0.05733	0.06065	0.02752	0.02735	0.01332	0.01057	0.002	0.00126
1.7024	0.058	0.06056	0.02796	0.0273	0.00799	0.01055	0.002	0.00126
1.704	0.056	0.06047	0.02327	0.02724	0.006	0.01053	0.00333	0.00125
1.7056	0.05933	0.06037	0.0243	0.02719	0.00999	0.01051	0.004	0.00125
1.7072	0.06067	0.06028	0.02472	0.02713	0.00799	0.01049	0.000666672	0.00125
1.7088	0.05267	0.06019	0.03023	0.02708	0.00866	0.01047	0.00133	0.00125
1.7104	0.05467	0.0601	0.02578	0.02702	0.00799	0.01045	0.00133	0.00124
1.712	0.06866	0.06	0.0241	0.02697	0.00866	0.01044	0.000666672	0.00124
1.7136	0.056	0.05991	0.02168	0.02692	0.01332	0.01042	0.000666672	0.00124
1.7152	0.062	0.05982	0.0273	0.02686	0.006	0.0104	0.00133	0.00123
1.7168	0.04867	0.05973	0.03047	0.02681	0.00733	0.01038	0.00267	0.00123
1.7184	0.05133	0.05964	0.03188	0.02676	0.00733	0.01036	0.00133	0.00123
1.72	0.05667	0.05955	0.02348	0.0267	0.00666	0.01034	0.00267	0.00122
1.7216	0.066	0.05945	0.02267	0.02665	0.00733	0.01032	0.00133	0.00122
1.7232	0.06734	0.05936	0.02148	0.0266	0.00933	0.0103	0.002	0.00122
1.7248	0.06933	0.05927	0.01775	0.02654	0.00799	0.01028	0.002	0.00121
1.7264	0.06067	0.05918	0.02369	0.02649	0.00799	0.01027	0.00133	0.00121
1.728	0.06866	0.05909	0.02621	0.02644	0.00799	0.01025	0.00133	0.00121
1.7296	0.05733	0.059	0.02686	0.02639	0.004	0.01023	0.00133	0.0012
1.7312	0.07533	0.05891	0.03188	0.02633	0.00733	0.01021	0.00333	0.0012
1.7328	0.06533	0.05882	0.0192	0.02628	0.00866	0.01019	0.002	0.0012
1.7344	0.05933	0.05873	0.0307	0.02623	0.00866	0.01017	0.002	0.00119
1.736	0.06667	0.05864	0.02578	0.02618	0.00999	0.01015	0.000666672	0.00119
1.7376	0.05933	0.05855	0.02247	0.02613	0.00799	0.01014	0.002	0.00119
1.7392	0.042	0.05846	0.02886	0.02607	0.00999	0.01012	0.00267	0.00119
1.7408	0.054	0.05838	0.02514	0.02602	0.00666	0.0101	0.00133	0.00118
1.7424	0.052	0.05829	0.02227	0.02597	0.00333	0.01008	0.000666672	0.00118
1.744	0.04533	0.0582	0.02752	0.02592	0.006	0.01006	0.00133	0.00118
1.7456	0.06067	0.05811	0.026	0.02587	0.01066	0.01005	0.00333	0.00117
1.7472	0.06067	0.05802	0.02207	0.02582	0.01066	0.01003	0.002	0.00117
1.7488	0.068	0.05793	0.02686	0.02577	0.00666	0.01001	0.000666672	0.00117
1.7504	0.06067	0.05785	0.02932	0.02572	0.00799	0.00999	0.00133	0.00116
1.752	0.06667	0.05776	0.02796	0.02566	0.00933	0.00997	0.00267	0.00116
1.7536	0.058	0.05767	0.02774	0.02561	0.01133	0.00996	0.00133	0.00116
1.7552	0.05733	0.05758	0.02621	0.02556	0.00999	0.00994	0.00133	0.00116
1.7568	0.05333	0.0575	0.02014	0.02551	0.00933	0.00992	0.00133	0.00115
1.7584	0.05667	0.05741	0.02493	0.02546	0.01133	0.0099	0.000666672	0.00115
1.76	0.05667	0.05732	0.02052	0.02541	0.00866	0.00988	0.002
1.7616	0.06267	0.05724	0.02643	0.02536	0.00533	0.00987	0.002
1.7632	0.06267	0.05715	0.0241	0.02531	0.00999	0.00985	0.00267
1.7648	0.06	0.05707	0.02909	0.02526	0.00933	0.00983	0.00133
1.7664	0.042	0.05698	0.02472	0.02521	0.01266	0.00981	0.00333
1.768	0.05533	0.05689	0.02014	0.02516	0.00666	0.0098	0.002
1.7696	0.05867	0.05681	0.02535	0.02511	0.006	0.00978	0.000666672
1.7712	0.05467	0.05672	0.0307	0.02507	0.01133	0.00976	0.00267
1.7728	0.058	0.05664	0.02207	0.02502	0.00999	0.00974	0.002
1.7744	0.04867	0.05655	0.02148	0.02497	0.00866	0.00973	0.002
1.776	0.05467	0.05647	0.03093	0.02492	0.00799	0.00971	0.002
1.7776	0.054	0.05638	0.0273	0.02487	0.00933	0.00969	0.000666672
1.7792	0.054	0.0563	0.02578	0.02482	0.01066	0.00968	0.002
1.7808	0.06267	0.05621	0.02556	0.02477	0.00799	0.00966	0.00133
1.7824	0.056	0.05613	0.02327	0.02472	0.00733	0.00964	0.00133
1.784	0.05067	0.05605	0.02052	0.02468	0.00666	0.00962	0.00267
1.7856	0.058	0.05596	0.02348	0.02463	0.00733	0.00961	0.00133
1.7872	0.05133	0.05588	0.02864	0.02458	0.00866	0.00959	0.00133
1.7888	0.05533	0.0558	0.02535	0.02453	0.006	0.00957	0.000666672
1.7904	0.05	0.05571	0.02227	0.02448	0.00933	0.00956	0.00133
1.792	0.04733	0.05563	0.02033	0.02444	0.00999	0.00954	0.002
1.7936	0.05733	0.05555	0.02841	0.02439	0.00866	0.00952	0.00133
1.7952	0.066	0.05546	0.026	0.02434	0.00333	0.00951	0.004
1.7968	0.066	0.05538	0.02774	0.02429	0.00866	0.00949	0.002
1.7984	0.05933	0.0553	0.02052	0.02425	0.00733	0.00947	0.00133
1.8	0.056	0.05522	0.02148	0.0242	0.00799	0.00946	0.000666672
1.8016	0.03867	0.05513	0.02535	0.02415	0.006	0.00944	0.002
1.8032	0.052	0.05505	0.02071	0.02411	0.00933	0.00942	0.00267
1.8048	0.05467	0.05497	0.01939	0.02406	0.006	0.00941	0.00133
1.8064	0.058	0.05489	0.02247	0.02401	0.00666	0.00939	0.00533
1.808	0.05733	0.05481	0.0243	0.02397	0.006	0.00937	0.000666672
1.8096	0.05333	0.05473	0.01723	0.02392	0.01199	0.00936	0.00133
1.8112	0.05533	0.05465	0.0174	0.02387	0.004	0.00934	0.00133
1.8128	0.04533	0.05457	0.02287	0.02383	0.00799	0.00932	0.002
1.8144	0.05	0.05448	0.02071	0.02378	0.00733	0.00931	0.00133
1.816	0.06134	0.0544	0.02287	0.02373	0.01199	0.00929	0.00133
1.8176	0.05733	0.05432	0.02267	0.02369	0.00799	0.00928	0.000666672
1.8192	0.05667	0.05424	0.02307	0.02364	0.00866	0.00926	0.00333
1.8208	0.054	0.05416	0.02109	0.0236	0.00999	0.00924	0.000666672
1.8224	0.05867	0.05408	0.02014	0.02355	0.00666	0.00923	0.00133
1.824	0.054	0.054	0.02327	0.02351	0.00799	0.00921	0.00133
1.8256	0.04733	0.05392	0.02841	0.02346	0.00733	0.0092	0.00333
1.8272	0.06	0.05384	0.02014	0.02342	0.004	0.00918	0.002
1.8288	0.056	0.05377	0.026	0.02337	0.00733	0.00916	0.00333
1.8304	0.056	0.05369	0.02014	0.02333	0.00933	0.00915	0.000666672
1.832	0.04933	0.05361	0.02129	0.02328	0.00533	0.00913	0.002
1.8336	0.04133	0.05353	0.02556	0.02324	0.006	0.00912	0.002
1.8352	0.04933	0.05345	0.02187	0.02319	0.00866	0.0091	0.000666672
1.8368	0.05067	0.05337	0.01976	0.02315	0.006	0.00909	0.000666672
1.8384	0.05267	0.05329	0.02207	0.0231	0.00866	0.00907	0.000666672
1.84	0.05067	0.05322	0.01758	0.02306	0.004	0.00905	0.00133
1.8416	0.05533	0.05314	0.02348	0.02301	0.00666	0.00904	0.002
1.8432	0.04333	0.05306	0.01957	0.02297	0.006	0.00902	0.00267
1.8448	0.05533	0.05298	0.02752	0.02293	0.00666	0.00901	0.00267
1.8464	0.054	0.0529	0.02247	0.02288	0.00933	0.00899	0.002
1.848	0.04533	0.05283	0.01406	0.02284	0.00533	0.00898	0.00133
1.8496	0.05667	0.05275	0.02227	0.02279	0.006	0.00896	0.000666672
1.8512	0.04533	0.05267	0.02247	0.02275	0.00666	0.00895	0.00267
1.8528	0.04933	0.0526	0.02708	0.02271	0.006	0.00893	0.000666672
1.8544	0.04466	0.05252	0.01519	0.02266	0.00866	0.00891	0.002
1.856	0.04533	0.05244	0.01976	0.02262	0.00666	0.0089	0.002
1.8576	0.05533	0.05237	0.0273	0.02258	0.00533	0.00888	0.00133
1.8592	0.05	0.05229	0.0243	0.02253	0.00666	0.00887	0.00267
1.8608	0.054	0.05221	0.02052	0.02249	0.00866	0.00885	0.00133
1.8624	0.05933	0.05214	0.02129	0.02245	0.006	0.00884	0.000666672
1.864	0.04933	0.05206	0.01976	0.02241	0.004	0.00882	0.002
1.8656	0.064	0.05199	0.02348	0.02236	0.00999	0.00881	0.002
1.8672	0.04267	0.05191	0.02514	0.02232	0.00799	0.00879	0.000666672
1.8688	0.048	0.05184	0.01902	0.02228	0.006	0.00878	0.00133
1.8704	0.04133	0.05176	0.02514	0.02224	0.00799	0.00876	0.00133
1.872	0.05	0.05169	0.02129	0.02219	0.00266	0.00875	0.00267
1.8736	0.04867	0.05161	0.02796	0.02215	0.00466	0.00873	0.000666672
1.8752	0.05333	0.05154	0.02014	0.02211	0.00666	0.00872	0.000666672
1.8768	0.04733	0.05146	0.02556	0.02207	0.00333	0.0087	0.00133
1.8784	0.04533	0.05139	0.02514	0.02203	0.00733	0.00869	0.000666672
1.88	0.04666	0.05131	0.02287	0.02198	0.00999	0.00868	0.00267
1.8816	0.04733	0.05124	0.02643	0.02194	0.01133	0.00866	0.002
1.8832	0.04466	0.05117	0.02247	0.0219	0.00466	0.00865	0.00133
1.8848	0.04933	0.05109	0.02643	0.02186	0.006	0.00863	0.00333
1.8864	0.048	0.05102	0.02389	0.02182	0.00999	0.00862	0.00333
1.888	0.06134	0.05095	0.01552	0.02178	0.006	0.0086	0.00133
1.8896	0.05	0.05087	0.02187	0.02174	0.00666	0.00859	0.00133
1.8912	0.038	0.0508	0.01902	0.02169	0.00666	0.00857	0.000666672
1.8928	0.04533	0.05073	0.02071	0.02165	0.00866	0.00856	0.000666672
1.8944	0.04666	0.05065	0.01883	0.02161	0.00799	0.00854	0.000666672
1.896	0.04733	0.05058	0.01536	0.02157	0.00799	0.00853	0.00267
1.8976	0.052	0.05051	0.01775	0.02153	0.00466	0.00852	0.00133
1.8992	0.04933	0.05043	0.01995	0.02149	0.00933	0.0085	0.000666672
1.9008	0.05	0.05036	0.02307	0.02145	0.00733	0.00849	0.00267
1.9024	0.04267	0.05029	0.02109	0.02141	0.00999	0.00847	0.00133
1.904	0.06	0.05022	0.02168	0.02137	0.00866	0.00846	0.002
1.9056	0.05	0.05015	0.01829	0.02133	0.00466	0.00844	0.00267
1.9072	0.05333	0.05007	0.02014	0.02129	0.00266	0.00843	0.00267
1.9088	0.04133	0.05	0.02033	0.02125	0.00866	0.00842	0.00133
1.9104	0.046	0.04993	0.02472	0.02121	0.006	0.0084	0.00267
1.912	0.048	0.04986	0.01569	0.02117	0.00799	0.00839	0.002
1.9136	0.048	0.04979	0.02307	0.02113	0.00666	0.00837	0.002
1.9152	0.046	0.04972	0.02307	0.02109	0.00733	0.00836	0.00133
1.9168	0.05067	0.04965	0.02071	0.02105	0.00666	0.00835	0.00267
1.9184	0.042	0.04958	0.01454	0.02101	0.00533	0.00833	0.00133
1.92	0.05067	0.04951	0.02148	0.02097	0.006	0.00832	0.00133
1.9216	0.056	0.04943	0.02168	0.02093	0.00533	0.0083	0.00133
1.9232	0.05267	0.04936	0.0192	0.02089	0.006	0.00829	0.002
1.9248	0.052	0.04929	0.02327	0.02085	0.00666	0.00828	0.00133
1.9264	0.04733	0.04922	0.0174	0.02081	0.00866	0.00826	0.002
1.928	0.054	0.04915	0.01865	0.02078	0.00466	0.00825	0.00133
1.9296	0.05667	0.04908	0.02207	0.02074	0.00799	0.00824	0.00267
1.9312	0.05867	0.04901	0.01829	0.0207	0.01066	0.00822	0.002
1.9328	0.05267	0.04895	0.02267	0.02066	0.01066	0.00821	0.00133
1.9344	0.054	0.04888	0.02014	0.02062	0.006	0.00819	0.00133
1.936	0.05467	0.04881	0.02267	0.02058	0.00799	0.00818	0.002
1.9376	0.05667	0.04874	0.01865	0.02054	0.006	0.00817	0.002
1.9392	0.05467	0.04867	0.01957	0.02051	0.00999	0.00815	0.00333
1.9408	0.04267	0.0486	0.02247	0.02047	0.00533	0.00814	0.000666672
1.9424	0.04733	0.04853	0.01829	0.02043	0.006	0.00813	0.00133
1.944	0.04933	0.04846	0.02369	0.02039	0.00733	0.00811	0.00133
1.9456	0.04666	0.04839	0.01671	0.02035	0.00866	0.0081	0.00133
1.9472	0.048	0.04833	0.02327	0.02031	0.006	0.00809	0.000666672
1.9488	0.048	0.04826	0.01422	0.02028	0.00666	0.00807	0.002
1.9504	0.04867	0.04819	0.02109	0.02024	0.00999	0.00806	0.002
1.952	0.04	0.04812	0.02514	0.0202	0.00533	0.00805	0.00133
1.9536	0.052	0.04805	0.02247	0.02016	0.002	0.00803	0.002
1.9552	0.05267	0.04799	0.01486	0.02013	0.00733	0.00802	0.00133
1.9568	0.056	0.04792	0.02227	0.02009	0.00999	0.00801	0.00133
1.9584	0.04666	0.04785	0.01847	0.02005	0.00933	0.00799	0.00133
1.96	0.04933	0.04778	0.02247	0.02002	0.00266	0.00798	0.000666672
1.9616	0.056	0.04772	0.01602	0.01998	0.00866	0.00797	0.00133
1.9632	0.04067	0.04765	0.02287	0.01994	0.00533	0.00796	0.00133
1.9648	0.046	0.04758	0.02247	0.0199	0.006	0.00794	0.00133
1.9664	0.05067	0.04752	0.01536	0.01987	0.006	0.00793	0.00133
1.968	0.054	0.04745	0.01653	0.01983	0.00799	0.00792	0.000666672
1.9696	0.04533	0.04738	0.01829	0.01979	0.000666156	0.0079	0.000666672
1.9712	0.056	0.04732	0.02033	0.01976	0.006	0.00789	0.00133
1.9728	0.04267	0.04725	0.01957	0.01972	0.00666	0.00788	0.00267
1.9744	0.056	0.04718	0.01602	0.01968	0.00666	0.00787	0.000666672
1.976	0.04867	0.04712	0.01569	0.01965	0.00733	0.00785	0.000666672
1.9776	0.044	0.04705	0.02168	0.01961	0.00666	0.00784	0.00267
1.9792	0.052	0.04699	0.02389	0.01958	0.00533	0.00783	0.000666672
1.9808	0.05133	0.04692	0.02014	0.01954	0.00466	0.00781	0.00267
1.9824	0.04933	0.04686	0.01976	0.0195	0.00733	0.0078	0.002
1.984	0.04933	0.04679	0.01883	0.01947	0.004	0.00779	0.00267
1.9856	0.044	0.04673	0.01688	0.01943	0.004	0.00778	0.00333
1.9872	0.03733	0.04666	0.02129	0.0194	0.00533	0.00776	0.000666672
1.9888	0.04867	0.0466	0.01865	0.01936	0.00466	0.00775	0.00133
1.9904	0.04466	0.04653	0.01793	0.01932	0.00799	0.00774	0.00267
1.992	0.04333	0.04647	0.01569	0.01929	0.00533	0.00773	0.00133
1.9936	0.05	0.0464	0.01619	0.01925	0.00533	0.00771	0.00133
1.9952	0.05733	0.04634	0.01688	0.01922	0.00733	0.0077	0.000666672
1.9968	0.042	0.04627	0.02327	0.01918	0.004	0.00769	0.002
1.9984	0.05533	0.04621	0.01313	0.01915	0.00866	0.00768	0.002
2	0.03867	0.04614	0.02109	0.01911	0.006	0.00766	0.00133
2.0016	0.04666	0.04608	0.01536	0.01908	0.00533	0.00765	0.002
2.0032	0.04333	0.04602	0.01375	0.01904	0.00666	0.00764	0.002
2.0048	0.04466	0.04595	0.02033	0.01901	0.00333	0.00763	0.00133
2.0064	0.04	0.04589	0.02014	0.01897	0.00799	0.00761	0.00267
2.008	0.046	0.04583	0.01705	0.01894	0.00799	0.0076	0.002
2.0096	0.05267	0.04576	0.0147	0.0189	0.00533	0.00759	0.000666672
2.0112	0.04867	0.0457	0.02287	0.01887	0.00666	0.00758	0.000666672
2.0128	0.04533	0.04564	0.01569	0.01884	0.00466	0.00757	0.00133
2.0144	0.04267	0.04557	0.02348	0.0188	0.00933	0.00755	0.000666672
2.016	0.04333	0.04551	0.01847	0.01877	0.00733	0.00754	0.002
2.0176	0.04867	0.04545	0.02327	0.01873	0.00933	0.00753	0.00333
2.0192	0.04533	0.04539	0.02109	0.0187	0.006	0.00752	0.000666672
2.0208	0.054	0.04532	0.01811	0.01866	0.00733	0.00751	0.00267
2.0224	0.04466	0.04526	0.01793	0.01863	0.00733	0.00749	0.000666672
2.024	0.04267	0.0452	0.01688	0.0186	0.006	0.00748	0.000666672
2.0256	0.048	0.04514	0.0192	0.01856	0.00666	0.00747	0.002
2.0272	0.052	0.04507	0.01619	0.01853	0.00266	0.00746	0.00133
2.0288	0.05067	0.04501	0.02033	0.01849	0.00799	0.00745	0.000666672
2.0304	0.044	0.04495	0.02267	0.01846	0.006	0.00743	0.000666672
2.032	0.038	0.04489	0.01586	0.01843	0.00666	0.00742	0.00133
2.0336	0.05	0.04483	0.02129	0.01839	0.00933	0.00741	0.002
2.0352	0.05333	0.04477	0.0147	0.01836	0.00666	0.0074	0.000666672
2.0368	0.04666	0.0447	0.02052	0.01833	0.00533	0.00739	0.00133
2.0384	0.044	0.04464	0.02168	0.01829	0.006	0.00738	0.00133
2.04	0.04733	0.04458	0.0147	0.01826	0.006	0.00736	0.00133
2.0416	0.038	0.04452	0.01569	0.01823	0.00466	0.00735	0.00267
2.0432	0.046	0.04446	0.01957	0.01819	0.00866	0.00734	0.002
2.0448	0.054	0.0444	0.01865	0.01816	0.00333	0.00733	0.00267
2.0464	0.038	0.04434	0.01939	0.01813	0.002	0.00732	0.000666672
2.048	0.05133	0.04428	0.01793	0.0181	0.004	0.00731	0.000666672
2.0496	0.04133	0.04422	0.01758	0.01806	0.00333	0.00729	0.002
2.0512	0.04267	0.04416	0.01705	0.01803	0.00933	0.00728	0.00267
2.0528	0.03667	0.0441	0.01503	0.018	0.00466	0.00727	0.00133
2.0544	0.04267	0.04404	0.01976	0.01797	0.00799	0.00726	0.000666672
2.056	0.04333	0.04398	0.01283	0.01793	0.00866	0.00725	0.002
2.0576	0.052	0.04392	0.01602	0.0179	0.006	0.00724	0.00133
2.0592	0.03867	0.04386	0.01536	0.01787	0.00666	0.00723	0.002
2.0608	0.04666	0.0438	0.01283	0.01784	0.006	0.00721	0.002
2.0624	0.03867	0.04374	0.01671	0.0178	0.00533	0.0072	0.00133
2.064	0.048	0.04368	0.01569	0.01777	0.006	0.00719	0.00267
2.0656	0.044	0.04362	0.01688	0.01774	0.00666	0.00718	0.002
2.0672	0.04466	0.04356	0.0147	0.01771	0.00466	0.00717	0.000666672
2.0688	0.05267	0.0435	0.02014	0.01768	0.006	0.00716	0.00267
2.0704	0.048	0.04344	0.01636	0.01764	0.00866	0.00715	0.002
2.072	0.04533	0.04338	0.01653	0.01761	0.00666	0.00713	0.000666672
2.0736	0.05067	0.04333	0.01486	0.01758	0.00333	0.00712	0.002
2.0752	0.05333	0.04327	0.01375	0.01755	0.004	0.00711	0.000666672
2.0768	0.052	0.04321	0.01705	0.01752	0.00733	0.0071	0.00333
2.0784	0.05	0.04315	0.01602	0.01749	0.00333	0.00709	0.000666672
2.08	0.04267	0.04309	0.01586	0.01745	0.00666	0.00708	0.00133
2.0816	0.048	0.04303	0.01165	0.01742	0.00533	0.00707	0.00133
2.0832	0.04	0.04298	0.0174	0.01739	0.006	0.00706	0.000666672
2.0848	0.04333	0.04292	0.01775	0.01736	0.00799	0.00705	0.00267
2.0864	0.04333	0.04286	0.01829	0.01733	0.00733	0.00704	0.00133
2.088	0.048	0.0428	0.01569	0.0173	0.00799	0.00702	0.000666672
2.0896	0.03667	0.04274	0.01519	0.01727	0.00466	0.00701	0.00133
2.0912	0.046	0.04269	0.01569	0.01724	0.00799	0.007	0.002
2.0928	0.03667	0.04263	0.02307	0.01721	0.00733	0.00699	0.000666672
2.0944	0.04267	0.04257	0.01671	0.01718	0.00466	0.00698	0.00267
2.096	0.04733	0.04251	0.0192	0.01714	0.00266	0.00697	0.000666672
2.0976	0.03867	0.04246	0.01865	0.01711	0.00333	0.00696	0.00267
2.0992	0.04933	0.0424	0.01705	0.01708	0.00533	0.00695	0.000666672
2.1008	0.03267	0.04234	0.01705	0.01705	0.00533	0.00694	0.00133
2.1024	0.04133	0.04229	0.01486	0.01702	0.00466	0.00693	0.00267
2.104	0.05067	0.04223	0.01688	0.01699	0.00933	0.00692	0.00133
2.1056	0.034	0.04217	0.01519	0.01696	0.00933	0.00691	0.00267
2.1072	0.042	0.04212	0.02071	0.01693	0.00333	0.00689	0.000666672
2.1088	0.04466	0.04206	0.01359	0.0169	0.00733	0.00688	0.00333
2.1104	0.05	0.042	0.01619	0.01687	0.004	0.00687	0.000666672
2.112	0.04333	0.04195	0.01406	0.01684	0.004	0.00686	0.002
2.1136	0.04267	0.04189	0.01552	0.01681	0.00733	0.00685	0.00133
2.1152	0.04067	0.04184	0.01705	0.01678	0.006	0.00684	0.00133
2.1168	0.03867	0.04178	0.01328	0.01675	0.00466	0.00683	0.00133
2.1184	0.04466	0.04173	0.01375	0.01672	0.00666	0.00682	0.00133
2.12	0.03667	0.04167	0.0147	0.01669	0.004	0.00681	0.00133
2.1216	0.04333	0.04161	0.0147	0.01666	0.00333	0.0068	0.002
2.1232	0.03867	0.04156	0.01053	0.01663	0.00466	0.00679	0.004
2.1248	0.03067	0.0415	0.01902	0.0166	0.00333	0.00678	0.00133
2.1264	0.03733	0.04145	0.01775	0.01657	0.00933	0.00677	0.00133
2.128	0.04533	0.04139	0.01454	0.01654	0.006	0.00676	0.002
2.1296	0.03867	0.04134	0.01602	0.01652	0.006	0.00675	0.00133
2.1312	0.036	0.04128	0.0147	0.01649	0.00666	0.00674	0.00267
2.1328	0.04867	0.04123	0.01636	0.01646	0.004	0.00673	0.002
2.1344	0.03867	0.04117	0.0209	0.01643	0.006	0.00672	0.00133
2.136	0.05333	0.04112	0.01194	0.0164	0.006	0.00671	0.000666672
2.1376	0.03267	0.04106	0.01268	0.01637	0.004	0.0067	0.00267
2.1392	0.048	0.04101	0.01602	0.01634	0.004	0.00669	0.00133
2.1408	0.03933	0.04096	0.01313	0.01631	0.00466	0.00668	0.00133
2.1424	0.03933	0.0409	0.01298	0.01628	0.00733	0.00667	0.002
2.144	0.04133	0.04085	0.01486	0.01625	0.00466	0.00666	0.000666672
2.1456	0.03333	0.04079	0.01865	0.01623	0.00466	0.00665	0.00133
2.1472	0.04333	0.04074	0.01422	0.0162	0.00666	0.00664	0.00267
2.1488	0.038	0.04069	0.01283	0.01617	0.00466	0.00663	0.000666672
2.1504	0.04533	0.04063	0.01602	0.01614	0.002	0.00662	0.00133
2.152	0.03733	0.04058	0.01847	0.01611	0.00666	0.00661	0.00133
2.1536	0.036	0.04052	0.01586	0.01608	0.00533	0.0066	0.00133
2.1552	0.05067	0.04047	0.01995	0.01606	0.00666	0.00659	0.002
2.1568	0.04067	0.04042	0.01391	0.01603	0.004	0.00658	0.002
2.1584	0.04267	0.04036	0.01194	0.016	0.00666	0.00657	0.002
2.16	0.04067	0.04031	0.01503	0.01597	0.00666	0.00656	0.000666672
2.1616	0.042	0.04026	0.01344	0.01594	0.00533	0.00655	0.00133
2.1632	0.042	0.04021	0.01705	0.01591	0.006	0.00654	0.000666672
2.1648	0.044	0.04015	0.01758	0.01589	0.00533	0.00653	0.00133
2.1664	0.03533	0.0401	0.01391	0.01586	0.00666	0.00652	0.002
2.168	0.042	0.04005	0.01586	0.01583	0.00666	0.00651	0.00133
2.1696	0.042	0.03999	0.01586	0.0158	0.00533	0.0065	0.00133
2.1712	0.032	0.03994	0.01298	0.01578	0.004	0.00649	0.00267
2.1728	0.02867	0.03989	0.01503	0.01575	0.004	0.00648	0.002
2.1744	0.03533	0.03984	0.01688	0.01572	0.006	0.00647	0.00133
2.176	0.03533	0.03978	0.01503	0.01569	0.00533	0.00646	0.002
2.1776	0.03333	0.03973	0.01165	0.01567	0.00533	0.00645	0.002
2.1792	0.04333	0.03968	0.01519	0.01564	0.00133	0.00644	0.00133
2.1808	0.04	0.03963	0.01344	0.01561	0.004	0.00643	0.00333
2.1824	0.04067	0.03958	0.01619	0.01558	0.00466	0.00642	0.00133
2.184	0.02867	0.03953	0.01268	0.01556	0.006	0.00641	0.000666672
2.1856	0.032	0.03947	0.01503	0.01553	0.00733	0.0064	0.002
2.1872	0.02933	0.03942	0.01359	0.0155	0.00666	0.00639	0.00267
2.1888	0.038	0.03937	0.01775	0.01547	0.004	0.00638	0.00133
2.1904	0.044	0.03932	0.01438	0.01545	0.004	0.00637	0.000666672
2.192	0.04867	0.03927	0.0174	0.01542	0.006	0.00636	0.00133
2.1936	0.03667	0.03922	0.01298	0.01539	0.00333	0.00635	0.00133
2.1952	0.032	0.03917	0.0174	0.01537	0.006	0.00634	0.000666672
2.1968	0.04867	0.03911	0.01883	0.01534	0.00799	0.00633	0.002
2.1984	0.04	0.03906	0.01194	0.01531	0.00666	0.00632	0.000666672
2.2	0.042	0.03901	0.01847	0.01529	0.00333	0.00631	0.00133
2.2016	0.04067	0.03896	0.01486	0.01526	0.00533	0.0063	0.002
2.2032	0.03733	0.03891	0.0147	0.01523	0.00533	0.00629	0.000666672
2.2048	0.04466	0.03886	0.01391	0.01521	0.00533	0.00629	0.000666672
2.2064	0.04	0.03881	0.01165	0.01518	0.006	0.00628	0.00133
2.208	0.04666	0.03876	0.01194	0.01515	0.004	0.00627	0.00133
2.2096	0.04	0.03871	0.01688	0.01513	0.01066	0.00626	0.000666672
2.2112	0.03333	0.03866	0.0108	0.0151	0.00466	0.00625	0.00133
2.2128	0.04	0.03861	0.01238	0.01508	0.00333	0.00624	0.002
2.2144	0.03733	0.03856	0.01298	0.01505	0.00666	0.00623	0.00133
2.216	0.034	0.03851	0.01503	0.01502	0.00666	0.00622	0.00133
2.2176	0.034	0.03846	0.0115	0.015	0.00466	0.00621	0.000666672
2.2192	0.038	0.03841	0.01328	0.01497	0.00733	0.0062	0.002
2.2208	0.044	0.03836	0.01194	0.01495	0.006	0.00619	0.00133
2.2224	0.02867	0.03831	0.01108	0.01492	0.00266	0.00618	0.000666672
2.224	0.04133	0.03826	0.01375	0.01489	0.00666	0.00617	0.00133
2.2256	0.04333	0.03821	0.01194	0.01487	0.006	0.00617	0.00267
2.2272	0.03933	0.03816	0.01026	0.01484	0.00466	0.00616	0.00133
2.2288	0.04267	0.03811	0.01705	0.01482	0.004	0.00615	0.00133
2.2304	0.03533	0.03806	0.01653	0.01479	0.006	0.00614	0.000666672
2.232	0.038	0.03802	0.01223	0.01477	0.006	0.00613	0.002
2.2336	0.03533	0.03797	0.01165	0.01474	0.00533	0.00612	0.002
2.2352	0.038	0.03792	0.01359	0.01471	0.00933	0.00611	0.000666672
2.2368	0.042	0.03787	0.0147	0.01469	0.00733	0.0061	0.00133
2.2384	0.046	0.03782	0.00999	0.01466	0.00466	0.00609	0.002
2.24	0.038	0.03777	0.01298	0.01464	0.006	0.00608	0.00267
2.2416	0.03467	0.03772	0.01619	0.01461	0.002	0.00607	0.000666672
2.2432	0.038	0.03767	0.0092	0.01459	0.00266	0.00607	0.00133
2.2448	0.04267	0.03763	0.01902	0.01456	0.00533	0.00606	0.00133
2.2464	0.03867	0.03758	0.01194	0.01454	0.00266	0.00605	0.000666672
2.248	0.04333	0.03753	0.01039	0.01451	0.00733	0.00604	0.00133
2.2496	0.04067	0.03748	0.01519	0.01449	0.00533	0.00603	0.002
2.2512	0.05	0.03743	0.01253	0.01446	0.004	0.00602	0.002
2.2528	0.04067	0.03739	0.0115	0.01444	0.00533	0.00601	0.00133
2.2544	0.03667	0.03734	0.01688	0.01441	0.004	0.006	0.00267
2.256	0.04267	0.03729	0.0115	0.01439	0.00733	0.006	0.00133
2.2576	0.03	0.03724	0.01375	0.01436	0.004	0.00599	0.000666672
2.2592	0.04133	0.0372	0.01375	0.01434	0.00666	0.00598	0.00267
2.2608	0.046	0.03715	0.01503	0.01431	0.006	0.00597	0.002
2.2624	0.03267	0.0371	0.01438	0.01429	0.00666	0.00596	0.000666672
2.264	0.03467	0.03705	0.01108	0.01427	0.00533	0.00595	0.00267
2.2656	0.044	0.03701	0.01223	0.01424	0.004	0.00594	0.00133
2.2672	0.04267	0.03696	0.0147	0.01422	0.00533	0.00593	0.00133
2.2688	0.03667	0.03691	0.01636	0.01419	0.00799	0.00593	0.000666672
2.2704	0.03933	0.03686	0.00959	0.01417	0.004	0.00592	0.00133
2.272	0.03467	0.03682	0.0108	0.01414	0.004	0.00591	0.000666672
2.2736	0.03533	0.03677	0.01238	0.01412	0.00333	0.0059	0.00133
2.2752	0.034	0.03672	0.01179	0.0141	0.00666	0.00589	0.000666672
2.2768	0.03933	0.03668	0.01536	0.01407	0.00466	0.00588	0.00133
2.2784	0.036	0.03663	0.01066	0.01405	0.00466	0.00587	0.00133
2.28	0.04	0.03658	0.01359	0.01402	0.00466	0.00587	0.00133
2.2816	0.034	0.03654	0.01223	0.014	0.004	0.00586	0.00133
2.2832	0.03	0.03649	0.01268	0.01398	0.00733	0.00585	0.00133
2.2848	0.03667	0.03645	0.01313	0.01395	0.00733	0.00584	0.002
2.2864	0.03667	0.0364	0.00845	0.01393	0.006	0.00583	0.00133
2.288	0.03533	0.03635	0.01122	0.0139	0.004	0.00582	0.00133
2.2896	0.03	0.03631	0.01519	0.01388	0.00666	0.00581	0.00267
2.2912	0.03267	0.03626	0.01406	0.01386	0.00133	0.00581	0.00133
2.2928	0.034	0.03622	0.01344	0.01383	0.00666	0.0058	0.00267
2.2944	0.03333	0.03617	0.00895	0.01381	0.00466	0.00579	0.002
2.296	0.028	0.03612	0.01569	0.01379	0.00533	0.00578	0.00267
2.2976	0.04067	0.03608	0.01165	0.01376	0.006	0.00577	0.00267
2.2992	0.044	0.03603	0.01223	0.01374	0.00666	0.00576	0.00133
2.3008	0.042	0.03599	0.00999	0.01372	0.00666	0.00576	0.002
2.3024	0.03533	0.03594	0.01108	0.01369	0.00466	0.00575	0.00133
2.304	0.03	0.0359	0.01375	0.01367	0.00533	0.00574	0.00333
2.3056	0.03533	0.03585	0.01328	0.01365	0.00533	0.00573	0.002
2.3072	0.04267	0.03581	0.01406	0.01362	0.00466	0.00572	0.00267
2.3088	0.032	0.03576	0.01026	0.0136	0.002	0.00572	0.00133
2.3104	0.03467	0.03572	0.01298	0.01358	0.002	0.00571	0.000666672
2.312	0.03333	0.03567	0.01223	0.01355	0.00333	0.0057	0.002
2.3136	0.03333	0.03563	0.01283	0.01353	0.00666	0.00569	0.00133
2.3152	0.034	0.03558	0.01422	0.01351	0.00333	0.00568	0.00133
2.3168	0.04	0.03554	0.01223	0.01348	0.00266	0.00567	0.00133
2.3184	0.03	0.03549	0.01165	0.01346	0.00533	0.00567	0.000666672
2.32	0.042	0.03545	0.01438	0.01344	0.002	0.00566	0.00133
2.3216	0.03867	0.0354	0.01053	0.01342	0.00533	0.00565	0.00133
2.3232	0.02867	0.03536	0.01165	0.01339	0.004	0.00564	0.00133
2.3248	0.03733	0.03531	0.01108	0.01337	0.006	0.00563	0.000666672
2.3264	0.026	0.03527	0.01165	0.01335	0.00533	0.00563	0.000666672
2.328	0.03067	0.03523	0.01283	0.01333	0.00533	0.00562	0.00133
2.3296	0.03067	0.03518	0.00972	0.0133	0.00333	0.00561	0.00133
2.3312	0.03333	0.03514	0.01313	0.01328	0.00466	0.0056	0.002
2.3328	0.03067	0.03509	0.01438	0.01326	0.006	0.00559	0.00133
2.3344	0.034	0.03505	0.00845	0.01324	0.00799	0.00559	0.00133
2.336	0.02667	0.03501	0.01136	0.01321	0.00333	0.00558	0.000666672
2.3376	0.03267	0.03496	0.01328	0.01319	0.00799	0.00557	0.00133
2.3392	0.03333	0.03492	0.01223	0.01317	0.00266	0.00556	0.00133
2.3408	0.03	0.03488	0.01012	0.01315	0.006	0.00555	0.000666672
2.3424	0.03333	0.03483	0.01165	0.01313	0.002	0.00555	0.00133
2.344	0.03267	0.03479	0.01012	0.0131	0.00466	0.00554	0.000666672
2.3456	0.036	0.03475	0.01422	0.01308	0.00333	0.00553	0.00267
2.3472	0.02733	0.0347	0.01406	0.01306	0.004	0.00552	0.00133
2.3488	0.026	0.03466	0.01391	0.01304	0.00533	0.00552	0.000666672
2.3504	0.03333	0.03462	0.01122	0.01302	0.00466	0.00551	0.002
2.352	0.03667	0.03457	0.01108	0.01299	0.006	0.0055	0.000666672
2.3536	0.034	0.03453	0.0092	0.01297	0.00799	0.00549	0.000666672
2.3552	0.038	0.03449	0.01108	0.01295	0.00333	0.00548	0.00133
2.3568	0.03067	0.03444	0.01238	0.01293	0.002	0.00548	0.00267
2.3584	0.03467	0.0344	0.01039	0.01291	0.00733	0.00547	0.000666672
2.36	0.03267	0.03436	0.0115	0.01288	0.00799	0.00546	0.00533
2.3616	0.03267	0.03432	0.01283	0.01286	0.00666	0.00545	0.002
2.3632	0.03	0.03427	0.0115	0.01284	0.00533	0.00545	0.000666672
2.3648	0.04466	0.03423	0.01066	0.01282	0.00333	0.00544	0.00133
2.3664	0.03467	0.03419	0.01268	0.0128	0.00666	0.00543	0.000666672
2.368	0.032	0.03415	0.00985	0.01278	0.00333	0.00542	0.002
2.3696	0.038	0.0341	0.00895	0.01276	0.00266	0.00541	0.000666672
2.3712	0.03333	0.03406	0.01344	0.01273	0.00333	0.00541	0.002
2.3728	0.036	0.03402	0.01328	0.01271	0.00266	0.0054	0.002
2.3744	0.03667	0.03398	0.01108	0.01269	0.00666	0.00539	0.000666672
2.376	0.038	0.03394	0.0092	0.01267	0.00666	0.00538	0.002
2.3776	0.03533	0.03389	0.0147	0.01265	0.00466	0.00538	0.00133
2.3792	0.03	0.03385	0.01238	0.01263	0.00466	0.00537	0.000666672
2.3808	0.03733	0.03381	0.01179	0.01261	0.002	0.00536	0.00133
2.3824	0.04666	0.03377	0.01094	0.01259	0.00466	0.00535	0.00133
2.384	0.03333	0.03373	0.01313	0.01257	0.00333	0.00535	0.00133
2.3856	0.03	0.03369	0.01328	0.01254	0.00533	0.00534	0.00333
2.3872	0.02867	0.03364	0.01012	0.01252	0.002	0.00533	0.000666672
2.3888	0.04067	0.0336	0.01012	0.0125	0.004	0.00532	0.00133
2.3904	0.028	0.03356	0.01053	0.01248	0.00133	0.00532	0.00133
2.392	0.038	0.03352	0.0115	0.01246	0.006	0.00531	0.002
2.3936	0.032	0.03348	0.01486	0.01244	0.00266	0.0053	0.002
2.3952	0.03267	0.03344	0.01238	0.01242	0.00333	0.00529	0.00133
2.3968	0.038	0.0334	0.01391	0.0124	0.00466	0.00529	0.000666672
2.3984	0.03267	0.03336	0.01375	0.01238	0.00533	0.00528	0.002
2.4	0.03267	0.03332	0.00985	0.01236	0.002	0.00527	0.00133
2.4016	0.03667	0.03327	0.01253	0.01234	0.00799	0.00527	0.00133
2.4032	0.04	0.03323	0.00933	0.01232	0.00466	0.00526	0.002
2.4048	0.03267	0.03319	0.00895	0.0123	0.00733	0.00525	0.002
2.4064	0.02933	0.03319	0.01012	0.0123	0.00333	0.00525	0.000666672
2.408	0.03267	0.03315	0.00933	0.01228	0.00266	0.00524	0.00133
2.4096	0.02333	0.03311	0.01253	0.01226	0.00666	0.00524	0.000666672
2.4112	0.02867	0.03307	0.00821	0.01223	0.006	0.00523	0.00133
2.4128	0.02933	0.03303	0.01238	0.01221	0.006	0.00522	0.002
2.4144	0.03867	0.03299	0.01165	0.01219	0.004	0.00521	0.002
2.416	0.03067	0.03295	0.00773	0.01217	0.004	0.00521	0.00133
2.4176	0.03133	0.03291	0.00908	0.01215	0.004	0.0052	0.00267
2.4192	0.02533	0.03287	0.00785	0.01213	0.00266	0.00519	0.000666672
2.4208	0.03133	0.03283	0.01253	0.01211	0.00533	0.00519	0.000666672
2.4224	0.02467	0.03279	0.01238	0.01209	0.006	0.00518	0.000666672
2.424	0.03067	0.03275	0.01223	0.01207	0.00266	0.00517	0.00133
2.4256	0.032	0.03271	0.01012	0.01205	0.006	0.00516	0.000666672
2.4272	0.03467	0.03267	0.01391	0.01203	0.006	0.00516	0.000666672
2.4288	0.022	0.03263	0.00739	0.01201	0.004	0.00515	0.00133
2.4304	0.04	0.03259	0.01313	0.01199	0.00533	0.00514	0.002
2.432	0.02933	0.03255	0.01136	0.01197	0.006	0.00514	0.000666672
2.4336	0.03333	0.03251	0.01238	0.01195	0.00533	0.00513	0.00133
2.4352	0.026	0.03247	0.01012	0.01193	0.00266	0.00512	0.000666672
2.4368	0.026	0.03243	0.01179	0.01192	0.00466	0.00511	0.000666672
2.4384	0.032	0.03239	0.00845	0.0119	0.00533	0.00511	0.000666672
2.44	0.03067	0.03235	0.01094	0.01188	0.00733	0.0051	0.00133
2.4416	0.02667	0.03231	0.01026	0.01186	0.00733	0.00509	0.00267
2.4432	0.02467	0.03228	0.0108	0.01184	0.004	0.00509	0.00133
2.4448	0.03867	0.03224	0.00972	0.01182	0.00666	0.00508	0.00133
2.4464	0.02867	0.0322	0.01847	0.0118	0.00533	0.00507	0.000666672
2.448	0.032	0.03216	0.01108	0.01178	0.00466	0.00507	0.002
2.4496	0.03333	0.03212	0.00972	0.01176	0.00333	0.00506	0.000666672
2.4512	0.032	0.03208	0.01253	0.01174	0.00333	0.00505	0.002
2.4528	0.03	0.03204	0.0108	0.01172	0.004	0.00505	0.002
2.4544	0.03467	0.032	0.01283	0.0117	0.00266	0.00504	0.00133
2.456	0.03533	0.03196	0.01165	0.01168	0.002	0.00503	0.000666672
2.4576	0.02933	0.03193	0.01012	0.01166	0.006	0.00502	0.000666672
2.4592	0.03733	0.03189	0.01253	0.01164	0.00333	0.00502	0.000666672
2.4608	0.034	0.03185	0.00946	0.01162	0.004	0.00501	0.002
2.4624	0.03333	0.03181	0.01039	0.01161	0.00266	0.005	0.00133
2.464	0.03333	0.03177	0.01012	0.01159	0.004	0.005	0.00133
2.4656	0.038	0.03173	0.00797	0.01157	0.00866	0.00499	0.00133
2.4672	0.02733	0.0317	0.01094	0.01155	0.00333	0.00498	0.00133
2.4688	0.03	0.03166	0.01328	0.01153	0.004	0.00498	0.002
2.4704	0.03267	0.03162	0.01012	0.01151	0.00266	0.00497	0.000666672
2.472	0.032	0.03158	0.00908	0.01149	0.004	0.00496	0.000666672
2.4736	0.02867	0.03154	0.01238	0.01147	0.00533	0.00496	0.002
2.4752	0.03	0.03151	0.00985	0.01145	0.00266	0.00495	0.00133
2.4768	0.02667	0.03147	0.0115	0.01144	0.00333	0.00494	0.002
2.4784	0.02933	0.03143	0.0092	0.01142	0.00533	0.00494	0.00133
2.48	0.02933	0.03139	0.00882	0.0114	0.00333	0.00493	0.002
2.4816	0.034	0.03135	0.00959	0.01138	0.006	0.00492	0.00133
2.4832	0.026	0.03132	0.01122	0.01136	0.004	0.00492	0.002
2.4848	0.02933	0.03128	0.01344	0.01134	0.00266	0.00491	0.002
2.4864	0.03	0.03124	0.01503	0.01132	0.00266	0.0049	0.00133
2.488	0.03267	0.0312	0.00985	0.01131	0.00466	0.0049	0.002
2.4896	0.03333	0.03117	0.00882	0.01129	0.002	0.00489	0.000666672
2.4912	0.03733	0.03113	0.00597	0.01127	0.00466	0.00488	0.00133
2.4928	0.02933	0.03109	0.01094	0.01125	0.00266	0.00488	0.002
2.4944	0.03467	0.03106	0.00946	0.01123	0.004	0.00487	0.000666672
2.496	0.03133	0.03102	0.01268	0.01121	0.00466	0.00486	0.00133
2.4976	0.03333	0.03098	0.01122	0.0112	0.004	0.00486	0.00133
2.4992	0.032	0.03094	0.00762	0.01118	0.006	0.00485	0.00133
2.5008	0.02867	0.03091	0.01122	0.01116	0.00466	0.00484	0.00133
2.5024	0.032	0.03087	0.00985	0.01114	0.004	0.00484	0.000666672
2.504	0.02467	0.03083	0.00785	0.01112	0.004	0.00483	0.002
2.5056	0.02667	0.0308	0.01122	0.0111	0.004	0.00482	0.00133
2.5072	0.02467	0.03076	0.00797	0.01109	0.00666	0.00482	0.000666672
2.5088	0.02867	0.03072	0.01053	0.01107	0.00466	0.00481	0.002
2.5104	0.036	0.03069	0.01268	0.01105	0.002	0.0048	0.000666672
2.512	0.02067	0.03065	0.00639	0.01103	0.00466	0.0048	0.00133
2.5136	0.03467	0.03061	0.0087	0.01101	0.00533	0.00479	0.002
2.5152	0.028	0.03058	0.01238	0.011	0.00266	0.00479	0.00133
2.5168	0.03733	0.03054	0.00959	0.01098	0.00533	0.00478	0.00133
2.5184	0.03133	0.03051	0.0147	0.01096	0.00466	0.00477	0.000666672
2.52	0.03667	0.03047	0.01053	0.01094	0.00333	0.00477	0.00133
2.5216	0.024	0.03043	0.01253	0.01093	0.00466	0.00476	0.00133
2.5232	0.03733	0.0304	0.00785	0.01091	0.00799	0.00475	0.00133
2.5248	0.03	0.03036	0.0092	0.01089	0.00666	0.00475	0.00267
2.5264	0.028	0.03032	0.0147	0.01087	0.004	0.00474	0.00133
2.528	0.03133	0.03029	0.00959	0.01086	0.004	0.00473	0.00133
2.5296	0.03467	0.03025	0.00985	0.01084	0.00466	0.00473	0.00133
2.5312	0.03867	0.03022	0.00821	0.01082	0.006	0.00472	0.000666672
2.5328	0.03267	0.03018	0.00857	0.0108	0.006	0.00472	0.004
2.5344	0.02533	0.03015	0.00797	0.01079	0.00333	0.00471	0.000666672
2.536	0.01933	0.03011	0.00845	0.01077	0.00133	0.0047	0.000666672
2.5376	0.032	0.03007	0.01039	0.01075	0.00533	0.0047	0.004
2.5392	0.03067	0.03004	0.0075	0.01073	0.00533	0.00469	0.000666672
2.5408	0.02867	0.03	0.00933	0.01072	0.002	0.00468	0.00133
2.5424	0.02333	0.02997	0.01179	0.0107	0.00333	0.00468	0.002
2.544	0.02933	0.02993	0.00972	0.01068	0.00466	0.00467	0.000666672
2.5456	0.03333	0.0299	0.01328	0.01066	0.00466	0.00467	0.00133
2.5472	0.02933	0.02986	0.01039	0.01065	0.00333	0.00466	0.000666672
2.5488	0.03533	0.02983	0.00985	0.01063	0.00266	0.00465	0.000666672
2.5504	0.028	0.02979	0.0115	0.01061	0.006	0.00465	0.00133
2.552	0.03267	0.02976	0.01108	0.0106	0.00466	0.00464	0.00133
2.5536	0.02467	0.02972	0.00857	0.01058	0.00333	0.00463	0.00133
2.5552	0.024	0.02969	0.01053	0.01056	0.00333	0.00463	0.002
2.5568	0.026	0.02965	0.01194	0.01054	0.00466	0.00462	0.000666672
2.5584	0.03133	0.02962	0.00999	0.01053	0.00333	0.00462	0.00133
2.56	0.028	0.02958	0.00845	0.01051	0.00733	0.00461	0.00267
2.5616	0.02733	0.02955	0.00705	0.01049	0.006	0.0046	0.00133
2.5632	0.03133	0.02951	0.00672	0.01048	0.00266	0.0046	0.00133
2.5648	0.036	0.02948	0.00946	0.01046	0.00466	0.00459	0.00133
2.5664	0.028	0.02944	0.00882	0.01044	0.00533	0.00459	0.000666672
2.568	0.026	0.02941	0.00739	0.01043	0.00333	0.00458	0.002
2.5696	0.026	0.02938	0.01053	0.01041	0.002	0.00457	0.002
2.5712	0.028	0.02934	0.00959	0.01039	0.00333	0.00457	0.000666672
2.5728	0.02067	0.02931	0.00972	0.01038	0.00266	0.00456	0.000666672
2.5744	0.03	0.02927	0.00959	0.01036	0.006	0.00456	0.00133
2.576	0.02667	0.02924	0.0108	0.01034	0.00466	0.00455	0.002
2.5776	0.028	0.0292	0.0108	0.01033	0.006	0.00454	0.000666672
2.5792	0.04466	0.02917	0.00972	0.01031	0.00733	0.00454	0.000666672
2.5808	0.03267	0.02914	0.0087	0.01029	0.00333	0.00453	0.002
2.5824	0.028	0.0291	0.00716	0.01028	0.00266	0.00453	0.00133
2.584	0.03533	0.02907	0.0075	0.01026	0.00466	0.00452	0.000666672
2.5856	0.02733	0.02903	0.00833	0.01024	0.00533	0.00451	0.00133
2.5872	0.02933	0.029	0.0087	0.01023	0.00733	0.00451	0.000666672
2.5888	0.01933	0.02897	0.01344	0.01021	0.006	0.0045	0.00133
2.5904	0.026	0.02893	0.00882	0.01019	0.00933	0.0045	0.00133
2.592	0.02067	0.0289	0.00809	0.01018	0.004	0.00449	0.00133
2.5936	0.028	0.02887	0.00946	0.01016	0.00266	0.00448	0.00133
2.5952	0.028	0.02883	0.00972	0.01015	0.00666	0.00448	0.00133
2.5968	0.024	0.0288	0.00557	0.01013	0.00133	0.00447	0.00133
2.5984	0.02133	0.02876	0.00933	0.01011	0.004	0.00447	0.000666672
2.6	0.028	0.02873	0.00785	0.0101	0.00266	0.00446	0.00133
2.6016	0.03133	0.0287	0.00895	0.01008	0.00533	0.00446	0.002
2.6032	0.026	0.02866	0.00985	0.01007	0.004	0.00445	0.000666672
2.6048	0.03067	0.02863	0.0075	0.01005	0.00533	0.00444	0.00133
2.6064	0.02267	0.0286	0.01094	0.01003	0.004	0.00444	0.000666672
2.608	0.026	0.02857	0.01066	0.01002	0.00266	0.00443	0.00133
2.6096	0.028	0.02853	0.01108	0.01	0.00333	0.00443	0.000666672
2.6112	0.02267	0.0285	0.00895	0.00999	0.00266	0.00442	0.00133
2.6128	0.03133	0.02847	0.01268	0.00997	0.006	0.00442	0.00133
2.6144	0.022	0.02843	0.00999	0.00995	0.002	0.00441	0.00133
2.616	0.032	0.0284	0.00845	0.00994	0.002	0.0044	0.000666672
2.6176	0.022	0.02837	0.00908	0.00992	0.004	0.0044	0.000666672
2.6192	0.03	0.02833	0.00895	0.00991	0.002	0.00439	0.002
2.6208	0.01867	0.0283	0.00809	0.00989	0.00466	0.00439	0.00133
2.6224	0.02	0.02827	0.00985	0.00988	0.004	0.00438	0.00133
2.624	0.03333	0.02824	0.00773	0.00986	0.00266	0.00438	0.00133
2.6256	0.03067	0.0282	0.01298	0.00984	0.00266	0.00437	0.002
2.6272	0.026	0.02817	0.00857	0.00983	0.00266	0.00436	0.00133
2.6288	0.02667	0.02814	0.00597	0.00981	0.00333	0.00436	0.00133
2.6304	0.024	0.02811	0.01122	0.0098	0.00333	0.00435	0.00333
2.632	0.02333	0.02807	0.01012	0.00978	0.002	0.00435	0.00133
2.6336	0.03133	0.02804	0.00762	0.00977	0.00266	0.00434	0.000666672
2.6352	0.03067	0.02801	0.00833	0.00975	0.00333	0.00434	0.000666672
2.6368	0.03	0.02798	0.0092	0.00974	0.00333	0.00433	0.002
2.6384	0.02667	0.02795	0.00785	0.00972	0.00333	0.00432	0.00133
2.64	0.02467	0.02791	0.0092	0.0097	0.00466	0.00432	0.00133
2.6416	0.02333	0.02788	0.00739	0.00969	0.00533	0.00431	0.000666672
2.6432	0.024	0.02785	0.00895	0.00967	0.002	0.00431	0.002
2.6448	0.032	0.02782	0.01039	0.00966	0.00533	0.0043	0.002
2.6464	0.02867	0.02779	0.0087	0.00964	0.004	0.0043	0.000666672
2.648	0.024	0.02775	0.0108	0.00963	0.00333	0.00429	0.000666672
2.6496	0.024	0.02772	0.01108	0.00961	0.00266	0.00429	0.000666672
2.6512	0.02667	0.02769	0.0092	0.0096	0.004	0.00428	0.002
2.6528	0.03067	0.02766	0.0087	0.00958	0.004	0.00427	0.000666672
2.6544	0.03133	0.02763	0.00797	0.00957	0.00533	0.00427	0.000666672
2.656	0.02867	0.02759	0.00882	0.00955	0.00466	0.00426	0.000666672
2.6576	0.03267	0.02756	0.00857	0.00954	0.002	0.00426	0.000666672
2.6592	0.02267	0.02753	0.00785	0.00952	0.00333	0.00425	0.000666672
2.6608	0.028	0.0275	0.00567	0.00951	0.00466	0.00425	0.002
2.6624	0.024	0.02747	0.00567	0.00949	0.002	0.00424	0.002
2.664	0.02733	0.02744	0.00682	0.00948	0.00333	0.00424	0.00267
2.6656	0.02533	0.02741	0.01012	0.00946	0.004	0.00423	0.00133
2.6672	0.028	0.02737	0.00857	0.00945	0.00333	0.00423	0.00133
2.6688	0.02133	0.02734	0.00882	0.00943	0.004	0.00422	0.00133
2.6704	0.034	0.02731	0.00821	0.00942	0.00466	0.00421	0.000666672
2.672	0.026	0.02728	0.00895	0.0094	0.00333	0.00421	0.000666672
2.6736	0.02467	0.02725	0.00694	0.00939	0.00333	0.0042	0.000666672
2.6752	0.024	0.02722	0.00933	0.00937	0.00333	0.0042	0.00133
2.6768	0.028	0.02719	0.00639	0.00936	0.00333	0.00419	0.002
2.6784	0.022	0.02716	0.00716	0.00934	0.00466	0.00419	0.000666672
2.68	0.02533	0.02713	0.00972	0.00933	0.004	0.00418	0.00133
2.6816	0.024	0.0271	0.00985	0.00931	0.00533	0.00418	0.000666672
2.6832	0.02467	0.02706	0.00682	0.0093	0.00466	0.00417	0.00133
2.6848	0.02467	0.02703	0.0048	0.00929	0.00466	0.00417	0.002
2.6864	0.022	0.027	0.01012	0.00927	0.00466	0.00416	0.002
2.688	0.02267	0.02697	0.00518	0.00926	0.004	0.00416	0.002
2.6896	0.01933	0.02694	0.00857	0.00924	0.00333	0.00415	0.00267
2.6912	0.02267	0.02691	0.0087	0.00923	0.000666156	0.00415	0.002
2.6928	0.02867	0.02688	0.0075	0.00921	0.00333	0.00414	0.00267
2.6944	0.026	0.02685	0.00762	0.0092	0.00266	0.00414	0.00133
2.696	0.02333	0.02682	0.00577	0.00918	0.002	0.00413	0.000666672
2.6976	0.03133	0.02679	0.00618	0.00917	0.00466	0.00412	0.00133
2.6992	0.024	0.02676	0.00908	0.00916	0.00333	0.00412	0.000666672
2.7008	0.022	0.02673	0.00608	0.00914	0.006	0.00411	0.002
2.7024	0.02067	0.0267	0.00682	0.00913	0.004	0.00411	0.000666672
2.704	0.02733	0.02667	0.0075	0.00911	0.00266	0.0041	0.002
2.7056	0.02467	0.02664	0.00785	0.0091	0.002	0.0041	0.00133
2.7072	0.028	0.02661	0.01026	0.00908	0.00133	0.00409	0.00133
2.7088	0.026	0.02658	0.00895	0.00907	0.00133	0.00409	0.00467
2.7104	0.024	0.02655	0.00797	0.00906	0.00533	0.00408	0.000666672
2.712	0.02333	0.02652	0.0075	0.00904	0.00466	0.00408	0.00267
2.7136	0.022	0.02649	0.00908	0.00903	0.004	0.00407	0.002
2.7152	0.03	0.02646	0.0075	0.00901	0.00333	0.00407	0.00133
2.7168	0.026	0.02643	0.0087	0.009	0.002	0.00406	0.000666672
2.7184	0.026	0.0264	0.00882	0.00899	0.00333	0.00406	0.00133
2.72	0.02267	0.02637	0.00508	0.00897	0.00533	0.00405	0.00267
2.7216	0.02533	0.02634	0.00705	0.00896	0.00133	0.00405	0.000666672
2.7232	0.02	0.02631	0.00661	0.00894	0.00133	0.00404	0.002
2.7248	0.02067	0.02628	0.0048	0.00893	0.00266	0.00404	0.002
2.7264	0.03067	0.02625	0.0087	0.00892	0.00333	0.00403	0.000666672
2.728	0.02267	0.02622	0.00727	0.0089	0.00266	0.00403	0.00267
2.7296	0.02733	0.02619	0.00661	0.00889	0.00533	0.00402	0.000666672
2.7312	0.02933	0.02616	0.00727	0.00887	0.00266	0.00402	0.00133
2.7328	0.026	0.02613	0.00705	0.00886	0.00333	0.00401	0.000666672
2.7344	0.034	0.0261	0.00845	0.00885	0.00333	0.00401	0.000666672
2.736	0.02867	0.02607	0.01053	0.00883	0.00333	0.004	0.000666672
2.7376	0.026	0.02604	0.00773	0.00882	0.002	0.004	0.00133
2.7392	0.03	0.02602	0.00661	0.00881	0.006	0.00399	0.00267
2.7408	0.02267	0.02599	0.00557	0.00879	0.00533	0.00399	0.00133
2.7424	0.02667	0.02596	0.00762	0.00878	0.00333	0.00398	0.000666672
2.744	0.02733	0.02593	0.00577	0.00876	0.00266	0.00398	0.002
2.7456	0.01667	0.0259	0.00705	0.00875	0.00266	0.00397	0.00133
2.7472	0.03067	0.02587	0.00705	0.00874	0.002	0.00397	0.00133
2.7488	0.028	0.02584	0.00809	0.00872	0.004	0.00396	0.002
2.7504	0.026	0.02581	0.00639	0.00871	0.00333	0.00396	0.002
2.752	0.02933	0.02578	0.01094	0.0087	0.00333	0.00395	0.000666672
2.7536	0.02467	0.02575	0.00518	0.00868	0.00466	0.00395	0.002
2.7552	0.02133	0.02573	0.00527	0.00867	0.00799	0.00394	0.00133
2.7568	0.02133	0.0257	0.00762	0.00866	0.00866	0.00394	0.002
2.7584	0.02933	0.02567	0.00727	0.00864	0.00333	0.00393	0.002
2.76	0.02267	0.02564	0.00739	0.00863	0.00466	0.00393	0.000666672
2.7616	0.02667	0.02561	0.00618	0.00862	0.002	0.00392	0.000666672
2.7632	0.02067	0.02558	0.00608	0.0086	0.00466	0.00392	0.00133
2.7648	0.018	0.02555	0.0075	0.00859	0.002	0.00391	0.000666672
2.7664	0.014	0.02553	0.00797	0.00858	0.00266	0.00391	0.002
2.768	0.02	0.0255	0.0075	0.00856	0.004	0.0039	0.000666672
2.7696	0.02533	0.02547	0.00392	0.00855	0.004	0.0039	0.00267
2.7712	0.018	0.02544	0.00809	0.00854	0.00333	0.00389	0.00133
2.7728	0.02467	0.02541	0.00618	0.00852	0.002	0.00389	0.00133
2.7744	0.02533	0.02538	0.00739	0.00851	0.002	0.00388	0.000666672
2.776	0.024	0.02536	0.00577	0.0085	0.00466	0.00388	0.00133
2.7776	0.02733	0.02533	0.00739	0.00848	0.002	0.00387	0.00133
2.7792	0.02067	0.0253	0.0065	0.00847	0.00266	0.00387	0.00333
2.7808	0.022	0.02527	0.00833	0.00846	0.002	0.00386	0.000666672
2.7824	0.02333	0.02524	0.00882	0.00844	0.00266	0.00386	0.00133
2.784	0.03	0.02522	0.00567	0.00843	0.00533	0.00385	0.00133
2.7856	0.02067	0.02519	0.00739	0.00842	0.004	0.00385	0.000666672
2.7872	0.02133	0.02516	0.00895	0.00841	0.00133	0.00385	0.00133
2.7888	0.02133	0.02513	0.00527	0.00839	0.00333	0.00384	0.000666672
2.7904	0.02667	0.0251	0.00705	0.00838	0.00266	0.00384	0.000666672
2.792	0.022	0.02508	0.00809	0.00837	0.004	0.00383	0.002
2.7936	0.022	0.02505	0.0075	0.00835	0.00266	0.00383	0.000666672
2.7952	0.028	0.02502	0.00444	0.00834	0.002	0.00382	0.000666672
2.7968	0.02667	0.02499	0.00587	0.00833	0.00333	0.00382	0.00133
2.7984	0.02333	0.02497	0.00557	0.00832	0.004	0.00381	0.000666672
2.8	0.02467	0.02494	0.00972	0.0083	0.00266	0.00381	0.000666672
2.8016	0.02667	0.02491	0.00727	0.00829	0.00466	0.0038	0.00133
2.8032	0.02267	0.02488	0.00785	0.00828	0.002	0.0038	0.002
2.8048	0.03067	0.02486	0.00821	0.00826	0.00266	0.00379	0.00133
2.8064	0.02267	0.02483	0.0065	0.00825	0.00266	0.00379	0.000666672
2.808	0.024	0.0248	0.00618	0.00824	0.000666156	0.00378	0.000666672
2.8096	0.02067	0.02477	0.00895	0.00823	0.00333	0.00378	0.002
2.8112	0.028	0.02475	0.00682	0.00821	0.00266	0.00378	0.00267
2.8128	0.02	0.02472	0.00785	0.0082	0.00333	0.00377	0.002
2.8144	0.01733	0.02469	0.0075	0.00819	0.004	0.00377	0.002
2.816	0.022	0.02466	0.00618	0.00818	0.00533	0.00376	0.00133
2.8176	0.026	0.02464	0.00716	0.00816	0.00333	0.00376	0.000666672
2.8192	0.02067	0.02461	0.0065	0.00815	0.002	0.00375	0.00133
2.8208	0.02267	0.02458	0.0048	0.00814	0.00266	0.00375	0.00133
2.8224	0.02467	0.02456	0.00577	0.00813	0.00466	0.00374	0.00267
2.824	0.02467	0.02453	0.00694	0.00811	0.00333	0.00374	0.00133
2.8256	0.02733	0.0245	0.00694	0.0081	0.002	0.00373	0.000666672
2.8272	0.02667	0.02448	0.00727	0.00809	0.004	0.00373	0.00133
2.8288	0.02667	0.02445	0.00489	0.00808	0.00333	0.00372	0.000666672
2.8304	0.02667	0.02442	0.00629	0.00806	0.002	0.00372	0.000666672
2.832	0.01733	0.0244	0.00608	0.00805	0.00266	0.00372	0.00133
2.8336	0.02133	0.02437	0.00587	0.00804	0.00533	0.00371	0.00133
2.8352	0.02467	0.02434	0.00762	0.00803	0.00266	0.00371	0.00133
2.8368	0.024	0.02432	0.00527	0.00802	0.00533	0.0037	0.000666672
2.8384	0.02267	0.02429	0.00577	0.008	0.00333	0.0037	0.00267
2.84	0.02067	0.02426	0.00547	0.00799	0.004	0.00369	0.00133
2.8416	0.022	0.02424	0.00833	0.00798	0.00466	0.00369	0.00133
2.8432	0.028	0.02421	0.00577	0.00797	0.002	0.00368	0.000666672
2.8448	0.02333	0.02418	0.00705	0.00795	0.000666156	0.00368	0.000666672
2.8464	0.02333	0.02416	0.00639	0.00794	0.004	0.00368	0.00267
2.848	0.02933	0.02413	0.00716	0.00793	0.00266	0.00367	0.000666672
2.8496	0.02333	0.0241	0.00682	0.00792	0.000666156	0.00367	0.000666672
2.8512	0.02333	0.02408	0.00705	0.00791	0.004	0.00366	0.00133
2.8528	0.02333	0.02405	0.00597	0.00789	0.00466	0.00366	0.00133
2.8544	0.02467	0.02403	0.00672	0.00788	0.00466	0.00365	0.00267
2.856	0.02133	0.024	0.00499	0.00787	0.00266	0.00365	0.000666672
2.8576	0.028	0.02397	0.00821	0.00786	0.006	0.00364	0.00133
2.8592	0.02133	0.02395	0.00597	0.00785	0.00266	0.00364	0.000666672
2.8608	0.022	0.02392	0.00672	0.00783	0.00333	0.00364	0.00133
2.8624	0.02467	0.02389	0.0065	0.00782	0.00133	0.00363	0.00133
2.864	0.022	0.02387	0.00773	0.00781	0.002	0.00363	0.000666672
2.8656	0.024	0.02384	0.00672	0.0078	0.006	0.00362	0.00133
2.8672	0.026	0.02382	0.00716	0.00779	0.00333	0.00362	0.00267
2.8688	0.02067	0.02379	0.00577	0.00778	0.00333	0.00361	0.00133
2.8704	0.022	0.02377	0.01066	0.00776	0.006	0.00361	0.002
2.872	0.02867	0.02374	0.0075	0.00775	0.002	0.0036	0.000666672
2.8736	0.02333	0.02371	0.00547	0.00774	0.00466	0.0036	0.00133
2.8752	0.02267	0.02369	0.00821	0.00773	0.000666156	0.0036	0.000666672
2.8768	0.02733	0.02366	0.00785	0.00772	0.00266	0.00359	0.00133
2.8784	0.02067	0.02364	0.00727	0.0077	0.00333	0.00359	0.00267
2.88	0.024	0.02361	0.00785	0.00769	0.00333	0.00358	0.002
2.8816	0.02333	0.02359	0.0065	0.00768	0.00266	0.00358	0.000666672
2.8832	0.02067	0.02356	0.00959	0.00767	0.006	0.00357	0.00133
2.8848	0.022	0.02353	0.00597	0.00766	0.004	0.00357	0.00133
2.8864	0.01933	0.02351	0.00661	0.00765	0.004	0.00357	0.00133
2.888	0.02267	0.02348	0.00629	0.00764	0.00133	0.00356	0.00133
2.8896	0.02133	0.02346	0.00716	0.00762	0.004	0.00356	0.00133
2.8912	0.02067	0.02343	0.00797	0.00761	0.002	0.00355	0.002
2.8928	0.02133	0.02341	0.00762	0.0076	0.00133	0.00355	0.00133
2.8944	0.016	0.02338	0.00762	0.00759	0.00333	0.00354	0.00267
2.896	0.016	0.02336	0.00682	0.00758	0.002	0.00354	0.00133
2.8976	0.02067	0.02333	0.00527	0.00757	0.00266	0.00354	0.002
2.8992	0.01933	0.02331	0.00527	0.00755	0.00466	0.00353	0.000666672
2.9008	0.02067	0.02328	0.00705	0.00754	0.00266	0.00353	0.00133
2.9024	0.03267	0.02326	0.00557	0.00753	0.00266	0.00352	0.000666672
2.904	0.02	0.02323	0.00739	0.00752	0.004	0.00352	0.00133
2.9056	0.02267	0.02321	0.00471	0.00751	0.00133	0.00351	0.002
2.9072	0.024	0.02318	0.00809	0.0075	0.00333	0.00351	0.002
2.9088	0.02067	0.02316	0.00739	0.00749	0.002	0.00351	0.00267
2.9104	0.02333	0.02313	0.00537	0.00748	0.00466	0.0035	0.00133
2.912	0.026	0.02311	0.00762	0.00746	0.00266	0.0035	0.00267
2.9136	0.02	0.02308	0.00618	0.00745	0.00333	0.00349	0.00133
2.9152	0.01933	0.02306	0.00785	0.00744	0.00266	0.00349	0.00133
2.9168	0.022	0.02303	0.00577	0.00743	0.002	0.00349	0.000666672
2.9184	0.01867	0.02301	0.00489	0.00742	0.00466	0.00348	0.00133
2.92	0.02667	0.02298	0.00508	0.00741	0.004	0.00348	0.004
2.9216	0.02	0.02296	0.0075	0.0074	0.00333	0.00347	0.00133
2.9232	0.02867	0.02293	0.00629	0.00739	0.00533	0.00347	0.000666672
2.9248	0.024	0.02291	0.00773	0.00738	0.002	0.00346	0.00133
2.9264	0.022	0.02288	0.00444	0.00736	0.004	0.00346	0.002
2.928	0.02533	0.02286	0.00471	0.00735	0.004	0.00346	0.00133
2.9296	0.02267	0.02284	0.00567	0.00734	0.00266	0.00345	0.000666672
2.9312	0.02333	0.02281	0.00739	0.00733	0.00266	0.00345	0.000666672
2.9328	0.01867	0.02279	0.00418	0.00732	0.002	0.00344	0.002
2.9344	0.02533	0.02276	0.00629	0.00731	0.00266	0.00344	0.000666672
2.936	0.02	0.02274	0.00587	0.0073	0.002	0.00344	0.00133
2.9376	0.024	0.02271	0.00797	0.00729	0.00333	0.00343	0.00133
2.9392	0.01467	0.02269	0.00639	0.00728	0.00266	0.00343	0.00133
2.9408	0.01933	0.02267	0.0075	0.00727	0.00466	0.00342	0.00133
2.9424	0.02467	0.02264	0.00639	0.00725	0.00466	0.00342	0.00133
2.944	0.024	0.02262	0.00762	0.00724	0.00266	0.00342	0.000666672
2.9456	0.02267	0.02259	0.00527	0.00723	0.004	0.00341	0.00133
2.9472	0.03	0.02257	0.00567	0.00722	0.00266	0.00341	0.002
2.9488	0.024	0.02254	0.00694	0.00721	0.00333	0.0034	0.00133
2.9504	0.02467	0.02252	0.00682	0.0072	0.00266	0.0034	0.000666672
2.952	0.03	0.0225	0.00392	0.00719	0.00133	0.0034	0.000666672
2.9536	0.02267	0.02247	0.00629	0.00718	0.00266	0.00339	0.00133
2.9552	0.02067	0.02245	0.00672	0.00717	0.00266	0.00339	0.00133
2.9568	0.022	0.02243	0.0048	0.00716	0.00266	0.00338	0.00133
2.9584	0.01267	0.0224	0.00618	0.00715	0.004	0.00338	0.000666672
2.96	0.022	0.02238	0.00453	0.00714	0.004	0.00338	0.00133
2.9616	0.02333	0.02235	0.00435	0.00713	0.00333	0.00337	0.000666672
2.9632	0.022	0.02233	0.00661	0.00711	0.00333	0.00337	0.00133
2.9648	0.02933	0.02231	0.00518	0.0071	0.00333	0.00336	0.002
2.9664	0.02067	0.02228	0.00453	0.00709	0.00333	0.00336	0.002
2.968	0.014	0.02226	0.00567	0.00708	0.002	0.00336	0.002
2.9696	0.01667	0.02224	0.0065	0.00707	0.00333	0.00335	0.000666672
2.9712	0.02733	0.02221	0.00608	0.00706	0.00333	0.00335	0.002
2.9728	0.014	0.02219	0.00508	0.00705	0.00333	0.00334	0.000666672
2.9744	0.024	0.02216	0.00508	0.00704	0.00333	0.00334	0.00133
2.976	0.02933	0.02214	0.00401	0.00703	0.00266	0.00334	0.000666672
2.9776	0.02933	0.02212	0.00727	0.00702	0.00333	0.00333	0.000666672
2.9792	0.02533	0.02209	0.00527	0.00701	0.00266	0.00333	0.000666672
2.9808	0.026	0.02207	0.00716	0.007	0.00133	0.00332	0.002
2.9824	0.01667	0.02205	0.00821	0.00699	0.002	0.00332	0.00133
2.984	0.02267	0.02202	0.00639	0.00698	0.00466	0.00332	0.002
2.9856	0.01733	0.022	0.00587	0.00697	0.00266	0.00331	0.002
2.9872	0.022	0.02198	0.00527	0.00696	0.002	0.00331	0.002
2.9888	0.028	0.02195	0.00639	0.00695	0.004	0.00331	0.00133
2.9904	0.02733	0.02193	0.00462	0.00694	0.00266	0.0033	0.000666672
2.992	0.02267	0.02191	0.00426	0.00693	0.00333	0.0033	0.00133
2.9936	0.02733	0.02189	0.00426	0.00692	0.00133	0.00329	0.000666672
2.9952	0.02733	0.02186	0.00597	0.00691	0.00333	0.00329	0.00133
2.9968	0.01533	0.02184	0.00527	0.0069	0.00466	0.00329	0.00133
2.9984	0.018	0.02182	0.00705	0.00689	0.00333	0.00328	0.00133
3	0.024	0.02179	0.00587	0.00687	0.00133	0.00328	0.002
3.0016	0.01933	0.02177	0.00773	0.00686	0.002	0.00327	0.000666672
3.0032	0.01867	0.02175	0.00618	0.00685	0.00333	0.00327	0.000666672
3.0048	0.02333	0.02172	0.00444	0.00684	0.00266	0.00327	0.002
3.0064	0.02267	0.0217	0.00537	0.00683	0.00133	0.00326	0.002
3.008	0.02533	0.02168	0.00352	0.00682	0.00533	0.00326	0.000666672
3.0096	0.02	0.02166	0.00682	0.00681	0.002	0.00326	0.000666672
3.0112	0.01867	0.02163	0.00547	0.0068	0.00333	0.00325	0.00267
3.0128	0.02533	0.02161	0.00567	0.00679	0.002	0.00325	0.002
3.0144	0.022	0.02159	0.00508	0.00678	0.00266	0.00324	0.00267
3.016	0.016	0.02157	0.00629	0.00677	0.002	0.00324	0.00133
3.0176	0.02667	0.02154	0.00985	0.00676	0.00333	0.00324	0.000666672
3.0192	0.026	0.02152	0.00462	0.00675	0.00133	0.00323	0.000666672
3.0208	0.02067	0.0215	0.00499	0.00674	0.00533	0.00323	0.000666672
3.0224	0.022	0.02148	0.00453	0.00673	0.004	0.00323	0.00133
3.024	0.026	0.02145	0.00527	0.00672	0.00333	0.00322	0.000666672
3.0256	0.01267	0.02143	0.00537	0.00671	0.002	0.00322	0.00133
3.0272	0.01467	0.02141	0.00547	0.0067	0.00333	0.00321	0.00133
3.0288	0.02067	0.02139	0.00972	0.00669	0.002	0.00321	0.00333
3.0304	0.01933	0.02136	0.00577	0.00668	0.00133	0.00321	0.002
3.032	0.016	0.02134	0.00409	0.00667	0.00333	0.0032	0.002
3.0336	0.01333	0.02132	0.00618	0.00666	0.00333	0.0032	0.00133
3.0352	0.01733	0.0213	0.00809	0.00665	0.00333	0.0032	0.00133
3.0368	0.02	0.02127	0.00444	0.00664	0.002	0.00319	0.00133
3.0384	0.01667	0.02125	0.00453	0.00664	0.00533	0.00319	0.000666672
3.04	0.02733	0.02123	0.00597	0.00663	0.00133	0.00318	0.00133
3.0416	0.02867	0.02121	0.00785	0.00662	0.00466	0.00318	0.00133
3.0432	0.024	0.02119	0.00409	0.00661	0.00333	0.00318	0.002
3.0448	0.02067	0.02116	0.00499	0.0066	0.002	0.00317	0.000666672
3.0464	0.01267	0.02114	0.00499	0.00659	0.004	0.00317	0.000666672
3.048	0.02733	0.02112	0.00727	0.00658	0.00133	0.00317	0.000666672
3.0496	0.022	0.0211	0.00409	0.00657	0.00266	0.00316	0.00133
3.0512	0.016	0.02108	0.00639	0.00656	0.00333	0.00316	0.002
3.0528	0.02067	0.02105	0.00489	0.00655	0.00466	0.00316	0.000666672
3.0544	0.018	0.02103	0.00629	0.00654	0.00266	0.00315	0.00133
3.056	0.02267	0.02101	0.0048	0.00653	0.002	0.00315	0.002
3.0576	0.02067	0.02099	0.00444	0.00652	0.004	0.00314	0.000666672
3.0592	0.01733	0.02097	0.00418	0.00651	0.00266	0.00314	0.000666672
3.0608	0.01467	0.02094	0.00537	0.0065	0.002	0.00314	0.00133
3.0624	0.02067	0.02092	0.00557	0.00649	0.00466	0.00313	0.00133
3.064	0.02667	0.0209	0.00661	0.00648	0.00466	0.00313	0.00267
3.0656	0.014	0.02088	0.00453	0.00647	0.00266	0.00313	0.000666672
3.0672	0.02	0.02086	0.00608	0.00646	0.00333	0.00312	0.00133
3.0688	0.01933	0.02084	0.00639	0.00645	0.004	0.00312	0.00133
3.0704	0.024	0.02081	0.00508	0.00644	0.00333	0.00312	0.00133
3.072	0.014	0.02079	0.00557	0.00643	0.002	0.00311	0.002
3.0736	0.01533	0.02077	0.00444	0.00642	0.00133	0.00311	0.000666672
3.0752	0.02267	0.02075	0.00426	0.00641	0.004	0.00311	0.000666672
3.0768	0.02	0.02073	0.0036	0.0064	0.00266	0.0031	0.00133
3.0784	0.01733	0.02071	0.00567	0.0064	0.004	0.0031	0.00133
3.08	0.01867	0.02069	0.00489	0.00639	0.004	0.00309	0.002
3.0816	0.02333	0.02066	0.00727	0.00638	0.00266	0.00309	0.00133
3.0832	0.01667	0.02064	0.00537	0.00637	0.00133	0.00309	0.002
3.0848	0.01533	0.02062	0.00527	0.00636	0.004	0.00308	0.002
3.0864	0.02333	0.0206	0.00418	0.00635	0.000666156	0.00308	0.000666672
3.088	0.01867	0.02058	0.00392	0.00634	0.00133	0.00308	0.00133
3.0896	0.02333	0.02056	0.00537	0.00633	0.00333	0.00307	0.00133
3.0912	0.024	0.02054	0.00567	0.00632	0.00133	0.00307	0.00133
3.0928	0.02667	0.02051	0.00508	0.00631	0.00266	0.00307	0.00133
3.0944	0.026	0.02049	0.00567	0.0063	0.00466	0.00306	0.00133
3.096	0.01667	0.02047	0.00376	0.00629	0.00533	0.00306	0.00267
3.0976	0.022	0.02045	0.00537	0.00628	0.00333	0.00306	0.000666672
3.0992	0.01933	0.02043	0.00435	0.00628	0.00733	0.00305	0.00133
3.1008	0.012	0.02041	0.00608	0.00627	0.00266	0.00305	0.000666672
3.1024	0.02333	0.02039	0.00426	0.00626	0.00333	0.00305	0.00267
3.104	0.01533	0.02037	0.00471	0.00625	0.00466	0.00304	0.000666672
3.1056	0.01933	0.02035	0.00629	0.00624	0.00333	0.00304	0.000666672
3.1072	0.01933	0.02033	0.0065	0.00623	0.004	0.00304	0.00133
3.1088	0.024	0.0203	0.00321	0.00622	0.00133	0.00303	0.00133
3.1104	0.02333	0.02028	0.00418	0.00621	0.00133	0.00303	0.002
3.112	0.01533	0.02026	0.00762	0.0062	0.00666	0.00303	0.000666672
3.1136	0.02133	0.02024	0.00453	0.00619	0.00333	0.00302	0.00133
3.1152	0.018	0.02022	0.00527	0.00618	0.00333	0.00302	0.00133
3.1168	0.014	0.0202	0.00527	0.00618	0.002	0.00302	0.00133
3.1184	0.01533	0.02018	0.00547	0.00617	0.00133	0.00301	0.00267
3.12	0.02333	0.02016	0.00489	0.00616	0.00333	0.00301	0.00333
3.1216	0.024	0.02014	0.00435	0.00615	0.00266	0.003	0.00133
3.1232	0.014	0.02012	0.00462	0.00614	0.000666156	0.003	0.002
3.1248	0.01333	0.0201	0.00567	0.00613	0.00266	0.003	0.000666672
3.1264	0.01533	0.02008	0.00716	0.00612	0.002	0.00299	0.000666672
3.128	0.02	0.02006	0.00567	0.00611	0.004	0.00299	0.00267
3.1296	0.02133	0.02004	0.00508	0.0061	0.002	0.00299	0.00133
3.1312	0.02067	0.02002	0.00537	0.00609	0.00133	0.00298	0.00267
3.1328	0.01533	0.01999	0.00384	0.00609	0.00133	0.00298	0.000666672
3.1344	0.016	0.01997	0.00629	0.00608	0.004	0.00298	0.00133
3.136	0.016	0.01995	0.00527	0.00607	0.004	0.00297	0.00133
3.1376	0.02133	0.01993	0.00518	0.00606	0.00133	0.00297	0.00133
3.1392	0.02333	0.01991	0.00462	0.00605	0.00133	0.00297	0.00133
3.1408	0.02133	0.01989	0.0036	0.00604	0.002	0.00296	0.00133
3.1424	0.01733	0.01987	0.00639	0.00603	0.00133	0.00296	0.000666672
3.144	0.02133	0.01985	0.0065	0.00602	0.00266	0.00296	0.00133
3.1456	0.016	0.01983	0.00639	0.00602	0.00266	0.00295	0.000666672
3.1472	0.02133	0.01981	0.00499	0.00601	0.00333	0.00295	0.00133
3.1488	0.02	0.01979	0.00418	0.006	0.00266	0.00295	0.00133
3.1504	0.02467	0.01977	0.00462	0.00599	0.002	0.00294	0.000666672
3.152	0.02067	0.01975	0.00392	0.00598	0.00133	0.00294	0.000666672
3.1536	0.014	0.01973	0.00453	0.00597	0.002	0.00294	0.000666672
3.1552	0.02333	0.01971	0.00618	0.00596	0.00266	0.00293	0.00133
3.1568	0.02067	0.01969	0.00489	0.00595	0.00266	0.00293	0.000666672
3.1584	0.026	0.01967	0.00392	0.00595	0.00266	0.00293	0.000666672
3.16	0.02067	0.01965	0.00639	0.00594	0.00133	0.00292	0.00133
3.1616	0.02067	0.01963	0.00489	0.00593	0.000666156	0.00292	0.000666672
3.1632	0.02	0.01961	0.00508	0.00592	0.002	0.00292	0.00133
3.1648	0.01533	0.01959	0.00597	0.00591	0.002	0.00292	0.000666672
3.1664	0.01867	0.01957	0.00392	0.0059	0.00266	0.00291	0.002
3.168	0.016	0.01955	0.00682	0.00589	0.004	0.00291	0.000666672
3.1696	0.01867	0.01953	0.0048	0.00589	0.002	0.00291	0.002
3.1712	0.01333	0.01951	0.00426	0.00588	0.000666156	0.0029	0.000666672
3.1728	0.02	0.01949	0.00435	0.00587	0.00333	0.0029	0.00267
3.1744	0.02	0.01947	0.00597	0.00586	0.004	0.0029	0.00133
3.176	0.022	0.01945	0.00527	0.00585	0.00266	0.00289	0.000666672
3.1776	0.01667	0.01943	0.00453	0.00584	0.00333	0.00289	0.00133
3.1792	0.01333	0.01941	0.00527	0.00584	0.00266	0.00289	0.00267
3.1808	0.02267	0.01939	0.00608	0.00583	0.00799	0.00288	0.00133
3.1824	0.01667	0.01937	0.00435	0.00582	0.00266	0.00288	0.00133
3.184	0.01267	0.01935	0.00537	0.00581	0.00333	0.00288	0.000666672
3.1856	0.01933	0.01934	0.00537	0.0058	0.004	0.00287	0.00133
3.1872	0.018	0.01932	0.00527	0.00579	0.00266	0.00287	0.00133
3.1888	0.018	0.0193	0.00489	0.00579	0.00133	0.00287	0.00133
3.1904	0.02267	0.01928	0.00453	0.00578	0.00266	0.00286	0.000666672
3.192	0.02067	0.01926	0.00376	0.00577	0.00333	0.00286	0.00133
3.1936	0.02	0.01924	0.00352	0.00576	0.00333	0.00286	0.00133
[truncated: 504 more rows]

## Sheet: Fig. 3b
Carrier density (cm-3)	7.2 × 1014		1.7 × 1015		4.6 × 1015		1.1 × 1016
Time (μs)	Normalized PL intensity (a.u.)
	TRPL	Fitting result	TRPL	Fitting result	TRPL	Fitting result	TRPL	Fitting result
0	0.94533	0.99912	0.98734	0.99814	0.99001	0.99641	0.94603	0.99149
0.0016	0.96134	0.99825	0.94601	0.99628	0.96401	0.99283	0.96136	0.98308
0.0032	0.90933	0.99737	0.93333	0.99443	0.972	0.98928	0.97603	0.97478
0.0048	0.93466	0.9965	0.99333	0.99259	0.94001	0.98574	0.95803	0.96658
0.0064	0.91332	0.99563	0.94201	0.99075	0.95666	0.98223	0.91805	0.95849
0.008	0.95066	0.99476	0.97867	0.98891	0.97933	0.97873	0.92271	0.9505
0.0096	0.94868	0.99389	0.96466	0.98708	0.97399	0.97525	0.88475	0.94261
0.0112	0.91734	0.99302	0.96201	0.98526	0.922	0.97179	0.87741	0.93482
0.0128	0.88334	0.99215	0.94267	0.98344	0.90467	0.96834	0.91472	0.92712
0.0144	0.898	0.99128	0.95334	0.98162	0.93733	0.96492	0.87876	0.91951
0.016	0.91799	0.99042	0.97334	0.97981	0.916	0.96151	0.85942	0.912
0.0176	0.924	0.98955	0.93733	0.97801	0.90201	0.95812	0.8914	0.90459
0.0192	0.94333	0.98869	0.92668	0.97621	0.88067	0.95475	0.82612	0.89726
0.0208	0.90201	0.98783	0.91332	0.97442	0.95066	0.9514	0.8401	0.89002
0.0224	0.94799	0.98697	0.91533	0.97263	0.90533	0.94807	0.81745	0.88287
0.024	0.92533	0.98611	0.94733	0.97084	0.86801	0.94475	0.87408	0.8758
0.0256	0.91	0.98525	0.95868	0.96906	0.90334	0.94145	0.81745	0.86882
0.0272	0.93001	0.98439	0.87866	0.96728	0.91934	0.93816	0.81613	0.86192
0.0288	0.88399	0.98353	0.876	0.96551	0.87733	0.9349	0.77948	0.8551
0.0304	0.92933	0.98268	0.89533	0.96375	0.84067	0.93165	0.78947	0.84836
0.032	0.88067	0.98182	0.95733	0.96199	0.86933	0.92842	0.73618	0.8417
0.0336	0.91134	0.98097	0.92333	0.96023	0.924	0.9252	0.71685	0.83512
0.0352	0.86734	0.98012	0.87333	0.95848	0.82601	0.922	0.74551	0.82862
0.0368	0.91399	0.97927	0.96401	0.95673	0.87467	0.91882	0.75016	0.82219
0.0384	0.94868	0.97842	0.91533	0.95499	0.872	0.91565	0.71885	0.81584
0.04	0.90533	0.97757	0.91399	0.95325	0.882	0.9125	0.72151	0.80956
0.0416	0.88932	0.97672	0.88932	0.95152	0.89267	0.90937	0.69421	0.80335
0.0432	0.89933	0.97587	0.91067	0.94979	0.84999	0.90625	0.71753	0.79722
0.0448	0.92133	0.97503	0.92866	0.94807	0.85533	0.90315	0.71753	0.79115
0.0464	0.88601	0.97418	0.906	0.94635	0.85533	0.90006	0.70686	0.78515
0.048	0.88932	0.97334	0.906	0.94464	0.81732	0.89699	0.71218	0.77922
0.0496	0.91799	0.9725	0.91799	0.94293	0.83267	0.89394	0.71619	0.77336
0.0512	0.89867	0.97166	0.906	0.94123	0.87666	0.8909	0.69088	0.76756
0.0528	0.84866	0.97082	0.88533	0.93953	0.87333	0.88788	0.67289	0.76183
0.0544	0.882	0.96998	0.85799	0.93783	0.85733	0.88487	0.68021	0.75616
0.056	0.89	0.96914	0.94333	0.93614	0.80267	0.88188	0.67089	0.75056
0.0576	0.89066	0.9683	0.89533	0.93445	0.81667	0.8789	0.67355	0.74501
0.0592	0.90467	0.96747	0.93267	0.93277	0.81601	0.87594	0.70819	0.73953
0.0608	0.93001	0.96663	0.85267	0.93109	0.804	0.87299	0.66489	0.73411
0.0624	0.876	0.9658	0.92668	0.92942	0.79133	0.87005	0.65822	0.72875
0.064	0.88399	0.96496	0.926	0.92775	0.79467	0.86714	0.65089	0.72344
0.0656	0.91	0.96413	0.898	0.92609	0.78799	0.86423	0.65623	0.7182
0.0672	0.856	0.9633	0.89	0.92443	0.80334	0.86134	0.64157	0.71301
0.0688	0.91134	0.96247	0.86066	0.92278	0.78333	0.85847	0.62159	0.70787
0.0704	0.89066	0.96164	0.82866	0.92113	0.79533	0.85561	0.62426	0.7028
0.072	0.92668	0.96082	0.82133	0.91948	0.76668	0.85276	0.62091	0.69777
0.0736	0.88601	0.95999	0.836	0.91784	0.81133	0.84993	0.63225	0.6928
0.0752	0.86466	0.95916	0.84399	0.9162	0.796	0.84711	0.57362	0.68788
0.0768	0.88667	0.95834	0.89533	0.91457	0.81799	0.84431	0.63158	0.68302
0.0784	0.85866	0.95752	0.91533	0.91294	0.80001	0.84152	0.58761	0.6782
0.08	0.866	0.9567	0.898	0.91131	0.76801	0.83874	0.62492	0.67344
0.0816	0.85933	0.95587	0.85799	0.90969	0.76867	0.83598	0.61825	0.66873
0.0832	0.91332	0.95505	0.87666	0.90808	0.76734	0.83323	0.61293	0.66406
0.0848	0.86533	0.95423	0.87999	0.90647	0.80667	0.83049	0.5996	0.65945
0.0864	0.89933	0.95342	0.85333	0.90486	0.80867	0.82777	0.5956	0.65488
0.088	0.89132	0.9526	0.876	0.90326	0.78799	0.82506	0.60094	0.65036
0.0896	0.88667	0.95178	0.86866	0.90166	0.77067	0.82237	0.57695	0.64589
0.0912	0.86801	0.95097	0.86533	0.90006	0.74134	0.81968	0.56496	0.64146
0.0928	0.84999	0.95016	0.81467	0.89847	0.72933	0.81701	0.59626	0.63707
0.0944	0.88733	0.94934	0.87	0.89689	0.75467	0.81436	0.53631	0.63274
0.096	0.882	0.94853	0.86133	0.89531	0.708	0.81171	0.55163	0.62844
0.0976	0.86866	0.94772	0.80867	0.89373	0.79133	0.80908	0.53297	0.62419
0.0992	0.916	0.94691	0.82067	0.89215	0.708	0.80646	0.5523	0.61999
0.1008	0.84933	0.9461	0.85733	0.89058	0.78533	0.80386	0.56763	0.61582
0.1024	0.85666	0.94529	0.84067	0.88902	0.718	0.80127	0.53364	0.6117
0.104	0.89066	0.94449	0.852	0.88746	0.724	0.79869	0.52831	0.60762
0.1056	0.83933	0.94368	0.81	0.8859	0.73133	0.79612	0.54031	0.60357
0.1072	0.83466	0.94288	0.78867	0.88435	0.724	0.79356	0.52499	0.59957
0.1088	0.86466	0.94207	0.86667	0.8828	0.73733	0.79102	0.51565	0.59561
0.1104	0.85933	0.94127	0.80533	0.88125	0.71467	0.78849	0.49767	0.59169
0.112	0.85466	0.94047	0.82934	0.87971	0.71267	0.78597	0.49167	0.5878
0.1136	0.89267	0.93967	0.82	0.87817	0.71467	0.78346	0.49034	0.58396
0.1152	0.85733	0.93887	0.848	0.87664	0.74733	0.78097	0.49834	0.58015
0.1168	0.85933	0.93807	0.822	0.87511	0.72667	0.77848	0.50366	0.57638
0.1184	0.898	0.93727	0.85466	0.87359	0.75001	0.77601	0.52165	0.57264
0.12	0.88667	0.93648	0.82734	0.87207	0.72534	0.77355	0.49034	0.56895
0.1216	0.852	0.93568	0.82601	0.87055	0.74599	0.7711	0.47235	0.56528
0.1232	0.89066	0.93489	0.82334	0.86904	0.69	0.76867	0.52365	0.56166
0.1248	0.85666	0.93409	0.84533	0.86753	0.69601	0.76624	0.47701	0.55806
0.1264	0.888	0.9333	0.81866	0.86602	0.732	0.76383	0.49034	0.5545
0.128	0.91332	0.93251	0.77134	0.86452	0.72267	0.76143	0.47701	0.55098
0.1296	0.86334	0.93172	0.82466	0.86302	0.68867	0.75903	0.46902	0.54749
0.1312	0.85267	0.93093	0.83067	0.86153	0.69401	0.75665	0.45304	0.54403
0.1328	0.90467	0.93014	0.81	0.86004	0.69866	0.75429	0.45036	0.5406
0.1344	0.82801	0.92935	0.83733	0.85855	0.728	0.75193	0.48968	0.53721
0.136	0.86133	0.92856	0.80067	0.85707	0.70067	0.74958	0.46635	0.53385
0.1376	0.85466	0.92778	0.79933	0.85559	0.63534	0.74725	0.44836	0.53052
0.1392	0.89267	0.92699	0.81267	0.85412	0.66333	0.74492	0.47435	0.52722
0.1408	0.85933	0.92621	0.79666	0.85265	0.70933	0.74261	0.45437	0.52395
0.1424	0.85333	0.92543	0.75001	0.85118	0.67733	0.7403	0.47501	0.52071
0.144	0.84933	0.92465	0.79467	0.84972	0.67133	0.73801	0.43771	0.51751
0.1456	0.86	0.92387	0.804	0.84826	0.65534	0.73573	0.45236	0.51433
0.1472	0.90533	0.92309	0.81	0.8468	0.65001	0.73346	0.48301	0.51118
0.1488	0.85267	0.92231	0.80067	0.84535	0.70266	0.7312	0.43171	0.50806
0.1504	0.87333	0.92153	0.80867	0.8439	0.67133	0.72894	0.44171	0.50496
0.152	0.90201	0.92075	0.784	0.84246	0.69866	0.7267	0.45703	0.5019
0.1536	0.83466	0.91998	0.77934	0.84101	0.658	0.72447	0.43371	0.49886
0.1552	0.814	0.9192	0.82	0.83958	0.63666	0.72225	0.43704	0.49585
0.1568	0.79066	0.91843	0.76734	0.83814	0.65201	0.72004	0.45437	0.49287
0.1584	0.84999	0.91765	0.77533	0.83671	0.67001	0.71785	0.42572	0.48992
0.16	0.82	0.91688	0.80933	0.83529	0.69334	0.71566	0.43771	0.48699
0.1616	0.86066	0.91611	0.80067	0.83386	0.65733	0.71348	0.4497	0.48409
0.1632	0.82801	0.91534	0.76267	0.83244	0.66867	0.71131	0.3924	0.48121
0.1648	0.80199	0.91457	0.77667	0.83103	0.61533	0.70915	0.42772	0.47836
0.1664	0.854	0.9138	0.79333	0.82962	0.64133	0.707	0.40306	0.47553
0.168	0.87934	0.91304	0.76734	0.82821	0.654	0.70486	0.41039	0.47273
0.1696	0.86533	0.91227	0.78533	0.8268	0.62266	0.70273	0.40639	0.46995
0.1712	0.87934	0.91151	0.748	0.8254	0.62401	0.7006	0.40373	0.4672
0.1728	0.84333	0.91074	0.75734	0.824	0.63266	0.69849	0.43038	0.46447
0.1744	0.83401	0.90998	0.784	0.82261	0.646	0.69639	0.37775	0.46177
0.176	0.88601	0.90922	0.80734	0.82122	0.61734	0.6943	0.4024	0.45909
0.1776	0.84533	0.90845	0.78734	0.81983	0.60999	0.69222	0.40439	0.45643
0.1792	0.83067	0.90769	0.74733	0.81845	0.61066	0.69014	0.37375	0.4538
0.1808	0.82	0.90693	0.72267	0.81707	0.634	0.68808	0.39441	0.45119
0.1824	0.81866	0.90617	0.76066	0.81569	0.62066	0.68602	0.37109	0.4486
0.184	0.89401	0.90542	0.80199	0.81432	0.65866	0.68398	0.39706	0.44603
0.1856	0.83733	0.90466	0.78734	0.81295	0.63266	0.68194	0.37574	0.44348
0.1872	0.836	0.9039	0.77466	0.81158	0.60934	0.67991	0.38707	0.44096
0.1888	0.83867	0.90315	0.76333	0.81022	0.59666	0.67789	0.41573	0.43846
0.1904	0.81467	0.9024	0.75934	0.80886	0.64333	0.67588	0.40773	0.43598
0.192	0.82734	0.90164	0.74334	0.8075	0.56666	0.67388	0.37442	0.43352
0.1936	0.81601	0.90089	0.72201	0.80615	0.60201	0.67189	0.36709	0.43108
0.1952	0.83933	0.90014	0.78466	0.8048	0.634	0.6699	0.35643	0.42866
0.1968	0.814	0.89939	0.74667	0.80345	0.61267	0.66793	0.3551	0.42626
0.1984	0.84267	0.89864	0.73133	0.80211	0.61134	0.66596	0.3491	0.42388
0.2	0.83733	0.89789	0.776	0.80077	0.61866	0.66401	0.37242	0.42152
0.2016	0.87467	0.89714	0.74134	0.79944	0.61666	0.66206	0.36909	0.41919
0.2032	0.81601	0.8964	0.76	0.7981	0.584	0.66012	0.3551	0.41687
0.2048	0.85666	0.89565	0.75667	0.79677	0.588	0.65818	0.37442	0.41457
0.2064	0.83733	0.89491	0.77533	0.79545	0.60067	0.65626	0.36043	0.41228
0.208	0.87267	0.89416	0.75334	0.79412	0.58533	0.65435	0.36975	0.41002
0.2096	0.85533	0.89342	0.74599	0.7928	0.59267	0.65244	0.3531	0.40778
0.2112	0.82801	0.89268	0.72067	0.79149	0.60267	0.65054	0.32512	0.40555
0.2128	0.814	0.89194	0.73	0.79018	0.61533	0.64865	0.35443	0.40334
0.2144	0.814	0.8912	0.73067	0.78887	0.61199	0.64677	0.35709	0.40115
0.216	0.83267	0.89046	0.75866	0.78756	0.596	0.6449	0.3411	0.39898
0.2176	0.80601	0.88972	0.716	0.78626	0.61666	0.64303	0.34777	0.39683
0.2192	0.80667	0.88898	0.73467	0.78496	0.56	0.64117	0.32911	0.39469
0.2208	0.79401	0.88824	0.72133	0.78366	0.58867	0.63932	0.33044	0.39257
0.2224	0.808	0.88751	0.77067	0.78236	0.54534	0.63748	0.37642	0.39047
0.224	0.79533	0.88677	0.72867	0.78107	0.58666	0.63565	0.36443	0.38838
0.2256	0.79666	0.88604	0.69267	0.77979	0.59067	0.63382	0.33844	0.38631
0.2272	0.86401	0.88531	0.73267	0.7785	0.58133	0.632	0.33844	0.38426
0.2288	0.82934	0.88457	0.74266	0.77722	0.56334	0.63019	0.3531	0.38222
0.2304	0.812	0.88384	0.75866	0.77594	0.58601	0.62839	0.32046	0.3802
0.232	0.82601	0.88311	0.73666	0.77467	0.58999	0.6266	0.35976	0.3782
0.2336	0.84133	0.88238	0.72667	0.7734	0.55534	0.62481	0.32378	0.37621
0.2352	0.86334	0.88166	0.71267	0.77213	0.55799	0.62303	0.32844	0.37424
0.2368	0.84666	0.88093	0.71666	0.77086	0.55333	0.62126	0.32311	0.37228
0.2384	0.75866	0.8802	0.72601	0.7696	0.54133	0.61949	0.31579	0.37034
0.24	0.78867	0.87948	0.748	0.76834	0.566	0.61774	0.34977	0.36841
0.2416	0.80334	0.87875	0.71134	0.76708	0.546	0.61599	0.31713	0.3665
0.2432	0.774	0.87803	0.72	0.76583	0.554	0.61424	0.30247	0.3646
0.2448	0.82601	0.8773	0.69733	0.76458	0.60067	0.61251	0.31579	0.36272
0.2464	0.79533	0.87658	0.75934	0.76333	0.55534	0.61078	0.30247	0.36085
0.248	0.81866	0.87586	0.68267	0.76209	0.56933	0.60906	0.33111	0.35899
0.2496	0.81267	0.87514	0.72333	0.76085	0.55599	0.60735	0.31645	0.35716
0.2512	0.79401	0.87442	0.728	0.75961	0.56466	0.60564	0.29847	0.35533
0.2528	0.82666	0.8737	0.72667	0.75837	0.568	0.60394	0.29513	0.35352
0.2544	0.80133	0.87298	0.72	0.75714	0.54201	0.60225	0.28647	0.35172
0.256	0.78867	0.87227	0.67467	0.75591	0.52933	0.60057	0.31579	0.34994
0.2576	0.82466	0.87155	0.71267	0.75469	0.55799	0.59889	0.30912	0.34817
0.2592	0.83733	0.87083	0.72067	0.75346	0.54067	0.59722	0.32645	0.34641
0.2608	0.82	0.87012	0.67866	0.75224	0.548	0.59556	0.28381	0.34466
0.2624	0.77667	0.86941	0.7	0.75103	0.58734	0.5939	0.29847	0.34293
0.264	0.80601	0.86869	0.72667	0.74981	0.54667	0.59225	0.27781	0.34122
0.2656	0.836	0.86798	0.73334	0.7486	0.52801	0.59061	0.29913	0.33951
0.2672	0.78799	0.86727	0.70933	0.74739	0.57334	0.58897	0.28581	0.33782
0.2688	0.808	0.86656	0.67066	0.74619	0.53467	0.58734	0.30912	0.33614
0.2704	0.79267	0.86585	0.69267	0.74498	0.53533	0.58572	0.31046	0.33447
0.272	0.73	0.86514	0.712	0.74378	0.53933	0.5841	0.29048	0.33282
0.2736	0.80867	0.86444	0.712	0.74259	0.53867	0.58249	0.29513	0.33117
0.2752	0.80466	0.86373	0.68867	0.74139	0.508	0.58089	0.28181	0.32954
0.2768	0.80133	0.86302	0.70533	0.7402	0.53867	0.5793	0.3058	0.32792
0.2784	0.784	0.86232	0.71134	0.73901	0.53933	0.57771	0.30247	0.32632
0.28	0.74933	0.86161	0.71401	0.73783	0.55067	0.57612	0.27848	0.32472
0.2816	0.782	0.86091	0.67001	0.73664	0.53933	0.57455	0.27048	0.32314
0.2832	0.78601	0.86021	0.65466	0.73547	0.51667	0.57298	0.28581	0.32157
0.2848	0.78266	0.85951	0.666	0.73429	0.51134	0.57141	0.28848	0.32001
0.2864	0.758	0.85881	0.69201	0.73311	0.482	0.56986	0.30313	0.31846
0.288	0.79666	0.85811	0.718	0.73194	0.50267	0.5683	0.27981	0.31692
0.2896	0.79533	0.85741	0.65999	0.73077	0.52334	0.56676	0.28181	0.31539
0.2912	0.75266	0.85671	0.68933	0.72961	0.51333	0.56522	0.27649	0.31388
0.2928	0.75533	0.85601	0.67401	0.72844	0.52534	0.56369	0.2505	0.31237
0.2944	0.78601	0.85531	0.68933	0.72728	0.53067	0.56216	0.29913	0.31088
0.296	0.812	0.85462	0.69601	0.72613	0.48133	0.56064	0.25783	0.30939
0.2976	0.76133	0.85392	0.69601	0.72497	0.51	0.55913	0.25783	0.30792
0.2992	0.79133	0.85323	0.69733	0.72382	0.50467	0.55762	0.27715	0.30646
0.3008	0.78066	0.85254	0.65534	0.72267	0.514	0.55612	0.27848	0.30501
0.3024	0.80199	0.85184	0.678	0.72152	0.49866	0.55463	0.26249	0.30357
0.304	0.81067	0.85115	0.69667	0.72038	0.51134	0.55314	0.26715	0.30213
0.3056	0.78001	0.85046	0.63467	0.71924	0.526	0.55165	0.26249	0.30071
0.3072	0.808	0.84977	0.67934	0.7181	0.50667	0.55017	0.23784	0.2993
0.3088	0.77333	0.84908	0.686	0.71696	0.456	0.5487	0.26782	0.2979
0.3104	0.81467	0.8484	0.64534	0.71583	0.53467	0.54724	0.27248	0.29651
0.312	0.75266	0.84771	0.67133	0.7147	0.48333	0.54578	0.28781	0.29512
0.3136	0.80601	0.84702	0.67201	0.71357	0.49866	0.54432	0.26515	0.29375
0.3152	0.78867	0.84634	0.65267	0.71245	0.50267	0.54287	0.26183	0.29239
0.3168	0.80267	0.84565	0.64667	0.71132	0.51067	0.54143	0.23984	0.29104
0.3184	0.78666	0.84497	0.63467	0.7102	0.50067	0.54	0.24717	0.28969
0.32	0.76934	0.84428	0.69534	0.70909	0.54534	0.53856	0.24184	0.28836
0.3216	0.76267	0.8436	0.664	0.70797	0.47667	0.53714	0.25183	0.28703
0.3232	0.79533	0.84292	0.68333	0.70686	0.49667	0.53572	0.25517	0.28571
0.3248	0.748	0.84224	0.68666	0.70575	0.45667	0.5343	0.23451	0.28441
0.3264	0.812	0.84156	0.69267	0.70464	0.49	0.5329	0.27914	0.28311
0.328	0.76133	0.84088	0.66867	0.70354	0.50333	0.53149	0.26383	0.28182
0.3296	0.79866	0.8402	0.664	0.70244	0.46466	0.53009	0.2605	0.28054
0.3312	0.77867	0.83952	0.65999	0.70134	0.484	0.5287	0.24917	0.27927
0.3328	0.76066	0.83885	0.676	0.70024	0.46267	0.52732	0.26249	0.278
0.3344	0.77867	0.83817	0.67201	0.69915	0.50133	0.52593	0.25849	0.27675
0.336	0.78066	0.8375	0.66533	0.69805	0.46334	0.52456	0.24917	0.2755
0.3376	0.74266	0.83682	0.62799	0.69697	0.49133	0.52319	0.24783	0.27426
0.3392	0.76466	0.83615	0.654	0.69588	0.47333	0.52182	0.2545	0.27303
0.3408	0.77734	0.83548	0.68467	0.6948	0.48333	0.52046	0.22385	0.27181
0.3424	0.77533	0.8348	0.64067	0.69371	0.42067	0.51911	0.23251	0.2706
0.344	0.77466	0.83413	0.62934	0.69263	0.48133	0.51776	0.23585	0.26939
0.3456	0.70533	0.83346	0.65001	0.69156	0.45333	0.51642	0.23651	0.26819
0.3472	0.81	0.83279	0.62934	0.69048	0.45267	0.51508	0.23851	0.267
0.3488	0.78333	0.83212	0.60067	0.68941	0.46466	0.51374	0.25183	0.26582
0.3504	0.79	0.83146	0.63666	0.68834	0.498	0.51241	0.2465	0.26465
0.352	0.776	0.83079	0.638	0.68728	0.49133	0.51109	0.22851	0.26348
0.3536	0.75533	0.83012	0.65534	0.68621	0.48333	0.50977	0.23718	0.26232
0.3552	0.76133	0.82946	0.65534	0.68515	0.46933	0.50846	0.23384	0.26117
0.3568	0.74199	0.82879	0.63133	0.68409	0.47134	0.50715	0.22652	0.26003
0.3584	0.76934	0.82813	0.60934	0.68304	0.46866	0.50585	0.24184	0.25889
0.36	0.738	0.82747	0.63733	0.68198	0.45733	0.50455	0.21186	0.25777
0.3616	0.78266	0.8268	0.68933	0.68093	0.43333	0.50326	0.23184	0.25664
0.3632	0.73	0.82614	0.62401	0.67988	0.46201	0.50197	0.23317	0.25553
0.3648	0.74933	0.82548	0.62533	0.67883	0.466	0.50068	0.21252	0.25442
0.3664	0.78333	0.82482	0.63933	0.67779	0.46334	0.49941	0.23118	0.25332
0.368	0.80601	0.82416	0.60999	0.67675	0.46134	0.49813	0.22719	0.25223
0.3696	0.77201	0.8235	0.65267	0.67571	0.432	0.49686	0.23118	0.25115
0.3712	0.70266	0.82284	0.59534	0.67467	0.44933	0.4956	0.21986	0.25007
0.3728	0.79533	0.82219	0.62134	0.67363	0.47001	0.49434	0.23118	0.249
0.3744	0.76599	0.82153	0.61601	0.6726	0.43733	0.49309	0.21786	0.24793
0.376	0.78266	0.82088	0.58133	0.67157	0.45133	0.49184	0.22652	0.24688
0.3776	0.79133	0.82022	0.654	0.67054	0.46334	0.49059	0.19786	0.24582
0.3792	0.76533	0.81957	0.62266	0.66952	0.446	0.48935	0.21052	0.24478
0.3808	0.774	0.81891	0.66467	0.66849	0.43466	0.48812	0.21585	0.24374
0.3824	0.77466	0.81826	0.62	0.66747	0.47533	0.48689	0.21652	0.24271
0.384	0.77934	0.81761	0.61533	0.66645	0.43667	0.48566	0.20186	0.24169
0.3856	0.77001	0.81696	0.62799	0.66544	0.40933	0.48444	0.22851	0.24067
0.3872	0.71934	0.81631	0.61734	0.66442	0.42867	0.48322	0.22518	0.23966
0.3888	0.77266	0.81566	0.62134	0.66341	0.45133	0.48201	0.20453	0.23865
0.3904	0.75001	0.81501	0.57667	0.6624	0.46401	0.4808	0.21652	0.23765
0.392	0.77466	0.81436	0.66333	0.66139	0.42466	0.4796	0.19121	0.23666
0.3936	0.71934	0.81372	0.62066	0.66039	0.45867	0.4784	0.22518	0.23567
0.3952	0.74867	0.81307	0.60999	0.65939	0.43466	0.4772	0.20586	0.23469
0.3968	0.74266	0.81243	0.62799	0.65839	0.444	0.47601	0.20652	0.23372
0.3984	0.75734	0.81178	0.59467	0.65739	0.41266	0.47483	0.2052	0.23275
0.4	0.764	0.81114	0.618	0.65639	0.44266	0.47365	0.20254	0.23179
0.4016	0.76133	0.81049	0.62934	0.6554	0.426	0.47247	0.21252	0.23083
0.4032	0.73932	0.80985	0.578	0.65441	0.41866	0.4713	0.19786	0.22988
0.4048	0.76867	0.80921	0.60999	0.65342	0.446	0.47013	0.2012	0.22894
0.4064	0.76	0.80857	0.61533	0.65243	0.436	0.46897	0.20186	0.228
0.408	0.71333	0.80793	0.59399	0.65145	0.446	0.46781	0.21453	0.22706
0.4096	0.77201	0.80729	0.58533	0.65046	0.43333	0.46665	0.1952	0.22614
0.4112	0.74199	0.80665	0.56734	0.64948	0.434	0.4655	0.21852	0.22521
0.4128	0.76734	0.80601	0.56534	0.6485	0.40666	0.46435	0.20853	0.2243
0.4144	0.75533	0.80538	0.60134	0.64753	0.408	0.46321	0.18987	0.22339
0.416	0.712	0.80474	0.62733	0.64655	0.40734	0.46207	0.18121	0.22248
0.4176	0.71533	0.8041	0.59867	0.64558	0.41333	0.46094	0.21319	0.22158
0.4192	0.76668	0.80347	0.58601	0.64461	0.43801	0.45981	0.2072	0.22069
0.4208	0.77067	0.80283	0.62799	0.64365	0.43466	0.45868	0.19853	0.2198
0.4224	0.738	0.8022	0.63666	0.64268	0.428	0.45756	0.19653	0.21892
0.424	0.70333	0.80157	0.574	0.64172	0.40066	0.45644	0.19254	0.21804
0.4256	0.76333	0.80094	0.58466	0.64076	0.40466	0.45533	0.19786	0.21717
0.4272	0.73467	0.80031	0.56933	0.6398	0.45267	0.45422	0.19121	0.2163
0.4288	0.74266	0.79968	0.57534	0.63884	0.41733	0.45311	0.17321	0.21544
0.4304	0.72067	0.79905	0.64	0.63789	0.39666	0.45201	0.21519	0.21458
0.432	0.74134	0.79842	0.59133	0.63694	0.35933	0.45092	0.2012	0.21373
0.4336	0.734	0.79779	0.58267	0.63599	0.40867	0.44982	0.22385	0.21288
0.4352	0.71067	0.79716	0.58933	0.63504	0.40466	0.44873	0.20053	0.21204
0.4368	0.75001	0.79653	0.61533	0.63409	0.37933	0.44765	0.19587	0.2112
0.4384	0.74867	0.79591	0.57467	0.63315	0.44466	0.44657	0.1992	0.21037
0.44	0.71934	0.79528	0.57866	0.63221	0.40466	0.44549	0.18321	0.20954
0.4416	0.74933	0.79466	0.52133	0.63127	0.40133	0.44441	0.18655	0.20872
0.4432	0.72	0.79403	0.60134	0.63033	0.43133	0.44334	0.18321	0.2079
0.4448	0.74733	0.79341	0.564	0.62939	0.37666	0.44228	0.18121	0.20709
0.4464	0.73599	0.79279	0.56734	0.62846	0.38866	0.44122	0.2112	0.20628
0.448	0.73932	0.79217	0.55934	0.62753	0.39867	0.44016	0.20186	0.20547
0.4496	0.70733	0.79155	0.58466	0.6266	0.41533	0.4391	0.18921	0.20468
0.4512	0.73867	0.79092	0.59534	0.62567	0.42867	0.43805	0.18854	0.20388
0.4528	0.776	0.79031	0.56067	0.62475	0.42267	0.437	0.17922	0.20309
0.4544	0.69401	0.78969	0.57733	0.62382	0.38934	0.43596	0.18587	0.20231
0.456	0.75132	0.78907	0.59201	0.6229	0.41266	0.43492	0.17722	0.20153
0.4576	0.70333	0.78845	0.56867	0.62198	0.41467	0.43388	0.18188	0.20075
0.4592	0.73133	0.78783	0.60067	0.62107	0.40867	0.43285	0.18854	0.19998
0.4608	0.74933	0.78722	0.60001	0.62015	0.40734	0.43182	0.18055	0.19921
0.4624	0.682	0.7866	0.59799	0.61924	0.40666	0.4308	0.17055	0.19845
0.464	0.764	0.78599	0.57866	0.61833	0.41	0.42978	0.16722	0.19769
0.4656	0.69733	0.78537	0.59867	0.61742	0.37	0.42876	0.17522	0.19694
0.4672	0.71934	0.78476	0.56933	0.61651	0.39399	0.42774	0.19986	0.19619
0.4688	0.72	0.78415	0.60466	0.6156	0.39867	0.42673	0.16922	0.19544
0.4704	0.74266	0.78354	0.56133	0.6147	0.39	0.42573	0.17321	0.1947
0.472	0.684	0.78293	0.57601	0.6138	0.37666	0.42472	0.16389	0.19396
0.4736	0.70134	0.78232	0.55467	0.6129	0.39733	0.42372	0.17122	0.19323
0.4752	0.73133	0.78171	0.56999	0.612	0.40133	0.42273	0.17388	0.1925
0.4768	0.72466	0.7811	0.57933	0.61111	0.37933	0.42173	0.1539	0.19178
0.4784	0.68467	0.78049	0.54067	0.61021	0.36667	0.42074	0.18055	0.19106
0.48	0.69667	0.77988	0.57733	0.60932	0.37933	0.41976	0.17188	0.19034
0.4816	0.74199	0.77927	0.57933	0.60843	0.39601	0.41878	0.17522	0.18963
0.4832	0.74667	0.77867	0.54201	0.60755	0.37066	0.4178	0.15057	0.18892
0.4848	0.704	0.77806	0.582	0.60666	0.364	0.41682	0.17522	0.18822
0.4864	0.69933	0.77746	0.58933	0.60578	0.39666	0.41585	0.16056	0.18751
0.488	0.70134	0.77685	0.58267	0.60489	0.38133	0.41488	0.15789	0.18682
0.4896	0.71134	0.77625	0.58466	0.60402	0.384	0.41391	0.16456	0.18613
0.4912	0.75866	0.77565	0.53267	0.60314	0.37867	0.41295	0.17255	0.18544
0.4928	0.7	0.77505	0.56933	0.60226	0.366	0.41199	0.17122	0.18475
0.4944	0.70999	0.77444	0.55934	0.60139	0.41066	0.41104	0.18121	0.18407
0.496	0.70733	0.77384	0.57134	0.60051	0.34801	0.41008	0.17321	0.18339
0.4976	0.71267	0.77324	0.54467	0.59964	0.35933	0.40914	0.1499	0.18272
0.4992	0.71934	0.77264	0.53334	0.59878	0.358	0.40819	0.16855	0.18205
0.5008	0.70134	0.77205	0.578	0.59791	0.36867	0.40725	0.18055	0.18138
0.5024	0.69401	0.77145	0.56334	0.59704	0.35667	0.40631	0.15523	0.18072
0.504	0.75067	0.77085	0.54201	0.59618	0.39399	0.40537	0.15323	0.18006
0.5056	0.69799	0.77025	0.512	0.59532	0.37401	0.40444	0.1519	0.1794
0.5072	0.70933	0.76966	0.56133	0.59446	0.364	0.40351	0.16189	0.17875
0.5088	0.67467	0.76906	0.55667	0.5936	0.35667	0.40258	0.13991	0.1781
0.5104	0.74134	0.76847	0.56999	0.59275	0.40466	0.40166	0.1479	0.17746
0.512	0.69534	0.76788	0.54267	0.59189	0.37467	0.40074	0.16855	0.17682
0.5136	0.72933	0.76728	0.54067	0.59104	0.372	0.39982	0.15124	0.17618
0.5152	0.66934	0.76669	0.56867	0.59019	0.36733	0.39891	0.16655	0.17554
0.5168	0.73267	0.7661	0.55734	0.58934	0.32866	0.398	0.15656	0.17491
0.5184	0.74467	0.76551	0.53467	0.5885	0.36267	0.39709	0.14657	0.17428
0.52	0.72667	0.76492	0.52801	0.58765	0.356	0.39619	0.14457	0.17366
0.5216	0.71134	0.76433	0.55134	0.58681	0.40267	0.39528	0.17255	0.17304
0.5232	0.70866	0.76374	0.53067	0.58597	0.366	0.39439	0.1539	0.17242
0.5248	0.72201	0.76315	0.55599	0.58513	0.36067	0.39349	0.17722	0.17181
0.5264	0.67133	0.76256	0.53334	0.58429	0.34666	0.3926	0.15457	0.17119
0.528	0.71866	0.76198	0.51934	0.58346	0.34933	0.39171	0.16456	0.17059
0.5296	0.70733	0.76139	0.504	0.58262	0.33601	0.39082	0.1519	0.16998
0.5312	0.74933	0.7608	0.50733	0.58179	0.34466	0.38994	0.15457	0.16938
0.5328	0.68267	0.76022	0.53334	0.58096	0.34334	0.38906	0.1479	0.16878
0.5344	0.72466	0.75963	0.57334	0.58013	0.356	0.38818	0.15457	0.16819
0.536	0.688	0.75905	0.54201	0.5793	0.35667	0.38731	0.14524	0.16759
0.5376	0.7	0.75847	0.56201	0.57848	0.34867	0.38644	0.16322	0.167
0.5392	0.71866	0.75788	0.56133	0.57766	0.35067	0.38557	0.14856	0.16642
0.5408	0.69601	0.7573	0.55067	0.57683	0.34067	0.3847	0.1479	0.16584
0.5424	0.71067	0.75672	0.54867	0.57601	0.35933	0.38384	0.15656	0.16526
0.544	0.70533	0.75614	0.55799	0.5752	0.34733	0.38298	0.1499	0.16468
0.5456	0.70533	0.75556	0.55799	0.57438	0.37401	0.38212	0.16322	0.16411
0.5472	0.66867	0.75498	0.53067	0.57357	0.33333	0.38127	0.14257	0.16353
0.5488	0.69066	0.7544	0.55599	0.57275	0.34801	0.38042	0.14723	0.16297
0.5504	0.73599	0.75383	0.52534	0.57194	0.366	0.37957	0.15523	0.1624
0.552	0.69334	0.75325	0.50333	0.57113	0.328	0.37872	0.1479	0.16184
0.5536	0.69267	0.75267	0.508	0.57032	0.35933	0.37788	0.14723	0.16128
0.5552	0.73	0.7521	0.55667	0.56952	0.33867	0.37704	0.1559	0.16072
0.5568	0.72067	0.75152	0.53467	0.56871	0.346	0.3762	0.13058	0.16017
0.5584	0.69133	0.75095	0.54267	0.56791	0.36199	0.37537	0.13391	0.15962
0.56	0.64733	0.75037	0.51	0.56711	0.34267	0.37454	0.14723	0.15907
0.5616	0.69733	0.7498	0.48534	0.56631	0.312	0.37371	0.13924	0.15853
0.5632	0.67334	0.74923	0.52734	0.56551	0.34733	0.37288	0.15057	0.15799
0.5648	0.65133	0.74866	0.52801	0.56472	0.34401	0.37206	0.13657	0.15745
0.5664	0.71134	0.74809	0.51067	0.56392	0.33134	0.37124	0.14391	0.15691
0.568	0.69799	0.74751	0.53867	0.56313	0.34867	0.37042	0.15523	0.15638
0.5696	0.688	0.74694	0.53533	0.56234	0.31867	0.3696	0.14391	0.15585
0.5712	0.65534	0.74638	0.52334	0.56155	0.33266	0.36879	0.13591	0.15532
0.5728	0.72267	0.74581	0.516	0.56076	0.33601	0.36798	0.12592	0.15479
0.5744	0.66467	0.74524	0.536	0.55998	0.30934	0.36717	0.13858	0.15427
0.576	0.70333	0.74467	0.52933	0.55919	0.32001	0.36637	0.14457	0.15375
0.5776	0.716	0.7441	0.514	0.55841	0.32733	0.36557	0.14856	0.15323
0.5792	0.70999	0.74354	0.51067	0.55763	0.33333	0.36477	0.14391	0.15271
0.5808	0.67733	0.74297	0.49934	0.55685	0.32001	0.36397	0.16389	0.1522
0.5824	0.68467	0.74241	0.54733	0.55607	0.338	0.36318	0.13858	0.15169
0.584	0.66467	0.74184	0.52066	0.55529	0.33134	0.36238	0.14057	0.15118
0.5856	0.668	0.74128	0.52334	0.55452	0.34334	0.3616	0.12791	0.15068
0.5872	0.69201	0.74072	0.51667	0.55375	0.32333	0.36081	0.14391	0.15018
0.5888	0.716	0.74015	0.51466	0.55297	0.34267	0.36003	0.14257	0.14968
0.5904	0.71533	0.73959	0.53	0.5522	0.31466	0.35924	0.13125	0.14918
0.592	0.69601	0.73903	0.50133	0.55144	0.33867	0.35846	0.13791	0.14868
0.5936	0.65067	0.73847	0.47533	0.55067	0.31	0.35769	0.12725	0.14819
0.5952	0.68534	0.73791	0.52133	0.5499	0.33333	0.35691	0.13991	0.1477
0.5968	0.69733	0.73735	0.51067	0.54914	0.33667	0.35614	0.13791	0.14721
0.5984	0.68133	0.73679	0.50333	0.54838	0.33601	0.35537	0.13791	0.14673
0.6	0.686	0.73624	0.516	0.54762	0.35467	0.35461	0.12658	0.14625
0.6016	0.684	0.73568	0.52334	0.54686	0.30467	0.35384	0.1419	0.14577
0.6032	0.65933	0.73512	0.482	0.5461	0.31466	0.35308	0.13924	0.14529
0.6048	0.64466	0.73457	0.54867	0.54535	0.31333	0.35232	0.13125	0.14481
0.6064	0.64933	0.73401	0.53334	0.54459	0.34267	0.35157	0.14524	0.14434
0.608	0.682	0.73346	0.482	0.54384	0.346	0.35081	0.13058	0.14387
0.6096	0.69133	0.7329	0.51466	0.54309	0.33067	0.35006	0.12925	0.1434
0.6112	0.69267	0.73235	0.52066	0.54234	0.32733	0.34931	0.13058	0.14293
0.6128	0.67934	0.7318	0.50534	0.54159	0.334	0.34856	0.12458	0.14247
0.6144	0.69667	0.73124	0.49533	0.54084	0.31133	0.34782	0.12392	0.142
0.616	0.63933	0.73069	0.48066	0.5401	0.33199	0.34708	0.12059	0.14154
0.6176	0.678	0.73014	0.55599	0.53936	0.29333	0.34634	0.14324	0.14109
0.6192	0.666	0.72959	0.49	0.53861	0.304	0.3456	0.1419	0.14063
0.6208	0.71134	0.72904	0.466	0.53787	0.296	0.34486	0.13325	0.14018
0.6224	0.68666	0.72849	0.49934	0.53714	0.30067	0.34413	0.12725	0.13973
0.624	0.67266	0.72794	0.494	0.5364	0.322	0.3434	0.13125	0.13928
0.6256	0.68133	0.72739	0.48666	0.53566	0.308	0.34267	0.11393	0.13883
0.6272	0.678	0.72685	0.49467	0.53493	0.316	0.34195	0.14124	0.13839
0.6288	0.65933	0.7263	0.46866	0.5342	0.316	0.34122	0.12925	0.13794
0.6304	0.66733	0.72575	0.48066	0.53346	0.32066	0.3405	0.13391	0.1375
0.632	0.65067	0.72521	0.488	0.53273	0.312	0.33978	0.13524	0.13707
0.6336	0.73534	0.72466	0.51067	0.53201	0.30533	0.33907	0.13657	0.13663
0.6352	0.63666	0.72412	0.48	0.53128	0.30067	0.33835	0.13924	0.1362
0.6368	0.69133	0.72357	0.484	0.53055	0.32934	0.33764	0.11726	0.13576
0.6384	0.66934	0.72303	0.50067	0.52983	0.31799	0.33693	0.12458	0.13533
0.64	0.67733	0.72249	0.46401	0.52911	0.31799	0.33622	0.11792	0.13491
0.6416	0.71533	0.72195	0.472	0.52839	0.306	0.33552	0.12791	0.13448
0.6432	0.68133	0.72141	0.508	0.52767	0.326	0.33481	0.12392	0.13406
0.6448	0.66733	0.72086	0.496	0.52695	0.28333	0.33411	0.10593	0.13363
0.6464	0.678	0.72032	0.48467	0.52623	0.31934	0.33341	0.12258	0.13321
0.648	0.69267	0.71978	0.512	0.52552	0.29067	0.33271	0.13391	0.1328
0.6496	0.70199	0.71925	0.47467	0.5248	0.31733	0.33202	0.11459	0.13238
0.6512	0.65201	0.71871	0.45333	0.52409	0.308	0.33133	0.12658	0.13197
0.6528	0.68	0.71817	0.51667	0.52338	0.30934	0.33064	0.12592	0.13155
0.6544	0.64933	0.71763	0.49133	0.52267	0.31066	0.32995	0.13325	0.13114
0.656	0.65133	0.7171	0.49667	0.52196	0.30467	0.32926	0.13391	0.13073
0.6576	0.71267	0.71656	0.49334	0.52126	0.29466	0.32858	0.11992	0.13033
0.6592	0.68734	0.71602	0.502	0.52055	0.31733	0.3279	0.14057	0.12992
0.6608	0.68867	0.71549	0.51267	0.51985	0.316	0.32722	0.11393	0.12952
0.6624	0.71401	0.71496	0.476	0.51914	0.28	0.32654	0.13724	0.12912
0.664	0.60734	0.71442	0.48666	0.51844	0.30134	0.32586	0.11992	0.12872
0.6656	0.646	0.71389	0.47867	0.51774	0.28333	0.32519	0.11459	0.12832
0.6672	0.64	0.71336	0.44067	0.51705	0.29333	0.32452	0.12725	0.12793
0.6688	0.69534	0.71282	0.476	0.51635	0.30267	0.32385	0.12858	0.12754
0.6704	0.65667	0.71229	0.48467	0.51565	0.286	0.32318	0.12658	0.12714
0.672	0.63666	0.71176	0.47467	0.51496	0.28534	0.32252	0.12858	0.12675
0.6736	0.65466	0.71123	0.484	0.51427	0.28934	0.32185	0.12992	0.12637
0.6752	0.67667	0.7107	0.50733	0.51358	0.312	0.32119	0.12192	0.12598
0.6768	0.65267	0.71017	0.46933	0.51289	0.30134	0.32053	0.12125	0.1256
0.6784	0.66133	0.70965	0.472	0.5122	0.32467	0.31988	0.13524	0.12521
0.68	0.63601	0.70912	0.474	0.51151	0.286	0.31922	0.12658	0.12483
0.6816	0.67866	0.70859	0.47134	0.51083	0.26134	0.31857	0.12925	0.12445
0.6832	0.65001	0.70806	0.48	0.51014	0.29667	0.31792	0.11592	0.12407
0.6848	0.66066	0.70754	0.47801	0.50946	0.28333	0.31727	0.12525	0.1237
0.6864	0.67201	0.70701	0.472	0.50878	0.28666	0.31662	0.12192	0.12332
0.688	0.64401	0.70649	0.46066	0.5081	0.306	0.31598	0.13924	0.12295
0.6896	0.658	0.70596	0.44333	0.50742	0.304	0.31533	0.09927	0.12258
0.6912	0.61934	0.70544	0.44733	0.50674	0.29067	0.31469	0.12059	0.12221
0.6928	0.63933	0.70492	0.45133	0.50606	0.3	0.31405	0.1106	0.12184
0.6944	0.664	0.70439	0.47933	0.50539	0.284	0.31341	0.11525	0.12148
0.696	0.63266	0.70387	0.506	0.50472	0.328	0.31278	0.12658	0.12111
0.6976	0.64333	0.70335	0.48266	0.50404	0.27733	0.31215	0.11459	0.12075
0.6992	0.68	0.70283	0.466	0.50337	0.288	0.31151	0.12725	0.12039
0.7008	0.65267	0.70231	0.46801	0.5027	0.26134	0.31088	0.12458	0.12003
0.7024	0.664	0.70179	0.44533	0.50204	0.28733	0.31026	0.1106	0.11967
0.704	0.62799	0.70127	0.45533	0.50137	0.28867	0.30963	0.11393	0.11932
0.7056	0.60867	0.70075	0.45667	0.5007	0.306	0.30901	0.11126	0.11896
0.7072	0.65067	0.70023	0.49266	0.50004	0.282	0.30838	0.11393	0.11861
0.7088	0.64867	0.69972	0.48133	0.49938	0.27667	0.30776	0.11726	0.11826
0.7104	0.67334	0.6992	0.47867	0.49872	0.28733	0.30715	0.10926	0.11791
0.712	0.61267	0.69868	0.43801	0.49806	0.30666	0.30653	0.11859	0.11756
0.7136	0.654	0.69817	0.48133	0.4974	0.276	0.30591	0.1086	0.11721
0.7152	0.65201	0.69765	0.476	0.49674	0.28867	0.3053	0.12192	0.11687
0.7168	0.654	0.69714	0.42934	0.49608	0.28666	0.30469	0.08794	0.11652
0.7184	0.67266	0.69662	0.48266	0.49543	0.28934	0.30408	0.10726	0.11618
0.72	0.66133	0.69611	0.46466	0.49477	0.276	0.30347	0.10993	0.11584
0.7216	0.63067	0.6956	0.45133	0.49412	0.29	0.30287	0.12392	0.1155
0.7232	0.65866	0.69508	0.466	0.49347	0.29333	0.30226	0.11992	0.11516
0.7248	0.65999	0.69457	0.474	0.49282	0.278	0.30166	0.1086	0.11483
0.7264	0.65466	0.69406	0.44466	0.49217	0.27867	0.30106	0.11393	0.11449
0.728	0.66066	0.69355	0.43999	0.49152	0.30467	0.30046	0.11592	0.11416
0.7296	0.638	0.69304	0.43801	0.49088	0.26134	0.29987	0.11326	0.11383
0.7312	0.66934	0.69253	0.45401	0.49023	0.262	0.29927	0.11259	0.1135
0.7328	0.62134	0.69202	0.43867	0.48959	0.26933	0.29868	0.09993	0.11317
0.7344	0.634	0.69151	0.44733	0.48895	0.264	0.29809	0.10526	0.11284
0.736	0.65999	0.691	0.43667	0.48831	0.28466	0.2975	0.09394	0.11251
0.7376	0.60399	0.6905	0.42466	0.48767	0.252	0.29691	0.11859	0.11219
0.7392	0.67066	0.68999	0.45533	0.48703	0.28466	0.29632	0.10459	0.11187
0.7408	0.60734	0.68948	0.43333	0.48639	0.26667	0.29574	0.11393	0.11154
0.7424	0.63733	0.68898	0.45067	0.48575	0.26067	0.29516	0.10593	0.11122
0.744	0.67201	0.68847	0.45733	0.48512	0.25133	0.29457	0.10193	0.1109
0.7456	0.62799	0.68797	0.42999	0.48448	0.268	0.294	0.1106	0.11059
0.7472	0.63001	0.68746	0.46801	0.48385	0.28067	0.29342	0.09461	0.11027
0.7488	0.67667	0.68696	0.44733	0.48322	0.25067	0.29284	0.10393	0.10996
0.7504	0.65667	0.68646	0.46866	0.48259	0.286	0.29227	0.09061	0.10964
0.752	0.63733	0.68595	0.434	0.48196	0.25	0.29169	0.11792	0.10933
0.7536	0.638	0.68545	0.43534	0.48134	0.29267	0.29112	0.11592	0.10902
0.7552	0.62799	0.68495	0.482	0.48071	0.28	0.29055	0.10327	0.10871
0.7568	0.62333	0.68445	0.45467	0.48008	0.25934	0.28999	0.09394	0.1084
0.7584	0.62934	0.68395	0.45467	0.47946	0.27467	0.28942	0.0986	0.10809
0.76	0.61601	0.68345	0.44266	0.47884	0.268	0.28886	0.11259	0.10779
0.7616	0.626	0.68295	0.43933	0.47822	0.29667	0.28829	0.0986	0.10748
0.7632	0.65001	0.68245	0.46201	0.4776	0.28	0.28773	0.1006	0.10718
0.7648	0.64133	0.68195	0.47667	0.47698	0.25934	0.28717	0.08861	0.10688
0.7664	0.58734	0.68146	0.44266	0.47636	0.28333	0.28662	0.08928	0.10658
0.768	0.64133	0.68096	0.45667	0.47574	0.28466	0.28606	0.1026	0.10628
0.7696	0.62666	0.68046	0.428	0.47513	0.278	0.28551	0.1086	0.10598
0.7712	0.62799	0.67997	0.43999	0.47451	0.264	0.28495	0.11726	0.10568
0.7728	0.64067	0.67947	0.45267	0.4739	0.25333	0.2844	0.10793	0.10538
0.7744	0.646	0.67898	0.45333	0.47329	0.26667	0.28385	0.10193	0.10509
0.776	0.62867	0.67848	0.44333	0.47268	0.26867	0.2833	0.10393	0.1048
0.7776	0.62	0.67799	0.46533	0.47207	0.24667	0.28276	0.09327	0.10451
0.7792	0.65001	0.67749	0.43133	0.47146	0.29067	0.28221	0.09527	0.10421
0.7808	0.63601	0.677	0.44933	0.47085	0.25067	0.28167	0.09061	0.10392
0.7824	0.62	0.67651	0.43534	0.47024	0.284	0.28113	0.10126	0.10364
0.784	0.638	0.67602	0.45467	0.46964	0.26534	0.28059	0.11192	0.10335
0.7856	0.63933	0.67553	0.436	0.46904	0.27134	0.28005	0.09394	0.10306
0.7872	0.622	0.67504	0.47066	0.46843	0.27467	0.27951	0.09461	0.10278
0.7888	0.59534	0.67455	0.416	0.46783	0.274	0.27897	0.08994	0.10249
0.7904	0.61601	0.67406	0.43534	0.46723	0.26134	0.27844	0.11393	0.10221
0.792	0.61934	0.67357	0.43801	0.46663	0.28133	0.27791	0.1006	0.10193
0.7936	0.61267	0.67308	0.41866	0.46603	0.23733	0.27738	0.09527	0.10165
0.7952	0.64	0.67259	0.46933	0.46544	0.264	0.27685	0.09927	0.10137
0.7968	0.64534	0.6721	0.43266	0.46484	0.26867	0.27632	0.08461	0.10109
0.7984	0.64133	0.67161	0.418	0.46425	0.25133	0.27579	0.09993	0.10082
0.8	0.63067	0.67161	0.41	0.46425	0.25133	0.27579	0.10327	0.10082
0.8016	0.62867	0.67113	0.43133	0.46365	0.282	0.27527	0.09394	0.10054
0.8032	0.638	0.67064	0.416	0.46306	0.26	0.27474	0.10526	0.10027
0.8048	0.63333	0.67016	0.432	0.46247	0.23934	0.27422	0.10126	0.09999
0.8064	0.61934	0.66967	0.42466	0.46188	0.264	0.2737	0.10193	0.09972
0.808	0.62066	0.66919	0.41999	0.46129	0.27134	0.27318	0.09527	0.09945
0.8096	0.61199	0.6687	0.42534	0.4607	0.27	0.27266	0.09993	0.09918
0.8112	0.62934	0.66822	0.42867	0.46011	0.264	0.27215	0.10459	0.09891
0.8128	0.60667	0.66774	0.44333	0.45953	0.25666	0.27163	0.09727	0.09864
0.8144	0.61334	0.66725	0.41533	0.45894	0.25	0.27112	0.08061	0.09837
0.816	0.678	0.66677	0.43801	0.45836	0.25934	0.27061	0.0966	0.09811
0.8176	0.60734	0.66629	0.43133	0.45778	0.24067	0.2701	0.1026	0.09784
0.8192	0.64466	0.66581	0.448	0.4572	0.262	0.26959	0.09993	0.09758
0.8208	0.59067	0.66533	0.43266	0.45662	0.26867	0.26908	0.0926	0.09732
0.8224	0.62266	0.66485	0.41467	0.45604	0.23934	0.26857	0.09527	0.09706
0.824	0.61934	0.66437	0.42534	0.45546	0.25133	0.26807	0.10327	0.0968
0.8256	0.634	0.66389	0.43999	0.45488	0.23533	0.26757	0.09394	0.09654
0.8272	0.60466	0.66341	0.41866	0.45431	0.25534	0.26706	0.0926	0.09628
0.8288	0.61267	0.66294	0.386	0.45373	0.27067	0.26656	0.10193	0.09602
0.8304	0.62401	0.66246	0.42934	0.45316	0.26	0.26606	0.09194	0.09576
0.832	0.65001	0.66198	0.41533	0.45259	0.24467	0.26557	0.08261	0.09551
0.8336	0.596	0.66151	0.43466	0.45201	0.244	0.26507	0.09327	0.09526
0.8352	0.62066	0.66103	0.43867	0.45144	0.256	0.26457	0.1006	0.095
0.8368	0.67334	0.66055	0.42867	0.45087	0.22267	0.26408	0.0986	0.09475
0.8384	0.62467	0.66008	0.42201	0.45031	0.25	0.26359	0.10193	0.0945
0.84	0.62266	0.65961	0.36867	0.44974	0.224	0.2631	0.08794	0.09425
0.8416	0.63534	0.65913	0.404	0.44917	0.25333	0.26261	0.0966	0.094
0.8432	0.61134	0.65866	0.426	0.44861	0.246	0.26212	0.08861	0.09375
0.8448	0.60399	0.65819	0.42667	0.44804	0.24866	0.26163	0.08594	0.0935
0.8464	0.62666	0.65771	0.40466	0.44748	0.26067	0.26115	0.0966	0.09326
0.848	0.63001	0.65724	0.44266	0.44692	0.236	0.26066	0.09993	0.09301
0.8496	0.614	0.65677	0.41	0.44636	0.27733	0.26018	0.08194	0.09277
0.8512	0.58267	0.6563	0.46533	0.4458	0.23867	0.2597	0.08061	0.09252
0.8528	0.57667	0.65583	0.42067	0.44524	0.23934	0.25922	0.07328	0.09228
0.8544	0.58133	0.65536	0.40867	0.44468	0.248	0.25874	0.08461	0.09204
0.856	0.58666	0.65489	0.42934	0.44412	0.228	0.25826	0.07462	0.0918
0.8576	0.62934	0.65442	0.39267	0.44357	0.24134	0.25779	0.08727	0.09156
0.8592	0.64867	0.65395	0.40867	0.44301	0.24667	0.25731	0.07995	0.09132
0.8608	0.61934	0.65349	0.42333	0.44246	0.25534	0.25684	0.07395	0.09108
0.8624	0.59467	0.65302	0.44266	0.44191	0.24	0.25637	0.08394	0.09085
0.864	0.58999	0.65255	0.434	0.44136	0.23733	0.2559	0.08261	0.09061
0.8656	0.59934	0.65209	0.40734	0.44081	0.22733	0.25543	0.07995	0.09037
0.8672	0.58999	0.65162	0.41733	0.44026	0.234	0.25496	0.08994	0.09014
0.8688	0.60067	0.65115	0.40267	0.43971	0.22667	0.25449	0.07462	0.08991
0.8704	0.60399	0.65069	0.41933	0.43916	0.22733	0.25402	0.08528	0.08967
0.872	0.60799	0.65023	0.41933	0.43861	0.212	0.25356	0.07995	0.08944
0.8736	0.60001	0.64976	0.40066	0.43807	0.23733	0.2531	0.08394	0.08921
0.8752	0.59267	0.6493	0.414	0.43752	0.22533	0.25263	0.08128	0.08898
0.8768	0.62401	0.64884	0.38866	0.43698	0.22867	0.25217	0.08461	0.08875
0.8784	0.56666	0.64837	0.39267	0.43644	0.206	0.25171	0.09794	0.08853
0.88	0.59867	0.64791	0.39733	0.4359	0.23666	0.25126	0.0966	0.0883
0.8816	0.614	0.64745	0.40466	0.43536	0.25	0.2508	0.07928	0.08807
0.8832	0.61334	0.64699	0.36733	0.43482	0.23067	0.25034	0.08328	0.08785
0.8848	0.59399	0.64653	0.41866	0.43428	0.21933	0.24989	0.08128	0.08762
0.8864	0.588	0.64607	0.43266	0.43374	0.24067	0.24944	0.08261	0.0874
0.888	0.614	0.64561	0.408	0.4332	0.216	0.24898	0.07928	0.08718
0.8896	0.60934	0.64515	0.428	0.43267	0.21066	0.24853	0.08194	0.08696
0.8912	0.58933	0.64469	0.40199	0.43213	0.234	0.24808	0.07395	0.08673
0.8928	0.622	0.64423	0.43133	0.4316	0.20534	0.24763	0.08328	0.08651
0.8944	0.61467	0.64378	0.408	0.43107	0.22533	0.24719	0.08528	0.08629
0.896	0.60466	0.64332	0.404	0.43054	0.24734	0.24674	0.09127	0.08608
0.8976	0.60734	0.64286	0.39601	0.43001	0.234	0.2463	0.07662	0.08586
0.8992	0.57933	0.64241	0.416	0.42948	0.21	0.24585	0.08528	0.08564
0.9008	0.59333	0.64195	0.37467	0.42895	0.22867	0.24541	0.07995	0.08543
0.9024	0.60201	0.6415	0.40666	0.42842	0.234	0.24497	0.09727	0.08521
0.904	0.63666	0.64104	0.37266	0.42789	0.224	0.24453	0.07595	0.085
0.9056	0.58333	0.64059	0.40534	0.42737	0.248	0.24409	0.08794	0.08478
0.9072	0.59399	0.64013	0.40666	0.42684	0.23267	0.24365	0.08194	0.08457
0.9088	0.63933	0.63968	0.42667	0.42632	0.22133	0.24322	0.07928	0.08436
0.9104	0.568	0.63923	0.40734	0.4258	0.23533	0.24278	0.08528	0.08415
0.912	0.58466	0.63878	0.424	0.42527	0.22533	0.24235	0.07795	0.08394
0.9136	0.584	0.63832	0.40466	0.42475	0.23666	0.24191	0.07928	0.08373
0.9152	0.56867	0.63787	0.36333	0.42423	0.22467	0.24148	0.08861	0.08352
0.9168	0.61066	0.63742	0.372	0.42371	0.212	0.24105	0.07928	0.08331
0.9184	0.55467	0.63697	0.42133	0.4232	0.22067	0.24062	0.07595	0.0831
0.92	0.588	0.63652	0.40001	0.42268	0.23	0.24019	0.08194	0.08289
0.9216	0.584	0.63607	0.40001	0.42216	0.208	0.23976	0.07928	0.08269
0.9232	0.59799	0.63562	0.37867	0.42165	0.22867	0.23934	0.07928	0.08248
0.9248	0.57267	0.63517	0.42999	0.42113	0.234	0.23891	0.08594	0.08228
0.9264	0.58734	0.63473	0.38	0.42062	0.226	0.23849	0.07995	0.08208
0.928	0.60334	0.63428	0.39666	0.42011	0.24334	0.23807	0.09327	0.08187
0.9296	0.61334	0.63383	0.40001	0.41959	0.23	0.23764	0.07995	0.08167
0.9312	0.59733	0.63338	0.40734	0.41908	0.24334	0.23722	0.08261	0.08147
0.9328	0.60334	0.63294	0.368	0.41857	0.24	0.2368	0.08394	0.08127
0.9344	0.61267	0.63249	0.42667	0.41807	0.222	0.23639	0.07795	0.08107
0.936	0.59867	0.63205	0.358	0.41756	0.21133	0.23597	0.08727	0.08087
0.9376	0.57866	0.6316	0.39467	0.41705	0.246	0.23555	0.09061	0.08067
0.9392	0.60201	0.63116	0.37733	0.41654	0.22467	0.23514	0.09527	0.08047
0.9408	0.584	0.63071	0.40933	0.41604	0.23934	0.23472	0.07528	0.08028
0.9424	0.60334	0.63027	0.39867	0.41553	0.252	0.23431	0.08994	0.08008
0.944	0.584	0.62983	0.35733	0.41503	0.194	0.2339	0.07662	0.07989
0.9456	0.59201	0.62939	0.38333	0.41453	0.228	0.23349	0.06795	0.07969
0.9472	0.57134	0.62894	0.37467	0.41403	0.21666	0.23308	0.07861	0.0795
0.9488	0.62799	0.6285	0.40334	0.41353	0.22067	0.23267	0.08194	0.0793
0.9504	0.58	0.62806	0.372	0.41303	0.21267	0.23226	0.07662	0.07911
0.952	0.572	0.62762	0.388	0.41253	0.21666	0.23186	0.07195	0.07892
0.9536	0.596	0.62718	0.38133	0.41203	0.20733	0.23145	0.07128	0.07873
0.9552	0.58734	0.62674	0.40933	0.41153	0.222	0.23105	0.08394	0.07854
0.9568	0.57667	0.6263	0.39134	0.41104	0.21	0.23064	0.08261	0.07835
0.9584	0.536	0.62586	0.40066	0.41054	0.21666	0.23024	0.08528	0.07816
0.96	0.59534	0.62542	0.39066	0.41005	0.21533	0.22984	0.08328	0.07797
0.9616	0.60799	0.62499	0.39467	0.40955	0.20667	0.22944	0.07662	0.07778
0.9632	0.58533	0.62455	0.354	0.40906	0.21733	0.22904	0.08328	0.07759
0.9648	0.572	0.62411	0.39066	0.40857	0.21666	0.22864	0.08394	0.07741
0.9664	0.55867	0.62367	0.386	0.40808	0.246	0.22824	0.06928	0.07722
0.968	0.56267	0.62324	0.38733	0.40759	0.21867	0.22785	0.08994	0.07704
0.9696	0.56933	0.6228	0.38066	0.4071	0.22934	0.22745	0.07861	0.07685
0.9712	0.58267	0.62237	0.386	0.40661	0.21533	0.22706	0.07595	0.07667
0.9728	0.55	0.62193	0.376	0.40612	0.19733	0.22667	0.07795	0.07649
0.9744	0.552	0.6215	0.35267	0.40564	0.216	0.22627	0.07128	0.0763
0.976	0.61066	0.62106	0.36667	0.40515	0.21066	0.22588	0.06729	0.07612
0.9776	0.59733	0.62063	0.39267	0.40467	0.20267	0.22549	0.08061	0.07594
0.9792	0.568	0.6202	0.37666	0.40418	0.238	0.2251	0.06462	0.07576
0.9808	0.58999	0.61977	0.404	0.4037	0.22533	0.22472	0.09194	0.07558
0.9824	0.59534	0.61933	0.39666	0.40322	0.21133	0.22433	0.07462	0.0754
0.984	0.60399	0.6189	0.39333	0.40274	0.218	0.22394	0.06928	0.07522
0.9856	0.58333	0.61847	0.38866	0.40226	0.19534	0.22356	0.06396	0.07504
0.9872	0.58601	0.61804	0.35733	0.40178	0.21867	0.22317	0.07861	0.07487
0.9888	0.58999	0.61761	0.37133	0.4013	0.20733	0.22279	0.08794	0.07469
0.9904	0.54201	0.61718	0.38267	0.40082	0.22067	0.22241	0.07462	0.07451
0.992	0.59934	0.61675	0.37333	0.40034	0.22733	0.22203	0.07462	0.07434
0.9936	0.58999	0.61632	0.40734	0.39987	0.20867	0.22165	0.06729	0.07416
0.9952	0.60334	0.61589	0.38866	0.39939	0.218	0.22127	0.07928	0.07399
0.9968	0.568	0.61546	0.37666	0.39892	0.19867	0.22089	0.07662	0.07381
0.9984	0.55467	0.61504	0.38133	0.39844	0.22467	0.22051	0.06795	0.07364
1	0.55599	0.61461	0.35267	0.39797	0.198	0.22014	0.06263	0.07347
1.0016	0.568	0.61418	0.34067	0.3975	0.216	0.21976	0.07462	0.0733
1.0032	0.58	0.61376	0.38934	0.39703	0.22267	0.21939	0.05596	0.07313
1.0048	0.57933	0.61333	0.37533	0.39656	0.22467	0.21901	0.06862	0.07296
1.0064	0.55534	0.61291	0.34401	0.39609	0.22333	0.21864	0.06928	0.07279
1.008	0.58933	0.61248	0.35867	0.39562	0.22133	0.21827	0.07128	0.07262
1.0096	0.578	0.61206	0.36867	0.39515	0.22133	0.2179	0.07262	0.07245
1.0112	0.53533	0.61163	0.408	0.39468	0.20267	0.21753	0.08194	0.07228
1.0128	0.60267	0.61121	0.39666	0.39422	0.19667	0.21716	0.07128	0.07211
1.0144	0.55599	0.61078	0.352	0.39375	0.216	0.21679	0.07395	0.07194
1.016	0.54667	0.61036	0.37266	0.39329	0.21933	0.21643	0.07595	0.07178
1.0176	0.54201	0.60994	0.36467	0.39282	0.20534	0.21606	0.06462	0.07161
1.0192	0.58133	0.60952	0.35467	0.39236	0.21467	0.2157	0.06729	0.07145
1.0208	0.53533	0.6091	0.38267	0.3919	0.19934	0.21533	0.07928	0.07128
1.0224	0.57601	0.60867	0.37	0.39143	0.21867	0.21497	0.06795	0.07112
1.024	0.56267	0.60825	0.356	0.39097	0.20733	0.21461	0.07995	0.07095
1.0256	0.588	0.60783	0.366	0.39051	0.19867	0.21425	0.07062	0.07079
1.0272	0.55134	0.60741	0.37933	0.39006	0.19066	0.21389	0.07328	0.07063
1.0288	0.56067	0.60699	0.384	0.3896	0.20534	0.21353	0.05996	0.07046
1.0304	0.59867	0.60657	0.39934	0.38914	0.21	0.21317	0.07262	0.0703
1.032	0.55667	0.60616	0.37	0.38868	0.214	0.21281	0.06729	0.07014
1.0336	0.58333	0.60574	0.35667	0.38823	0.21933	0.21245	0.07662	0.06998
1.0352	0.55333	0.60532	0.38733	0.38777	0.22867	0.2121	0.07128	0.06982
1.0368	0.53933	0.6049	0.39467	0.38732	0.20933	0.21174	0.07128	0.06966
1.0384	0.56534	0.60449	0.372	0.38686	0.21066	0.21139	0.07595	0.0695
1.04	0.60134	0.60407	0.37867	0.38641	0.19066	0.21103	0.06662	0.06935
1.0416	0.546	0.60365	0.35467	0.38596	0.19	0.21068	0.08661	0.06919
1.0432	0.53533	0.60324	0.35733	0.38551	0.22467	0.21033	0.08061	0.06903
1.0448	0.56067	0.60282	0.34801	0.38506	0.21	0.20998	0.05863	0.06887
1.0464	0.568	0.60241	0.37133	0.38461	0.21066	0.20963	0.05729	0.06872
1.048	0.58267	0.60199	0.37867	0.38416	0.18733	0.20928	0.06263	0.06856
1.0496	0.53733	0.60158	0.358	0.38371	0.194	0.20893	0.06596	0.06841
1.0512	0.55467	0.60117	0.37401	0.38327	0.20534	0.20859	0.07595	0.06825
1.0528	0.54933	0.60075	0.33933	0.38282	0.21066	0.20824	0.08328	0.0681
1.0544	0.52933	0.60034	0.35267	0.38237	0.18133	0.20789	0.06662	0.06795
1.056	0.57667	0.59993	0.364	0.38193	0.19334	0.20755	0.07528	0.06779
1.0576	0.58533	0.59952	0.36867	0.38148	0.176	0.20721	0.07795	0.06764
1.0592	0.55799	0.59911	0.35	0.38104	0.20933	0.20686	0.06129	0.06749
1.0608	0.56	0.59869	0.366	0.3806	0.20333	0.20652	0.07328	0.06734
1.0624	0.54933	0.59828	0.35667	0.38016	0.196	0.20618	0.06995	0.06719
1.064	0.536	0.59787	0.354	0.37972	0.20667	0.20584	0.06596	0.06704
1.0656	0.56334	0.59746	0.34867	0.37928	0.20067	0.2055	0.05996	0.06689
1.0672	0.53867	0.59705	0.386	0.37884	0.192	0.20516	0.08194	0.06674
1.0688	0.57601	0.59665	0.39467	0.3784	0.18333	0.20482	0.06596	0.06659
1.0704	0.552	0.59624	0.36733	0.37796	0.18667	0.20449	0.06795	0.06644
1.072	0.55734	0.59583	0.33867	0.37752	0.17733	0.20415	0.05996	0.06629
1.0736	0.54067	0.59542	0.354	0.37709	0.198	0.20381	0.07195	0.06614
1.0752	0.518	0.59501	0.356	0.37665	0.20867	0.20348	0.07262	0.066
1.0768	0.58133	0.59461	0.33667	0.37621	0.198	0.20315	0.06729	0.06585
1.0784	0.54667	0.5942	0.34733	0.37578	0.18667	0.20281	0.06462	0.0657
1.08	0.52133	0.59379	0.35267	0.37535	0.18867	0.20248	0.06862	0.06556
1.0816	0.52801	0.59339	0.34533	0.37491	0.19267	0.20215	0.06396	0.06541
1.0832	0.52	0.59298	0.37933	0.37448	0.19066	0.20182	0.06596	0.06527
1.0848	0.53	0.59258	0.35267	0.37405	0.18933	0.20149	0.05996	0.06512
1.0864	0.512	0.59217	0.36733	0.37362	0.186	0.20116	0.05863	0.06498
1.088	0.582	0.59177	0.36067	0.37319	0.19134	0.20083	0.06263	0.06484
1.0896	0.57933	0.59137	0.34801	0.37276	0.178	0.2005	0.07528	0.0647
1.0912	0.552	0.59096	0.36133	0.37233	0.186	0.20018	0.07328	0.06455
1.0928	0.55534	0.59056	0.36467	0.37191	0.174	0.19985	0.05596	0.06441
1.0944	0.54399	0.59016	0.366	0.37148	0.20467	0.19953	0.06995	0.06427
1.096	0.55599	0.58976	0.36	0.37105	0.16867	0.1992	0.05663	0.06413
1.0976	0.57066	0.58936	0.37133	0.37063	0.19	0.19888	0.06462	0.06399
1.0992	0.55534	0.58895	0.334	0.3702	0.19667	0.19856	0.06529	0.06385
1.1008	0.55333	0.58855	0.33333	0.36978	0.19867	0.19824	0.06462	0.06371
1.1024	0.54201	0.58815	0.37533	0.36936	0.19134	0.19791	0.07195	0.06357
1.104	0.56534	0.58775	0.34401	0.36893	0.18467	0.19759	0.06928	0.06343
1.1056	0.53933	0.58735	0.364	0.36851	0.18533	0.19728	0.07928	0.06329
1.1072	0.58933	0.58695	0.372	0.36809	0.17934	0.19696	0.06329	0.06316
1.1088	0.57534	0.58656	0.358	0.36767	0.18667	0.19664	0.06129	0.06302
1.1104	0.55667	0.58616	0.338	0.36725	0.19134	0.19632	0.06662	0.06288
1.112	0.54399	0.58576	0.34533	0.36683	0.17333	0.196	0.06329	0.06275
1.1136	0.54534	0.58536	0.358	0.36641	0.202	0.19569	0.06263	0.06261
1.1152	0.52534	0.58496	0.36199	0.366	0.196	0.19537	0.06196	0.06248
1.1168	0.53533	0.58457	0.334	0.36558	0.20534	0.19506	0.05663	0.06234
1.1184	0.554	0.58417	0.36534	0.36516	0.202	0.19475	0.06462	0.06221
1.12	0.52334	0.58378	0.346	0.36475	0.184	0.19443	0.06729	0.06207
1.1216	0.546	0.58338	0.33466	0.36433	0.17133	0.19412	0.05663	0.06194
1.1232	0.572	0.58298	0.34001	0.36392	0.19667	0.19381	0.0553	0.06181
1.1248	0.54133	0.58259	0.35067	0.3635	0.19334	0.1935	0.06263	0.06167
1.1264	0.52267	0.5822	0.346	0.36309	0.16	0.19319	0.0553	0.06154
1.128	0.58066	0.5818	0.36267	0.36268	0.19667	0.19288	0.06795	0.06141
1.1296	0.566	0.58141	0.34067	0.36227	0.182	0.19257	0.05996	0.06128
1.1312	0.52534	0.58101	0.35933	0.36186	0.16733	0.19227	0.0513	0.06115
1.1328	0.55534	0.58062	0.35933	0.36145	0.18733	0.19196	0.05729	0.06101
1.1344	0.53867	0.58023	0.322	0.36104	0.19066	0.19165	0.06529	0.06088
1.136	0.56666	0.57984	0.33601	0.36063	0.20867	0.19135	0.06129	0.06075
1.1376	0.57667	0.57945	0.32267	0.36022	0.18667	0.19104	0.0473	0.06063
1.1392	0.59067	0.57905	0.35534	0.35982	0.20067	0.19074	0.06263	0.0605
1.1408	0.536	0.57866	0.35467	0.35941	0.17867	0.19044	0.0513	0.06037
1.1424	0.54201	0.57827	0.342	0.359	0.192	0.19013	0.04797	0.06024
1.144	0.54267	0.57788	0.32467	0.3586	0.18267	0.18983	0.06662	0.06011
1.1456	0.55534	0.57749	0.36067	0.35819	0.16	0.18953	0.06995	0.05998
1.1472	0.54067	0.5771	0.35534	0.35779	0.192	0.18923	0.05796	0.05986
1.1488	0.56067	0.57672	0.34334	0.35739	0.184	0.18893	0.06995	0.05973
1.1504	0.54067	0.57633	0.36067	0.35698	0.16933	0.18863	0.06662	0.0596
1.152	0.55799	0.57594	0.33533	0.35658	0.16334	0.18833	0.06729	0.05948
1.1536	0.55867	0.57555	0.31867	0.35618	0.18533	0.18804	0.06862	0.05935
1.1552	0.52267	0.57516	0.334	0.35578	0.17067	0.18774	0.06062	0.05923
1.1568	0.524	0.57478	0.346	0.35538	0.17934	0.18744	0.0553	0.0591
1.1584	0.52534	0.57439	0.34001	0.35498	0.18333	0.18715	0.05929	0.05898
1.16	0.50467	0.574	0.31934	0.35458	0.16867	0.18685	0.05263	0.05886
1.1616	0.53533	0.57362	0.36	0.35419	0.17934	0.18656	0.06329	0.05873
1.1632	0.518	0.57323	0.30934	0.35379	0.162	0.18627	0.05596	0.05861
1.1648	0.53733	0.57285	0.32934	0.35339	0.16	0.18597	0.05463	0.05849
1.1664	0.52667	0.57246	0.34867	0.353	0.15934	0.18568	0.06462	0.05836
1.168	0.52334	0.57208	0.33466	0.3526	0.172	0.18539	0.06729	0.05824
1.1696	0.55267	0.57169	0.34466	0.35221	0.17934	0.1851	0.05663	0.05812
1.1712	0.53667	0.57131	0.32267	0.35181	0.188	0.18481	0.07595	0.058
1.1728	0.52866	0.57093	0.346	0.35142	0.17867	0.18452	0.05596	0.05788
1.1744	0.518	0.57055	0.32467	0.35103	0.16533	0.18423	0.05863	0.05776
1.176	0.54267	0.57016	0.35667	0.35064	0.184	0.18395	0.05729	0.05764
1.1776	0.53799	0.56978	0.32533	0.35025	0.168	0.18366	0.06462	0.05752
1.1792	0.51	0.5694	0.33333	0.34986	0.17934	0.18337	0.05929	0.0574
1.1808	0.578	0.56902	0.33199	0.34947	0.18133	0.18309	0.0533	0.05728
1.1824	0.51667	0.56864	0.32866	0.34908	0.168	0.1828	0.04397	0.05716
1.184	0.512	0.56826	0.31667	0.34869	0.15733	0.18252	0.05729	0.05704
1.1856	0.504	0.56788	0.34533	0.3483	0.162	0.18223	0.06263	0.05693
1.1872	0.54	0.5675	0.314	0.34791	0.16467	0.18195	0.06396	0.05681
1.1888	0.56466	0.56712	0.33933	0.34753	0.19667	0.18167	0.05996	0.05669
1.1904	0.534	0.56674	0.34533	0.34714	0.168	0.18138	0.05996	0.05657
1.192	0.53799	0.56636	0.32667	0.34676	0.16867	0.1811	0.05596	0.05646
1.1936	0.54267	0.56598	0.32133	0.34637	0.17333	0.18082	0.06196	0.05634
1.1952	0.55599	0.5656	0.33466	0.34599	0.17934	0.18054	0.05863	0.05623
1.1968	0.554	0.56523	0.31934	0.3456	0.17667	0.18026	0.07262	0.05611
1.1984	0.52201	0.56485	0.31534	0.34522	0.18867	0.17998	0.05996	0.056
1.2	0.50534	0.56447	0.31466	0.34484	0.18733	0.17971	0.0513	0.05588
1.2016	0.56201	0.5641	0.33067	0.34446	0.184	0.17943	0.06062	0.05577
1.2032	0.55534	0.56372	0.346	0.34408	0.19667	0.17915	0.06196	0.05565
1.2048	0.55	0.56334	0.34134	0.3437	0.18733	0.17888	0.0473	0.05554
1.2064	0.50934	0.56297	0.33867	0.34332	0.158	0.1786	0.06129	0.05543
1.208	0.554	0.56259	0.32333	0.34294	0.16066	0.17833	0.06263	0.05531
1.2096	0.49734	0.56222	0.31799	0.34256	0.18	0.17805	0.0493	0.0552
1.2112	0.534	0.56184	0.31333	0.34218	0.182	0.17778	0.05996	0.05509
1.2128	0.51867	0.56147	0.314	0.3418	0.182	0.17751	0.05197	0.05498
1.2144	0.52133	0.5611	0.31466	0.34143	0.15867	0.17723	0.06462	0.05487
1.216	0.50733	0.56072	0.322	0.34105	0.16533	0.17696	0.04531	0.05475
1.2176	0.526	0.56035	0.31534	0.34068	0.192	0.17669	0.05596	0.05464
1.2192	0.50667	0.55998	0.34001	0.3403	0.18333	0.17642	0.05729	0.05453
1.2208	0.51267	0.55961	0.31466	0.33993	0.17	0.17615	0.04997	0.05442
1.2224	0.512	0.55924	0.33199	0.33955	0.18	0.17588	0.0553	0.05431
1.224	0.52667	0.55886	0.34334	0.33918	0.16467	0.17561	0.05463	0.0542
1.2256	0.54133	0.55849	0.30867	0.33881	0.16867	0.17534	0.05596	0.05409
1.2272	0.51733	0.55812	0.33067	0.33844	0.17	0.17508	0.05063	0.05399
1.2288	0.52933	0.55775	0.306	0.33806	0.158	0.17481	0.06529	0.05388
1.2304	0.52667	0.55738	0.31267	0.33769	0.17667	0.17454	0.05663	0.05377
1.232	0.50534	0.55701	0.31066	0.33732	0.178	0.17428	0.05063	0.05366
1.2336	0.51534	0.55664	0.32667	0.33695	0.162	0.17401	0.04331	0.05355
1.2352	0.52201	0.55628	0.33199	0.33659	0.162	0.17375	0.05396	0.05345
1.2368	0.51	0.55591	0.324	0.33622	0.16933	0.17349	0.05996	0.05334
1.2384	0.51466	0.55554	0.314	0.33585	0.166	0.17322	0.0473	0.05323
1.24	0.518	0.55517	0.35267	0.33548	0.16267	0.17296	0.05729	0.05313
1.2416	0.52866	0.5548	0.34733	0.33512	0.16467	0.1727	0.05197	0.05302
1.2432	0.53733	0.55444	0.322	0.33475	0.15533	0.17244	0.06396	0.05291
1.2448	0.504	0.55407	0.32733	0.33439	0.18133	0.17218	0.0533	0.05281
1.2464	0.52667	0.5537	0.326	0.33402	0.166	0.17191	0.05263	0.0527
1.248	0.51667	0.55334	0.31	0.33366	0.172	0.17166	0.05396	0.0526
1.2496	0.524	0.55297	0.32533	0.33329	0.15733	0.1714	0.05796	0.05249
1.2512	0.492	0.55261	0.30934	0.33293	0.16667	0.17114	0.05929	0.05239
1.2528	0.50534	0.55224	0.30533	0.33257	0.18933	0.17088	0.05996	0.05229
1.2544	0.55	0.55188	0.31733	0.33221	0.178	0.17062	0.06129	0.05218
1.256	0.47933	0.55151	0.33733	0.33185	0.13067	0.17037	0.05996	0.05208
1.2576	0.52467	0.55115	0.34533	0.33149	0.16066	0.17011	0.0473	0.05198
1.2592	0.50934	0.55079	0.29333	0.33113	0.156	0.16985	0.05596	0.05187
1.2608	0.50067	0.55042	0.334	0.33077	0.16267	0.1696	0.06396	0.05177
1.2624	0.526	0.55006	0.33266	0.33041	0.172	0.16934	0.05463	0.05167
1.264	0.52267	0.5497	0.322	0.33005	0.15134	0.16909	0.05263	0.05157
1.2656	0.54733	0.54934	0.33333	0.32969	0.15867	0.16884	0.0493	0.05147
1.2672	0.51867	0.54898	0.33733	0.32934	0.17133	0.16858	0.0533	0.05137
1.2688	0.496	0.54861	0.324	0.32898	0.15467	0.16833	0.04997	0.05127
1.2704	0.52734	0.54825	0.31867	0.32862	0.17267	0.16808	0.04663	0.05117
1.272	0.50867	0.54789	0.334	0.32827	0.14934	0.16783	0.0513	0.05106
1.2736	0.52801	0.54753	0.32467	0.32791	0.15667	0.16758	0.0473	0.05097
1.2752	0.526	0.54717	0.30666	0.32756	0.152	0.16733	0.04331	0.05087
1.2768	0.52133	0.54681	0.33867	0.32721	0.17133	0.16708	0.05929	0.05077
1.2784	0.506	0.54645	0.31867	0.32685	0.15067	0.16683	0.04863	0.05067
1.28	0.55067	0.5461	0.30267	0.3265	0.166	0.16658	0.04997	0.05057
1.2816	0.48467	0.54574	0.334	0.32615	0.17067	0.16633	0.04131	0.05047
1.2832	0.54	0.54538	0.29466	0.3258	0.16667	0.16609	0.04397	0.05037
1.2848	0.48333	0.54502	0.316	0.32545	0.15467	0.16584	0.04531	0.05027
1.2864	0.51667	0.54466	0.322	0.3251	0.148	0.16559	0.05596	0.05018
1.288	0.52667	0.54431	0.28666	0.32475	0.15934	0.16535	0.0553	0.05008
1.2896	0.48933	0.54395	0.30201	0.3244	0.154	0.1651	0.04997	0.04998
1.2912	0.52534	0.54359	0.32533	0.32405	0.16467	0.16486	0.05197	0.04989
1.2928	0.504	0.54324	0.28867	0.3237	0.14934	0.16462	0.04331	0.04979
1.2944	0.508	0.54288	0.29733	0.32336	0.16533	0.16437	0.04797	0.04969
1.296	0.50067	0.54253	0.29866	0.32301	0.16733	0.16413	0.05729	0.0496
1.2976	0.51267	0.54217	0.32733	0.32266	0.156	0.16389	0.04797	0.0495
1.2992	0.52334	0.54182	0.33667	0.32232	0.152	0.16364	0.04131	0.04941
1.3008	0.524	0.54146	0.31333	0.32197	0.15067	0.1634	0.05396	0.04931
1.3024	0.516	0.54111	0.31667	0.32163	0.15667	0.16316	0.0533	0.04922
1.304	0.48933	0.54075	0.32066	0.32128	0.152	0.16292	0.04597	0.04912
1.3056	0.53134	0.5404	0.29067	0.32094	0.14133	0.16268	0.04863	0.04903
1.3072	0.518	0.54005	0.29333	0.3206	0.15333	0.16244	0.05463	0.04893
1.3088	0.51934	0.5397	0.29133	0.32025	0.17133	0.16221	0.0493	0.04884
1.3104	0.52066	0.53934	0.30867	0.31991	0.15733	0.16197	0.0513	0.04875
1.312	0.50733	0.53899	0.326	0.31957	0.16133	0.16173	0.04397	0.04865
1.3136	0.48266	0.53864	0.31466	0.31923	0.15533	0.16149	0.05263	0.04856
1.3152	0.502	0.53829	0.30467	0.31889	0.154	0.16126	0.0493	0.04847
1.3168	0.49067	0.53794	0.28	0.31855	0.16733	0.16102	0.0473	0.04837
1.3184	0.51934	0.53759	0.28266	0.31821	0.15533	0.16078	0.04797	0.04828
1.32	0.48	0.53724	0.31333	0.31787	0.15533	0.16055	0.05596	0.04819
1.3216	0.504	0.53689	0.31667	0.31753	0.16	0.16031	0.04597	0.0481
1.3232	0.514	0.53654	0.29	0.3172	0.14266	0.16008	0.0553	0.04801
1.3248	0.47533	0.53619	0.31133	0.31686	0.15533	0.15985	0.04863	0.04792
1.3264	0.52267	0.53584	0.29067	0.31652	0.16	0.15961	0.04797	0.04783
1.328	0.5	0.53549	0.31799	0.31619	0.152	0.15938	0.04397	0.04773
1.3296	0.51134	0.53514	0.32467	0.31585	0.14667	0.15915	0.0473	0.04764
1.3312	0.52066	0.53479	0.33466	0.31552	0.16267	0.15892	0.06329	0.04755
1.3328	0.53	0.53445	0.3	0.31518	0.164	0.15869	0.04863	0.04746
1.3344	0.47933	0.5341	0.29466	0.31485	0.156	0.15846	0.0553	0.04737
1.336	0.54201	0.53375	0.29133	0.31451	0.15267	0.15823	0.0493	0.04729
1.3376	0.51667	0.53341	0.308	0.31418	0.168	0.158	0.04863	0.0472
1.3392	0.53067	0.53306	0.30201	0.31385	0.16467	0.15777	0.04464	0.04711
1.3408	0.51466	0.53271	0.30134	0.31352	0.152	0.15754	0.05863	0.04702
1.3424	0.51733	0.53237	0.28333	0.31319	0.16933	0.15731	0.04531	0.04693
1.344	0.52133	0.53202	0.296	0.31286	0.152	0.15708	0.05197	0.04684
1.3456	0.50067	0.53168	0.31	0.31253	0.15667	0.15686	0.05063	0.04675
1.3472	0.46334	0.53133	0.296	0.3122	0.15934	0.15663	0.04597	0.04667
1.3488	0.50267	0.53099	0.296	0.31187	0.14067	0.1564	0.05263	0.04658
1.3504	0.50267	0.53065	0.30734	0.31154	0.14333	0.15618	0.04863	0.04649
1.352	0.50733	0.5303	0.30334	0.31121	0.15	0.15595	0.0513	0.04641
1.3536	0.512	0.52996	0.28934	0.31088	0.14733	0.15573	0.04997	0.04632
1.3552	0.52667	0.52962	0.276	0.31056	0.15533	0.15551	0.04331	0.04623
1.3568	0.50867	0.52927	0.27	0.31023	0.15467	0.15528	0.04397	0.04615
1.3584	0.48867	0.52893	0.31267	0.3099	0.15067	0.15506	0.03331	0.04606
1.36	0.47267	0.52859	0.314	0.30958	0.128	0.15484	0.04663	0.04598
1.3616	0.46734	0.52825	0.28934	0.30925	0.15467	0.15461	0.04663	0.04589
1.3632	0.52066	0.52791	0.30067	0.30893	0.142	0.15439	0.04531	0.0458
1.3648	0.46	0.52756	0.312	0.3086	0.136	0.15417	0.04197	0.04572
1.3664	0.476	0.52722	0.29667	0.30828	0.17	0.15395	0.0533	0.04564
1.368	0.49334	0.52688	0.29267	0.30796	0.16267	0.15373	0.04797	0.04555
1.3696	0.502	0.52654	0.306	0.30763	0.132	0.15351	0.04397	0.04547
1.3712	0.5	0.5262	0.29267	0.30731	0.15134	0.15329	0.04863	0.04538
1.3728	0.49067	0.52586	0.29466	0.30699	0.15067	0.15307	0.03864	0.0453
1.3744	0.51733	0.52553	0.29667	0.30667	0.16867	0.15285	0.0533	0.04522
1.376	0.50467	0.52519	0.31066	0.30635	0.13933	0.15263	0.05063	0.04513
1.3776	0.5	0.52485	0.304	0.30603	0.15134	0.15242	0.04797	0.04505
1.3792	0.51667	0.52451	0.29466	0.30571	0.13266	0.1522	0.0513	0.04497
1.3808	0.47333	0.52417	0.31333	0.30539	0.15	0.15198	0.04464	0.04488
1.3824	0.49067	0.52383	0.316	0.30507	0.144	0.15177	0.05263	0.0448
1.384	0.51067	0.5235	0.27	0.30475	0.136	0.15155	0.05663	0.04472
1.3856	0.51534	0.52316	0.29733	0.30444	0.15333	0.15134	0.05197	0.04464
1.3872	0.506	0.52282	0.30734	0.30412	0.146	0.15112	0.04997	0.04455
1.3888	0.53799	0.52249	0.29267	0.3038	0.14	0.15091	0.04863	0.04447
1.3904	0.47667	0.52215	0.264	0.30349	0.16267	0.15069	0.0473	0.04439
1.392	0.504	0.52182	0.29733	0.30317	0.13867	0.15048	0.0493	0.04431
1.3936	0.532	0.52148	0.298	0.30285	0.14467	0.15027	0.06263	0.04423
1.3952	0.49934	0.52115	0.31667	0.30254	0.16066	0.15005	0.04863	0.04415
1.3968	0.49467	0.52081	0.298	0.30223	0.14934	0.14984	0.04397	0.04407
1.3984	0.48266	0.52048	0.324	0.30191	0.138	0.14963	0.03997	0.04399
1.4	0.46401	0.52014	0.28534	0.3016	0.15267	0.14942	0.04397	0.04391
1.4016	0.504	0.51981	0.278	0.30129	0.16133	0.14921	0.04397	0.04383
1.4032	0.50733	0.51948	0.312	0.30097	0.134	0.149	0.04531	0.04375
1.4048	0.47467	0.51914	0.27533	0.30066	0.14866	0.14879	0.0493	0.04367
1.4064	0.47066	0.51881	0.27	0.30035	0.148	0.14858	0.04331	0.04359
1.408	0.50267	0.51848	0.30467	0.30004	0.154	0.14837	0.04797	0.04351
1.4096	0.49734	0.51815	0.27266	0.29973	0.14667	0.14816	0.05063	0.04343
1.4112	0.524	0.51782	0.29466	0.29942	0.15134	0.14795	0.0533	0.04336
1.4128	0.50733	0.51748	0.27467	0.29911	0.16	0.14775	0.04597	0.04328
1.4144	0.44733	0.51715	0.278	0.2988	0.13933	0.14754	0.03931	0.0432
1.416	0.50467	0.51682	0.292	0.29849	0.14067	0.14733	0.05729	0.04312
1.4176	0.48266	0.51649	0.30201	0.29819	0.12267	0.14713	0.02998	0.04304
1.4192	0.472	0.51616	0.288	0.29788	0.134	0.14692	0.03931	0.04297
1.4208	0.494	0.51583	0.286	0.29757	0.15467	0.14671	0.03464	0.04289
1.4224	0.50267	0.5155	0.268	0.29726	0.14133	0.14651	0.04597	0.04281
1.424	0.516	0.51517	0.30533	0.29696	0.14333	0.1463	0.03864	0.04273
1.4256	0.458	0.51484	0.27533	0.29665	0.148	0.1461	0.03931	0.04266
1.4272	0.49533	0.51451	0.28666	0.29635	0.16667	0.1459	0.04331	0.04258
1.4288	0.49467	0.51419	0.29933	0.29604	0.15533	0.14569	0.03931	0.04251
1.4304	0.49334	0.51386	0.29466	0.29574	0.12533	0.14549	0.03997	0.04243
1.432	0.49934	0.51353	0.284	0.29543	0.13067	0.14529	0.05063	0.04235
1.4336	0.51466	0.5132	0.254	0.29513	0.15267	0.14509	0.04397	0.04228
1.4352	0.50534	0.51288	0.31	0.29483	0.14733	0.14488	0.05063	0.0422
1.4368	0.46933	0.51255	0.266	0.29453	0.14534	0.14468	0.04331	0.04213
1.4384	0.48467	0.51222	0.27067	0.29422	0.144	0.14448	0.04531	0.04205
1.44	0.498	0.5119	0.304	0.29392	0.144	0.14428	0.0493	0.04198
1.4416	0.49467	0.51157	0.284	0.29362	0.162	0.14408	0.05063	0.0419
1.4432	0.514	0.51125	0.28	0.29332	0.132	0.14388	0.04197	0.04183
1.4448	0.482	0.51092	0.296	0.29302	0.15533	0.14368	0.03731	0.04175
1.4464	0.486	0.5106	0.28	0.29272	0.15733	0.14348	0.04597	0.04168
1.448	0.47533	0.51027	0.30666	0.29242	0.12933	0.14328	0.0473	0.04161
1.4496	0.49533	0.50995	0.27266	0.29212	0.15	0.14309	0.0493	0.04153
1.4512	0.494	0.50962	0.29067	0.29182	0.126	0.14289	0.0533	0.04146
1.4528	0.48867	0.5093	0.27333	0.29153	0.12666	0.14269	0.04197	0.04139
1.4544	0.50534	0.50898	0.268	0.29123	0.14067	0.1425	0.03931	0.04131
1.456	0.49067	0.50865	0.31534	0.29093	0.14133	0.1423	0.03864	0.04124
1.4576	0.48266	0.50833	0.30201	0.29064	0.124	0.1421	0.05263	0.04117
1.4592	0.48867	0.50801	0.286	0.29034	0.13734	0.14191	0.0493	0.0411
1.4608	0.49866	0.50768	0.29	0.29004	0.152	0.14171	0.0513	0.04102
1.4624	0.51733	0.50736	0.274	0.28975	0.138	0.14152	0.04131	0.04095
1.464	0.48066	0.50704	0.28867	0.28945	0.14	0.14132	0.04264	0.04088
1.4656	0.5	0.50672	0.26267	0.28916	0.144	0.14113	0.03864	0.04081
1.4672	0.46466	0.5064	0.28934	0.28887	0.14333	0.14094	0.03931	0.04074
1.4688	0.46866	0.50608	0.29333	0.28857	0.13266	0.14074	0.03931	0.04067
1.4704	0.49934	0.50576	0.26134	0.28828	0.14667	0.14055	0.04331	0.04059
1.472	0.49067	0.50544	0.282	0.28799	0.15067	0.14036	0.04131	0.04052
1.4736	0.49266	0.50512	0.28	0.2877	0.14067	0.14017	0.04531	0.04045
1.4752	0.476	0.5048	0.26	0.2874	0.15	0.13997	0.04531	0.04038
1.4768	0.49067	0.50448	0.282	0.28711	0.14733	0.13978	0.04264	0.04031
1.4784	0.47533	0.50416	0.27467	0.28682	0.12933	0.13959	0.04264	0.04024
1.48	0.482	0.50384	0.26134	0.28653	0.13933	0.1394	0.0493	0.04017
1.4816	0.51934	0.50352	0.28	0.28624	0.14534	0.13921	0.04663	0.0401
1.4832	0.45933	0.5032	0.26534	0.28595	0.14667	0.13902	0.03797	0.04003
1.4848	0.47267	0.50289	0.26733	0.28566	0.14333	0.13883	0.04064	0.03996
1.4864	0.45467	0.50257	0.27867	0.28538	0.146	0.13864	0.04131	0.03989
1.488	0.48733	0.50225	0.28934	0.28509	0.14667	0.13845	0.04331	0.03982
1.4896	0.484	0.50194	0.29333	0.2848	0.13133	0.13827	0.04197	0.03975
1.4912	0.45333	0.50162	0.26933	0.28451	0.14733	0.13808	0.04531	0.03969
1.4928	0.46066	0.5013	0.26333	0.28423	0.13867	0.13789	0.04464	0.03962
1.4944	0.44933	0.50099	0.282	0.28394	0.13	0.1377	0.04863	0.03955
1.496	0.47933	0.50067	0.27733	0.28365	0.12467	0.13752	0.04863	0.03948
1.4976	0.472	0.50036	0.274	0.28337	0.156	0.13733	0.03664	0.03941
1.4992	0.46401	0.50004	0.28067	0.28308	0.13534	0.13715	0.04397	0.03934
1.5008	0.476	0.49973	0.28	0.2828	0.148	0.13696	0.04331	0.03928
1.5024	0.52267	0.49941	0.27	0.28251	0.13	0.13678	0.04064	0.03921
1.504	0.44933	0.4991	0.28067	0.28223	0.12933	0.13659	0.04264	0.03914
1.5056	0.506	0.49878	0.274	0.28195	0.13133	0.13641	0.04397	0.03907
1.5072	0.44867	0.49847	0.29133	0.28166	0.14667	0.13622	0.0473	0.03901
1.5088	0.48266	0.49816	0.268	0.28138	0.12666	0.13604	0.03797	0.03894
1.5104	0.486	0.49784	0.266	0.2811	0.13734	0.13585	0.03664	0.03887
1.512	0.48133	0.49753	0.27134	0.28082	0.11134	0.13567	0.03797	0.03881
1.5136	0.48933	0.49722	0.28534	0.28054	0.148	0.13549	0.04797	0.03874
1.5152	0.50934	0.49691	0.26267	0.28025	0.14866	0.13531	0.03997	0.03868
1.5168	0.47134	0.49659	0.25866	0.27997	0.13067	0.13513	0.04531	0.03861
1.5184	0.49866	0.49628	0.27733	0.27969	0.14534	0.13494	0.04397	0.03854
1.52	0.49866	0.49597	0.26933	0.27941	0.126	0.13476	0.04264	0.03848
1.5216	0.45067	0.49566	0.28534	0.27914	0.13	0.13458	0.03464	0.03841
1.5232	0.44133	0.49535	0.258	0.27886	0.134	0.1344	0.03731	0.03835
1.5248	0.49	0.49504	0.27067	0.27858	0.12867	0.13422	0.03931	0.03828
1.5264	0.49067	0.49473	0.27467	0.2783	0.13534	0.13404	0.03464	0.03822
1.528	0.50267	0.49442	0.26267	0.27802	0.13	0.13386	0.03531	0.03815
1.5296	0.45667	0.49411	0.29133	0.27775	0.14733	0.13368	0.04797	0.03809
1.5312	0.47333	0.4938	0.276	0.27747	0.132	0.13351	0.04531	0.03802
1.5328	0.45867	0.49349	0.258	0.27719	0.13266	0.13333	0.04197	0.03796
1.5344	0.47533	0.49318	0.284	0.27692	0.13734	0.13315	0.03731	0.03789
1.536	0.43867	0.49287	0.266	0.27664	0.12533	0.13297	0.04131	0.03783
1.5376	0.42333	0.49257	0.25733	0.27637	0.14133	0.13279	0.03398	0.03777
1.5392	0.46401	0.49226	0.29133	0.27609	0.132	0.13262	0.03797	0.0377
1.5408	0.46334	0.49195	0.29667	0.27582	0.12666	0.13244	0.04464	0.03764
1.5424	0.46866	0.49164	0.286	0.27554	0.13067	0.13227	0.04197	0.03758
1.544	0.45733	0.49134	0.27933	0.27527	0.14866	0.13209	0.03997	0.03751
1.5456	0.486	0.49103	0.27134	0.275	0.138	0.13191	0.03864	0.03745
1.5472	0.48867	0.49072	0.23133	0.27472	0.14667	0.13174	0.03398	0.03739
1.5488	0.502	0.49042	0.26867	0.27445	0.13534	0.13156	0.03265	0.03732
1.5504	0.45467	0.49011	0.272	0.27418	0.134	0.13139	0.04997	0.03726
1.552	0.494	0.4898	0.262	0.27391	0.12666	0.13122	0.04197	0.0372
1.5536	0.48467	0.4895	0.26667	0.27364	0.13534	0.13104	0.03597	0.03714
1.5552	0.472	0.48919	0.262	0.27337	0.11533	0.13087	0.03531	0.03707
1.5568	0.444	0.48889	0.26667	0.2731	0.126	0.1307	0.03931	0.03701
1.5584	0.46466	0.48859	0.272	0.27283	0.14534	0.13052	0.03731	0.03695
1.56	0.458	0.48828	0.26667	0.27256	0.13266	0.13035	0.03398	0.03689
1.5616	0.48133	0.48798	0.25333	0.27229	0.122	0.13018	0.04264	0.03683
1.5632	0.45267	0.48767	0.26867	0.27202	0.12733	0.13001	0.0493	0.03677
1.5648	0.49467	0.48737	0.24933	0.27175	0.12467	0.12984	0.03864	0.0367
1.5664	0.458	0.48707	0.27867	0.27148	0.12867	0.12966	0.03198	0.03664
1.568	0.47134	0.48676	0.25934	0.27121	0.11667	0.12949	0.03131	0.03658
1.5696	0.50667	0.48646	0.23733	0.27095	0.12267	0.12932	0.03731	0.03652
1.5712	0.47533	0.48616	0.26	0.27068	0.11934	0.12915	0.04997	0.03646
1.5728	0.47134	0.48586	0.25866	0.27041	0.12267	0.12898	0.04464	0.0364
1.5744	0.44333	0.48556	0.24533	0.27015	0.12867	0.12881	0.0493	0.03634
1.576	0.498	0.48525	0.234	0.26988	0.12133	0.12865	0.04331	0.03628
1.5776	0.45267	0.48495	0.23934	0.26962	0.10867	0.12848	0.03464	0.03622
1.5792	0.482	0.48465	0.28067	0.26935	0.104	0.12831	0.04264	0.03616
1.5808	0.47933	0.48435	0.254	0.26909	0.12067	0.12814	0.03864	0.0361
1.5824	0.466	0.48405	0.294	0.26882	0.13266	0.12797	0.0493	0.03604
1.584	0.45667	0.48375	0.26733	0.26856	0.116	0.12781	0.03997	0.03598
1.5856	0.45867	0.48345	0.27134	0.2683	0.13867	0.12764	0.03664	0.03592
1.5872	0.44666	0.48315	0.26267	0.26803	0.12467	0.12747	0.03864	0.03586
1.5888	0.452	0.48285	0.25733	0.26777	0.124	0.12731	0.03731	0.0358
1.5904	0.474	0.48255	0.254	0.26751	0.13933	0.12714	0.03065	0.03575
1.592	0.45467	0.48225	0.25133	0.26725	0.12533	0.12697	0.03331	0.03569
1.5936	0.47867	0.48196	0.25267	0.26699	0.10267	0.12681	0.03464	0.03563
1.5952	0.44266	0.48166	0.29333	0.26673	0.136	0.12664	0.03464	0.03557
1.5968	0.45733	0.48136	0.25534	0.26647	0.09867	0.12648	0.03398	0.03551
1.5984	0.446	0.48106	0.268	0.2662	0.12333	0.12631	0.03331	0.03545
1.6	0.46401	0.48077	0.278	0.26594	0.12267	0.12615	0.03997	0.0354
1.6016	0.46801	0.48047	0.26	0.26569	0.142	0.12599	0.04264	0.03534
1.6032	0.44533	0.48047	0.23867	0.26569	0.12	0.12599	0.03664	0.03534
1.6048	0.47933	0.48017	0.25733	0.26543	0.128	0.12582	0.03931	0.03528
1.6064	0.46734	0.47987	0.244	0.26517	0.126	0.12566	0.03797	0.03522
1.608	0.46334	0.47958	0.27467	0.26491	0.11466	0.1255	0.04397	0.03516
1.6096	0.482	0.47928	0.27067	0.26465	0.122	0.12533	0.02998	0.03511
1.6112	0.45933	0.47899	0.234	0.26439	0.12	0.12517	0.04331	0.03505
1.6128	0.44133	0.47869	0.25467	0.26414	0.14	0.12501	0.03797	0.03499
1.6144	0.47066	0.4784	0.23267	0.26388	0.128	0.12485	0.03997	0.03494
1.616	0.45733	0.4781	0.274	0.26362	0.10667	0.12469	0.05063	0.03488
1.6176	0.47001	0.47781	0.262	0.26337	0.128	0.12453	0.04397	0.03482
1.6192	0.46933	0.47751	0.24334	0.26311	0.12533	0.12437	0.03997	0.03477
1.6208	0.46134	0.47722	0.26733	0.26286	0.13333	0.1242	0.03198	0.03471
1.6224	0.46866	0.47692	0.25666	0.2626	0.14	0.12404	0.03198	0.03465
1.624	0.44933	0.47663	0.26067	0.26235	0.13867	0.12388	0.03864	0.0346
1.6256	0.47733	0.47634	0.26134	0.26209	0.114	0.12373	0.04131	0.03454
1.6272	0.44466	0.47604	0.26267	0.26184	0.128	0.12357	0.04197	0.03449
1.6288	0.49334	0.47575	0.26333	0.26158	0.12267	0.12341	0.04464	0.03443
1.6304	0.48534	0.47546	0.26667	0.26133	0.11533	0.12325	0.03065	0.03437
1.632	0.476	0.47517	0.26467	0.26108	0.132	0.12309	0.03997	0.03432
1.6336	0.45	0.47487	0.26667	0.26083	0.11667	0.12293	0.03531	0.03426
1.6352	0.47667	0.47458	0.25	0.26057	0.12467	0.12278	0.03931	0.03421
1.6368	0.42934	0.47429	0.254	0.26032	0.11533	0.12262	0.03531	0.03415
1.6384	0.44067	0.474	0.24933	0.26007	0.14333	0.12246	0.03931	0.0341
1.64	0.46134	0.47371	0.268	0.25982	0.10867	0.1223	0.04797	0.03404
1.6416	0.45533	0.47342	0.25666	0.25957	0.11667	0.12215	0.04531	0.03399
1.6432	0.46533	0.47313	0.25133	0.25932	0.11867	0.12199	0.03531	0.03394
1.6448	0.45	0.47284	0.24667	0.25907	0.11	0.12184	0.04863	0.03388
1.6464	0.47467	0.47255	0.26467	0.25882	0.12267	0.12168	0.03931	0.03383
1.648	0.44333	0.47226	0.222	0.25857	0.12467	0.12152	0.03664	0.03377
1.6496	0.45867	0.47197	0.25133	0.25832	0.106	0.12137	0.03265	0.03372
1.6512	0.44733	0.47168	0.25467	0.25807	0.114	0.12122	0.03731	0.03367
1.6528	0.47467	0.47139	0.258	0.25782	0.12666	0.12106	0.03997	0.03361
1.6544	0.43333	0.4711	0.25133	0.25758	0.11867	0.12091	0.03664	0.03356
1.656	0.45	0.47081	0.23666	0.25733	0.12533	0.12075	0.03931	0.0335
1.6576	0.46066	0.47053	0.24134	0.25708	0.11134	0.1206	0.04064	0.03345
1.6592	0.45401	0.47024	0.24667	0.25683	0.11667	0.12045	0.02931	0.0334
1.6608	0.44733	0.46995	0.24667	0.25659	0.104	0.12029	0.03464	0.03335
1.6624	0.43867	0.46966	0.26333	0.25634	0.11934	0.12014	0.03331	0.03329
1.664	0.45933	0.46938	0.244	0.2561	0.13	0.11999	0.04797	0.03324
1.6656	0.43333	0.46909	0.23334	0.25585	0.11667	0.11984	0.04131	0.03319
1.6672	0.42333	0.4688	0.22	0.25561	0.11867	0.11968	0.03997	0.03313
1.6688	0.452	0.46852	0.232	0.25536	0.12666	0.11953	0.03531	0.03308
1.6704	0.426	0.46823	0.22467	0.25512	0.12533	0.11938	0.02931	0.03303
1.672	0.448	0.46795	0.254	0.25487	0.10934	0.11923	0.03265	0.03298
1.6736	0.44867	0.46766	0.25267	0.25463	0.12	0.11908	0.03931	0.03293
1.6752	0.44666	0.46738	0.246	0.25439	0.118	0.11893	0.02665	0.03287
1.6768	0.44867	0.46709	0.25133	0.25414	0.11134	0.11878	0.04064	0.03282
1.6784	0.43466	0.46681	0.244	0.2539	0.104	0.11863	0.03597	0.03277
1.68	0.46267	0.46652	0.23733	0.25366	0.11667	0.11848	0.03931	0.03272
1.6816	0.442	0.46624	0.25	0.25342	0.112	0.11833	0.04331	0.03267
1.6832	0.43733	0.46595	0.254	0.25317	0.11733	0.11818	0.02265	0.03262
1.6848	0.424	0.46567	0.23733	0.25293	0.11867	0.11803	0.03131	0.03256
1.6864	0.43801	0.46539	0.242	0.25269	0.12267	0.11789	0.03864	0.03251
1.688	0.452	0.4651	0.25666	0.25245	0.11733	0.11774	0.03864	0.03246
1.6896	0.434	0.46482	0.26333	0.25221	0.11333	0.11759	0.02931	0.03241
1.6912	0.46134	0.46454	0.26867	0.25197	0.12067	0.11744	0.03664	0.03236
1.6928	0.434	0.46425	0.21733	0.25173	0.118	0.11729	0.03464	0.03231
1.6944	0.446	0.46397	0.228	0.25149	0.12333	0.11715	0.03531	0.03226
1.696	0.45733	0.46369	0.25067	0.25125	0.11466	0.117	0.03797	0.03221
1.6976	0.442	0.46341	0.24	0.25102	0.10533	0.11685	0.03265	0.03216
1.6992	0.45533	0.46313	0.25	0.25078	0.112	0.11671	0.03331	0.03211
1.7008	0.44933	0.46285	0.25467	0.25054	0.12666	0.11656	0.03597	0.03206
1.7024	0.42867	0.46257	0.25666	0.2503	0.12267	0.11642	0.03797	0.03201
1.704	0.442	0.46228	0.238	0.25007	0.11466	0.11627	0.03331	0.03196
1.7056	0.43867	0.462	0.24734	0.24983	0.11	0.11613	0.03597	0.03191
1.7072	0.45267	0.46172	0.22333	0.24959	0.09067	0.11598	0.03731	0.03186
1.7088	0.43534	0.46144	0.25333	0.24936	0.114	0.11584	0.03464	0.03181
1.7104	0.46134	0.46116	0.234	0.24912	0.13133	0.11569	0.04464	0.03176
1.712	0.446	0.46089	0.24734	0.24888	0.11533	0.11555	0.03331	0.03171
1.7136	0.428	0.46061	0.24266	0.24865	0.106	0.1154	0.03131	0.03166
1.7152	0.46	0.46033	0.238	0.24841	0.126	0.11526	0.03398	0.03161
1.7168	0.428	0.46005	0.26467	0.24818	0.13266	0.11512	0.04464	0.03156
1.7184	0.45867	0.45977	0.26467	0.24795	0.116	0.11497	0.03597	0.03152
1.72	0.428	0.45949	0.23934	0.24771	0.10934	0.11483	0.03531	0.03147
1.7216	0.42534	0.45921	0.24667	0.24748	0.132	0.11469	0.03664	0.03142
1.7232	0.45533	0.45894	0.256	0.24724	0.11533	0.11455	0.03398	0.03137
1.7248	0.452	0.45866	0.242	0.24701	0.11867	0.11441	0.03797	0.03132
1.7264	0.44933	0.45838	0.268	0.24678	0.09467	0.11426	0.03065	0.03127
1.728	0.44466	0.4581	0.25067	0.24655	0.11867	0.11412	0.03131	0.03123
1.7296	0.42534	0.45783	0.21666	0.24631	0.11533	0.11398	0.02665	0.03118
1.7312	0.43266	0.45755	0.23934	0.24608	0.10533	0.11384	0.03398	0.03113
1.7328	0.444	0.45728	0.21666	0.24585	0.12	0.1137	0.04131	0.03108
1.7344	0.44466	0.457	0.22267	0.24562	0.12267	0.11356	0.03065	0.03103
1.736	0.41266	0.45672	0.228	0.24539	0.11934	0.11342	0.04197	0.03099
1.7376	0.45133	0.45645	0.23267	0.24516	0.10533	0.11328	0.03597	0.03094
1.7392	0.416	0.45617	0.24266	0.24493	0.12133	0.11314	0.02665	0.03089
1.7408	0.42999	0.4559	0.246	0.2447	0.12	0.113	0.02865	0.03084
1.7424	0.45467	0.45562	0.246	0.24447	0.09667	0.11286	0.03065	0.0308
1.744	0.40666	0.45535	0.238	0.24424	0.12133	0.11272	0.03198	0.03075
1.7456	0.42133	0.45508	0.24734	0.24401	0.11067	0.11258	0.03864	0.0307
1.7472	0.39666	0.4548	0.226	0.24378	0.10667	0.11245	0.03464	0.03066
1.7488	0.442	0.45453	0.246	0.24356	0.102	0.11231	0.03265	0.03061
1.7504	0.40334	0.45425	0.244	0.24333	0.11	0.11217	0.03864	0.03056
1.752	0.42667	0.45398	0.246	0.2431	0.12733	0.11203	0.03797	0.03052
1.7536	0.416	0.45371	0.23533	0.24287	0.12133	0.11189	0.03198	0.03047
1.7552	0.43867	0.45343	0.226	0.24265	0.11333	0.11176	0.04064	0.03042
1.7568	0.44333	0.45316	0.24467	0.24242	0.11533	0.11162	0.02465	0.03038
1.7584	0.43466	0.45289	0.24067	0.24219	0.092	0.11148	0.03531	0.03033
1.76	0.43801	0.45262	0.22733	0.24197	0.116	0.11135	0.03731	0.03029
1.7616	0.42934	0.45235	0.23666	0.24174	0.11134	0.11121	0.03265	0.03024
1.7632	0.424	0.45207	0.26467	0.24152	0.118	0.11108	0.03731	0.03019
1.7648	0.42934	0.4518	0.22067	0.24129	0.10867	0.11094	0.03398	0.03015
1.7664	0.444	0.45153	0.24334	0.24107	0.11134	0.11081	0.03864	0.0301
1.768	0.40199	0.45126	0.234	0.24084	0.10067	0.11067	0.03198	0.03006
1.7696	0.44133	0.45099	0.24533	0.24062	0.12133	0.11054	0.03931	0.03001
1.7712	0.43999	0.45072	0.22533	0.2404	0.11867	0.1104	0.03597	0.02997
1.7728	0.41733	0.45045	0.23	0.24017	0.10867	0.11027	0.02332	0.02992
1.7744	0.44333	0.45018	0.256	0.23995	0.11333	0.11013	0.02931	0.02988
1.776	0.45533	0.44991	0.24866	0.23973	0.10133	0.11	0.03331	0.02983
1.7776	0.41866	0.44964	0.234	0.2395	0.114	0.10986	0.03131	0.02979
1.7792	0.444	0.44937	0.22934	0.23928	0.12467	0.10973	0.03265	0.02974
1.7808	0.43266	0.4491	0.244	0.23906	0.10934	0.1096	0.03131	0.0297
1.7824	0.456	0.44883	0.252	0.23884	0.10934	0.10947	0.03131	0.02965
1.784	0.39733	0.44857	0.25	0.23862	0.11	0.10933	0.03398	0.02961
1.7856	0.46933	0.4483	0.22867	0.2384	0.102	0.1092	0.02398	0.02956
1.7872	0.43801	0.44803	0.232	0.23818	0.10733	0.10907	0.03464	0.02952
1.7888	0.45867	0.44776	0.242	0.23796	0.114	0.10894	0.02198	0.02948
1.7904	0.41999	0.44749	0.25534	0.23774	0.108	0.1088	0.03864	0.02943
1.792	0.43266	0.44723	0.23334	0.23752	0.10667	0.10867	0.03464	0.02939
1.7936	0.42466	0.44696	0.24067	0.2373	0.126	0.10854	0.04264	0.02934
1.7952	0.41	0.44669	0.224	0.23708	0.09667	0.10841	0.02598	0.0293
1.7968	0.424	0.44643	0.224	0.23686	0.108	0.10828	0.03331	0.02926
1.7984	0.43066	0.44616	0.25333	0.23664	0.11267	0.10815	0.03864	0.02921
1.8	0.45467	0.44589	0.25333	0.23642	0.11134	0.10802	0.03198	0.02917
1.8016	0.42466	0.44563	0.224	0.2362	0.102	0.10789	0.03531	0.02913
1.8032	0.43867	0.44536	0.21066	0.23599	0.128	0.10776	0.02998	0.02908
1.8048	0.41733	0.4451	0.238	0.23577	0.11067	0.10763	0.04131	0.02904
1.8064	0.43066	0.44483	0.218	0.23555	0.10467	0.1075	0.03997	0.029
1.808	0.42667	0.44457	0.24266	0.23534	0.09933	0.10737	0.0473	0.02895
1.8096	0.45267	0.4443	0.22934	0.23512	0.10334	0.10724	0.03997	0.02891
1.8112	0.434	0.44404	0.21533	0.2349	0.11466	0.10711	0.02998	0.02887
1.8128	0.44266	0.44377	0.226	0.23469	0.09467	0.10698	0.03331	0.02883
1.8144	0.42934	0.44351	0.22	0.23447	0.10067	0.10686	0.02465	0.02878
1.816	0.43266	0.44325	0.22067	0.23426	0.10533	0.10673	0.02931	0.02874
1.8176	0.42466	0.44298	0.246	0.23404	0.114	0.1066	0.03198	0.0287
1.8192	0.39333	0.44272	0.238	0.23383	0.11733	0.10647	0.03131	0.02866
1.8208	0.44333	0.44246	0.24	0.23361	0.108	0.10635	0.03065	0.02861
1.8224	0.442	0.44219	0.21733	0.2334	0.11867	0.10622	0.02865	0.02857
1.824	0.42534	0.44193	0.24734	0.23318	0.12267	0.10609	0.03797	0.02853
1.8256	0.44533	0.44167	0.25	0.23297	0.108	0.10597	0.03398	0.02849
1.8272	0.39666	0.44141	0.23133	0.23276	0.11134	0.10584	0.03597	0.02845
1.8288	0.428	0.44114	0.224	0.23254	0.10533	0.10571	0.02465	0.0284
1.8304	0.43534	0.44088	0.25067	0.23233	0.09133	0.10559	0.02398	0.02836
1.832	0.42734	0.44062	0.24134	0.23212	0.09733	0.10546	0.03265	0.02832
1.8336	0.41133	0.44036	0.212	0.23191	0.11067	0.10534	0.03065	0.02828
1.8352	0.41999	0.4401	0.248	0.23169	0.094	0.10521	0.02065	0.02824
1.8368	0.43534	0.43984	0.234	0.23148	0.10467	0.10509	0.03464	0.0282
1.8384	0.42201	0.43958	0.22	0.23127	0.108	0.10496	0.03265	0.02815
1.84	0.42867	0.43932	0.23934	0.23106	0.10733	0.10484	0.02798	0.02811
1.8416	0.43733	0.43906	0.25	0.23085	0.10467	0.10471	0.02998	0.02807
1.8432	0.41133	0.4388	0.22533	0.23064	0.10133	0.10459	0.03464	0.02803
1.8448	0.41266	0.43854	0.234	0.23043	0.10934	0.10446	0.02865	0.02799
1.8464	0.426	0.43828	0.20867	0.23022	0.102	0.10434	0.02332	0.02795
1.848	0.38667	0.43802	0.212	0.23001	0.102	0.10422	0.03597	0.02791
1.8496	0.45267	0.43776	0.19867	0.2298	0.11	0.10409	0.02332	0.02787
1.8512	0.42466	0.4375	0.232	0.22959	0.09533	0.10397	0.02731	0.02783
1.8528	0.42267	0.43724	0.218	0.22938	0.106	0.10385	0.03065	0.02779
1.8544	0.42133	0.43698	0.21066	0.22918	0.09933	0.10372	0.02931	0.02775
1.856	0.41667	0.43673	0.23067	0.22897	0.10467	0.1036	0.03398	0.02771
1.8576	0.406	0.43647	0.20534	0.22876	0.102	0.10348	0.01999	0.02767
1.8592	0.41866	0.43621	0.23133	0.22855	0.112	0.10336	0.02731	0.02763
1.8608	0.40734	0.43595	0.23934	0.22834	0.10334	0.10324	0.02998	0.02759
1.8624	0.424	0.4357	0.22667	0.22814	0.10934	0.10311	0.02731	0.02755
1.864	0.39066	0.43544	0.224	0.22793	0.116	0.10299	0.03198	0.02751
1.8656	0.408	0.43518	0.23267	0.22772	0.112	0.10287	0.02865	0.02747
1.8672	0.406	0.43493	0.24067	0.22752	0.10733	0.10275	0.02332	0.02743
1.8688	0.40001	0.43467	0.23733	0.22731	0.11333	0.10263	0.03664	0.02739
1.8704	0.43333	0.43441	0.21467	0.22711	0.10334	0.10251	0.03131	0.02735
1.872	0.39601	0.43416	0.226	0.2269	0.10133	0.10239	0.03331	0.02731
1.8736	0.42934	0.4339	0.25666	0.2267	0.102	0.10227	0.03531	0.02727
1.8752	0.434	0.43365	0.22133	0.22649	0.10533	0.10215	0.03065	0.02723
1.8768	0.43534	0.43339	0.23533	0.22629	0.096	0.10203	0.02998	0.02719
1.8784	0.424	0.43314	0.222	0.22608	0.11466	0.10191	0.03131	0.02715
1.88	0.40267	0.43288	0.23533	0.22588	0.108	0.10179	0.03331	0.02711
1.8816	0.42934	0.43263	0.20467	0.22567	0.102	0.10167	0.02998	0.02707
1.8832	0.43266	0.43237	0.234	0.22547	0.118	0.10155	0.02532	0.02704
1.8848	0.404	0.43212	0.222	0.22527	0.09733	0.10143	0.02332	0.027
1.8864	0.43066	0.43186	0.23733	0.22507	0.09	0.10132	0.02465	0.02696
1.888	0.47533	0.43161	0.22733	0.22486	0.11267	0.1012	0.03131	0.02692
1.8896	0.42267	0.43136	0.22333	0.22466	0.10667	0.10108	0.02931	0.02688
1.8912	0.43066	0.4311	0.22133	0.22446	0.096	0.10096	0.02665	0.02684
1.8928	0.40267	0.43085	0.23867	0.22426	0.112	0.10084	0.02332	0.0268
1.8944	0.416	0.4306	0.20933	0.22406	0.10867	0.10073	0.02731	0.02677
1.896	0.42133	0.43035	0.23533	0.22385	0.106	0.10061	0.02598	0.02673
1.8976	0.42201	0.43009	0.22867	0.22365	0.10733	0.10049	0.02465	0.02669
1.8992	0.44466	0.42984	0.21467	0.22345	0.10067	0.10037	0.02598	0.02665
1.9008	0.446	0.42959	0.21	0.22325	0.10334	0.10026	0.03131	0.02661
1.9024	0.40666	0.42934	0.23867	0.22305	0.09933	0.10014	0.02731	0.02658
1.904	0.39601	0.42909	0.22	0.22285	0.112	0.10003	0.03597	0.02654
1.9056	0.38267	0.42883	0.228	0.22265	0.10467	0.09991	0.02798	0.0265
1.9072	0.41733	0.42858	0.21333	0.22245	0.098	0.09979	0.02998	0.02646
1.9088	0.392	0.42833	0.24	0.22225	0.104	0.09968	0.02665	0.02643
1.9104	0.42201	0.42808	0.216	0.22205	0.11333	0.09956	0.02931	0.02639
1.912	0.43466	0.42783	0.22467	0.22186	0.11267	0.09945	0.02332	0.02635
1.9136	0.43867	0.42758	0.23	0.22166	0.10533	0.09933	0.03331	0.02631
1.9152	0.41	0.42733	0.22333	0.22146	0.10334	0.09922	0.02731	0.02628
1.9168	0.43466	0.42708	0.222	0.22126	0.10867	0.0991	0.02931	0.02624
1.9184	0.40334	0.42683	0.22667	0.22106	0.1	0.09899	0.02198	0.0262
1.92	0.42201	0.42658	0.218	0.22087	0.09533	0.09887	0.03131	0.02617
1.9216	0.434	0.42633	0.21933	0.22067	0.1	0.09876	0.02665	0.02613
1.9232	0.41999	0.42609	0.238	0.22047	0.086	0.09865	0.02931	0.02609
1.9248	0.38934	0.42584	0.23	0.22028	0.10934	0.09853	0.02265	0.02606
1.9264	0.382	0.42559	0.23	0.22008	0.08467	0.09842	0.02865	0.02602
1.928	0.41999	0.42534	0.21267	0.21988	0.10934	0.09831	0.02731	0.02598
1.9296	0.40334	0.42509	0.21666	0.21969	0.102	0.09819	0.02731	0.02595
1.9312	0.40867	0.42484	0.21467	0.21949	0.08867	0.09808	0.02465	0.02591
1.9328	0.412	0.4246	0.212	0.2193	0.09334	0.09797	0.02665	0.02587
1.9344	0.40267	0.42435	0.20933	0.2191	0.08934	0.09785	0.02598	0.02584
1.936	0.39267	0.4241	0.21733	0.21891	0.11533	0.09774	0.02931	0.0258
1.9376	0.432	0.42386	0.22133	0.21871	0.08467	0.09763	0.02798	0.02576
1.9392	0.40466	0.42361	0.216	0.21852	0.102	0.09752	0.03065	0.02573
1.9408	0.418	0.42336	0.19733	0.21833	0.09867	0.09741	0.02665	0.02569
1.9424	0.444	0.42312	0.23	0.21813	0.10467	0.0973	0.03198	0.02566
1.944	0.40867	0.42287	0.19934	0.21794	0.102	0.09718	0.02398	0.02562
1.9456	0.38333	0.42262	0.212	0.21774	0.10934	0.09707	0.03065	0.02558
1.9472	0.41667	0.42238	0.224	0.21755	0.10133	0.09696	0.02665	0.02555
1.9488	0.41467	0.42213	0.21133	0.21736	0.08867	0.09685	0.03597	0.02551
1.9504	0.37533	0.42189	0.22533	0.21717	0.08934	0.09674	0.02865	0.02548
1.952	0.41733	0.42164	0.22	0.21697	0.10133	0.09663	0.03531	0.02544
1.9536	0.42734	0.4214	0.208	0.21678	0.10667	0.09652	0.02865	0.02541
1.9552	0.40466	0.42115	0.21066	0.21659	0.098	0.09641	0.03065	0.02537
1.9568	0.39666	0.42091	0.22733	0.2164	0.09933	0.0963	0.03131	0.02534
1.9584	0.42067	0.42066	0.204	0.21621	0.09867	0.09619	0.04531	0.0253
1.96	0.39399	0.42042	0.21133	0.21602	0.09867	0.09608	0.02198	0.02527
1.9616	0.42333	0.42018	0.20067	0.21583	0.08467	0.09597	0.03464	0.02523
1.9632	0.40534	0.41993	0.218	0.21564	0.09334	0.09586	0.02665	0.0252
1.9648	0.40334	0.41969	0.22133	0.21545	0.07733	0.09575	0.02798	0.02516
1.9664	0.404	0.41945	0.22333	0.21526	0.124	0.09564	0.02398	0.02513
1.968	0.42067	0.4192	0.18867	0.21507	0.096	0.09554	0.02865	0.02509
1.9696	0.408	0.41896	0.21933	0.21488	0.08334	0.09543	0.02198	0.02506
1.9712	0.43801	0.41872	0.19934	0.21469	0.104	0.09532	0.02398	0.02502
1.9728	0.418	0.41847	0.2	0.2145	0.09533	0.09521	0.02598	0.02499
1.9744	0.41	0.41823	0.24667	0.21431	0.09067	0.0951	0.02731	0.02495
1.976	0.39867	0.41799	0.202	0.21412	0.07933	0.095	0.02865	0.02492
1.9776	0.41667	0.41775	0.19867	0.21393	0.09733	0.09489	0.02798	0.02488
1.9792	0.43867	0.41751	0.20534	0.21375	0.10934	0.09478	0.02665	0.02485
1.9808	0.414	0.41727	0.20933	0.21356	0.09467	0.09467	0.03065	0.02482
1.9824	0.40267	0.41703	0.21933	0.21337	0.10067	0.09457	0.02665	0.02478
1.984	0.40666	0.41678	0.20733	0.21318	0.09067	0.09446	0.02398	0.02475
1.9856	0.42867	0.41654	0.21666	0.213	0.082	0.09435	0.02332	0.02471
1.9872	0.41467	0.4163	0.204	0.21281	0.08934	0.09425	0.02665	0.02468
1.9888	0.41066	0.41606	0.188	0.21262	0.106	0.09414	0.02665	0.02465
1.9904	0.414	0.41582	0.204	0.21244	0.088	0.09404	0.03198	0.02461
1.992	0.414	0.41558	0.21666	0.21225	0.08667	0.09393	0.02998	0.02458
1.9936	0.39601	0.41534	0.20333	0.21207	0.09067	0.09382	0.02931	0.02455
1.9952	0.432	0.4151	0.20667	0.21188	0.092	0.09372	0.03198	0.02451
1.9968	0.41999	0.41486	0.19334	0.21169	0.09667	0.09361	0.03131	0.02448
1.9984	0.40066	0.41463	0.22733	0.21151	0.106	0.09351	0.01865	0.02445
2	0.41866	0.41439	0.232	0.21132	0.08533	0.0934	0.02265	0.02441
2.0016	0.39066	0.41415	0.214	0.21114	0.106	0.0933	0.02998	0.02438
2.0032	0.40133	0.41391	0.20667	0.21096	0.09467	0.09319	0.03065	0.02435
2.0048	0.40133	0.41367	0.206	0.21077	0.102	0.09309	0.02532	0.02431
2.0064	0.41667	0.41343	0.21533	0.21059	0.096	0.09298	0.03131	0.02428
2.008	0.39467	0.41319	0.20467	0.2104	0.09067	0.09288	0.02598	0.02425
2.0096	0.40001	0.41296	0.20067	0.21022	0.094	0.09278	0.02731	0.02421
2.0112	0.38267	0.41272	0.20534	0.21004	0.092	0.09267	0.02798	0.02418
2.0128	0.39333	0.41248	0.21333	0.20985	0.092	0.09257	0.03198	0.02415
2.0144	0.39399	0.41225	0.212	0.20967	0.09667	0.09247	0.03131	0.02411
2.016	0.43266	0.41201	0.20267	0.20949	0.09267	0.09236	0.02332	0.02408
2.0176	0.40001	0.41177	0.20133	0.20931	0.1	0.09226	0.01799	0.02405
2.0192	0.38866	0.41154	0.20133	0.20913	0.09334	0.09216	0.02465	0.02402
2.0208	0.44133	0.4113	0.20333	0.20894	0.09867	0.09205	0.02798	0.02398
2.0224	0.39867	0.41106	0.20534	0.20876	0.092	0.09195	0.02865	0.02395
2.024	0.426	0.41083	0.21533	0.20858	0.088	0.09185	0.02332	0.02392
2.0256	0.39601	0.41059	0.19534	0.2084	0.09334	0.09175	0.02998	0.02389
2.0272	0.398	0.41036	0.226	0.20822	0.08334	0.09164	0.02132	0.02386
2.0288	0.39601	0.41012	0.19934	0.20804	0.102	0.09154	0.03065	0.02382
2.0304	0.39267	0.40989	0.20733	0.20786	0.10067	0.09144	0.03198	0.02379
2.032	0.40466	0.40965	0.21533	0.20768	0.11	0.09134	0.02865	0.02376
2.0336	0.384	0.40942	0.20933	0.2075	0.09667	0.09124	0.02532	0.02373
2.0352	0.43534	0.40918	0.20667	0.20732	0.08267	0.09114	0.02931	0.0237
2.0368	0.40933	0.40895	0.19867	0.20714	0.08533	0.09104	0.02198	0.02366
2.0384	0.39267	0.40871	0.21467	0.20696	0.09	0.09094	0.02332	0.02363
2.04	0.41	0.40848	0.21267	0.20678	0.08667	0.09083	0.03198	0.0236
2.0416	0.408	0.40825	0.20667	0.2066	0.09867	0.09073	0.03398	0.02357
2.0432	0.40734	0.40801	0.20534	0.20642	0.08867	0.09063	0.02398	0.02354
2.0448	0.41999	0.40778	0.18467	0.20625	0.102	0.09053	0.02665	0.02351
2.0464	0.386	0.40755	0.19267	0.20607	0.09133	0.09043	0.02731	0.02347
2.048	0.37533	0.40731	0.19267	0.20589	0.08334	0.09033	0.02931	0.02344
2.0496	0.42534	0.40708	0.18933	0.20571	0.09267	0.09023	0.02265	0.02341
2.0512	0.408	0.40685	0.20333	0.20553	0.102	0.09013	0.02665	0.02338
2.0528	0.41933	0.40662	0.21133	0.20536	0.09733	0.09003	0.02998	0.02335
2.0544	0.38333	0.40638	0.208	0.20518	0.08467	0.08994	0.01732	0.02332
2.056	0.40066	0.40615	0.22267	0.205	0.084	0.08984	0.03331	0.02329
2.0576	0.38934	0.40592	0.20467	0.20483	0.082	0.08974	0.02998	0.02326
2.0592	0.39134	0.40569	0.21066	0.20465	0.09467	0.08964	0.02865	0.02322
2.0608	0.43333	0.40546	0.222	0.20448	0.09933	0.08954	0.03198	0.02319
2.0624	0.38733	0.40523	0.21	0.2043	0.09467	0.08944	0.02532	0.02316
2.064	0.39867	0.40499	0.18733	0.20412	0.092	0.08934	0.02865	0.02313
2.0656	0.40734	0.40476	0.19	0.20395	0.096	0.08925	0.02065	0.0231
2.0672	0.41533	0.40453	0.196	0.20377	0.11	0.08915	0.02798	0.02307
2.0688	0.40867	0.4043	0.18933	0.2036	0.08	0.08905	0.02798	0.02304
2.0704	0.392	0.40407	0.17934	0.20342	0.094	0.08895	0.02198	0.02301
2.072	0.39666	0.40384	0.204	0.20325	0.08867	0.08885	0.02398	0.02298
2.0736	0.39666	0.40361	0.184	0.20308	0.08934	0.08876	0.02998	0.02295
2.0752	0.41999	0.40338	0.20467	0.2029	0.10334	0.08866	0.03331	0.02292
2.0768	0.40001	0.40315	0.19733	0.20273	0.09867	0.08856	0.02465	0.02289
2.0784	0.40666	0.40292	0.202	0.20255	0.09334	0.08847	0.02465	0.02286
2.08	0.41667	0.4027	0.188	0.20238	0.08533	0.08837	0.03531	0.02283
2.0816	0.404	0.40247	0.19334	0.20221	0.10334	0.08827	0.02598	0.0228
2.0832	0.37867	0.40224	0.20467	0.20203	0.08867	0.08818	0.03065	0.02277
2.0848	0.398	0.40201	0.2	0.20186	0.08667	0.08808	0.02931	0.02274
2.0864	0.38	0.40178	0.224	0.20169	0.08867	0.08798	0.02598	0.02271
2.088	0.39	0.40155	0.21133	0.20152	0.09267	0.08789	0.02198	0.02268
2.0896	0.36467	0.40133	0.2	0.20135	0.08934	0.08779	0.02665	0.02265
2.0912	0.41333	0.4011	0.196	0.20117	0.098	0.0877	0.03597	0.02262
2.0928	0.40334	0.40087	0.18667	0.201	0.09667	0.0876	0.01999	0.02259
2.0944	0.40466	0.40064	0.19134	0.20083	0.092	0.08751	0.02198	0.02256
2.096	0.392	0.40042	0.20133	0.20066	0.072	0.08741	0.02731	0.02253
2.0976	0.39867	0.40019	0.20133	0.20049	0.08067	0.08732	0.02798	0.0225
2.0992	0.392	0.39996	0.212	0.20032	0.09533	0.08722	0.02398	0.02247
2.1008	0.41333	0.39974	0.20333	0.20015	0.08667	0.08713	0.02665	0.02244
2.1024	0.38733	0.39951	0.196	0.19998	0.08667	0.08703	0.01332	0.02241
2.104	0.39399	0.39928	0.208	0.19981	0.084	0.08694	0.02598	0.02238
2.1056	0.342	0.39906	0.19334	0.19964	0.07267	0.08684	0.02332	0.02235
2.1072	0.39534	0.39883	0.19066	0.19947	0.08267	0.08675	0.02865	0.02232
2.1088	0.37401	0.39861	0.19066	0.1993	0.09933	0.08666	0.02665	0.02229
2.1104	0.404	0.39838	0.212	0.19913	0.08867	0.08656	0.02865	0.02227
2.112	0.39267	0.39815	0.2	0.19896	0.08733	0.08647	0.02265	0.02224
2.1136	0.384	0.39793	0.196	0.19879	0.09667	0.08638	0.02865	0.02221
2.1152	0.40267	0.3977	0.196	0.19862	0.08733	0.08628	0.02532	0.02218
2.1168	0.37666	0.39748	0.18267	0.19845	0.09467	0.08619	0.02798	0.02215
2.1184	0.37467	0.39726	0.20733	0.19829	0.08667	0.0861	0.02865	0.02212
2.12	0.426	0.39703	0.194	0.19812	0.096	0.086	0.02931	0.02209
2.1216	0.39534	0.39681	0.21333	0.19795	0.08267	0.08591	0.02332	0.02206
2.1232	0.39666	0.39658	0.222	0.19778	0.10133	0.08582	0.01599	0.02203
2.1248	0.39666	0.39636	0.194	0.19762	0.09667	0.08573	0.02132	0.02201
2.1264	0.37867	0.39614	0.19867	0.19745	0.092	0.08563	0.02532	0.02198
2.128	0.392	0.39591	0.20333	0.19728	0.084	0.08554	0.03265	0.02195
2.1296	0.39601	0.39569	0.202	0.19711	0.09467	0.08545	0.02398	0.02192
2.1312	0.37933	0.39547	0.20267	0.19695	0.09	0.08536	0.02931	0.02189
2.1328	0.38866	0.39524	0.20534	0.19678	0.09467	0.08527	0.02065	0.02186
2.1344	0.38267	0.39502	0.21533	0.19662	0.096	0.08517	0.01799	0.02184
2.136	0.372	0.3948	0.19867	0.19645	0.07	0.08508	0.01932	0.02181
2.1376	0.38934	0.39458	0.19134	0.19628	0.08467	0.08499	0.02198	0.02178
2.1392	0.39134	0.39435	0.19467	0.19612	0.09667	0.0849	0.02598	0.02175
2.1408	0.41066	0.39413	0.19867	0.19595	0.08	0.08481	0.02398	0.02172
2.1424	0.382	0.39391	0.19134	0.19579	0.09334	0.08472	0.02865	0.0217
2.144	0.39066	0.39369	0.186	0.19562	0.07933	0.08463	0.02865	0.02167
2.1456	0.37066	0.39347	0.212	0.19546	0.09467	0.08454	0.02265	0.02164
2.1472	0.38333	0.39325	0.184	0.19529	0.08133	0.08445	0.02665	0.02161
2.1488	0.376	0.39303	0.18933	0.19513	0.08667	0.08436	0.02598	0.02158
2.1504	0.38934	0.3928	0.19467	0.19497	0.08133	0.08427	0.02465	0.02156
2.152	0.404	0.39258	0.18467	0.1948	0.07933	0.08418	0.02065	0.02153
2.1536	0.39267	0.39236	0.20467	0.19464	0.096	0.08409	0.02265	0.0215
2.1552	0.39066	0.39214	0.19066	0.19448	0.09067	0.084	0.02198	0.02147
2.1568	0.35867	0.39192	0.19267	0.19431	0.09533	0.08391	0.02332	0.02145
2.1584	0.388	0.3917	0.22	0.19415	0.08267	0.08382	0.02931	0.02142
2.16	0.38934	0.39148	0.18933	0.19399	0.08267	0.08373	0.02731	0.02139
2.1616	0.40199	0.39126	0.21933	0.19382	0.078	0.08364	0.02465	0.02136
2.1632	0.366	0.39104	0.2	0.19366	0.084	0.08355	0.02132	0.02134
2.1648	0.36534	0.39083	0.2	0.1935	0.07267	0.08346	0.02731	0.02131
2.1664	0.36267	0.39061	0.218	0.19334	0.08934	0.08337	0.02132	0.02128
2.168	0.37266	0.39039	0.184	0.19318	0.08133	0.08328	0.02665	0.02126
2.1696	0.392	0.39017	0.18933	0.19301	0.082	0.0832	0.03198	0.02123
2.1712	0.37333	0.38995	0.19066	0.19285	0.08334	0.08311	0.01865	0.0212
2.1728	0.42067	0.38973	0.192	0.19269	0.09067	0.08302	0.01932	0.02117
2.1744	0.36534	0.38951	0.184	0.19253	0.08067	0.08293	0.02532	0.02115
2.176	0.36333	0.3893	0.19867	0.19237	0.08667	0.08284	0.02132	0.02112
2.1776	0.36667	0.38908	0.182	0.19221	0.08667	0.08276	0.02798	0.02109
2.1792	0.36067	0.38886	0.19867	0.19205	0.088	0.08267	0.03198	0.02107
2.1808	0.392	0.38864	0.19066	0.19189	0.06933	0.08258	0.02065	0.02104
2.1824	0.39066	0.38843	0.21867	0.19173	0.09467	0.08249	0.02731	0.02101
2.184	0.38333	0.38821	0.19334	0.19157	0.07267	0.08241	0.02465	0.02099
2.1856	0.41333	0.38799	0.18067	0.19141	0.08067	0.08232	0.03065	0.02096
2.1872	0.39333	0.38778	0.18667	0.19125	0.09867	0.08223	0.02265	0.02093
2.1888	0.37266	0.38756	0.186	0.19109	0.08467	0.08215	0.02931	0.02091
2.1904	0.38066	0.38734	0.20467	0.19093	0.09	0.08206	0.02265	0.02088
2.192	0.37666	0.38713	0.18133	0.19077	0.08	0.08197	0.02798	0.02085
2.1936	0.37867	0.38691	0.18667	0.19061	0.092	0.08189	0.02132	0.02083
2.1952	0.41933	0.3867	0.188	0.19046	0.08667	0.0818	0.01865	0.0208
2.1968	0.39066	0.38648	0.198	0.1903	0.08867	0.08171	0.02265	0.02078
2.1984	0.37333	0.38626	0.198	0.19014	0.08334	0.08163	0.02132	0.02075
2.2	0.37533	0.38605	0.20534	0.18998	0.08467	0.08154	0.03065	0.02072
2.2016	0.366	0.38583	0.20067	0.18982	0.07467	0.08146	0.02731	0.0207
2.2032	0.372	0.38562	0.188	0.18967	0.074	0.08137	0.02665	0.02067
2.2048	0.39666	0.3854	0.20733	0.18951	0.08733	0.08129	0.02532	0.02065
2.2064	0.37733	0.38519	0.186	0.18935	0.072	0.0812	0.02798	0.02062
2.208	0.368	0.38498	0.18267	0.1892	0.06667	0.08112	0.02665	0.02059
2.2096	0.346	0.38476	0.18533	0.18904	0.072	0.08103	0.02065	0.02057
2.2112	0.36733	0.38455	0.18867	0.18888	0.08	0.08095	0.02665	0.02054
2.2128	0.37666	0.38433	0.194	0.18873	0.09133	0.08086	0.01732	0.02052
2.2144	0.392	0.38412	0.17133	0.18857	0.078	0.08078	0.02931	0.02049
2.216	0.38333	0.38391	0.19667	0.18841	0.09733	0.08069	0.02332	0.02046
2.2176	0.376	0.38369	0.20467	0.18826	0.08867	0.08061	0.02065	0.02044
2.2192	0.39467	0.38348	0.17133	0.1881	0.08667	0.08052	0.02998	0.02041
2.2208	0.38	0.38327	0.19467	0.18795	0.09133	0.08044	0.02731	0.02039
2.2224	0.37	0.38305	0.17934	0.18779	0.07133	0.08036	0.02198	0.02036
2.224	0.38467	0.38284	0.18067	0.18764	0.07933	0.08027	0.02798	0.02034
2.2256	0.358	0.38263	0.202	0.18748	0.08467	0.08019	0.02598	0.02031
2.2272	0.38467	0.38242	0.19934	0.18733	0.07533	0.0801	0.02798	0.02029
2.2288	0.41	0.38221	0.2	0.18717	0.08133	0.08002	0.02931	0.02026
2.2304	0.36467	0.38199	0.20933	0.18702	0.074	0.07994	0.03198	0.02024
2.232	0.36133	0.38178	0.202	0.18687	0.09	0.07985	0.02065	0.02021
2.2336	0.384	0.38157	0.16267	0.18671	0.08733	0.07977	0.02332	0.02019
2.2352	0.35733	0.38136	0.20067	0.18656	0.08533	0.07969	0.02332	0.02016
2.2368	0.372	0.38115	0.20267	0.1864	0.07333	0.07961	0.02731	0.02014
2.2384	0.37666	0.38094	0.17067	0.18625	0.08067	0.07952	0.02731	0.02011
2.24	0.39	0.38073	0.19334	0.1861	0.08667	0.07944	0.01799	0.02009
2.2416	0.37	0.38051	0.17733	0.18594	0.08334	0.07936	0.01932	0.02006
2.2432	0.38533	0.3803	0.17867	0.18579	0.09	0.07928	0.02198	0.02004
2.2448	0.39666	0.38009	0.19733	0.18564	0.08733	0.07919	0.02465	0.02001
2.2464	0.35933	0.37988	0.17333	0.18549	0.08934	0.07911	0.01999	0.01999
2.248	0.36934	0.37967	0.19267	0.18534	0.08334	0.07903	0.02731	0.01996
2.2496	0.368	0.37946	0.172	0.18518	0.08	0.07895	0.01865	0.01994
2.2512	0.34466	0.37925	0.20867	0.18503	0.078	0.07887	0.02198	0.01991
2.2528	0.37401	0.37904	0.18133	0.18488	0.092	0.07879	0.02532	0.01989
2.2544	0.392	0.37884	0.19334	0.18473	0.07733	0.0787	0.01932	0.01986
2.256	0.36133	0.37863	0.16667	0.18458	0.074	0.07862	0.02731	0.01984
2.2576	0.38533	0.37842	0.21066	0.18443	0.08	0.07854	0.01999	0.01981
2.2592	0.36	0.37821	0.18533	0.18428	0.098	0.07846	0.02665	0.01979
2.2608	0.38066	0.378	0.16533	0.18412	0.088	0.07838	0.03198	0.01977
2.2624	0.36333	0.37779	0.19134	0.18397	0.09	0.0783	0.02265	0.01974
2.264	0.36934	0.37758	0.19066	0.18382	0.07667	0.07822	0.02465	0.01972
2.2656	0.35334	0.37737	0.17533	0.18367	0.09	0.07814	0.02598	0.01969
2.2672	0.33933	0.37717	0.186	0.18352	0.08	0.07806	0.01999	0.01967
2.2688	0.36	0.37696	0.182	0.18337	0.086	0.07798	0.02598	0.01964
2.2704	0.35667	0.37675	0.18667	0.18322	0.07	0.0779	0.02265	0.01962
2.272	0.37733	0.37654	0.18733	0.18307	0.078	0.07782	0.02398	0.0196
2.2736	0.40334	0.37634	0.15867	0.18293	0.094	0.07774	0.02398	0.01957
2.2752	0.358	0.37613	0.198	0.18278	0.07133	0.07766	0.02598	0.01955
2.2768	0.36	0.37592	0.18667	0.18263	0.08067	0.07758	0.02332	0.01952
2.2784	0.35534	0.37572	0.18	0.18248	0.09	0.0775	0.02065	0.0195
2.28	0.37	0.37551	0.192	0.18233	0.07067	0.07742	0.02465	0.01948
2.2816	0.366	0.3753	0.18067	0.18218	0.08267	0.07734	0.02332	0.01945
2.2832	0.38667	0.3751	0.188	0.18203	0.07333	0.07726	0.02931	0.01943
2.2848	0.358	0.37489	0.19066	0.18189	0.082	0.07718	0.02931	0.01941
2.2864	0.37	0.37468	0.18933	0.18174	0.08867	0.0771	0.02198	0.01938
2.288	0.408	0.37448	0.16	0.18159	0.084	0.07702	0.02465	0.01936
2.2896	0.40334	0.37427	0.18533	0.18144	0.07533	0.07694	0.02265	0.01933
2.2912	0.40267	0.37407	0.17333	0.1813	0.074	0.07687	0.01799	0.01931
2.2928	0.38333	0.37386	0.17733	0.18115	0.086	0.07679	0.02598	0.01929
2.2944	0.38533	0.37366	0.17867	0.181	0.06933	0.07671	0.02398	0.01926
2.296	0.38866	0.37345	0.202	0.18086	0.09733	0.07663	0.01865	0.01924
2.2976	0.41266	0.37325	0.18333	0.18071	0.092	0.07655	0.02065	0.01922
2.2992	0.34801	0.37304	0.17867	0.18056	0.08334	0.07647	0.02532	0.01919
2.3008	0.33933	0.37284	0.182	0.18042	0.06134	0.0764	0.02065	0.01917
2.3024	0.35467	0.37263	0.182	0.18027	0.09334	0.07632	0.01799	0.01915
2.304	0.372	0.37243	0.18867	0.18012	0.076	0.07624	0.01932	0.01912
2.3056	0.35667	0.37223	0.17	0.17998	0.09133	0.07616	0.02598	0.0191
2.3072	0.37933	0.37202	0.17934	0.17983	0.08267	0.07609	0.02798	0.01908
2.3088	0.39534	0.37182	0.168	0.17969	0.07133	0.07601	0.02398	0.01906
2.3104	0.38333	0.37161	0.17067	0.17954	0.07267	0.07593	0.02731	0.01903
2.312	0.36867	0.37141	0.18467	0.1794	0.07667	0.07585	0.02665	0.01901
2.3136	0.364	0.37121	0.15134	0.17925	0.09133	0.07578	0.01732	0.01899
2.3152	0.36199	0.371	0.18467	0.17911	0.07267	0.0757	0.02265	0.01896
2.3168	0.36133	0.3708	0.16933	0.17896	0.08533	0.07562	0.02665	0.01894
2.3184	0.376	0.3706	0.18733	0.17882	0.08334	0.07555	0.02731	0.01892
2.32	0.368	0.3704	0.182	0.17867	0.07	0.07547	0.02065	0.0189
2.3216	0.352	0.37019	0.172	0.17853	0.076	0.07539	0.02332	0.01887
2.3232	0.36133	0.36999	0.18333	0.17839	0.08467	0.07532	0.01466	0.01885
2.3248	0.39267	0.36979	0.19667	0.17824	0.08	0.07524	0.02398	0.01883
2.3264	0.37401	0.36959	0.178	0.1781	0.086	0.07517	0.02132	0.0188
2.328	0.37333	0.36939	0.19534	0.17796	0.07933	0.07509	0.01865	0.01878
2.3296	0.346	0.36918	0.18533	0.17781	0.08	0.07501	0.01599	0.01876
2.3312	0.35467	0.36898	0.174	0.17767	0.072	0.07494	0.01999	0.01874
2.3328	0.34134	0.36878	0.18067	0.17753	0.08334	0.07486	0.01932	0.01871
2.3344	0.37467	0.36858	0.18133	0.17739	0.07333	0.07479	0.01466	0.01869
2.336	0.358	0.36838	0.18133	0.17724	0.09267	0.07471	0.02332	0.01867
2.3376	0.36934	0.36818	0.186	0.1771	0.08733	0.07464	0.02598	0.01865
2.3392	0.356	0.36798	0.18267	0.17696	0.07933	0.07456	0.01865	0.01862
2.3408	0.39	0.36778	0.19134	0.17682	0.088	0.07449	0.02532	0.0186
2.3424	0.35933	0.36758	0.18867	0.17667	0.092	0.07441	0.02332	0.01858
2.344	0.40066	0.36738	0.18467	0.17653	0.076	0.07434	0.01999	0.01856
2.3456	0.36733	0.36718	0.17467	0.17639	0.08334	0.07426	0.02198	0.01854
2.3472	0.35267	0.36698	0.172	0.17625	0.09267	0.07419	0.02065	0.01851
2.3488	0.38866	0.36678	0.184	0.17611	0.07067	0.07411	0.01799	0.01849
2.3504	0.37533	0.36658	0.17467	0.17597	0.08267	0.07404	0.01999	0.01847
2.352	0.37266	0.36638	0.184	0.17583	0.06667	0.07397	0.02532	0.01845
2.3536	0.38533	0.36618	0.156	0.17569	0.08467	0.07389	0.01799	0.01843
2.3552	0.35667	0.36598	0.178	0.17555	0.078	0.07382	0.02198	0.0184
2.3568	0.37401	0.36578	0.17333	0.17541	0.08	0.07374	0.02398	0.01838
2.3584	0.33933	0.36558	0.16	0.17527	0.07533	0.07367	0.02532	0.01836
2.36	0.38533	0.36539	0.166	0.17513	0.08267	0.0736	0.02731	0.01834
2.3616	0.346	0.36519	0.18067	0.17499	0.09667	0.07352	0.02532	0.01832
2.3632	0.35867	0.36499	0.20067	0.17485	0.07133	0.07345	0.02798	0.0183
2.3648	0.35334	0.36479	0.19	0.17471	0.07933	0.07338	0.01865	0.01827
2.3664	0.37	0.36459	0.18067	0.17457	0.088	0.0733	0.02465	0.01825
2.368	0.35534	0.3644	0.182	0.17443	0.07933	0.07323	0.03331	0.01823
2.3696	0.40001	0.3642	0.182	0.17429	0.076	0.07316	0.02532	0.01821
2.3712	0.33667	0.364	0.16867	0.17415	0.08334	0.07308	0.01732	0.01819
2.3728	0.37666	0.3638	0.17867	0.17401	0.07467	0.07301	0.01532	0.01817
2.3744	0.36467	0.36361	0.172	0.17387	0.076	0.07294	0.02198	0.01814
2.376	0.34533	0.36341	0.16467	0.17374	0.08467	0.07287	0.01999	0.01812
2.3776	0.35467	0.36321	0.18133	0.1736	0.074	0.07279	0.02198	0.0181
2.3792	0.37401	0.36302	0.17533	0.17346	0.06267	0.07272	0.02998	0.01808
2.3808	0.378	0.36282	0.176	0.17332	0.08467	0.07265	0.01732	0.01806
2.3824	0.35133	0.36262	0.16867	0.17319	0.08267	0.07258	0.02265	0.01804
2.384	0.35467	0.36243	0.176	0.17305	0.078	0.0725	0.02332	0.01802
2.3856	0.356	0.36223	0.158	0.17291	0.07333	0.07243	0.01732	0.018
2.3872	0.35733	0.36204	0.17067	0.17277	0.07267	0.07236	0.02798	0.01797
2.3888	0.352	0.36184	0.15667	0.17264	0.076	0.07229	0.01932	0.01795
2.3904	0.35267	0.36164	0.166	0.1725	0.08	0.07222	0.02132	0.01793
2.392	0.36534	0.36145	0.184	0.17236	0.082	0.07215	0.01599	0.01791
2.3936	0.36467	0.36125	0.19267	0.17223	0.07867	0.07207	0.02398	0.01789
2.3952	0.38733	0.36106	0.17133	0.17209	0.07267	0.072	0.01666	0.01787
2.3968	0.378	0.36086	0.188	0.17195	0.076	0.07193	0.02998	0.01785
2.3984	0.35867	0.36067	0.16	0.17182	0.07933	0.07186	0.02465	0.01783
2.4	0.35534	0.36047	0.18667	0.17168	0.06667	0.07179	0.01999	0.01781
2.4016	0.36067	0.36028	0.18333	0.17155	0.078	0.07172	0.01799	0.01779
2.4032	0.35334	0.36009	0.17934	0.17141	0.07933	0.07165	0.01932	0.01776
2.4048	0.37401	0.35989	0.16133	0.17128	0.06667	0.07158	0.01666	0.01774
2.4064	0.35933	0.35989	0.18133	0.17128	0.07467	0.07158	0.01599	0.01774
2.408	0.33933	0.3597	0.17	0.17114	0.07533	0.07151	0.01799	0.01772
2.4096	0.36534	0.3595	0.182	0.171	0.076	0.07144	0.02198	0.0177
2.4112	0.366	0.35931	0.17733	0.17087	0.08133	0.07137	0.02198	0.01768
2.4128	0.37467	0.35912	0.18733	0.17074	0.07333	0.07129	0.03198	0.01766
2.4144	0.33533	0.35892	0.16933	0.1706	0.068	0.07122	0.02398	0.01764
2.416	0.36733	0.35873	0.18333	0.17047	0.07133	0.07115	0.02598	0.01762
2.4176	0.36133	0.35854	0.18	0.17033	0.07333	0.07108	0.02532	0.0176
2.4192	0.352	0.35834	0.174	0.1702	0.07733	0.07101	0.02132	0.01758
2.4208	0.35534	0.35815	0.16733	0.17006	0.07333	0.07094	0.02065	0.01756
2.4224	0.382	0.35796	0.16133	0.16993	0.066	0.07088	0.02731	0.01754
2.424	0.31934	0.35777	0.184	0.1698	0.06667	0.07081	0.02132	0.01752
2.4256	0.31934	0.35757	0.18667	0.16966	0.07133	0.07074	0.02532	0.0175
2.4272	0.334	0.35738	0.162	0.16953	0.07533	0.07067	0.02132	0.01748
2.4288	0.33867	0.35719	0.186	0.1694	0.07933	0.0706	0.01532	0.01746
2.4304	0.35667	0.357	0.17667	0.16926	0.07	0.07053	0.01999	0.01744
2.432	0.354	0.35681	0.16066	0.16913	0.092	0.07046	0.02332	0.01742
2.4336	0.36133	0.35661	0.16733	0.169	0.064	0.07039	0.01732	0.0174
2.4352	0.34733	0.35642	0.17067	0.16886	0.07267	0.07032	0.02065	0.01738
2.4368	0.33533	0.35623	0.168	0.16873	0.07533	0.07025	0.02132	0.01736
2.4384	0.32001	0.35604	0.16	0.1686	0.08334	0.07018	0.01865	0.01734
2.44	0.352	0.35585	0.17667	0.16847	0.066	0.07012	0.02465	0.01732
2.4416	0.33667	0.35566	0.18867	0.16834	0.07067	0.07005	0.02132	0.0173
2.4432	0.39267	0.35547	0.18133	0.1682	0.086	0.06998	0.02798	0.01728
2.4448	0.36133	0.35528	0.18133	0.16807	0.07467	0.06991	0.02532	0.01726
2.4464	0.37666	0.35509	0.18	0.16794	0.08133	0.06984	0.01732	0.01724
2.448	0.354	0.3549	0.188	0.16781	0.084	0.06977	0.02132	0.01722
2.4496	0.36333	0.35471	0.17267	0.16768	0.06067	0.06971	0.01732	0.0172
2.4512	0.36267	0.35452	0.16733	0.16755	0.062	0.06964	0.01932	0.01718
2.4528	0.334	0.35433	0.17	0.16742	0.07867	0.06957	0.01999	0.01716
2.4544	0.34334	0.35414	0.182	0.16729	0.06	0.0695	0.02665	0.01714
2.456	0.33733	0.35395	0.19066	0.16716	0.07667	0.06944	0.02465	0.01712
2.4576	0.36267	0.35376	0.17	0.16702	0.07133	0.06937	0.02265	0.0171
2.4592	0.36133	0.35357	0.182	0.16689	0.06933	0.0693	0.01865	0.01708
2.4608	0.34267	0.35338	0.18133	0.16676	0.074	0.06923	0.02065	0.01706
2.4624	0.36333	0.35319	0.17934	0.16663	0.06866	0.06917	0.01932	0.01704
2.464	0.32066	0.353	0.18133	0.1665	0.07467	0.0691	0.01332	0.01702
2.4656	0.35667	0.35282	0.17333	0.16637	0.074	0.06903	0.02332	0.017
2.4672	0.34001	0.35263	0.16733	0.16625	0.068	0.06896	0.01865	0.01698
2.4688	0.34933	0.35244	0.17267	0.16612	0.08133	0.0689	0.02398	0.01696
2.4704	0.33867	0.35225	0.172	0.16599	0.07133	0.06883	0.02332	0.01694
2.472	0.342	0.35206	0.15867	0.16586	0.066	0.06876	0.01932	0.01692
2.4736	0.35534	0.35187	0.16933	0.16573	0.066	0.0687	0.01865	0.0169
2.4752	0.34933	0.35169	0.17733	0.1656	0.076	0.06863	0.02198	0.01689
2.4768	0.36667	0.3515	0.152	0.16547	0.06333	0.06857	0.01599	0.01687
2.4784	0.33933	0.35131	0.17467	0.16534	0.06866	0.0685	0.02332	0.01685
2.48	0.342	0.35113	0.16467	0.16521	0.07467	0.06843	0.01466	0.01683
2.4816	0.346	0.35094	0.17	0.16509	0.07	0.06837	0.01666	0.01681
2.4832	0.34067	0.35075	0.15733	0.16496	0.07267	0.0683	0.02598	0.01679
2.4848	0.34267	0.35056	0.164	0.16483	0.064	0.06824	0.01799	0.01677
2.4864	0.352	0.35038	0.17	0.1647	0.08	0.06817	0.02731	0.01675
2.488	0.35267	0.35019	0.17934	0.16457	0.08	0.0681	0.01532	0.01673
2.4896	0.39134	0.35001	0.18067	0.16445	0.06533	0.06804	0.01732	0.01671
2.4912	0.36467	0.34982	0.16267	0.16432	0.078	0.06797	0.02265	0.01669
2.4928	0.34801	0.34963	0.176	0.16419	0.066	0.06791	0.01732	0.01668
2.4944	0.32934	0.34945	0.14333	0.16407	0.07467	0.06784	0.01466	0.01666
2.496	0.33	0.34926	0.16667	0.16394	0.05867	0.06778	0.02598	0.01664
2.4976	0.324	0.34908	0.16533	0.16381	0.07467	0.06771	0.01332	0.01662
2.4992	0.33667	0.34889	0.188	0.16369	0.06467	0.06765	0.01799	0.0166
2.5008	0.32866	0.3487	0.18667	0.16356	0.07467	0.06758	0.02332	0.01658
2.5024	0.32866	0.34852	0.178	0.16343	0.074	0.06752	0.01865	0.01656
2.504	0.36333	0.34833	0.17467	0.16331	0.06866	0.06745	0.01399	0.01654
2.5056	0.34001	0.34815	0.17	0.16318	0.07067	0.06739	0.02598	0.01653
2.5072	0.34401	0.34796	0.17934	0.16305	0.06	0.06732	0.02132	0.01651
2.5088	0.34067	0.34778	0.15733	0.16293	0.06134	0.06726	0.02065	0.01649
2.5104	0.38733	0.3476	0.162	0.1628	0.07267	0.06719	0.02598	0.01647
2.512	0.34267	0.34741	0.15667	0.16268	0.074	0.06713	0.01799	0.01645
2.5136	0.364	0.34723	0.17	0.16255	0.06734	0.06707	0.01999	0.01643
2.5152	0.36267	0.34704	0.16133	0.16243	0.08067	0.067	0.02798	0.01641
2.5168	0.34267	0.34686	0.18333	0.1623	0.08	0.06694	0.02265	0.0164
2.5184	0.29667	0.34668	0.15667	0.16218	0.072	0.06687	0.02798	0.01638
2.52	0.35133	0.34649	0.16933	0.16205	0.07	0.06681	0.02065	0.01636
2.5216	0.35867	0.34631	0.16133	0.16193	0.076	0.06675	0.01399	0.01634
2.5232	0.32667	0.34613	0.16667	0.1618	0.07333	0.06668	0.01466	0.01632
2.5248	0.34134	0.34594	0.16334	0.16168	0.06933	0.06662	0.01732	0.0163
2.5264	0.34533	0.34576	0.156	0.16156	0.07267	0.06656	0.01732	0.01629
2.528	0.346	0.34558	0.16733	0.16143	0.06933	0.06649	0.01865	0.01627
2.5296	0.33667	0.34539	0.184	0.16131	0.068	0.06643	0.02132	0.01625
2.5312	0.324	0.34521	0.16933	0.16118	0.07267	0.06637	0.02132	0.01623
2.5328	0.322	0.34503	0.156	0.16106	0.07	0.0663	0.02198	0.01621
2.5344	0.32467	0.34485	0.18267	0.16094	0.074	0.06624	0.01599	0.01619
2.536	0.354	0.34466	0.192	0.16081	0.06734	0.06618	0.01865	0.01618
2.5376	0.37333	0.34448	0.18267	0.16069	0.064	0.06611	0.01999	0.01616
2.5392	0.33601	0.3443	0.16667	0.16057	0.07067	0.06605	0.01865	0.01614
2.5408	0.32934	0.34412	0.184	0.16044	0.06933	0.06599	0.01532	0.01612
2.5424	0.354	0.34394	0.17533	0.16032	0.06467	0.06593	0.01666	0.0161
2.544	0.342	0.34376	0.166	0.1602	0.062	0.06586	0.02665	0.01609
2.5456	0.33533	0.34357	0.15733	0.16008	0.07533	0.0658	0.02532	0.01607
2.5472	0.33933	0.34339	0.144	0.15995	0.064	0.06574	0.02398	0.01605
2.5488	0.34267	0.34321	0.14733	0.15983	0.06467	0.06568	0.01799	0.01603
2.5504	0.34267	0.34303	0.16667	0.15971	0.07533	0.06561	0.02065	0.01602
2.552	0.34134	0.34285	0.16667	0.15959	0.06134	0.06555	0.02398	0.016
2.5536	0.31867	0.34267	0.154	0.15947	0.07533	0.06549	0.02198	0.01598
2.5552	0.34267	0.34249	0.17333	0.15934	0.07067	0.06543	0.02398	0.01596
2.5568	0.34401	0.34231	0.14333	0.15922	0.06333	0.06537	0.02132	0.01594
2.5584	0.33466	0.34213	0.172	0.1591	0.062	0.0653	0.01999	0.01593
2.56	0.35334	0.34195	0.172	0.15898	0.072	0.06524	0.01732	0.01591
2.5616	0.33933	0.34177	0.17	0.15886	0.07067	0.06518	0.01932	0.01589
2.5632	0.334	0.34159	0.16334	0.15874	0.058	0.06512	0.02265	0.01587
2.5648	0.34401	0.34141	0.168	0.15862	0.07	0.06506	0.01799	0.01586
2.5664	0.326	0.34123	0.16733	0.1585	0.072	0.065	0.01732	0.01584
2.568	0.32267	0.34105	0.152	0.15838	0.068	0.06494	0.01266	0.01582
2.5696	0.33533	0.34087	0.168	0.15825	0.068	0.06488	0.01466	0.0158
2.5712	0.34134	0.34069	0.17533	0.15813	0.06333	0.06481	0.01932	0.01579
2.5728	0.37	0.34051	0.14934	0.15801	0.06467	0.06475	0.02065	0.01577
2.5744	0.31534	0.34033	0.14667	0.15789	0.064	0.06469	0.02065	0.01575
2.576	0.36467	0.34016	0.16267	0.15777	0.07267	0.06463	0.01266	0.01573
2.5776	0.31733	0.33998	0.15333	0.15765	0.064	0.06457	0.01932	0.01572
2.5792	0.32667	0.3398	0.17934	0.15754	0.07667	0.06451	0.02265	0.0157
2.5808	0.33466	0.33962	0.15333	0.15742	0.07	0.06445	0.01732	0.01568
2.5824	0.34533	0.33944	0.17467	0.1573	0.07733	0.06439	0.02465	0.01567
2.584	0.34801	0.33926	0.16	0.15718	0.06067	0.06433	0.01732	0.01565
2.5856	0.33266	0.33909	0.16267	0.15706	0.06467	0.06427	0.01666	0.01563
2.5872	0.34067	0.33891	0.14866	0.15694	0.06667	0.06421	0.01466	0.01561
2.5888	0.32667	0.33873	0.14733	0.15682	0.07267	0.06415	0.01399	0.0156
2.5904	0.33933	0.33855	0.15934	0.1567	0.06333	0.06409	0.01732	0.01558
2.592	0.324	0.33838	0.16	0.15658	0.07067	0.06403	0.01732	0.01556
2.5936	0.34401	0.3382	0.16	0.15646	0.062	0.06397	0.01732	0.01555
2.5952	0.346	0.33802	0.18067	0.15635	0.062	0.06391	0.02132	0.01553
2.5968	0.35267	0.33784	0.15134	0.15623	0.062	0.06385	0.01266	0.01551
2.5984	0.33134	0.33767	0.156	0.15611	0.07533	0.06379	0.01865	0.01549
2.6	0.34733	0.33749	0.15134	0.15599	0.06533	0.06373	0.01732	0.01548
2.6016	0.33266	0.33731	0.17733	0.15587	0.07467	0.06367	0.01732	0.01546
2.6032	0.33333	0.33714	0.14667	0.15576	0.074	0.06361	0.02398	0.01544
2.6048	0.34267	0.33696	0.15867	0.15564	0.06134	0.06355	0.01466	0.01543
2.6064	0.34134	0.33679	0.16533	0.15552	0.07	0.06349	0.01466	0.01541
2.608	0.30934	0.33661	0.174	0.1554	0.06067	0.06343	0.01666	0.01539
2.6096	0.326	0.33643	0.14866	0.15529	0.066	0.06338	0.01799	0.01538
2.6112	0.34733	0.33626	0.16	0.15517	0.062	0.06332	0.01732	0.01536
2.6128	0.31667	0.33608	0.17467	0.15505	0.06667	0.06326	0.01599	0.01534
2.6144	0.33	0.33591	0.15	0.15494	0.07	0.0632	0.01266	0.01533
2.616	0.33067	0.33573	0.15467	0.15482	0.082	0.06314	0.01466	0.01531
2.6176	0.31133	0.33556	0.15934	0.1547	0.076	0.06308	0.02265	0.01529
2.6192	0.32001	0.33538	0.17067	0.15459	0.07933	0.06302	0.02265	0.01528
2.6208	0.324	0.33521	0.154	0.15447	0.06467	0.06296	0.02598	0.01526
2.6224	0.36133	0.33503	0.156	0.15436	0.066	0.06291	0.01999	0.01524
2.624	0.31799	0.33486	0.15333	0.15424	0.06667	0.06285	0.02065	0.01523
2.6256	0.364	0.33468	0.172	0.15412	0.06267	0.06279	0.01666	0.01521
2.6272	0.334	0.33451	0.15533	0.15401	0.07267	0.06273	0.01532	0.01519
2.6288	0.34466	0.33433	0.14067	0.15389	0.05467	0.06267	0.01799	0.01518
2.6304	0.32866	0.33416	0.16467	0.15378	0.06866	0.06262	0.01799	0.01516
2.632	0.34001	0.33399	0.14866	0.15366	0.06267	0.06256	0.02065	0.01514
2.6336	0.32267	0.33381	0.15533	0.15355	0.064	0.0625	0.02265	0.01513
2.6352	0.33733	0.33364	0.17	0.15343	0.06933	0.06244	0.02265	0.01511
2.6368	0.34801	0.33347	0.168	0.15332	0.06933	0.06238	0.01399	0.0151
2.6384	0.338	0.33329	0.15533	0.1532	0.064	0.06233	0.01399	0.01508
2.64	0.33333	0.33312	0.16	0.15309	0.07267	0.06227	0.02132	0.01506
2.6416	0.352	0.33295	0.15934	0.15297	0.06533	0.06221	0.02132	0.01505
2.6432	0.34334	0.33277	0.14333	0.15286	0.07333	0.06215	0.01799	0.01503
2.6448	0.34134	0.3326	0.152	0.15274	0.05267	0.0621	0.02665	0.01501
2.6464	0.34533	0.33243	0.16267	0.15263	0.074	0.06204	0.02265	0.015
2.648	0.32267	0.33225	0.17333	0.15252	0.07133	0.06198	0.02132	0.01498
2.6496	0.35933	0.33208	0.15067	0.1524	0.05933	0.06193	0.01732	0.01497
2.6512	0.35733	0.33191	0.14467	0.15229	0.072	0.06187	0.01666	0.01495
2.6528	0.32533	0.33174	0.17267	0.15217	0.06333	0.06181	0.01732	0.01493
2.6544	0.33	0.33157	0.14	0.15206	0.06866	0.06176	0.01865	0.01492
2.656	0.33933	0.33139	0.158	0.15195	0.07133	0.0617	0.01799	0.0149
2.6576	0.34267	0.33122	0.158	0.15183	0.08334	0.06164	0.01599	0.01489
2.6592	0.3	0.33105	0.152	0.15172	0.07733	0.06159	0.01466	0.01487
2.6608	0.33199	0.33088	0.16334	0.15161	0.07	0.06153	0.01999	0.01485
2.6624	0.31534	0.33071	0.14467	0.15149	0.07667	0.06147	0.02065	0.01484
2.664	0.32001	0.33054	0.14133	0.15138	0.07667	0.06142	0.02598	0.01482
2.6656	0.32066	0.33036	0.176	0.15127	0.06	0.06136	0.01666	0.01481
2.6672	0.29267	0.33019	0.13534	0.15116	0.06467	0.0613	0.01865	0.01479
2.6688	0.32733	0.33002	0.166	0.15104	0.064	0.06125	0.01865	0.01477
2.6704	0.31267	0.32985	0.18067	0.15093	0.06933	0.06119	0.01732	0.01476
2.672	0.33199	0.32968	0.15667	0.15082	0.07267	0.06114	0.01599	0.01474
2.6736	0.31466	0.32951	0.15333	0.15071	0.07	0.06108	0.01799	0.01473
2.6752	0.31934	0.32934	0.16	0.1506	0.07067	0.06102	0.01599	0.01471
2.6768	0.34533	0.32917	0.14934	0.15048	0.07	0.06097	0.01199	0.0147
2.6784	0.34401	0.329	0.154	0.15037	0.076	0.06091	0.02132	0.01468
2.68	0.32533	0.32883	0.13867	0.15026	0.06	0.06086	0.01599	0.01466
2.6816	0.34801	0.32866	0.16334	0.15015	0.07267	0.0608	0.01532	0.01465
2.6832	0.31667	0.32849	0.154	0.15004	0.068	0.06075	0.02132	0.01463
2.6848	0.306	0.32832	0.15	0.14993	0.068	0.06069	0.01799	0.01462
2.6864	0.32333	0.32815	0.15067	0.14982	0.07533	0.06064	0.01999	0.0146
2.688	0.32467	0.32798	0.15467	0.1497	0.05667	0.06058	0.01732	0.01459
2.6896	0.33266	0.32781	0.15067	0.14959	0.06533	0.06052	0.01732	0.01457
2.6912	0.33466	0.32764	0.16	0.14948	0.07733	0.06047	0.01666	0.01456
2.6928	0.356	0.32747	0.14866	0.14937	0.06667	0.06041	0.02198	0.01454
2.6944	0.32333	0.32731	0.182	0.14926	0.06933	0.06036	0.02198	0.01453
2.696	0.35	0.32714	0.14866	0.14915	0.06	0.06031	0.01799	0.01451
2.6976	0.31534	0.32697	0.148	0.14904	0.064	0.06025	0.01932	0.01449
2.6992	0.28534	0.3268	0.166	0.14893	0.06134	0.0602	0.01666	0.01448
2.7008	0.31267	0.32663	0.14534	0.14882	0.07733	0.06014	0.02132	0.01446
2.7024	0.322	0.32646	0.15934	0.14871	0.06467	0.06009	0.01799	0.01445
2.704	0.33933	0.3263	0.15134	0.1486	0.07533	0.06003	0.01466	0.01443
2.7056	0.32333	0.32613	0.14467	0.14849	0.048	0.05998	0.01399	0.01442
2.7072	0.29733	0.32596	0.17133	0.14838	0.07333	0.05992	0.01466	0.0144
2.7088	0.32267	0.32579	0.146	0.14827	0.05867	0.05987	0.02265	0.01439
2.7104	0.33667	0.32562	0.14467	0.14816	0.06933	0.05982	0.00999	0.01437
2.712	0.334	0.32546	0.166	0.14805	0.07533	0.05976	0.01932	0.01436
2.7136	0.32133	0.32529	0.164	0.14795	0.064	0.05971	0.01799	0.01434
2.7152	0.31466	0.32512	0.14333	0.14784	0.064	0.05965	0.01732	0.01433
2.7168	0.33667	0.32495	0.18267	0.14773	0.07467	0.0596	0.01599	0.01431
2.7184	0.34466	0.32479	0.15134	0.14762	0.054	0.05955	0.01865	0.0143
2.72	0.34334	0.32462	0.172	0.14751	0.05533	0.05949	0.01532	0.01428
2.7216	0.34533	0.32445	0.14934	0.1474	0.06467	0.05944	0.01999	0.01427
2.7232	0.33667	0.32429	0.16	0.14729	0.052	0.05938	0.01865	0.01425
2.7248	0.32001	0.32412	0.15333	0.14719	0.06333	0.05933	0.01466	0.01424
2.7264	0.31333	0.32396	0.14133	0.14708	0.06067	0.05928	0.02065	0.01422
2.728	0.334	0.32379	0.13933	0.14697	0.058	0.05922	0.01266	0.01421
2.7296	0.32267	0.32362	0.15533	0.14686	0.06667	0.05917	0.01666	0.01419
2.7312	0.326	0.32346	0.14266	0.14675	0.07133	0.05912	0.02332	0.01418
2.7328	0.326	0.32329	0.15134	0.14665	0.06467	0.05906	0.02132	0.01416
2.7344	0.32333	0.32313	0.16467	0.14654	0.05333	0.05901	0.01599	0.01415
2.736	0.34867	0.32296	0.16133	0.14643	0.066	0.05896	0.01932	0.01413
2.7376	0.34067	0.32279	0.13734	0.14632	0.06866	0.05891	0.01999	0.01412
2.7392	0.30734	0.32263	0.15134	0.14622	0.068	0.05885	0.01865	0.0141
2.7408	0.31867	0.32246	0.14866	0.14611	0.06	0.0588	0.01666	0.01409
2.7424	0.31534	0.3223	0.15267	0.146	0.06734	0.05875	0.01399	0.01407
2.744	0.32733	0.32213	0.15467	0.1459	0.072	0.05869	0.02065	0.01406
2.7456	0.29333	0.32197	0.15267	0.14579	0.07	0.05864	0.01732	0.01405
2.7472	0.31799	0.3218	0.15867	0.14568	0.06734	0.05859	0.01865	0.01403
2.7488	0.326	0.32164	0.15	0.14558	0.05667	0.05854	0.02198	0.01402
2.7504	0.32733	0.32148	0.16	0.14547	0.05933	0.05848	0.01133	0.014
2.752	0.34801	0.32131	0.14733	0.14536	0.05867	0.05843	0.01532	0.01399
2.7536	0.32667	0.32115	0.144	0.14526	0.06866	0.05838	0.01399	0.01397
2.7552	0.33134	0.32098	0.162	0.14515	0.07533	0.05833	0.01932	0.01396
2.7568	0.31534	0.32082	0.14133	0.14505	0.06067	0.05828	0.01666	0.01394
2.7584	0.33134	0.32065	0.14534	0.14494	0.06134	0.05822	0.01599	0.01393
2.76	0.342	0.32049	0.14534	0.14484	0.05467	0.05817	0.01666	0.01391
2.7616	0.32333	0.32033	0.13867	0.14473	0.06533	0.05812	0.01399	0.0139
2.7632	0.31534	0.32016	0.16267	0.14462	0.04733	0.05807	0.01466	0.01389
2.7648	0.32733	0.32	0.14333	0.14452	0.062	0.05802	0.01999	0.01387
2.7664	0.33733	0.31984	0.15	0.14441	0.06533	0.05796	0.01865	0.01386
2.768	0.32467	0.31967	0.15333	0.14431	0.06533	0.05791	0.01865	0.01384
2.7696	0.33733	0.31951	0.15134	0.1442	0.07267	0.05786	0.01399	0.01383
2.7712	0.33601	0.31935	0.136	0.1441	0.05733	0.05781	0.02065	0.01381
2.7728	0.35267	0.31919	0.14534	0.14399	0.06067	0.05776	0.01599	0.0138
2.7744	0.31534	0.31902	0.136	0.14389	0.064	0.05771	0.01799	0.01379
2.776	0.33533	0.31886	0.13	0.14378	0.064	0.05766	0.01466	0.01377
2.7776	0.32333	0.3187	0.14266	0.14368	0.05867	0.0576	0.01066	0.01376
2.7792	0.342	0.31854	0.16733	0.14358	0.064	0.05755	0.01865	0.01374
2.7808	0.33134	0.31837	0.14067	0.14347	0.066	0.0575	0.01599	0.01373
2.7824	0.34733	0.31821	0.14534	0.14337	0.062	0.05745	0.01332	0.01371
2.784	0.312	0.31805	0.16133	0.14326	0.07	0.0574	0.01865	0.0137
2.7856	0.31934	0.31789	0.15533	0.14316	0.05933	0.05735	0.02132	0.01369
2.7872	0.29866	0.31773	0.146	0.14306	0.05933	0.0573	0.01466	0.01367
2.7888	0.308	0.31757	0.14733	0.14295	0.07467	0.05725	0.02132	0.01366
2.7904	0.31	0.3174	0.15467	0.14285	0.06267	0.0572	0.01199	0.01364
2.792	0.30533	0.31724	0.134	0.14275	0.06067	0.05715	0.01466	0.01363
2.7936	0.312	0.31708	0.14	0.14264	0.05933	0.0571	0.01732	0.01362
2.7952	0.32667	0.31692	0.162	0.14254	0.05667	0.05704	0.01666	0.0136
2.7968	0.30666	0.31676	0.132	0.14244	0.06267	0.05699	0.01532	0.01359
2.7984	0.338	0.3166	0.15934	0.14233	0.06467	0.05694	0.01532	0.01357
2.8	0.33134	0.31644	0.16533	0.14223	0.06667	0.05689	0.01599	0.01356
2.8016	0.33667	0.31628	0.13734	0.14213	0.06067	0.05684	0.02065	0.01355
2.8032	0.33466	0.31612	0.16867	0.14202	0.05867	0.05679	0.01066	0.01353
2.8048	0.33199	0.31596	0.14866	0.14192	0.05933	0.05674	0.01799	0.01352
2.8064	0.29067	0.3158	0.142	0.14182	0.07067	0.05669	0.01666	0.0135
2.808	0.31534	0.31564	0.13867	0.14172	0.06333	0.05664	0.01599	0.01349
2.8096	0.31934	0.31548	0.14534	0.14162	0.07733	0.05659	0.01799	0.01348
2.8112	0.316	0.31532	0.152	0.14151	0.058	0.05654	0.01865	0.01346
2.8128	0.30201	0.31516	0.16733	0.14141	0.062	0.05649	0.01732	0.01345
2.8144	0.328	0.315	0.16334	0.14131	0.05667	0.05644	0.02198	0.01344
2.816	0.324	0.31484	0.13867	0.14121	0.06333	0.05639	0.02065	0.01342
2.8176	0.31667	0.31468	0.144	0.14111	0.072	0.05634	0.01532	0.01341
2.8192	0.32267	0.31452	0.12733	0.141	0.05867	0.0563	0.01666	0.01339
2.8208	0.31733	0.31436	0.15134	0.1409	0.05667	0.05625	0.01666	0.01338
2.8224	0.28534	0.3142	0.124	0.1408	0.06134	0.0562	0.01666	0.01337
2.824	0.34334	0.31404	0.15067	0.1407	0.07333	0.05615	0.01399	0.01335
2.8256	0.34733	0.31388	0.15467	0.1406	0.07133	0.0561	0.01332	0.01334
2.8272	0.34134	0.31372	0.15	0.1405	0.06533	0.05605	0.01466	0.01333
2.8288	0.316	0.31357	0.14133	0.1404	0.06467	0.056	0.01799	0.01331
2.8304	0.32467	0.31341	0.14067	0.1403	0.072	0.05595	0.01999	0.0133
2.832	0.31667	0.31325	0.156	0.1402	0.05867	0.0559	0.01666	0.01329
2.8336	0.30067	0.31309	0.14	0.1401	0.066	0.05585	0.01266	0.01327
2.8352	0.312	0.31293	0.15467	0.14	0.05667	0.0558	0.01466	0.01326
2.8368	0.33134	0.31277	0.15934	0.13989	0.054	0.05575	0.01999	0.01325
2.8384	0.32133	0.31262	0.14133	0.13979	0.05	0.05571	0.01133	0.01323
2.84	0.334	0.31246	0.12467	0.13969	0.054	0.05566	0.01332	0.01322
2.8416	0.31799	0.3123	0.156	0.13959	0.062	0.05561	0.01399	0.01321
2.8432	0.35	0.31214	0.14333	0.13949	0.06	0.05556	0.01532	0.01319
2.8448	0.3	0.31199	0.16267	0.13939	0.06134	0.05551	0.01732	0.01318
2.8464	0.31667	0.31183	0.14866	0.13929	0.06533	0.05546	0.01332	0.01317
2.848	0.308	0.31167	0.15333	0.1392	0.062	0.05542	0.01799	0.01315
2.8496	0.32133	0.31152	0.13467	0.1391	0.05333	0.05537	0.01532	0.01314
2.8512	0.31466	0.31136	0.12933	0.139	0.05267	0.05532	0.01399	0.01313
2.8528	0.32267	0.3112	0.14	0.1389	0.058	0.05527	0.01732	0.01311
2.8544	0.314	0.31104	0.15934	0.1388	0.06134	0.05522	0.01732	0.0131
2.856	0.326	0.31089	0.16066	0.1387	0.062	0.05517	0.01999	0.01309
2.8576	0.32066	0.31073	0.17267	0.1386	0.06067	0.05513	0.01266	0.01307
2.8592	0.32133	0.31058	0.15067	0.1385	0.05333	0.05508	0.01999	0.01306
2.8608	0.298	0.31042	0.158	0.1384	0.064	0.05503	0.01332	0.01305
2.8624	0.314	0.31026	0.14467	0.1383	0.07667	0.05498	0.01732	0.01303
2.864	0.31934	0.31011	0.136	0.1382	0.05267	0.05493	0.02065	0.01302
2.8656	0.35	0.30995	0.14667	0.13811	0.052	0.05489	0.01799	0.01301
2.8672	0.34466	0.3098	0.14467	0.13801	0.056	0.05484	0.01532	0.01299
2.8688	0.31867	0.30964	0.134	0.13791	0.054	0.05479	0.01066	0.01298
2.8704	0.29933	0.30948	0.13333	0.13781	0.05667	0.05474	0.01799	0.01297
2.872	0.30666	0.30933	0.126	0.13771	0.05	0.0547	0.01732	0.01296
2.8736	0.30533	0.30917	0.146	0.13762	0.06467	0.05465	0.01599	0.01294
2.8752	0.29	0.30902	0.144	0.13752	0.06333	0.0546	0.01666	0.01293
2.8768	0.31799	0.30886	0.13933	0.13742	0.07733	0.05456	0.01266	0.01292
2.8784	0.29267	0.30871	0.14333	0.13732	0.05	0.05451	0.01399	0.0129
2.88	0.308	0.30855	0.14333	0.13722	0.07133	0.05446	0.01066	0.01289
2.8816	0.30067	0.3084	0.14667	0.13713	0.052	0.05441	0.01599	0.01288
2.8832	0.31667	0.30824	0.16667	0.13703	0.072	0.05437	0.01932	0.01286
2.8848	0.29733	0.30809	0.13734	0.13693	0.08267	0.05432	0.01666	0.01285
2.8864	0.31267	0.30794	0.158	0.13684	0.05133	0.05427	0.01332	0.01284
2.888	0.30867	0.30778	0.134	0.13674	0.056	0.05423	0.01466	0.01283
2.8896	0.30734	0.30763	0.15267	0.13664	0.06467	0.05418	0.01799	0.01281
2.8912	0.32133	0.30747	0.14	0.13654	0.072	0.05413	0.01732	0.0128
2.8928	0.32934	0.30732	0.148	0.13645	0.072	0.05409	0.01532	0.01279
2.8944	0.33333	0.30717	0.142	0.13635	0.06533	0.05404	0.01266	0.01278
2.896	0.31534	0.30701	0.14934	0.13625	0.05667	0.05399	0.02132	0.01276
2.8976	0.31466	0.30686	0.13867	0.13616	0.05667	0.05395	0.01666	0.01275
2.8992	0.31	0.3067	0.152	0.13606	0.05467	0.0539	0.01399	0.01274
2.9008	0.312	0.30655	0.14534	0.13597	0.066	0.05385	0.01732	0.01272
2.9024	0.30867	0.3064	0.14067	0.13587	0.05933	0.05381	0.01466	0.01271
2.904	0.33333	0.30624	0.14067	0.13577	0.05733	0.05376	0.01666	0.0127
2.9056	0.288	0.30609	0.14	0.13568	0.06	0.05371	0.01732	0.01269
2.9072	0.33199	0.30594	0.13133	0.13558	0.06866	0.05367	0.01532	0.01267
2.9088	0.33867	0.30579	0.136	0.13549	0.056	0.05362	0.01865	0.01266
2.9104	0.30201	0.30563	0.15533	0.13539	0.06333	0.05358	0.01666	0.01265
2.912	0.31733	0.30548	0.14067	0.13529	0.064	0.05353	0.01532	0.01264
2.9136	0.31799	0.30533	0.15134	0.1352	0.05133	0.05348	0.01133	0.01262
2.9152	0.29466	0.30518	0.13467	0.1351	0.05667	0.05344	0.02265	0.01261
2.9168	0.30067	0.30502	0.13933	0.13501	0.06	0.05339	0.01599	0.0126
2.9184	0.27467	0.30487	0.14733	0.13491	0.056	0.05335	0.01332	0.01259
2.92	0.308	0.30472	0.14467	0.13482	0.066	0.0533	0.01266	0.01257
2.9216	0.30201	0.30457	0.14534	0.13472	0.054	0.05326	0.01999	0.01256
2.9232	0.3	0.30442	0.136	0.13463	0.05733	0.05321	0.01332	0.01255
2.9248	0.30533	0.30426	0.132	0.13453	0.05867	0.05316	0.01999	0.01254
2.9264	0.30067	0.30411	0.12267	0.13444	0.06067	0.05312	0.01932	0.01252
2.928	0.316	0.30396	0.126	0.13434	0.062	0.05307	0.01466	0.01251
2.9296	0.29667	0.30381	0.14133	0.13425	0.05333	0.05303	0.01732	0.0125
2.9312	0.304	0.30366	0.12267	0.13416	0.06	0.05298	0.01932	0.01249
2.9328	0.296	0.30351	0.146	0.13406	0.06467	0.05294	0.01599	0.01248
2.9344	0.30934	0.30336	0.13333	0.13397	0.054	0.05289	0.01466	0.01246
2.936	0.27134	0.30321	0.12867	0.13387	0.04933	0.05285	0.01266	0.01245
2.9376	0.33601	0.30305	0.144	0.13378	0.058	0.0528	0.02132	0.01244
2.9392	0.29067	0.3029	0.13666	0.13369	0.06533	0.05276	0.01865	0.01243
2.9408	0.31466	0.30275	0.15467	0.13359	0.05333	0.05271	0.01932	0.01241
2.9424	0.29267	0.3026	0.14266	0.1335	0.06067	0.05267	0.01732	0.0124
2.944	0.30734	0.30245	0.154	0.1334	0.05867	0.05262	0.02265	0.01239
2.9456	0.30666	0.3023	0.14133	0.13331	0.04666	0.05258	0.01599	0.01238
2.9472	0.31667	0.30215	0.146	0.13322	0.05667	0.05253	0.01133	0.01237
2.9488	0.31799	0.302	0.138	0.13312	0.06467	0.05249	0.01332	0.01235
2.9504	0.28666	0.30185	0.11934	0.13303	0.06067	0.05244	0.01199	0.01234
2.952	0.29933	0.3017	0.11733	0.13294	0.06467	0.0524	0.01799	0.01233
2.9536	0.32133	0.30155	0.14866	0.13285	0.07733	0.05236	0.01599	0.01232
2.9552	0.322	0.3014	0.14866	0.13275	0.05667	0.05231	0.01599	0.01231
2.9568	0.28333	0.30125	0.12867	0.13266	0.05267	0.05227	0.01732	0.01229
2.9584	0.31799	0.3011	0.124	0.13257	0.06467	0.05222	0.01599	0.01228
2.96	0.30334	0.30095	0.152	0.13247	0.04867	0.05218	0.01466	0.01227
2.9616	0.296	0.30081	0.14	0.13238	0.06467	0.05213	0.01332	0.01226
2.9632	0.3	0.30066	0.122	0.13229	0.04933	0.05209	0.01666	0.01225
2.9648	0.32133	0.30051	0.138	0.1322	0.062	0.05205	0.01666	0.01223
2.9664	0.328	0.30036	0.14133	0.1321	0.05667	0.052	0.01732	0.01222
2.968	0.31267	0.30021	0.148	0.13201	0.06134	0.05196	0.01865	0.01221
2.9696	0.30334	0.30006	0.13467	0.13192	0.04067	0.05191	0.01332	0.0122
2.9712	0.28	0.29991	0.14067	0.13183	0.05333	0.05187	0.01666	0.01219
2.9728	0.29333	0.29976	0.13266	0.13174	0.046	0.05183	0.01466	0.01217
2.9744	0.29933	0.29962	0.134	0.13165	0.05533	0.05178	0.01999	0.01216
2.976	0.30666	0.29947	0.13333	0.13155	0.06267	0.05174	0.01266	0.01215
2.9776	0.29133	0.29932	0.13534	0.13146	0.064	0.0517	0.01466	0.01214
2.9792	0.298	0.29917	0.148	0.13137	0.048	0.05165	0.01266	0.01213
2.9808	0.30201	0.29902	0.12333	0.13128	0.06134	0.05161	0.01865	0.01211
2.9824	0.29333	0.29888	0.118	0.13119	0.06134	0.05157	0.01599	0.0121
2.984	0.30134	0.29873	0.14266	0.1311	0.05933	0.05152	0.01133	0.01209
2.9856	0.29667	0.29858	0.12	0.13101	0.05333	0.05148	0.01532	0.01208
2.9872	0.31	0.29843	0.12867	0.13091	0.04733	0.05143	0.01266	0.01207
2.9888	0.31267	0.29829	0.15	0.13082	0.058	0.05139	0.01266	0.01206
2.9904	0.29534	0.29814	0.13933	0.13073	0.06667	0.05135	0.00999	0.01204
2.992	0.31466	0.29799	0.12267	0.13064	0.05867	0.05131	0.01732	0.01203
2.9936	0.274	0.29784	0.14934	0.13055	0.05867	0.05126	0.01932	0.01202
2.9952	0.316	0.2977	0.13666	0.13046	0.04533	0.05122	0.01332	0.01201
2.9968	0.282	0.29755	0.15533	0.13037	0.05067	0.05118	0.01466	0.012
2.9984	0.306	0.2974	0.13534	0.13028	0.05867	0.05113	0.01532	0.01199
3	0.30267	0.29726	0.134	0.13019	0.05333	0.05109	0.01599	0.01198
3.0016	0.31333	0.29711	0.13467	0.1301	0.05533	0.05105	0.02065	0.01196
3.0032	0.296	0.29696	0.13534	0.13001	0.05667	0.051	0.01199	0.01195
3.0048	0.30734	0.29682	0.13467	0.12992	0.05267	0.05096	0.01399	0.01194
3.0064	0.282	0.29667	0.14934	0.12983	0.058	0.05092	0.00866	0.01193
3.008	0.282	0.29653	0.13666	0.12974	0.05333	0.05088	0.01865	0.01192
3.0096	0.29067	0.29638	0.14	0.12965	0.06267	0.05083	0.01266	0.01191
3.0112	0.29466	0.29623	0.126	0.12956	0.06333	0.05079	0.00999	0.01189
3.0128	0.31667	0.29609	0.12267	0.12947	0.062	0.05075	0.01532	0.01188
3.0144	0.286	0.29594	0.13333	0.12938	0.054	0.05071	0.01133	0.01187
3.016	0.31333	0.2958	0.13933	0.12929	0.06667	0.05066	0.01332	0.01186
3.0176	0.31534	0.29565	0.14266	0.1292	0.06333	0.05062	0.01666	0.01185
3.0192	0.28867	0.29551	0.134	0.12911	0.05533	0.05058	0.01932	0.01184
3.0208	0.312	0.29536	0.146	0.12902	0.056	0.05054	0.01666	0.01183
3.0224	0.30134	0.29522	0.132	0.12894	0.05733	0.0505	0.01466	0.01181
3.024	0.30334	0.29507	0.13133	0.12885	0.04533	0.05045	0.01532	0.0118
3.0256	0.29	0.29493	0.14467	0.12876	0.06067	0.05041	0.01999	0.01179
3.0272	0.308	0.29478	0.14067	0.12867	0.05267	0.05037	0.01266	0.01178
3.0288	0.31267	0.29464	0.12	0.12858	0.05467	0.05033	0.01133	0.01177
3.0304	0.29133	0.29449	0.136	0.12849	0.06	0.05029	0.01799	0.01176
3.032	0.31333	0.29435	0.12	0.1284	0.05333	0.05024	0.01999	0.01175
3.0336	0.29333	0.2942	0.13534	0.12832	0.054	0.0502	0.01266	0.01174
3.0352	0.32467	0.29406	0.14	0.12823	0.062	0.05016	0.01532	0.01172
3.0368	0.29534	0.29392	0.12467	0.12814	0.05733	0.05012	0.01865	0.01171
3.0384	0.28733	0.29377	0.11934	0.12805	0.06134	0.05008	0.02132	0.0117
3.04	0.31667	0.29363	0.12467	0.12796	0.05333	0.05004	0.02065	0.01169
3.0416	0.28733	0.29348	0.14534	0.12788	0.06467	0.04999	0.01865	0.01168
3.0432	0.308	0.29334	0.13067	0.12779	0.054	0.04995	0.01399	0.01167
3.0448	0.28666	0.2932	0.132	0.1277	0.056	0.04991	0.01399	0.01166
3.0464	0.29667	0.29305	0.14667	0.12761	0.054	0.04987	0.01532	0.01165
3.048	0.31267	0.29291	0.13067	0.12752	0.05867	0.04983	0.01732	0.01164
3.0496	0.296	0.29277	0.13133	0.12744	0.052	0.04979	0.01599	0.01162
3.0512	0.288	0.29262	0.14133	0.12735	0.054	0.04975	0.01266	0.01161
3.0528	0.27467	0.29248	0.108	0.12726	0.05267	0.0497	0.01066	0.0116
3.0544	0.29866	0.29234	0.12	0.12718	0.062	0.04966	0.02132	0.01159
3.056	0.30934	0.29219	0.11934	0.12709	0.05933	0.04962	0.00999	0.01158
3.0576	0.294	0.29205	0.14	0.127	0.06734	0.04958	0.01799	0.01157
3.0592	0.29133	0.29191	0.14667	0.12691	0.05733	0.04954	0.01532	0.01156
3.0608	0.30334	0.29176	0.13534	0.12683	0.05467	0.0495	0.01532	0.01155
3.0624	0.306	0.29162	0.14534	0.12674	0.062	0.04946	0.02198	0.01154
3.064	0.30201	0.29148	0.128	0.12665	0.07467	0.04942	0.01865	0.01153
3.0656	0.294	0.29134	0.116	0.12657	0.05667	0.04938	0.01732	0.01151
3.0672	0.304	0.2912	0.14133	0.12648	0.06	0.04934	0.01799	0.0115
3.0688	0.29466	0.29105	0.15134	0.12639	0.06134	0.0493	0.01399	0.01149
3.0704	0.282	0.29091	0.13534	0.12631	0.05867	0.04926	0.01599	0.01148
3.072	0.28534	0.29077	0.166	0.12622	0.05	0.04921	0.00999	0.01147
3.0736	0.30467	0.29063	0.13	0.12614	0.04733	0.04917	0.01332	0.01146
3.0752	0.298	0.29049	0.13933	0.12605	0.05133	0.04913	0.01599	0.01145
3.0768	0.3	0.29034	0.13867	0.12596	0.05533	0.04909	0.01532	0.01144
3.0784	0.32533	0.2902	0.126	0.12588	0.05467	0.04905	0.01799	0.01143
3.08	0.30334	0.29006	0.136	0.12579	0.05733	0.04901	0.01199	0.01142
3.0816	0.28733	0.28992	0.11667	0.12571	0.05467	0.04897	0.01532	0.01141
3.0832	0.32467	0.28978	0.11267	0.12562	0.05067	0.04893	0.01332	0.0114
3.0848	0.284	0.28964	0.146	0.12554	0.06	0.04889	0.01133	0.01139
3.0864	0.284	0.2895	0.146	0.12545	0.07	0.04885	0.01599	0.01137
3.088	0.28466	0.28936	0.12933	0.12536	0.056	0.04881	0.01199	0.01136
3.0896	0.30666	0.28921	0.11934	0.12528	0.04867	0.04877	0.01466	0.01135
3.0912	0.28867	0.28907	0.13133	0.12519	0.05467	0.04873	0.00933	0.01134
3.0928	0.28266	0.28893	0.148	0.12511	0.04867	0.04869	0.01399	0.01133
3.0944	0.282	0.28879	0.12267	0.12502	0.066	0.04865	0.01399	0.01132
3.096	0.26534	0.28865	0.12333	0.12494	0.04933	0.04861	0.01332	0.01131
3.0976	0.29866	0.28851	0.132	0.12485	0.05333	0.04857	0.01332	0.0113
3.0992	0.29667	0.28837	0.13133	0.12477	0.06333	0.04853	0.01932	0.01129
3.1008	0.29733	0.28823	0.13133	0.12468	0.05667	0.04849	0.01999	0.01128
3.1024	0.29	0.28809	0.122	0.1246	0.046	0.04845	0.01666	0.01127
3.104	0.32533	0.28795	0.12867	0.12452	0.04867	0.04841	0.01532	0.01126
3.1056	0.30533	0.28781	0.13867	0.12443	0.05133	0.04837	0.01732	0.01125
3.1072	0.28733	0.28767	0.13266	0.12435	0.05067	0.04833	0.01599	0.01124
3.1088	0.28133	0.28753	0.11667	0.12426	0.05733	0.04829	0.00866	0.01123
3.1104	0.27933	0.28739	0.11466	0.12418	0.06067	0.04826	0.01532	0.01122
3.112	0.28934	0.28725	0.12133	0.12409	0.04666	0.04822	0.01999	0.0112
3.1136	0.31534	0.28711	0.12467	0.12401	0.06267	0.04818	0.01732	0.01119
3.1152	0.28534	0.28698	0.13333	0.12393	0.05	0.04814	0.01332	0.01118
3.1168	0.30201	0.28684	0.128	0.12384	0.05	0.0481	0.01332	0.01117
3.1184	0.29267	0.2867	0.13133	0.12376	0.05333	0.04806	0.01532	0.01116
3.12	0.314	0.28656	0.12467	0.12368	0.04733	0.04802	0.01466	0.01115
3.1216	0.26067	0.28642	0.14	0.12359	0.04466	0.04798	0.01133	0.01114
3.1232	0.26733	0.28628	0.134	0.12351	0.06267	0.04794	0.00999	0.01113
3.1248	0.29534	0.28614	0.13467	0.12342	0.04466	0.0479	0.01133	0.01112
3.1264	0.28934	0.286	0.136	0.12334	0.04733	0.04786	0.01266	0.01111
3.128	0.30201	0.28587	0.12333	0.12326	0.05867	0.04783	0.01133	0.0111
3.1296	0.28934	0.28573	0.13867	0.12317	0.04466	0.04779	0.01599	0.01109
3.1312	0.296	0.28559	0.128	0.12309	0.04733	0.04775	0.00999	0.01108
3.1328	0.29733	0.28545	0.128	0.12301	0.048	0.04771	0.01399	0.01107
3.1344	0.30334	0.28531	0.12	0.12293	0.05133	0.04767	0.01266	0.01106
3.136	0.29	0.28517	0.128	0.12284	0.05	0.04763	0.01399	0.01105
3.1376	0.26534	0.28504	0.13266	0.12276	0.05467	0.04759	0.01799	0.01104
3.1392	0.28733	0.2849	0.12467	0.12268	0.05467	0.04755	0.01599	0.01103
3.1408	0.33134	0.28476	0.13534	0.12259	0.06	0.04752	0.00933	0.01102
3.1424	0.29133	0.28462	0.11466	0.12251	0.06067	0.04748	0.02065	0.01101
3.144	0.27266	0.28449	0.134	0.12243	0.05133	0.04744	0.00933	0.011
3.1456	0.272	0.28435	0.13867	0.12235	0.05267	0.0474	0.01399	0.01099
3.1472	0.286	0.28421	0.11934	0.12227	0.046	0.04736	0.01399	0.01098
3.1488	0.28333	0.28407	0.134	0.12218	0.04933	0.04732	0.01532	0.01097
3.1504	0.284	0.28394	0.12867	0.1221	0.05933	0.04729	0.01532	0.01096
3.152	0.26867	0.2838	0.13534	0.12202	0.058	0.04725	0.01332	0.01095
3.1536	0.29534	0.28366	0.11733	0.12194	0.04933	0.04721	0.01532	0.01094
3.1552	0.29534	0.28353	0.14467	0.12186	0.046	0.04717	0.01066	0.01093
3.1568	0.28133	0.28339	0.13067	0.12177	0.054	0.04713	0.01599	0.01092
3.1584	0.284	0.28325	0.12666	0.12169	0.05533	0.0471	0.01199	0.01091
3.16	0.29866	0.28312	0.13266	0.12161	0.05467	0.04706	0.01399	0.0109
3.1616	0.30666	0.28298	0.12733	0.12153	0.044	0.04702	0.01732	0.01089
3.1632	0.31	0.28284	0.11667	0.12145	0.05467	0.04698	0.01199	0.01088
3.1648	0.288	0.28271	0.114	0.12137	0.054	0.04694	0.01466	0.01087
3.1664	0.286	0.28257	0.13133	0.12128	0.04666	0.04691	0.01599	0.01086
3.168	0.306	0.28244	0.11067	0.1212	0.052	0.04687	0.01332	0.01085
3.1696	0.30201	0.2823	0.12867	0.12112	0.04267	0.04683	0.01799	0.01084
3.1712	0.30533	0.28216	0.12666	0.12104	0.046	0.04679	0.01266	0.01083
3.1728	0.28	0.28203	0.134	0.12096	0.04133	0.04675	0.00999	0.01082
3.1744	0.29667	0.28189	0.138	0.12088	0.052	0.04672	0.01865	0.01081
3.176	0.29267	0.28176	0.14534	0.1208	0.05933	0.04668	0.01466	0.0108
3.1776	0.31934	0.28162	0.144	0.12072	0.05867	0.04664	0.01599	0.01079
3.1792	0.29267	0.28149	0.12733	0.12064	0.05733	0.0466	0.01532	0.01078
3.1808	0.29267	0.28135	0.132	0.12056	0.04733	0.04657	0.01799	0.01077
3.1824	0.30267	0.28122	0.126	0.12048	0.04733	0.04653	0.01532	0.01076
3.184	0.30867	0.28108	0.13666	0.1204	0.05133	0.04649	0.01266	0.01075
3.1856	0.30201	0.28095	0.10733	0.12032	0.04466	0.04646	0.01466	0.01074
3.1872	0.28733	0.28081	0.138	0.12024	0.05333	0.04642	0.01466	0.01073
3.1888	0.28067	0.28068	0.124	0.12015	0.054	0.04638	0.00933	0.01072
3.1904	0.27266	0.28054	0.13133	0.12007	0.05133	0.04634	0.01332	0.01071
3.192	0.304	0.28041	0.136	0.11999	0.058	0.04631	0.01266	0.0107
3.1936	0.32267	0.28027	0.10533	0.11991	0.04333	0.04627	0.01399	0.01069
[truncated: 504 more rows]

## Sheet: Fig. 3c
Wavelength (nm)	Absorbance (a.u.)		Wavelength (nm)	PL (a.u.)
	Control	Dual additive		Control	Dual additive
900	3.02456e-06	0.00225	650.446	0.00157	0.00233
899.5	-0.000872478	0.00439	651.204	0.00157	0.0014
899	0.00346	0.00662	651.962	0.00196	0.00117
898.5	-0.000849835	0.00535	652.721	0.000598048	0.00232
898	0.00289	0.00853	653.479	0.00294	0.000939904
897.5	0.00941	0.00926	654.237	0.000987265	0.0014
897	0.00262	0.00418	654.995	0.00235	0.00233
896.5	-0.00181	0.00435	655.753	1.14119e-05	0.000939904
896	-0.00378	0.00173	656.51	0.00196	0.00233
895.5	0.00294	0.00749	657.268	0.00158	0.000939904
895	0.00101	0.00377	658.026	0.00177	0.0021
894.5	0.00204	0	658.783	0.00177	0.0014
894	0.00609	0.00539	659.541	0.00274	0.00163
893.5	0.000493608	0.00374	660.298	0.000987408	0.000478023
893	0.00169	0.00429	661.056	0.00138	0.000708326
892.5	0.00218	0.00861	661.813	0.00197	0.0021
892	-0.00223	0.00613	662.57	0.00256	0.00117
891.5	0.00224	0.00647	663.327	0.00256	0.00187
891	0.00172	0.00427	664.084	0.000988884	0.00234
890.5	0.00241	0.00367	664.841	0.000792649	0.00234
890	0.000410586	0.00217	665.598	0.00217	0.00187
889.5	0.000674746	0.00537	666.355	0.00158	0.00164
889	-0.000917762	0.000364091	667.112	0.00177	0.00164
888.5	0.00504	0.0047	667.868	0.00197	0.00327
888	0.00372	0.00865	668.625	0.00257	0.00281
887.5	0.00397	0.00409	669.381	0.00217	0.000471893
887	-0.000344157	0.00246	670.138	0.00198	0.00164
886.5	0.00228	0.00792	670.894	0	0
886	0.00169	0.00363	671.65	0.00178	0.00235
885.5	0.00125	0.0017	672.407	0.00139	0.00259
885	0.00293	0.00815	673.163	0.00119	0.00165
884.5	0.00459	0.00719	673.919	0.000991034	0.000939904
884	0.01009	0.00729	674.675	0.00119	0.000469798
883.5	0.00445	0.00755	675.431	0.00198	0.00164
883	0.00336	0.00366	676.186	0.00158	0.00234
882.5	0.00627	0.00578	676.942	0.00178	0.000705708
882	0.00291	0.01041	677.698	0.00198	0.00188
881.5	-0.000268683	0.00259	678.453	0.000594888	0.000470904
881	0.00615	0.01226	679.209	0.00337	0.00282
880.5	0.00704	0.01341	679.964	0.00237	0.00164
880	0.00424	0.00582	680.719	0.00238	0.00164
879.5	0.00443	0.0103	681.475	0.00218	0.00165
879	0.00185	0.00851	682.23	0.00218	0.00188
878.5	0.00409	0.00617	682.985	0.00318	0.00141
878	0.00918	0.0139	683.74	0.00119	0.00377
877.5	0.01068	0.01282	684.495	0.00298	0.00236
877	0.0012	0.00637	685.25	0.00219	0.00118
876.5	0.00381	0.00996	686.005	0.00379	0.00331
876	0.00765	0.01077	686.759	0.00179	0.00141
875.5	0.000961548	0.00224	687.514	0.00339	0.0026
875	0.00818	0.01249	688.268	0.00279	0.00165
874.5	0.00238	0.01342	689.023	0.00359	0.00355
874	0.000976643	0.00299	689.777	0.0014	0.00118
873.5	0.00224	0.00602	690.532	0.0018	0.00142
873	0.00297	0.00576	691.286	0.00261	0.000223246
872.5	0.00899	0.00705	692.04	0.0022	0.00309
872	0.00865	0.01159	692.794	0.0022	0.00285
871.5	0.00908	0.00647	693.548	0.00261	0.00214
871	0.01301	0.01345	694.302	0.00221	0.00238
870.5	0.00667	0.01675	695.056	0.002	0.0019
870	0.00534	0.01019	695.809	0.00341	0.00166
869.5	0.00866	0.01086	696.563	0.0022	0.00237
869	-0.00151	0.00939	697.317	0.00322	0.00118
868.5	0.0132	0.00603	698.07	0.00303	0.00239
868	-0.00425	0.00701	698.824	0.00222	0.00166
867.5	-0.01268	0.01176	699.577	0.00243	0.00239
867	0.00843	0.00773	700.33	0.0012	0.000208892
866.5	0.00637	0.00437	701.084	0.00389	0.0029
866	-0.00803	0.01389	701.837	0.00286	0.0029
865.5	0.00823	0.00542	702.59	0.00389	0.0051
865	0.00951	0.00497	703.343	0.00306	0.00143
864.5	0.00684	0.01683	704.096	0.00409	0.00411
864	-0.000729076	0.00411	704.848	0.00407	0.00361
863.5	0.00782	0.01443	705.601	0.00571	0.00507
863	0.00717	0.01064	706.354	0.00508	0.00215
862.5	0.00643	0.00458	707.106	0.00324	0.00336
862	-0.00587	0.00865	707.859	0.00385	0.00239
861.5	-0.00197	0.01864	708.611	0.00571	0.00337
861	0.02123	0.0309	709.364	0.00428	0.00264
860.5	-0.00332	0.01921	710.116	0.00449	0.00386
860	-0.03305	0.00341	710.868	0.00491	0.00387
859.5	-0.01698	0.01176	711.62	0.00534	0.00388
859	0.02759	0.02681	712.372	0.00514	0.00389
858.5	0.03923	0.03534	713.124	0.00661	0.00414
858	0.01385	0.02824	713.876	0.00619	0.00611
857.5	0.00369	0.01832	714.628	0.00559	0.0049
857	0.00612	0.00471	715.379	0.00644	0.00466
856.5	0.0069	0.00937	716.131	0.00607	0.00594
856	-0.00191	0.01692	716.883	0.00757	0.00621
855.5	0.00337	0.00802	717.634	0.00571	0.005
855	0.00221	0.00453	718.385	0.00921	0.00606
854.5	0.00504	0.01534	719.137	0.00623	0.00533
854	-0.00565	0.01317	719.888	0.00781	0.0064
853.5	-0.01012	0.00555	720.639	0.00765	0.00593
853	-0.00155	0.00798	721.39	0.00838	0.00835
852.5	0.01074	0.01977	722.141	0.01001	0.00787
852	0.01361	0.0182	722.892	0.01162	0.0095
851.5	0.0075	0.01564	723.643	0.0103	0.00711
851	0.01089	0.0136	724.394	0.01125	0.00795
850.5	0.00548	0.01312	725.144	0.01151	0.00986
850	0.02031	0.03015	725.895	0.01262	0.01119
849.5	0.02098	0.02438	726.646	0.0133	0.0101
849	0.00684	0.00382	727.396	0.01466	0.01011
848.5	0.00669	0.01401	728.146	0.0151	0.01306
848	0.00166	0.01927	728.897	0.01507	0.01088
847.5	0.000712483	0.01926	729.647	0.01916	0.01465
847	0.00306	0.02165	730.397	0.01798	0.01461
846.5	0.00982	0.01271	731.147	0.01746	0.01483
846	0.01425	0.01409	731.897	0.01826	0.01289
845.5	0.02669	0.02772	732.647	0.02054	0.01611
845	0.00361	0.01706	733.397	0.02031	0.01823
844.5	-0.00447	0.0109	734.146	0.02192	0.01879
844	0.01959	0.03129	734.896	0.0213	0.01323
843.5	0.02181	0.02788	735.646	0.02478	0.01946
843	7.84989e-05	0.00651	736.395	0.02609	0.02183
842.5	0.0054	0.00958	737.145	0.02695	0.02019
842	0.01009	0.02729	737.894	0.02932	0.02304
841.5	0.00978	0.02504	738.643	0.02806	0.02321
841	0.01734	0.03225	739.392	0.02898	0.02568
840.5	0.02775	0.03461	740.141	0.03176	0.02376
840	0.02022	0.01957	740.89	0.03566	0.02501
839.5	0.02396	0.03159	741.639	0.03536	0.02992
839	0.03263	0.03975	742.388	0.03918	0.02841
838.5	0.00914	0.02427	743.137	0.04095	0.03181
838	0.0189	0.02584	743.886	0.04464	0.03543
837.5	0.01352	0.02671	744.634	0.04676	0.03396
837	0.01539	0.03075	745.383	0.04794	0.03848
836.5	0.00811	0.02386	746.131	0.05233	0.04045
836	0.01261	0.02963	746.88	0.05426	0.0404
835.5	0.01009	0.03434	747.628	0.05733	0.0438
835	0.00904	0.03141	748.376	0.06005	0.04831
834.5	0.01429	0.036	749.124	0.06173	0.05158
834	0.02298	0.03201	749.872	0.06658	0.05418
833.5	0.0315	0.03464	750.62	0.07001	0.05092
833	0.03308	0.04407	751.368	0.07068	0.05645
832.5	0.01875	0.03769	752.116	0.07914	0.05927
832	0.01741	0.03724	752.864	0.07997	0.06388
831.5	0.02275	0.04372	753.612	0.08666	0.06732
831	0.03693	0.05063	754.359	0.09298	0.07108
830.5	0.03316	0.0479	755.107	0.09114	0.07166
830	0.01997	0.04813	755.854	0.09839	0.07871
829.5	0.02918	0.04621	756.601	0.10353	0.08119
829	0.02365	0.0481	757.349	0.10783	0.08529
828.5	0.03419	0.04636	758.096	0.11532	0.08903
828	0.03184	0.05097	758.843	0.12153	0.09219
827.5	0.03804	0.05161	759.59	0.13002	0.10432
827	0.02649	0.04271	760.337	0.13761	0.10569
826.5	0.03683	0.05256	761.084	0.14041	0.10405
826	0.03613	0.05761	761.831	0.1526	0.11492
825.5	0.0337	0.05097	762.577	0.15435	0.12748
825	0.03419	0.06088	763.324	0.16441	0.12924
824.5	0.03839	0.06156	764.071	0.17342	0.13785
824	0.02977	0.05916	764.817	0.18317	0.1487
823.5	0.03568	0.06652	765.563	0.19367	0.15133
823	0.03652	0.07323	766.31	0.20187	0.16251
822.5	0.04163	0.06926	767.056	0.20833	0.17052
822	0.04459	0.07452	767.802	0.21792	0.17646
821.5	0.05411	0.0799	768.548	0.23779	0.18776
821	0.06038	0.0873	769.294	0.25069	0.19576
820.5	0.06511	0.09395	770.04	0.2548	0.20438
820	0.06173	0.09338	770.786	0.26538	0.21629
819.5	0.06908	0.10034	771.532	0.28277	0.22721
819	0.0721	0.10247	772.277	0.29641	0.24127
818.5	0.07327	0.10804	773.023	0.3102	0.25685
818	0.07407	0.10576	773.768	0.31512	0.26155
817.5	0.06955	0.11125	774.514	0.34018	0.27573
817	0.07484	0.11888	775.259	0.35541	0.29039
816.5	0.08016	0.12387	776.005	0.37438	0.31149
816	0.07446	0.12264	776.75	0.39856	0.32352
815.5	0.09302	0.1314	777.495	0.41655	0.34084
815	0.08942	0.1335	778.24	0.42639	0.35183
814.5	0.09786	0.14747	778.985	0.44607	0.37139
814	0.09253	0.14864	779.73	0.46175	0.39524
813.5	0.10032	0.14813	780.475	0.47964	0.40667
813	0.10885	0.15705	781.219	0.50582	0.42753
812.5	0.1099	0.1592	781.964	0.52296	0.44224
812	0.12386	0.17878	782.708	0.53949	0.45934
811.5	0.12074	0.17743	783.453	0.55941	0.48076
811	0.12017	0.18453	784.197	0.58515	0.50295
810.5	0.12584	0.18415	784.942	0.60543	0.51815
810	0.13123	0.197	785.686	0.63437	0.54471
809.5	0.14654	0.20391	786.43	0.65193	0.56446
809	0.14334	0.2079	787.174	0.67905	0.58838
808.5	0.15166	0.21499	787.918	0.70428	0.61355
808	0.15721	0.22374	788.662	0.72387	0.63334
807.5	0.15524	0.22898	789.406	0.74438	0.65043
807	0.17258	0.24375	790.15	0.7675	0.67125
806.5	0.18134	0.24778	790.893	0.79002	0.69802
806	0.18012	0.25172	791.637	0.80758	0.72152
805.5	0.19517	0.26529	792.38	0.83858	0.74817
805	0.19818	0.27094	793.124	0.8562	0.75736
804.5	0.19602	0.27696	793.867	0.86307	0.79939
804	0.20717	0.2834	794.61	0.88934	0.81302
803.5	0.21214	0.29079	795.354	0.90493	0.82626
803	0.20932	0.295	796.097	0.92557	0.86228
802.5	0.21938	0.29902	796.84	0.94392	0.87885
802	0.23065	0.30598	797.583	0.9545	0.87977
801.5	0.24305	0.31603	798.326	0.95653	0.91334
801	0.24739	0.3274	799.068	0.9674	0.91759
800.5	0.24659	0.32892	799.811	0.98381	0.93675
800	0.26421	0.33904	800.554	0.99192	0.96334
799.5	0.27508	0.34576	801.296	0.98372	0.95261
799	0.27788	0.35464	802.039	1	0.97748
798.5	0.28405	0.36107	802.781	0.99946	0.97784
798	0.2903	0.37012	803.523	0.99561	0.99842
797.5	0.29681	0.3706	804.266	0.99266	0.99107
797	0.29815	0.37934	805.008	0.99424	0.98647
796.5	0.31132	0.38545	805.75	0.97998	1
796	0.31581	0.38328	806.492	0.97569	0.985
795.5	0.33863	0.39504	807.234	0.97428	0.991
795	0.32138	0.39552	807.976	0.96253	0.9879
794.5	0.33414	0.40675	808.717	0.95589	0.97927
794	0.34223	0.41062	809.459	0.93984	0.9832
793.5	0.34036	0.41257	810.2	0.91457	0.96259
793	0.356	0.41906	810.942	0.90817	0.94724
792.5	0.36182	0.43311	811.683	0.89017	0.93365
792	0.36733	0.42862	812.425	0.868	0.92231
791.5	0.37088	0.43682	813.166	0.85121	0.9135
791	0.38864	0.44671	813.907	0.84188	0.90207
790.5	0.38673	0.44638	814.648	0.81942	0.86607
790	0.3859	0.44138	815.389	0.8032	0.85303
789.5	0.3889	0.45116	816.13	0.77352	0.83706
789	0.4043	0.45698	816.871	0.75828	0.82188
788.5	0.39999	0.45922	817.612	0.73913	0.79732
788	0.41052	0.46585	818.353	0.70999	0.77621
787.5	0.41412	0.46583	819.093	0.69153	0.75584
787	0.41167	0.46974	819.834	0.67449	0.73844
786.5	0.41333	0.46213	820.574	0.64343	0.70428
786	0.42006	0.47423	821.315	0.63192	0.68937
785.5	0.41818	0.47377	822.055	0.61943	0.66615
785	0.42458	0.47294	822.795	0.58892	0.65134
784.5	0.42523	0.47686	823.535	0.56421	0.62569
784	0.42609	0.47462	824.275	0.55476	0.60535
783.5	0.43314	0.48898	825.015	0.52113	0.57391
783	0.43363	0.48807	825.755	0.49831	0.55269
782.5	0.44373	0.48446	826.495	0.49076	0.54347
782	0.44135	0.48781	827.235	0.46692	0.51447
781.5	0.44849	0.49684	827.974	0.45151	0.49697
781	0.44133	0.49015	828.714	0.42594	0.4735
780.5	0.45687	0.50094	829.453	0.41095	0.45745
780	0.45188	0.4933	830.193	0.40016	0.43953
779.5	0.45375	0.49692	830.932	0.38651	0.4197
779	0.44967	0.49129	831.671	0.36718	0.40229
778.5	0.45402	0.49025	832.41	0.35827	0.38953
778	0.4577	0.501	833.149	0.33529	0.37082
777.5	0.46019	0.50372	833.888	0.32203	0.35777
777	0.45736	0.50051	834.627	0.30988	0.34186
776.5	0.45981	0.49973	835.366	0.29603	0.3318
776	0.46799	0.50277	836.105	0.28563	0.31552
775.5	0.46358	0.50087	836.844	0.26796	0.30793
775	0.475	0.51185	837.582	0.25683	0.28834
774.5	0.47109	0.51051	838.321	0.25025	0.26941
774	0.47321	0.50922	839.059	0.24214	0.26158
773.5	0.47264	0.50979	839.798	0.23035	0.24831
773	0.47551	0.51016	840.536	0.21366	0.2382
772.5	0.48129	0.51784	841.274	0.20448	0.23314
772	0.47252	0.51132	842.012	0.19588	0.21976
771.5	0.48077	0.51151	842.75	0.19028	0.20624
771	0.48737	0.51534	843.488	0.17912	0.19771
770.5	0.48386	0.51364	844.226	0.17097	0.18932
770	0.48708	0.51969	844.964	0.16208	0.17981
769.5	0.4865	0.52348	845.701	0.15796	0.1701
769	0.48425	0.51538	846.439	0.14918	0.16296
768.5	0.48458	0.52089	847.177	0.14093	0.15798
768	0.48866	0.52372	847.914	0.1355	0.15111
767.5	0.49237	0.51861	848.651	0.1265	0.14073
767	0.4833	0.52096	849.389	0.12579	0.13125
766.5	0.49897	0.52774	850.126	0.11923	0.12655
766	0.49388	0.52703	850.863	0.11186	0.12375
765.5	0.49514	0.52399	851.6	0.10777	0.1159
765	0.48911	0.52483	852.337	0.09895	0.109
764.5	0.48828	0.52148	853.074	0.09715	0.11318
764	0.4879	0.5231	853.811	0.09451	0.10058
763.5	0.49775	0.5247	854.547	0.09064	0.09806
763	0.5022	0.53575	855.284	0.08284	0.09253
762.5	0.49633	0.52837	856.021	0.0787	0.08827
762	0.49827	0.53378	856.757	0.07701	0.07972
761.5	0.50236	0.52898	857.494	0.07207	0.08236
761	0.49631	0.52737	858.23	0.06899	0.07732
760.5	0.50124	0.53328	858.966	0.06929	0.07524
760	0.49853	0.53307	859.702	0.06111	0.06902
759.5	0.50416	0.53129	860.438	0.06342	0.06494
759	0.50213	0.53324	861.174	0.05741	0.05951
758.5	0.50361	0.53484	861.91	0.04963	0.05609
758	0.50074	0.53593	862.646	0.05199	0.05748
757.5	0.50316	0.53888	863.382	0.04706	0.05649
757	0.4975	0.53501	864.117	0.05183	0.05137
756.5	0.5046	0.54016	864.853	0.04671	0.04949
756	0.5065	0.53701	865.588	0.04164	0.04626
755.5	0.50881	0.54201	866.324	0.04046	0.04066
755	0.51469	0.54267	867.059	0.04155	0.04045
754.5	0.5097	0.53965	867.794	0.03604	0.03809
754	0.50934	0.54039	868.53	0.03474	0.03868
753.5	0.50927	0.5384	869.265	0.03621	0.03678
753	0.51756	0.54698	870	0.0334	0.03382
752.5	0.516	0.54514	870.735	0.03055	0.03296
752	0.51818	0.54577	871.47	0.03053	0.03069
751.5	0.51487	0.54694	872.204	0.02558	0.0255
751	0.51839	0.55019	872.939	0.02826	0.02745
750.5	0.51729	0.54898	873.674	0.02372	0.0285
750	0.51267	0.54555	874.408	0.02281	0.02513
749.5	0.51362	0.54998	875.143	0.02318	0.02325
749	0.51716	0.54916	875.877	0.02235	0.02611
748.5	0.51943	0.55183	876.611	0.02034	0.02176
748	0.51656	0.55103	877.345	0.02034	0.02012
747.5	0.52007	0.55105	878.079	0.01646	0.01871
747	0.52444	0.55352	878.814	0.01951	0.02031
746.5	0.51977	0.55257	879.547	0.01973	0.01939
746	0.51887	0.55054	880.281	0.01966	0.02251
745.5	0.5235	0.55219	881.015	0.01694	0.01809
745	0.52179	0.5537	881.749	0.01556	0.01765
744.5	0.52864	0.55879	882.482	0.01592	0.01489
744	0.52558	0.5571	883.216	0.01494	0.01532
743.5	0.52952	0.56202	883.949	0.01485	0.01404
743	0.52854	0.56147	884.683	0.01248	0.014
742.5	0.52821	0.56213	885.416	0.01373	0.01156
742	0.5325	0.56382	886.149	0.014	0.01425
741.5	0.53323	0.56114	886.882	0.01104	0.01073
741	0.52875	0.56163	887.615	0.01237	0.01153
740.5	0.53436	0.56452	888.348	0.01208	0.01078
740	0.53838	0.56863	889.081	0.00909	0.01039
739.5	0.53635	0.57046	889.814	0.01044	0.01277
739	0.53484	0.56896	890.547	0.00976	0.01078
738.5	0.5325	0.56709	891.279	0.01235	0.01504
738	0.53726	0.56847	892.012	0.00835	0.00795
737.5	0.54521	0.57288	892.745	0.0107	0.01112
737	0.54276	0.57484	893.477	0.00945	0.00686
736.5	0.54085	0.57254	894.209	0.00817	0.0085
736	0.54573	0.57532	894.941	0.00851	0.00731
735.5	0.54868	0.57304	895.674	0.00548	0.00689
735	0.54788	0.57789	896.406	0.00513	0.00608
734.5	0.5424	0.57345	897.138	0.00847	0.00807
734	0.54408	0.57484	897.87	0.00685	0.00972
733.5	0.54397	0.57795	898.601	0.00694	0.00904
733	0.54508	0.57661	899.333	0.00458	0.00543
732.5	0.54228	0.57674	900.065	0.00492	0.0042
732	0.5437	0.57971	900.796	0.00698	0.00787
731.5	0.55342	0.5859
731	0.55737	0.58644
730.5	0.55573	0.58523
730	0.55476	0.58375
729.5	0.55714	0.58336
729	0.55718	0.59075
728.5	0.55504	0.59372
728	0.55563	0.58852
727.5	0.55298	0.58645
727	0.55193	0.58886
726.5	0.55889	0.58895
726	0.55764	0.59306
725.5	0.55534	0.59165
725	0.5595	0.59312
724.5	0.56285	0.59789
724	0.56194	0.59972
723.5	0.56779	0.59925
723	0.56783	0.59803
722.5	0.56454	0.59879
722	0.56864	0.60147
721.5	0.56804	0.60164
721	0.5702	0.60267
720.5	0.57235	0.60485
720	0.57368	0.60685
719.5	0.57399	0.60809
719	0.57743	0.6101
718.5	0.57432	0.60712
718	0.57569	0.60688
717.5	0.57983	0.60883
717	0.57932	0.61062
716.5	0.58311	0.61461
716	0.58703	0.619
715.5	0.58872	0.62214
715	0.59003	0.61945
714.5	0.59003	0.61672
714	0.58571	0.61725
713.5	0.58393	0.6158
713	0.58799	0.61735
712.5	0.59243	0.62181
712	0.59435	0.62333
711.5	0.59368	0.6234
711	0.59787	0.6254
710.5	0.59733	0.62632
710	0.59505	0.62756
709.5	0.59523	0.62908
709	0.59598	0.63114
708.5	0.59719	0.63128
708	0.59864	0.62998
707.5	0.59862	0.63044
707	0.6034	0.63317
706.5	0.607	0.63403
706	0.60444	0.63536
705.5	0.60497	0.63683
705	0.60596	0.6374
704.5	0.60818	0.63939
704	0.61096	0.6413
703.5	0.61208	0.64251
703	0.61285	0.64554
702.5	0.61371	0.64977
702	0.61548	0.64974
701.5	0.61758	0.65
701	0.6173	0.64862
700.5	0.61532	0.64901
700	0.61869	0.65113
699.5	0.62404	0.65368
699	0.62043	0.65527
698.5	0.62213	0.6566
698	0.6259	0.65651
697.5	0.62138	0.65512
697	0.62441	0.65778
696.5	0.62827	0.65885
696	0.63116	0.66216
695.5	0.63321	0.66265
695	0.6303	0.66181
694.5	0.63279	0.66411
694	0.6371	0.66464
693.5	0.63862	0.66444
693	0.63825	0.66659
692.5	0.64086	0.67197
692	0.64127	0.67477
691.5	0.64185	0.67514
691	0.64537	0.6737
690.5	0.64862	0.67495
690	0.64747	0.67599
689.5	0.65019	0.6767
689	0.65143	0.67807
688.5	0.65053	0.6783
688	0.65305	0.67912
687.5	0.65447	0.68286
687	0.65541	0.68363
686.5	0.65738	0.68423
686	0.65909	0.68508
685.5	0.66105	0.68541
685	0.66268	0.68774
684.5	0.66339	0.69008
684	0.66689	0.69172
683.5	0.66585	0.69188
683	0.66675	0.69337
682.5	0.66956	0.69587
682	0.67145	0.6985
681.5	0.66794	0.69828
681	0.67231	0.70191
680.5	0.67555	0.70445
680	0.67529	0.7055
679.5	0.67508	0.70474
679	0.67732	0.70434
678.5	0.67786	0.70655
678	0.67883	0.70627
677.5	0.68094	0.70705
677	0.68296	0.71048
676.5	0.68603	0.71172
676	0.68731	0.71184
675.5	0.68982	0.71419
675	0.69141	0.71628
674.5	0.69165	0.71926
674	0.69631	0.72188
673.5	0.69378	0.72017
673	0.69499	0.72055
672.5	0.69831	0.72238
672	0.69873	0.72591
671.5	0.69762	0.7283
671	0.7023	0.73051
670.5	0.70407	0.72989
670	0.70511	0.73021
669.5	0.7093	0.73463
669	0.7105	0.73424
668.5	0.7083	0.73546
668	0.71277	0.7367
667.5	0.71378	0.74059
667	0.71443	0.73869
666.5	0.71548	0.74061
666	0.71972	0.74322
665.5	0.71896	0.74396
665	0.72078	0.74642
664.5	0.72373	0.74864
664	0.72321	0.75025
663.5	0.72319	0.74963
663	0.72624	0.75021
662.5	0.73017	0.75429
662	0.73483	0.75827
661.5	0.73744	0.7585
661	0.73669	0.75999
660.5	0.73998	0.76084
660	0.73888	0.76013
659.5	0.73894	0.76354
659	0.74295	0.76379
658.5	0.74496	0.76817
658	0.74669	0.76699
657.5	0.74798	0.76844
657	0.74908	0.77131
656.5	0.75237	0.77482
656	0.75199	0.77763
655.5	0.75546	0.77788
655	0.75415	0.77753
654.5	0.75572	0.77802
654	0.75946	0.78287
653.5	0.76465	0.78442
653	0.7652	0.7858
652.5	0.76687	0.78743
652	0.76918	0.78897
651.5	0.77184	0.79194
651	0.77255	0.79296
650.5	0.77226	0.79213
650	0.77235	0.79421
649.5	0.77471	0.7967
649	0.78056	0.79883
648.5	0.78229	0.8001
648	0.78515	0.80481
647.5	0.78825	0.80923
647	0.78427	0.8053
646.5	0.78796	0.80654
646	0.7881	0.80743
645.5	0.79049	0.8119
645	0.79373	0.8122
644.5	0.79481	0.81489
644	0.79742	0.81764
643.5	0.79851	0.81774
643	0.79897	0.81872
642.5	0.80063	0.82013
642	0.80054	0.82383
641.5	0.80793	0.8259
641	0.80866	0.82859
640.5	0.81278	0.83011
640	0.814	0.83235
639.5	0.81264	0.83138
639	0.81839	0.83478
638.5	0.82252	0.83767
638	0.82334	0.84115
637.5	0.82644	0.83982
637	0.82244	0.84004
636.5	0.83096	0.84476
636	0.82831	0.84305
635.5	0.83089	0.84792
635	0.83186	0.84777
634.5	0.83445	0.84878
634	0.84063	0.85444
633.5	0.83811	0.85422
633	0.84002	0.85702
632.5	0.84322	0.85904
632	0.85159	0.8603
631.5	0.84901	0.8652
631	0.84981	0.8674
630.5	0.84987	0.86521
630	0.85547	0.87202
629.5	0.85832	0.87074
629	0.85857	0.87308
628.5	0.86051	0.8753
628	0.86258	0.87744
627.5	0.86785	0.87605
627	0.86794	0.87819
626.5	0.86984	0.88103
626	0.87571	0.886
625.5	0.87514	0.88815
625	0.87467	0.88946
624.5	0.87868	0.88909
624	0.88137	0.89116
623.5	0.88636	0.8959
623	0.88859	0.89801
622.5	0.88724	0.89977
622	0.88942	0.9005
621.5	0.89551	0.90615
621	0.89386	0.90599
620.5	0.89729	0.90693
620	0.8983	0.91009
619.5	0.90406	0.91304
619	0.90604	0.91458
618.5	0.90895	0.91688
618	0.91126	0.91839
617.5	0.91263	0.92128
617	0.91413	0.92181
616.5	0.91384	0.92359
616	0.91818	0.92631
615.5	0.92245	0.92876
615	0.9247	0.9329
614.5	0.92477	0.93226
614	0.92901	0.93414
613.5	0.92878	0.93784
613	0.93191	0.93859
612.5	0.93318	0.93928
612	0.93714	0.94231
611.5	0.94124	0.9455
611	0.94516	0.94785
610.5	0.94681	0.95056
610	0.94564	0.95098
609.5	0.95195	0.95511
609	0.9543	0.9581
608.5	0.95819	0.961
608	0.958	0.96181
607.5	0.96507	0.96533
607	0.96696	0.96731
606.5	0.96804	0.96914
606	0.96705	0.9707
605.5	0.96998	0.97246
605	0.97298	0.97518
604.5	0.97546	0.97791
604	0.97964	0.98099
603.5	0.98002	0.98252
603	0.98238	0.98399
602.5	0.98579	0.98776
602	0.98783	0.98946
601.5	0.99414	0.99272
601	0.99565	0.99475
600.5	0.99526	0.99806
600	1	1

## Sheet: Fig. 3d
Control					Dual additive
Experiment data		Fitting result			Experiment data		Fitting result
Pump fluence (μJ cm-2)	normalized PL intensity at t=0	Pump fluence (μJ cm-2)	normalized PL intensity at t=0		Pump fluence (μJ cm-2)	normalized PL intensity at t=0	Pump fluence (μJ cm-2)	normalized PL intensity at t=0
0.15915	0.0277	0.001	1.1749e-06		0.03183	0.006	0.001	1.47911e-05
0.30239	0.10507	0.01	0.00011749		0.06366	0.01793	0.01	0.00074131
0.31831	0.12958	0.1	0.01175		0.09549	0.02872	0.1	0.03715
0.44563	0.24264	1	1.1749		0.12732	0.05272	1	1.86209
0.47746	0.28367	10	117.49		0.19099	0.11196	10	93.3254
0.6207	0.45982				0.25465	0.17559
0.63662	0.49321				0.31831	0.24873
0.79577	0.71693				0.39789	0.39608
0.95493	1				0.47746	0.53588
					0.63662	1
