# Supplementary material for: Acceleration of radiative recombination for efficient perovskite LEDs
Source: Nature. 2024 May 29;630(8017):631–5. doi: 10.1038/s41586-024-07460-7 (PMC11186751; doi:10.1038/s41586-024-07460-7)
Supplement: Supplementary file 6 — Source Data Fig. 4 [file 41586_2024_7460_MOESM6_ESM.xlsx]

## Sheet: Fig. 4b Control
1D GIWAXS-0.05o		Fitting result-0.05o					1D GIWAXS-0.10o		Fitting result-0.10o					1D GIWAXS-0.15o		Fitting result-0.15o					1D GIWAXS-0.20o		Fitting result-0.20o					1D GIWAXS-0.25o		Fitting result-0.25o					1D GIWAXS-0.30o		Fitting result-0.30o					1D GIWAXS-0.40o		Fitting result-0.40o					1D GIWAXS-0.50o
qz (Å-1)	Intensity (a.u.)	qz (Å-1)	Intensity (a.u.)	Intensity (a.u.)	Intensity (a.u.)		qz (Å-1)	Intensity (a.u.)	qz (Å-1)	Intensity (a.u.)	Intensity (a.u.)	Intensity (a.u.)		qz (Å-1)	Intensity (a.u.)	qz (Å-1)	Intensity (a.u.)	Intensity (a.u.)	Intensity (a.u.)		qz (Å-1)	Intensity (a.u.)	qz (Å-1)	Intensity (a.u.)	Intensity (a.u.)	Intensity (a.u.)		qz (Å-1)	Intensity (a.u.)	qz (Å-1)	Intensity (a.u.)	Intensity (a.u.)	Intensity (a.u.)		qz (Å-1)	Intensity (a.u.)	qz (Å-1)	Intensity (a.u.)	Intensity (a.u.)	Intensity (a.u.)		qz (Å-1)	Intensity (a.u.)	qz (Å-1)	Intensity (a.u.)	Intensity (a.u.)	Intensity (a.u.)		qz (Å-1)
0.80012	0.00569	0.80012	0.02227	0.02227	0.02227		0.80012	0.00146	0.80012	0.01234	0.01234	0.01234		0.80012	0.00107	0.80012	0.01488	0.01488	0.01488		0.80012	0.00101	0.80012	0.0135	0.0135	0.0135		0.80012	0.00164	0.80012	0.01809	0.01809	0.01809		0.80012	0.000980958	0.80012	0.0221	0.0221	0.0221		0.80012	0.000825438	0.80012	0.02506	0.02506	0.02506		0.80012
0.80111	0.00586	0.80111	0.02227	0.02227	0.02227		0.80111	0.00141	0.80111	0.01234	0.01234	0.01234		0.80111	0	0.80111	0.01488	0.01488	0.01488		0.80111	0.000767838	0.80111	0.0135	0.0135	0.0135		0.80111	0.00146	0.80111	0.01809	0.01809	0.01809		0.80111	9.92511e-06	0.80111	0.0221	0.0221	0.0221		0.80111	0.00155	0.80111	0.02506	0.02506	0.02506		0.80111
0.8021	0.00491	0.8021	0.02227	0.02227	0.02227		0.8021	0.000826288	0.8021	0.01234	0.01234	0.01234		0.8021	0.000556409	0.8021	0.01488	0.01488	0.01488		0.8021	0	0.8021	0.0135	0.0135	0.0135		0.8021	0.0011	0.8021	0.01809	0.01809	0.01809		0.8021	0	0.8021	0.0221	0.0221	0.0221		0.8021	0.000730117	0.8021	0.02506	0.02506	0.02506		0.8021
0.80309	0.00608	0.80309	0.02227	0.02227	0.02227		0.80309	0.00311	0.80309	0.01234	0.01234	0.01234		0.80309	0.00181	0.80309	0.01488	0.01488	0.01488		0.80309	0.000592991	0.80309	0.0135	0.0135	0.0135		0.80309	0.00178	0.80309	0.01809	0.01809	0.01809		0.80309	0.000920672	0.80309	0.0221	0.0221	0.0221		0.80309	0.00163	0.80309	0.02506	0.02506	0.02506		0.80309
0.80408	0.00613	0.80408	0.02227	0.02227	0.02227		0.80408	0.00366	0.80408	0.01234	0.01234	0.01234		0.80408	0.0028	0.80408	0.01488	0.01488	0.01488		0.80408	0.001	0.80408	0.0135	0.0135	0.0135		0.80408	0.00159	0.80408	0.01809	0.01809	0.01809		0.80408	0.00118	0.80408	0.0221	0.0221	0.0221		0.80408	0.000766529	0.80408	0.02506	0.02506	0.02506		0.80408
0.80507	0.00856	0.80507	0.02227	0.02227	0.02227		0.80507	0.00495	0.80507	0.01234	0.01234	0.01234		0.80507	0.003	0.80507	0.01488	0.01488	0.01488		0.80507	0.00206	0.80507	0.0135	0.0135	0.0135		0.80507	0.0017	0.80507	0.01809	0.01809	0.01809		0.80507	0.00133	0.80507	0.0221	0.0221	0.0221		0.80507	0.0011	0.80507	0.02506	0.02506	0.02506		0.80507
0.80606	0.00706	0.80606	0.02227	0.02227	0.02227		0.80606	0.00403	0.80606	0.01234	0.01234	0.01234		0.80606	0.00397	0.80606	0.01488	0.01488	0.01488		0.80606	0.00113	0.80606	0.0135	0.0135	0.0135		0.80606	0.00111	0.80606	0.01809	0.01809	0.01809		0.80606	0.00132	0.80606	0.0221	0.0221	0.0221		0.80606	0.000242676	0.80606	0.02506	0.02506	0.02506		0.80606
0.80705	0.00557	0.80705	0.02227	0.02227	0.02227		0.80705	0.00312	0.80705	0.01234	0.01234	0.01234		0.80705	0.00431	0.80705	0.01488	0.01488	0.01488		0.80705	0.000271514	0.80705	0.0135	0.0135	0.0135		0.80705	0.00144	0.80705	0.01809	0.01809	0.01809		0.80705	0.00125	0.80705	0.0221	0.0221	0.0221		0.80705	0.000573302	0.80705	0.02506	0.02506	0.02506		0.80705
0.80804	0.00394	0.80804	0.02227	0.02227	0.02227		0.80804	0.00371	0.80804	0.01234	0.01234	0.01234		0.80804	0.00452	0.80804	0.01488	0.01488	0.01488		0.80804	0.000211113	0.80804	0.0135	0.0135	0.0135		0.80804	0.00133	0.80804	0.01809	0.01809	0.01809		0.80804	0.0023	0.80804	0.0221	0.0221	0.0221		0.80804	0.00168	0.80804	0.02506	0.02506	0.02506		0.80804
0.80903	0.00414	0.80903	0.02227	0.02227	0.02227		0.80903	0.00391	0.80903	0.01234	0.01234	0.01234		0.80903	0.0034	0.80903	0.01488	0.01488	0.01488		0.80903	0.000838135	0.80903	0.0135	0.0135	0.0135		0.80903	0.0015	0.80903	0.01809	0.01809	0.01809		0.80903	0.00195	0.80903	0.0221	0.0221	0.0221		0.80903	0.00201	0.80903	0.02506	0.02506	0.02506		0.80903
0.81002	0.00634	0.81002	0.02227	0.02227	0.02227		0.81002	0.00511	0.81002	0.01234	0.01234	0.01234		0.81002	0.00337	0.81002	0.01488	0.01488	0.01488		0.81002	0.00154	0.81002	0.0135	0.0135	0.0135		0.81002	0.00135	0.81002	0.01809	0.01809	0.01809		0.81002	0.00187	0.81002	0.0221	0.0221	0.0221		0.81002	0.00143	0.81002	0.02506	0.02506	0.02506		0.81002
0.81101	0.00612	0.81101	0.02227	0.02227	0.02227		0.81101	0.00486	0.81101	0.01234	0.01234	0.01234		0.81101	0.00304	0.81101	0.01488	0.01488	0.01488		0.81101	0.0015	0.81101	0.0135	0.0135	0.0135		0.81101	0.000943107	0.81101	0.01809	0.01809	0.01809		0.81101	0.000378047	0.81101	0.0221	0.0221	0.0221		0.81101	0.000186847	0.81101	0.02506	0.02506	0.02506		0.81101
0.812	0.00533	0.812	0.02227	0.02227	0.02227		0.812	0.00321	0.812	0.01234	0.01234	0.01234		0.812	0.0036	0.812	0.01488	0.01488	0.01488		0.812	0.000952357	0.812	0.0135	0.0135	0.0135		0.812	0.00061784	0.812	0.01809	0.01809	0.01809		0.812	0.000282787	0.812	0.0221	0.0221	0.0221		0.812	0	0.812	0.02506	0.02506	0.02506		0.812
0.81299	0.00301	0.81299	0.02227	0.02227	0.02227		0.81299	0.00245	0.81299	0.01234	0.01234	0.01234		0.81299	0.0043	0.81299	0.01488	0.01488	0.01488		0.81299	0.000987021	0.81299	0.0135	0.0135	0.0135		0.81299	0.00122	0.81299	0.01809	0.01809	0.01809		0.81299	0.00126	0.81299	0.0221	0.0221	0.0221		0.81299	0.000963827	0.81299	0.02506	0.02506	0.02506		0.81299
0.81398	0.0028	0.81398	0.02227	0.02227	0.02227		0.81398	0.00106	0.81398	0.01234	0.01234	0.01234		0.81398	0.00445	0.81398	0.01488	0.01488	0.01488		0.81398	0.00147	0.81398	0.0135	0.0135	0.0135		0.81398	0.00198	0.81398	0.01809	0.01809	0.01809		0.81398	0.00219	0.81398	0.0221	0.0221	0.0221		0.81398	0.00221	0.81398	0.02506	0.02506	0.02506		0.81398
0.81498	0.00707	0.81498	0.02227	0.02227	0.02227		0.81498	0.00308	0.81498	0.01234	0.01234	0.01234		0.81498	0.00562	0.81498	0.01488	0.01488	0.01488		0.81498	0.00276	0.81498	0.0135	0.0135	0.0135		0.81498	0.00321	0.81498	0.01809	0.01809	0.01809		0.81498	0.0028	0.81498	0.0221	0.0221	0.0221		0.81498	0.00343	0.81498	0.02506	0.02506	0.02506		0.81498
0.81597	0.00937	0.81597	0.02227	0.02227	0.02227		0.81597	0.00332	0.81597	0.01234	0.01234	0.01234		0.81597	0.00543	0.81597	0.01488	0.01488	0.01488		0.81597	0.00314	0.81597	0.0135	0.0135	0.0135		0.81597	0.00386	0.81597	0.01809	0.01809	0.01809		0.81597	0.00371	0.81597	0.0221	0.0221	0.0221		0.81597	0.00339	0.81597	0.02506	0.02506	0.02506		0.81597
0.81696	0.01076	0.81696	0.02227	0.02227	0.02227		0.81696	0.00357	0.81696	0.01234	0.01234	0.01234		0.81696	0.00501	0.81696	0.01488	0.01488	0.01488		0.81696	0.00248	0.81696	0.0135	0.0135	0.0135		0.81696	0.00355	0.81696	0.01809	0.01809	0.01809		0.81696	0.00377	0.81696	0.0221	0.0221	0.0221		0.81696	0.00276	0.81696	0.02506	0.02506	0.02506		0.81696
0.81795	0.00812	0.81795	0.02227	0.02227	0.02227		0.81795	0.00342	0.81795	0.01234	0.01234	0.01234		0.81795	0.00392	0.81795	0.01488	0.01488	0.01488		0.81795	0.0015	0.81795	0.0135	0.0135	0.0135		0.81795	0.00219	0.81795	0.01809	0.01809	0.01809		0.81795	0.00237	0.81795	0.0221	0.0221	0.0221		0.81795	0.000717851	0.81795	0.02506	0.02506	0.02506		0.81795
0.81894	0.00996	0.81894	0.02227	0.02227	0.02227		0.81894	0.00409	0.81894	0.01234	0.01234	0.01234		0.81894	0.00427	0.81894	0.01488	0.01488	0.01488		0.81894	0.00169	0.81894	0.0135	0.0135	0.0135		0.81894	0.0016	0.81894	0.01809	0.01809	0.01809		0.81894	0.0012	0.81894	0.0221	0.0221	0.0221		0.81894	0.00121	0.81894	0.02506	0.02506	0.02506		0.81894
0.81993	0.00847	0.81993	0.02227	0.02227	0.02227		0.81993	0.00369	0.81993	0.01234	0.01234	0.01234		0.81993	0.00421	0.81993	0.01488	0.01488	0.01488		0.81993	0.00192	0.81993	0.0135	0.0135	0.0135		0.81993	0.0014	0.81993	0.01809	0.01809	0.01809		0.81993	0.000666243	0.81993	0.0221	0.0221	0.0221		0.81993	0.00114	0.81993	0.02506	0.02506	0.02506		0.81993
0.82092	0.00958	0.82092	0.02227	0.02227	0.02227		0.82092	0.00277	0.82092	0.01234	0.01234	0.01234		0.82092	0.00491	0.82092	0.01488	0.01488	0.01488		0.82092	0.00252	0.82092	0.0135	0.0135	0.0135		0.82092	0.00237	0.82092	0.01809	0.01809	0.01809		0.82092	0.00251	0.82092	0.0221	0.0221	0.0221		0.82092	0.00342	0.82092	0.02506	0.02506	0.02506		0.82092
0.82191	0.00487	0.82191	0.02227	0.02227	0.02227		0.82191	0.00146	0.82191	0.01234	0.01234	0.01234		0.82191	0.00404	0.82191	0.01488	0.01488	0.01488		0.82191	0.00197	0.82191	0.0135	0.0135	0.0135		0.82191	0.00215	0.82191	0.01809	0.01809	0.01809		0.82191	0.00314	0.82191	0.0221	0.0221	0.0221		0.82191	0.00343	0.82191	0.02506	0.02506	0.02506		0.82191
0.8229	0.0035	0.8229	0.02227	0.02227	0.02227		0.8229	0.00247	0.8229	0.01234	0.01234	0.01234		0.8229	0.00422	0.8229	0.01488	0.01488	0.01488		0.8229	0.00192	0.8229	0.0135	0.0135	0.0135		0.8229	0.00234	0.8229	0.01809	0.01809	0.01809		0.8229	0.00329	0.8229	0.0221	0.0221	0.0221		0.8229	0.004	0.8229	0.02506	0.02506	0.02506		0.8229
0.82389	0	0.82389	0.02227	0.02227	0.02227		0.82389	0.00133	0.82389	0.01234	0.01234	0.01234		0.82389	0.00153	0.82389	0.01488	0.01488	0.01488		0.82389	0.00136	0.82389	0.0135	0.0135	0.0135		0.82389	0.000820906	0.82389	0.01809	0.01809	0.01809		0.82389	0.000756619	0.82389	0.0221	0.0221	0.0221		0.82389	0.00205	0.82389	0.02506	0.02506	0.02506		0.82389
0.82488	0.00111	0.82488	0.02227	0.02227	0.02227		0.82488	0.00163	0.82488	0.01234	0.01234	0.01234		0.82488	0.000880784	0.82488	0.01488	0.01488	0.01488		0.82488	0.00138	0.82488	0.0135	0.0135	0.0135		0.82488	0	0.82488	0.01809	0.01809	0.01809		0.82488	0.000400418	0.82488	0.0221	0.0221	0.0221		0.82488	0.0017	0.82488	0.02506	0.02506	0.02506		0.82488
0.82587	0.00317	0.82587	0.02227	0.02227	0.02227		0.82587	0.000494471	0.82587	0.01234	0.01234	0.01234		0.82587	0.00132	0.82587	0.01488	0.01488	0.01488		0.82587	0.00102	0.82587	0.0135	0.0135	0.0135		0.82587	0.000124467	0.82587	0.01809	0.01809	0.01809		0.82587	0.0013	0.82587	0.0221	0.0221	0.0221		0.82587	0.00198	0.82587	0.02506	0.02506	0.02506		0.82587
0.82686	0.00834	0.82686	0.02227	0.02227	0.02227		0.82686	0.00187	0.82686	0.01234	0.01234	0.01234		0.82686	0.0038	0.82686	0.01488	0.01488	0.01488		0.82686	0.0012	0.82686	0.0135	0.0135	0.0135		0.82686	0.00123	0.82686	0.01809	0.01809	0.01809		0.82686	0.0045	0.82686	0.0221	0.0221	0.0221		0.82686	0.00321	0.82686	0.02506	0.02506	0.02506		0.82686
0.82785	0.01003	0.82785	0.02227	0.02227	0.02227		0.82785	0.00108	0.82785	0.01234	0.01234	0.01234		0.82785	0.00437	0.82785	0.01488	0.01488	0.01488		0.82785	0.00102	0.82785	0.0135	0.0135	0.0135		0.82785	0.00228	0.82785	0.01809	0.01809	0.01809		0.82785	0.00457	0.82785	0.0221	0.0221	0.0221		0.82785	0.00328	0.82785	0.02506	0.02506	0.02506		0.82785
0.82884	0.01214	0.82884	0.02227	0.02227	0.02227		0.82884	0.00216	0.82884	0.01234	0.01234	0.01234		0.82884	0.00532	0.82884	0.01488	0.01488	0.01488		0.82884	0.00163	0.82884	0.0135	0.0135	0.0135		0.82884	0.00325	0.82884	0.01809	0.01809	0.01809		0.82884	0.0043	0.82884	0.0221	0.0221	0.0221		0.82884	0.0046	0.82884	0.02506	0.02506	0.02506		0.82884
0.82983	0.01083	0.82983	0.02227	0.02227	0.02227		0.82983	0.00121	0.82983	0.01234	0.01234	0.01234		0.82983	0.00452	0.82983	0.01488	0.01488	0.01488		0.82983	0.00137	0.82983	0.0135	0.0135	0.0135		0.82983	0.00303	0.82983	0.01809	0.01809	0.01809		0.82983	0.00204	0.82983	0.0221	0.0221	0.0221		0.82983	0.00434	0.82983	0.02506	0.02506	0.02506		0.82983
0.83082	0.00975	0.83082	0.02227	0.02227	0.02227		0.83082	0.00126	0.83082	0.01234	0.01234	0.01234		0.83082	0.00506	0.83082	0.01488	0.01488	0.01488		0.83082	0.00182	0.83082	0.0135	0.0135	0.0135		0.83082	0.0035	0.83082	0.01809	0.01809	0.01809		0.83082	0.00211	0.83082	0.0221	0.0221	0.0221		0.83082	0.00474	0.83082	0.02506	0.02506	0.02506		0.83082
0.83181	0.00668	0.83181	0.02227	0.02227	0.02227		0.83181	0	0.83181	0.01234	0.01234	0.01234		0.83181	0.0044	0.83181	0.01488	0.01488	0.01488		0.83181	0.00184	0.83181	0.0135	0.0135	0.0135		0.83181	0.00281	0.83181	0.01809	0.01809	0.01809		0.83181	0.0019	0.83181	0.0221	0.0221	0.0221		0.83181	0.003	0.83181	0.02506	0.02506	0.02506		0.83181
0.8328	0.0051	0.8328	0.02227	0.02227	0.02227		0.8328	0.000524274	0.8328	0.01234	0.01234	0.01234		0.8328	0.00555	0.8328	0.01488	0.01488	0.01488		0.8328	0.00248	0.8328	0.0135	0.0135	0.0135		0.8328	0.00293	0.8328	0.01809	0.01809	0.01809		0.8328	0.00319	0.8328	0.0221	0.0221	0.0221		0.8328	0.00311	0.83256	0.02506	0.02506	0.02506		0.8328
0.83379	0.00615	0.83379	0.02227	0.02227	0.02227		0.83379	0.00243	0.83379	0.01234	0.01234	0.01234		0.83379	0.00609	0.83379	0.01488	0.01488	0.01488		0.83379	0.00308	0.83379	0.0135	0.0135	0.0135		0.83379	0.00306	0.83379	0.01809	0.01809	0.01809		0.83379	0.00394	0.83379	0.0221	0.0221	0.0221		0.83379	0.00433	0.8328	0.02506	0.02506	0.02506		0.83379
0.83478	0.00652	0.83478	0.02227	0.02227	0.02227		0.83478	0.00436	0.83478	0.01234	0.01234	0.01234		0.83478	0.00516	0.83478	0.01488	0.01488	0.01488		0.83478	0.00276	0.83478	0.0135	0.0135	0.0135		0.83478	0.00356	0.83478	0.01809	0.01809	0.01809		0.83478	0.00423	0.83478	0.0221	0.0221	0.0221		0.83478	0.00516	0.83296	0.02506	0.02506	0.02506		0.83478
0.83578	0.00992	0.83578	0.02227	0.02227	0.02227		0.83578	0.00499	0.83578	0.01234	0.01234	0.01234		0.83578	0.0052	0.83578	0.01488	0.01488	0.01488		0.83578	0.00322	0.83578	0.0135	0.0135	0.0135		0.83578	0.00388	0.83577	0.01809	0.01809	0.01809		0.83578	0.00471	0.83578	0.0221	0.0221	0.0221		0.83578	0.00595	0.83336	0.02506	0.02506	0.02506		0.83578
0.83677	0.00819	0.83677	0.02227	0.02227	0.02227		0.83677	0.00305	0.83677	0.01234	0.01234	0.01234		0.83677	0.00512	0.83677	0.01488	0.01488	0.01488		0.83677	0.00205	0.83677	0.0135	0.0135	0.0135		0.83677	0.00312	0.83578	0.01809	0.01809	0.01809		0.83677	0.00368	0.83617	0.0221	0.0221	0.0221		0.83677	0.00482	0.83376	0.02506	0.02506	0.02506		0.83677
0.83776	0.00599	0.83776	0.02227	0.02227	0.02227		0.83776	0.00247	0.83776	0.01234	0.01234	0.01234		0.83776	0.0061	0.83776	0.01488	0.01488	0.01488		0.83776	0.00248	0.83776	0.0135	0.0135	0.0135		0.83776	0.00264	0.83617	0.01809	0.01809	0.01809		0.83776	0.0034	0.83657	0.0221	0.0221	0.0221		0.83776	0.00503	0.83379	0.02506	0.02506	0.02506		0.83776
0.83875	0.00331	0.83875	0.02227	0.02227	0.02227		0.83875	0.00214	0.83875	0.01234	0.01234	0.01234		0.83875	0.0065	0.83875	0.01488	0.01488	0.01488		0.83875	0.00224	0.83817	0.0135	0.0135	0.0135		0.83875	0.00215	0.83657	0.01809	0.01809	0.01809		0.83875	0.003	0.83677	0.0221	0.0221	0.0221		0.83875	0.00439	0.83417	0.02506	0.02506	0.02506		0.83875
0.83974	0.00527	0.83974	0.02227	0.02227	0.02227		0.83974	0.00317	0.83974	0.01234	0.01234	0.01234		0.83974	0.00524	0.83974	0.01488	0.01488	0.01488		0.83974	0.00318	0.83857	0.0135	0.0135	0.0135		0.83974	0.00276	0.83677	0.01809	0.01809	0.01809		0.83974	0.00405	0.83697	0.0221	0.0221	0.0221		0.83974	0.00453	0.83457	0.02506	0.02506	0.02506		0.83974
0.84073	0.01039	0.83977	0.02227	0.02227	0.02227		0.84073	0.00479	0.84073	0.01234	0.01234	0.01234		0.84073	0.00516	0.84057	0.01488	0.01488	0.01488		0.84073	0.00333	0.83875	0.0135	0.0135	0.0135		0.84073	0.0033	0.83697	0.01809	0.01809	0.01809		0.84073	0.00406	0.83737	0.0221	0.0221	0.0221		0.84073	0.00552	0.83478	0.02506	0.02506	0.02506		0.84073
0.84172	0.01423	0.84017	0.02227	0.02227	0.02227		0.84172	0.00556	0.84138	0.01234	0.01234	0.01234		0.84172	0.00603	0.84073	0.01488	0.01488	0.01488		0.84172	0.00352	0.83897	0.0135	0.0135	0.0135		0.84172	0.00385	0.83737	0.01809	0.01809	0.01809		0.84172	0.00559	0.83776	0.0221	0.0221	0.0221		0.84172	0.0062	0.83497	0.02506	0.02506	0.02506		0.84172
0.84271	0.01453	0.84057	0.02227	0.02227	0.02227		0.84271	0.00386	0.84172	0.01234	0.01234	0.01234		0.84271	0.00701	0.84097	0.01488	0.01488	0.01488		0.84271	0.00364	0.83937	0.0135	0.0135	0.0135		0.84271	0.00363	0.83776	0.01809	0.01809	0.01809		0.84271	0.00516	0.83777	0.0221	0.0221	0.0221		0.84271	0.00527	0.83537	0.02506	0.02506	0.02506		0.84271
0.8437	0.01041	0.84073	0.02227	0.02227	0.02227		0.8437	0.00168	0.84178	0.01234	0.01234	0.01234		0.8437	0.00638	0.84172	0.01488	0.01488	0.01488		0.8437	0.0029	0.83974	0.0135	0.0135	0.0135		0.8437	0.00316	0.83777	0.01809	0.01809	0.01809		0.8437	0.00469	0.83817	0.0221	0.0221	0.0221		0.8437	0.00265	0.83577	0.02506	0.02506	0.02506		0.8437
0.84469	0.00785	0.84097	0.02227	0.02227	0.02227		0.84469	0.00161	0.84218	0.01234	0.01234	0.01234		0.84469	0.00581	0.84178	0.01488	0.01488	0.01488		0.84469	0.00337	0.83977	0.0135	0.0135	0.0135		0.84469	0.00327	0.83817	0.01809	0.01809	0.01809		0.84469	0.00409	0.83857	0.0221	0.0221	0.0221		0.84469	0.00311	0.83578	0.02506	0.02506	0.02506		0.84469
0.84568	0.00763	0.84138	0.02227	0.02227	0.02227		0.84568	0.00344	0.84258	0.01234	0.01234	0.01234		0.84568	0.00519	0.84218	0.01488	0.01488	0.01488		0.84568	0.00389	0.84017	0.0135	0.0135	0.0135		0.84568	0.00406	0.83857	0.01809	0.01809	0.01809		0.84568	0.00488	0.83875	0.0221	0.0221	0.0221		0.84568	0.00432	0.83617	0.02506	0.02506	0.02506		0.84568
0.84667	0.0085	0.84172	0.02227	0.02227	0.02227		0.84667	0.00378	0.84271	0.01234	0.01234	0.01234		0.84667	0.00468	0.84258	0.01488	0.01488	0.01488		0.84667	0.00405	0.84057	0.0135	0.0135	0.0135		0.84667	0.00446	0.83875	0.01809	0.01809	0.01809		0.84667	0.00596	0.83974	0.0221	0.0221	0.0221		0.84667	0.00665	0.83657	0.02506	0.02506	0.02506		0.84667
0.84766	0.00955	0.84178	0.02227	0.02227	0.02227		0.84766	0.00336	0.84298	0.01234	0.01234	0.01234		0.84766	0.00464	0.84271	0.01488	0.01488	0.01488		0.84766	0.00279	0.84073	0.0135	0.0135	0.0135		0.84766	0.00385	0.83897	0.01809	0.01809	0.01809		0.84766	0.00509	0.84073	0.0221	0.0221	0.0221		0.84766	0.00637	0.83677	0.02506	0.02506	0.02506		0.84766
0.84865	0.01174	0.84218	0.02227	0.02227	0.02227		0.84865	0.00376	0.84338	0.01234	0.01234	0.01234		0.84865	0.005	0.84298	0.01488	0.01488	0.01488		0.84865	0.00251	0.84097	0.0135	0.0135	0.0135		0.84865	0.00351	0.83937	0.01809	0.01809	0.01809		0.84865	0.00499	0.84172	0.0221	0.0221	0.0221		0.84865	0.00672	0.83697	0.02506	0.02506	0.02506		0.84865
0.84964	0.0123	0.84258	0.02227	0.02227	0.02227		0.84964	0.00469	0.8437	0.01234	0.01234	0.01234		0.84964	0.00607	0.84338	0.01488	0.01488	0.01488		0.84964	0.003	0.84138	0.0135	0.0135	0.0135		0.84964	0.00398	0.83974	0.01809	0.01809	0.01809		0.84964	0.00573	0.84271	0.0221	0.0221	0.0221		0.84964	0.00716	0.83776	0.02506	0.02506	0.02506		0.84964
0.85063	0.0128	0.84271	0.02227	0.02227	0.02227		0.85063	0.00537	0.84418	0.01234	0.01234	0.01234		0.85063	0.00671	0.8437	0.01488	0.01488	0.01488		0.85063	0.00443	0.84172	0.0135	0.0135	0.0135		0.85063	0.00487	0.83977	0.01809	0.01809	0.01809		0.85063	0.00708	0.8437	0.0221	0.0221	0.0221		0.85063	0.00761	0.83875	0.02506	0.02506	0.02506		0.85063
0.85162	0.01062	0.84298	0.02227	0.02227	0.02227		0.85162	0.00518	0.84458	0.01234	0.01234	0.01234		0.85162	0.00625	0.84378	0.01488	0.01488	0.01488		0.85162	0.00433	0.84178	0.0135	0.0135	0.0135		0.85162	0.00494	0.84017	0.01809	0.01809	0.01809		0.85162	0.00753	0.84469	0.0221	0.0221	0.0221		0.85162	0.00634	0.83897	0.02506	0.02506	0.02506		0.85162
0.85261	0.01204	0.84338	0.02227	0.02227	0.02227		0.85261	0.00501	0.84469	0.01234	0.01234	0.01234		0.85261	0.0058	0.84418	0.01488	0.01488	0.01488		0.85261	0.0042	0.84218	0.0135	0.0135	0.0135		0.85261	0.00509	0.84057	0.01809	0.01809	0.01809		0.85261	0.00778	0.84568	0.0221	0.0221	0.0221		0.85261	0.00514	0.83937	0.02506	0.02506	0.02506		0.85261
0.8536	0.0126	0.8437	0.02227	0.02227	0.02227		0.8536	0.00591	0.84568	0.01234	0.01234	0.01234		0.8536	0.00565	0.84458	0.01488	0.01488	0.01488		0.8536	0.00459	0.84258	0.0135	0.0135	0.0135		0.8536	0.00555	0.84073	0.01809	0.01809	0.01809		0.8536	0.0082	0.84667	0.0221	0.0221	0.0221		0.8536	0.00553	0.83974	0.02506	0.02506	0.02506		0.8536
0.85459	0.01126	0.84378	0.02227	0.02227	0.02227		0.85459	0.00587	0.84667	0.01234	0.01234	0.01234		0.85459	0.00633	0.84469	0.01488	0.01488	0.01488		0.85459	0.00513	0.84271	0.0135	0.0135	0.0135		0.85459	0.0056	0.84097	0.01809	0.01809	0.01809		0.85459	0.00809	0.84766	0.0221	0.0221	0.0221		0.85459	0.00683	0.83977	0.02506	0.02506	0.02506		0.85459
0.85559	0.00985	0.84418	0.02227	0.02227	0.02227		0.85559	0.00629	0.84698	0.01234	0.01234	0.01234		0.85559	0.00713	0.84498	0.01488	0.01488	0.01488		0.85559	0.00462	0.84298	0.0135	0.0135	0.0135		0.85559	0.00555	0.84138	0.01809	0.01809	0.01809		0.85559	0.00698	0.84865	0.0221	0.0221	0.0221		0.85559	0.00763	0.84017	0.02506	0.02506	0.02506		0.85559
0.85658	0.00877	0.84458	0.02227	0.02227	0.02227		0.85658	0.00515	0.84738	0.01234	0.01234	0.01234		0.85658	0.00727	0.84538	0.01488	0.01488	0.01488		0.85658	0.00404	0.84338	0.0135	0.0135	0.0135		0.85658	0.00501	0.84172	0.01809	0.01809	0.01809		0.85658	0.00608	0.84964	0.0221	0.0221	0.0221		0.85658	0.00717	0.84057	0.02506	0.02506	0.02506		0.85658
0.85757	0.00944	0.84469	0.02227	0.02227	0.02227		0.85757	0.00443	0.84766	0.01234	0.01234	0.01234		0.85757	0.00702	0.84568	0.01488	0.01488	0.01488		0.85757	0.00388	0.8437	0.0135	0.0135	0.0135		0.85757	0.00487	0.84178	0.01809	0.01809	0.01809		0.85757	0.00603	0.85063	0.0221	0.0221	0.0221		0.85757	0.00763	0.84073	0.02506	0.02506	0.02506		0.85757
0.85856	0.00881	0.84498	0.02227	0.02227	0.02227		0.85856	0.00519	0.84778	0.01234	0.01234	0.01234		0.85856	0.00711	0.84578	0.01488	0.01488	0.01488		0.85856	0.00471	0.84378	0.0135	0.0135	0.0135		0.85856	0.00478	0.84218	0.01809	0.01809	0.01809		0.85856	0.0063	0.85162	0.0221	0.0221	0.0221		0.85856	0.00783	0.84172	0.02506	0.02506	0.02506		0.85856
0.85955	0.00957	0.84568	0.02227	0.02227	0.02227		0.85955	0.00585	0.84865	0.01234	0.01234	0.01234		0.85955	0.00701	0.84618	0.01488	0.01488	0.01488		0.85955	0.00474	0.84418	0.0135	0.0135	0.0135		0.85955	0.00496	0.84258	0.01809	0.01809	0.01809		0.85955	0.00661	0.85261	0.0221	0.0221	0.0221		0.85955	0.00821	0.84271	0.02506	0.02506	0.02506		0.85955
0.86054	0.01362	0.84667	0.02227	0.02227	0.02227		0.86054	0.00816	0.84899	0.01234	0.01234	0.01234		0.86054	0.00693	0.84658	0.01488	0.01488	0.01488		0.86054	0.00518	0.84458	0.0135	0.0135	0.0135		0.86054	0.00497	0.84271	0.01809	0.01809	0.01809		0.86054	0.00705	0.8536	0.0221	0.0221	0.0221		0.86054	0.00928	0.8437	0.02506	0.02506	0.02506		0.86054
0.86153	0.01339	0.84766	0.02227	0.02227	0.02227		0.86153	0.00758	0.84964	0.01234	0.01234	0.01234		0.86153	0.00596	0.84667	0.01488	0.01488	0.01488		0.86153	0.00451	0.84469	0.0135	0.0135	0.0135		0.86153	0.00463	0.84298	0.01809	0.01809	0.01809		0.86153	0.00751	0.85459	0.0221	0.0221	0.0221		0.86153	0.00815	0.84469	0.02506	0.02506	0.02506		0.86153
0.86252	0.0122	0.84865	0.02227	0.02227	0.02227		0.86252	0.00672	0.85063	0.01234	0.01234	0.01234		0.86252	0.00575	0.84698	0.01488	0.01488	0.01488		0.86252	0.00412	0.84498	0.0135	0.0135	0.0135		0.86252	0.00414	0.84338	0.01809	0.01809	0.01809		0.86252	0.0078	0.85559	0.0221	0.0221	0.0221		0.86252	0.00737	0.84568	0.02506	0.02506	0.02506		0.86252
0.86351	0.00882	0.84964	0.02227	0.02227	0.02227		0.86351	0.00493	0.85162	0.01234	0.01234	0.01234		0.86351	0.00638	0.84738	0.01488	0.01488	0.01488		0.86351	0.00388	0.84538	0.0135	0.0135	0.0135		0.86351	0.00454	0.8437	0.01809	0.01809	0.01809		0.86351	0.00833	0.85658	0.0221	0.0221	0.0221		0.86351	0.00571	0.84667	0.02506	0.02506	0.02506		0.86351
0.8645	0.00929	0.85063	0.02227	0.02227	0.02227		0.8645	0.00493	0.85259	0.01234	0.01234	0.01234		0.8645	0.00768	0.84766	0.01488	0.01488	0.01488		0.8645	0.00424	0.84568	0.0135	0.0135	0.0135		0.8645	0.00521	0.84378	0.01809	0.01809	0.01809		0.8645	0.00793	0.85757	0.0221	0.0221	0.0221		0.8645	0.00669	0.84766	0.02506	0.02506	0.02506		0.8645
0.86549	0.00937	0.85162	0.02227	0.02227	0.02227		0.86549	0.00567	0.85261	0.01234	0.01234	0.01234		0.86549	0.00889	0.84865	0.01488	0.01488	0.01488		0.86549	0.00483	0.84578	0.0135	0.0135	0.0135		0.86549	0.0062	0.84418	0.01809	0.01809	0.01809		0.86549	0.0076	0.85856	0.0221	0.0221	0.0221		0.86549	0.0084	0.84865	0.02506	0.02506	0.02506		0.86549
0.86648	0.01251	0.85261	0.02227	0.02227	0.02227		0.86648	0.00607	0.8536	0.01234	0.01234	0.01234		0.86648	0.01022	0.84964	0.01488	0.01488	0.01488		0.86648	0.0052	0.84618	0.0135	0.0135	0.0135		0.86648	0.00707	0.84458	0.01809	0.01809	0.01809		0.86648	0.00751	0.85955	0.0221	0.0221	0.0221		0.86648	0.00969	0.84964	0.02506	0.02506	0.02506		0.86648
0.86747	0.01381	0.85299	0.02227	0.02227	0.02227		0.86747	0.00649	0.85459	0.01234	0.01234	0.01234		0.86747	0.0098	0.84979	0.01488	0.01488	0.01488		0.86747	0.00471	0.84658	0.0135	0.0135	0.0135		0.86747	0.00663	0.84469	0.01809	0.01809	0.01809		0.86747	0.0082	0.86054	0.0221	0.0221	0.0221		0.86747	0.01021	0.85063	0.02506	0.02506	0.02506		0.86747
0.86846	0.01117	0.8536	0.02227	0.02227	0.02227		0.86846	0.00675	0.85559	0.01234	0.01234	0.01234		0.86846	0.00934	0.85063	0.01488	0.01488	0.01488		0.86846	0.00443	0.84667	0.0135	0.0135	0.0135		0.86846	0.00596	0.84498	0.01809	0.01809	0.01809		0.86846	0.0089	0.86153	0.0221	0.0221	0.0221		0.86846	0.0091	0.85162	0.02506	0.02506	0.02506		0.86846
0.86945	0.01077	0.85459	0.02227	0.02227	0.02227		0.86945	0.00638	0.85658	0.01234	0.01234	0.01234		0.86945	0.00889	0.85099	0.01488	0.01488	0.01488		0.86945	0.00447	0.84698	0.0135	0.0135	0.0135		0.86945	0.00572	0.84538	0.01809	0.01809	0.01809		0.86945	0.00902	0.86252	0.0221	0.0221	0.0221		0.86945	0.00929	0.85261	0.02506	0.02506	0.02506		0.86945
0.87044	0.01183	0.85499	0.02227	0.02227	0.02227		0.87044	0.00428	0.85757	0.01234	0.01234	0.01234		0.87044	0.00807	0.85139	0.01488	0.01488	0.01488		0.87044	0.00483	0.84738	0.0135	0.0135	0.0135		0.87044	0.00594	0.84568	0.01809	0.01809	0.01809		0.87044	0.00853	0.86351	0.0221	0.0221	0.0221		0.87044	0.00901	0.8536	0.02506	0.02506	0.02506		0.87044
0.87143	0.01622	0.85539	0.02227	0.02227	0.02227		0.87143	0.0044	0.85856	0.01234	0.01234	0.01234		0.87143	0.00791	0.85162	0.01488	0.01488	0.01488		0.87143	0.00609	0.84766	0.0135	0.0135	0.0135		0.87143	0.00657	0.84578	0.01809	0.01809	0.01809		0.87143	0.00927	0.8645	0.0221	0.0221	0.0221		0.87143	0.01	0.85459	0.02506	0.02506	0.02506		0.87143
0.87242	0.01623	0.85559	0.02227	0.02227	0.02227		0.87242	0.00614	0.85955	0.01234	0.01234	0.01234		0.87242	0.00793	0.85261	0.01488	0.01488	0.01488		0.87242	0.00669	0.84778	0.0135	0.0135	0.0135		0.87242	0.00662	0.84618	0.01809	0.01809	0.01809		0.87242	0.00901	0.86549	0.0221	0.0221	0.0221		0.87242	0.01094	0.85559	0.02506	0.02506	0.02506		0.87242
0.87341	0.01568	0.8558	0.02227	0.02227	0.02227		0.87341	0.00654	0.86054	0.01234	0.01234	0.01234		0.87341	0.00819	0.8536	0.01488	0.01488	0.01488		0.87341	0.00654	0.84818	0.0135	0.0135	0.0135		0.87341	0.00675	0.84658	0.01809	0.01809	0.01809		0.87341	0.00787	0.86648	0.0221	0.0221	0.0221		0.87341	0.01133	0.85658	0.02506	0.02506	0.02506		0.87341
0.8744	0.01447	0.8562	0.02227	0.02227	0.02227		0.8744	0.00594	0.86153	0.01234	0.01234	0.01234		0.8744	0.00788	0.85459	0.01488	0.01488	0.01488		0.8744	0.0055	0.84859	0.0135	0.0135	0.0135		0.8744	0.00685	0.84667	0.01809	0.01809	0.01809		0.8744	0.0071	0.86747	0.0221	0.0221	0.0221		0.8744	0.01102	0.85757	0.02506	0.02506	0.02506		0.8744
0.87539	0.01116	0.85658	0.02227	0.02227	0.02227		0.87539	0.00406	0.86252	0.01234	0.01234	0.01234		0.87539	0.00717	0.85559	0.01488	0.01488	0.01488		0.87539	0.00541	0.84865	0.0135	0.0135	0.0135		0.87539	0.00718	0.84698	0.01809	0.01809	0.01809		0.87539	0.00781	0.86846	0.0221	0.0221	0.0221		0.87539	0.0096	0.85856	0.02506	0.02506	0.02506		0.87539
0.87639	0.00949	0.8566	0.02227	0.02227	0.02227		0.87639	0.00326	0.86351	0.01234	0.01234	0.01234		0.87639	0.00756	0.85658	0.01488	0.01488	0.01488		0.87639	0.00565	0.84899	0.0135	0.0135	0.0135		0.87639	0.00718	0.84738	0.01809	0.01809	0.01809		0.87639	0.00869	0.86945	0.0221	0.0221	0.0221		0.87639	0.00947	0.85955	0.02506	0.02506	0.02506		0.87639
0.87738	0.00824	0.857	0.02227	0.02227	0.02227		0.87738	0.00348	0.8645	0.01234	0.01234	0.01234		0.87738	0.00713	0.85757	0.01488	0.01488	0.01488		0.87738	0.00594	0.84939	0.0135	0.0135	0.0135		0.87738	0.00681	0.84766	0.01809	0.01809	0.01809		0.87738	0.00835	0.87044	0.0221	0.0221	0.0221		0.87738	0.00905	0.86054	0.02506	0.02506	0.02506		0.87738
0.87837	0.00989	0.85757	0.02227	0.02227	0.02227		0.87837	0.00384	0.86549	0.01234	0.01234	0.01234		0.87837	0.00731	0.85856	0.01488	0.01488	0.01488		0.87837	0.00589	0.84964	0.0135	0.0135	0.0135		0.87837	0.00691	0.84865	0.01809	0.01809	0.01809		0.87837	0.00761	0.87143	0.0221	0.0221	0.0221		0.87837	0.00927	0.86153	0.02506	0.02506	0.02506		0.87837
0.87936	0.01238	0.85856	0.02227	0.02227	0.02227		0.87936	0.00585	0.86648	0.01234	0.01234	0.01234		0.87936	0.00807	0.85955	0.01488	0.01488	0.01488		0.87936	0.00544	0.84979	0.0135	0.0135	0.0135		0.87936	0.00819	0.84964	0.01809	0.01809	0.01809		0.87936	0.00931	0.87242	0.0221	0.0221	0.0221		0.87936	0.00999	0.86252	0.02506	0.02506	0.02506		0.87936
0.88035	0.01596	0.85955	0.02227	0.02227	0.02227		0.88035	0.00607	0.86747	0.01234	0.01234	0.01234		0.88035	0.00948	0.86054	0.01488	0.01488	0.01488		0.88035	0.00549	0.85019	0.0135	0.0135	0.0135		0.88035	0.00931	0.85063	0.01809	0.01809	0.01809		0.88035	0.01086	0.87341	0.0221	0.0221	0.0221		0.88035	0.01148	0.86351	0.02506	0.02506	0.02506		0.88035
0.88134	0.01919	0.86054	0.02227	0.02227	0.02227		0.88134	0.00914	0.86846	0.01234	0.01234	0.01234		0.88134	0.01206	0.86153	0.01488	0.01488	0.01488		0.88134	0.00681	0.85059	0.0135	0.0135	0.0135		0.88134	0.01016	0.85162	0.01809	0.01809	0.01809		0.88134	0.0128	0.8744	0.0221	0.0221	0.0221		0.88134	0.01313	0.8645	0.02506	0.02506	0.02506		0.88134
0.88233	0.01982	0.86153	0.02227	0.02227	0.02227		0.88233	0.01005	0.86945	0.01234	0.01234	0.01234		0.88233	0.01137	0.86252	0.01488	0.01488	0.01488		0.88233	0.00731	0.85063	0.0135	0.0135	0.0135		0.88233	0.0099	0.85261	0.01809	0.01809	0.01809		0.88233	0.0131	0.87539	0.0221	0.0221	0.0221		0.88233	0.01258	0.86461	0.02506	0.02506	0.02506		0.88233
0.88332	0.01909	0.86252	0.02227	0.02227	0.02227		0.88332	0.01106	0.87044	0.01234	0.01234	0.01234		0.88332	0.01012	0.86351	0.01488	0.01488	0.01488		0.88332	0.00684	0.85099	0.0135	0.0135	0.0135		0.88332	0.00945	0.8536	0.01809	0.01809	0.01809		0.88332	0.0127	0.87639	0.0221	0.0221	0.0221		0.88332	0.01173	0.86549	0.02506	0.02506	0.02506		0.88332
0.88431	0.01581	0.86351	0.02227	0.02227	0.02227		0.88431	0.00921	0.87143	0.01234	0.01234	0.01234		0.88431	0.00843	0.8645	0.01488	0.01488	0.01488		0.88431	0.00564	0.85139	0.0135	0.0135	0.0135		0.88431	0.00815	0.85459	0.01809	0.01809	0.01809		0.88431	0.01176	0.87738	0.0221	0.0221	0.0221		0.88431	0.01138	0.86648	0.02506	0.02506	0.02506		0.88431
0.8853	0.01613	0.8645	0.02227	0.02227	0.02227		0.8853	0.00816	0.87242	0.01234	0.01234	0.01234		0.8853	0.00873	0.86549	0.01488	0.01488	0.01488		0.8853	0.00572	0.85162	0.0135	0.0135	0.0135		0.8853	0.00812	0.85539	0.01809	0.01809	0.01809		0.8853	0.01118	0.87837	0.0221	0.0221	0.0221		0.8853	0.01309	0.86747	0.02506	0.02506	0.02506		0.8853
0.88629	0.01691	0.86549	0.02227	0.02227	0.02227		0.88629	0.00614	0.87341	0.01234	0.01234	0.01234		0.88629	0.00877	0.86648	0.01488	0.01488	0.01488		0.88629	0.00567	0.85179	0.0135	0.0135	0.0135		0.88629	0.008	0.85559	0.01809	0.01809	0.01809		0.88629	0.01075	0.87936	0.0221	0.0221	0.0221		0.88629	0.01343	0.86846	0.02506	0.02506	0.02506		0.88629
0.88728	0.02031	0.86648	0.02227	0.02227	0.02227		0.88728	0.00784	0.8744	0.01234	0.01234	0.01234		0.88728	0.00936	0.86747	0.01488	0.01488	0.01488		0.88728	0.00701	0.85219	0.0135	0.0135	0.0135		0.88728	0.00893	0.8558	0.01809	0.01809	0.01809		0.88728	0.01196	0.88035	0.0221	0.0221	0.0221		0.88728	0.01415	0.86945	0.02506	0.02506	0.02506		0.88728
0.88827	0.01934	0.86747	0.02227	0.02227	0.02227		0.88827	0.00883	0.87539	0.01234	0.01234	0.01234		0.88827	0.00987	0.86846	0.01488	0.01488	0.01488		0.88827	0.00721	0.85259	0.0135	0.0135	0.0135		0.88827	0.00879	0.8562	0.01809	0.01809	0.01809		0.88827	0.01171	0.88134	0.0221	0.0221	0.0221		0.88827	0.01348	0.87044	0.02506	0.02506	0.02506		0.88827
0.88926	0.01765	0.86846	0.02227	0.02227	0.02227		0.88926	0.00973	0.87639	0.01234	0.01234	0.01234		0.88926	0.01049	0.86945	0.01488	0.01488	0.01488		0.88926	0.00763	0.85261	0.0135	0.0135	0.0135		0.88926	0.0089	0.85658	0.01809	0.01809	0.01809		0.88926	0.01268	0.88233	0.0221	0.0221	0.0221		0.88926	0.01368	0.87143	0.02506	0.02506	0.02506		0.88926
0.89025	0.01713	0.86945	0.02227	0.02227	0.02227		0.89025	0.00927	0.87738	0.01234	0.01234	0.01234		0.89025	0.01006	0.87044	0.01488	0.01488	0.01488		0.89025	0.00667	0.85299	0.0135	0.0135	0.0135		0.89025	0.00825	0.8566	0.01809	0.01809	0.01809		0.89025	0.01254	0.88332	0.0221	0.0221	0.0221		0.89025	0.01396	0.87242	0.02506	0.02506	0.02506		0.89025
0.89124	0.01844	0.87044	0.02227	0.02227	0.02227		0.89124	0.00835	0.87837	0.01234	0.01234	0.01234		0.89124	0.0097	0.87143	0.01488	0.01488	0.01488		0.89124	0.00662	0.85339	0.0135	0.0135	0.0135		0.89124	0.00889	0.857	0.01809	0.01809	0.01809		0.89124	0.01321	0.88431	0.0221	0.0221	0.0221		0.89124	0.01434	0.87341	0.02506	0.02506	0.02506		0.89124
0.89223	0.01843	0.87143	0.02227	0.02227	0.02227		0.89223	0.00864	0.87936	0.01234	0.01234	0.01234		0.89223	0.01011	0.87242	0.01488	0.01488	0.01488		0.89223	0.00665	0.8536	0.0135	0.0135	0.0135		0.89223	0.00963	0.8574	0.01809	0.01809	0.01809		0.89223	0.01254	0.8853	0.0221	0.0221	0.0221		0.89223	0.01432	0.8744	0.02506	0.02506	0.02506		0.89223
0.89322	0.01689	0.87242	0.02227	0.02227	0.02227		0.89322	0.00827	0.88035	0.01234	0.01234	0.01234		0.89322	0.01051	0.87341	0.01488	0.01488	0.01488		0.89322	0.00749	0.85419	0.0135	0.0135	0.0135		0.89322	0.01005	0.85757	0.01809	0.01809	0.01809		0.89322	0.0121	0.88629	0.0221	0.0221	0.0221		0.89322	0.01468	0.87539	0.02506	0.02506	0.02506		0.89322
0.89421	0.01542	0.87341	0.02227	0.02227	0.02227		0.89421	0.00993	0.88134	0.01234	0.01234	0.01234		0.89421	0.01116	0.8744	0.01488	0.01488	0.01488		0.89421	0.00784	0.85459	0.0135	0.0135	0.0135		0.89421	0.00984	0.8578	0.01809	0.01809	0.01809		0.89421	0.01229	0.88728	0.0221	0.0221	0.0221		0.89421	0.0147	0.87639	0.02506	0.02506	0.02506		0.89421
0.8952	0.01785	0.8744	0.02227	0.02227	0.02227		0.8952	0.01217	0.88233	0.01234	0.01234	0.01234		0.8952	0.01118	0.87539	0.01488	0.01488	0.01488		0.8952	0.00814	0.85459	0.0135	0.0135	0.0135		0.8952	0.01082	0.8582	0.01809	0.01809	0.01809		0.8952	0.01341	0.88827	0.0221	0.0221	0.0221		0.8952	0.015	0.87738	0.02506	0.02506	0.02506		0.8952
0.89619	0.01855	0.87539	0.02227	0.02227	0.02227		0.89619	0.01469	0.88332	0.01234	0.01234	0.01234		0.89619	0.01207	0.87639	0.01488	0.01488	0.01488		0.89619	0.00795	0.85499	0.0135	0.0135	0.0135		0.89619	0.0118	0.85856	0.01809	0.01809	0.01809		0.89619	0.01408	0.88926	0.0221	0.0221	0.0221		0.89619	0.01465	0.87837	0.02506	0.02506	0.02506		0.89619
0.89719	0.01613	0.87639	0.02227	0.02227	0.02227		0.89719	0.01335	0.88431	0.01234	0.01234	0.01234		0.89719	0.01163	0.87738	0.01488	0.01488	0.01488		0.89719	0.00789	0.85539	0.0135	0.0135	0.0135		0.89719	0.01142	0.8586	0.01809	0.01809	0.01809		0.89719	0.01341	0.89025	0.0221	0.0221	0.0221		0.89719	0.01407	0.87936	0.02506	0.02506	0.02506		0.89719
0.89818	0.01698	0.87738	0.02227	0.02227	0.02227		0.89818	0.01252	0.88504	0.01234	0.01234	0.01234		0.89818	0.0123	0.87837	0.01488	0.01488	0.01488		0.89818	0.00818	0.85559	0.0135	0.0135	0.0135		0.89818	0.01124	0.859	0.01809	0.01809	0.01809		0.89818	0.01393	0.89064	0.0221	0.0221	0.0221		0.89818	0.01527	0.88035	0.02506	0.02506	0.02506		0.89818
0.89917	0.01733	0.87837	0.02227	0.02227	0.02227		0.89917	0.01162	0.8853	0.01234	0.01234	0.01234		0.89917	0.01121	0.87936	0.01488	0.01488	0.01488		0.89917	0.00809	0.8558	0.0135	0.0135	0.0135		0.89917	0.01071	0.8594	0.01809	0.01809	0.01809		0.89917	0.01428	0.89104	0.0221	0.0221	0.0221		0.89917	0.01543	0.88134	0.02506	0.02506	0.02506		0.89917
0.90016	0.01837	0.87936	0.02227	0.02227	0.02227		0.90016	0.01273	0.88544	0.01234	0.01234	0.01234		0.90016	0.01128	0.88035	0.01488	0.01488	0.01488		0.90016	0.00779	0.85658	0.0135	0.0135	0.0135		0.90016	0.01109	0.85955	0.01809	0.01809	0.01809		0.90016	0.01444	0.89124	0.0221	0.0221	0.0221		0.90016	0.01665	0.88233	0.02506	0.02506	0.02506		0.90016
0.90115	0.02008	0.88035	0.02227	0.02227	0.02227		0.90115	0.01355	0.88584	0.01234	0.01234	0.01234		0.90115	0.01205	0.88134	0.01488	0.01488	0.01488		0.90115	0.00853	0.85757	0.0135	0.0135	0.0135		0.90115	0.01163	0.8598	0.01809	0.01809	0.01809		0.90115	0.01482	0.89144	0.0221	0.0221	0.0221		0.90115	0.01765	0.88332	0.02506	0.02506	0.02506		0.90115
0.90214	0.02137	0.88134	0.02227	0.02227	0.02227		0.90214	0.01299	0.88629	0.01234	0.01234	0.01234		0.90214	0.01291	0.88233	0.01488	0.01488	0.01488		0.90214	0.00905	0.85856	0.0135	0.0135	0.0135		0.90214	0.01181	0.8602	0.01809	0.01809	0.01809		0.90214	0.01559	0.89185	0.0221	0.0221	0.0221		0.90214	0.01852	0.88431	0.02506	0.02506	0.02506		0.90214
0.90313	0.02071	0.88233	0.02227	0.02227	0.02227		0.90313	0.011	0.88664	0.01234	0.01234	0.01234		0.90313	0.01291	0.88332	0.01488	0.01488	0.01488		0.90313	0.00962	0.85955	0.0135	0.0135	0.0135		0.90313	0.0118	0.86054	0.01809	0.01809	0.01809		0.90313	0.01611	0.89223	0.0221	0.0221	0.0221		0.90313	0.01839	0.8853	0.02506	0.02506	0.02506		0.90313
0.90412	0.01873	0.88332	0.02227	0.02227	0.02227		0.90412	0.00993	0.88728	0.01234	0.01234	0.01234		0.90412	0.01272	0.88431	0.01488	0.01488	0.01488		0.90412	0.01023	0.86054	0.0135	0.0135	0.0135		0.90412	0.01192	0.8606	0.01809	0.01809	0.01809		0.90412	0.01669	0.89225	0.0221	0.0221	0.0221		0.90412	0.01773	0.88629	0.02506	0.02506	0.02506		0.90412
0.90511	0.0194	0.88431	0.02227	0.02227	0.02227		0.90511	0.00998	0.88744	0.01234	0.01234	0.01234		0.90511	0.01265	0.88464	0.01488	0.01488	0.01488		0.90511	0.01046	0.8606	0.0135	0.0135	0.0135		0.90511	0.01247	0.861	0.01809	0.01809	0.01809		0.90511	0.01595	0.89265	0.0221	0.0221	0.0221		0.90511	0.01759	0.88728	0.02506	0.02506	0.02506		0.90511
0.9061	0.02252	0.8853	0.02227	0.02227	0.02227		0.9061	0.01212	0.88784	0.01234	0.01234	0.01234		0.9061	0.0133	0.88504	0.01488	0.01488	0.01488		0.9061	0.01106	0.861	0.0135	0.0135	0.0135		0.9061	0.01338	0.8614	0.01809	0.01809	0.01809		0.9061	0.01704	0.89322	0.0221	0.0221	0.0221		0.9061	0.01889	0.88827	0.02506	0.02506	0.02506		0.9061
0.90709	0.02277	0.88629	0.02227	0.02227	0.02227		0.90709	0.01377	0.88824	0.01234	0.01234	0.01234		0.90709	0.01273	0.8853	0.01488	0.01488	0.01488		0.90709	0.01025	0.8614	0.0135	0.0135	0.0135		0.90709	0.01294	0.86153	0.01809	0.01809	0.01809		0.90709	0.01671	0.89345	0.0221	0.0221	0.0221		0.90709	0.01947	0.88926	0.02506	0.02506	0.02506		0.90709
0.90808	0.02188	0.88728	0.02227	0.02227	0.02227		0.90808	0.01434	0.88827	0.01234	0.01234	0.01234		0.90808	0.01221	0.88544	0.01488	0.01488	0.01488		0.90808	0.00964	0.86153	0.0135	0.0135	0.0135		0.90808	0.01252	0.8618	0.01809	0.01809	0.01809		0.90808	0.0172	0.89385	0.0221	0.0221	0.0221		0.90808	0.01922	0.89025	0.02506	0.02506	0.02506		0.90808
0.90907	0.01941	0.88744	0.02227	0.02227	0.02227		0.90907	0.01291	0.88864	0.01234	0.01234	0.01234		0.90907	0.01141	0.88584	0.01488	0.01488	0.01488		0.90907	0.00927	0.8618	0.0135	0.0135	0.0135		0.90907	0.01164	0.8622	0.01809	0.01809	0.01809		0.90907	0.01669	0.89421	0.0221	0.0221	0.0221		0.90907	0.01791	0.89104	0.02506	0.02506	0.02506		0.90907
0.91006	0.01604	0.88784	0.02227	0.02227	0.02227		0.91006	0.00849	0.88904	0.01234	0.01234	0.01234		0.91006	0.01149	0.88624	0.01488	0.01488	0.01488		0.91006	0.00853	0.8622	0.0135	0.0135	0.0135		0.91006	0.01162	0.86252	0.01809	0.01809	0.01809		0.91006	0.01586	0.89425	0.0221	0.0221	0.0221		0.91006	0.01626	0.89124	0.02506	0.02506	0.02506		0.91006
0.91105	0.01901	0.88824	0.02227	0.02227	0.02227		0.91105	0.00943	0.88926	0.01234	0.01234	0.01234		0.91105	0.01271	0.88629	0.01488	0.01488	0.01488		0.91105	0.00923	0.86252	0.0135	0.0135	0.0135		0.91105	0.01251	0.8626	0.01809	0.01809	0.01809		0.91105	0.01639	0.89465	0.0221	0.0221	0.0221		0.91105	0.01714	0.89144	0.02506	0.02506	0.02506		0.91105
0.91204	0.02202	0.88827	0.02227	0.02227	0.02227		0.91204	0.01011	0.88944	0.01234	0.01234	0.01234		0.91204	0.0127	0.88664	0.01488	0.01488	0.01488		0.91204	0.00949	0.8626	0.0135	0.0135	0.0135		0.91204	0.01334	0.86301	0.01809	0.01809	0.01809		0.91204	0.01702	0.89505	0.0221	0.0221	0.0221		0.91204	0.01802	0.89185	0.02506	0.02506	0.02506		0.91204
0.91303	0.02511	0.88864	0.02227	0.02227	0.02227		0.91303	0.01282	0.88984	0.01234	0.01234	0.01234		0.91303	0.013	0.88728	0.01488	0.01488	0.01488		0.91303	0.01077	0.86301	0.0135	0.0135	0.0135		0.91303	0.01424	0.86341	0.01809	0.01809	0.01809		0.91303	0.01798	0.8952	0.0221	0.0221	0.0221		0.91303	0.01979	0.89223	0.02506	0.02506	0.02506		0.91303
0.91402	0.02556	0.88904	0.02227	0.02227	0.02227		0.91402	0.01372	0.89024	0.01234	0.01234	0.01234		0.91402	0.0143	0.88744	0.01488	0.01488	0.01488		0.91402	0.01216	0.86341	0.0135	0.0135	0.0135		0.91402	0.01475	0.86351	0.01809	0.01809	0.01809		0.91402	0.01925	0.89545	0.0221	0.0221	0.0221		0.91402	0.02113	0.89225	0.02506	0.02506	0.02506		0.91402
0.91501	0.02691	0.88926	0.02227	0.02227	0.02227		0.91501	0.01502	0.89025	0.01234	0.01234	0.01234		0.91501	0.01553	0.88784	0.01488	0.01488	0.01488		0.91501	0.01243	0.86351	0.0135	0.0135	0.0135		0.91501	0.01504	0.86381	0.01809	0.01809	0.01809		0.91501	0.01997	0.89585	0.0221	0.0221	0.0221		0.91501	0.02165	0.89265	0.02506	0.02506	0.02506		0.91501
0.916	0.02656	0.88984	0.02227	0.02227	0.02227		0.916	0.01479	0.89064	0.01234	0.01234	0.01234		0.916	0.01571	0.88824	0.01488	0.01488	0.01488		0.916	0.01232	0.86381	0.0135	0.0135	0.0135		0.916	0.01493	0.86421	0.01809	0.01809	0.01809		0.916	0.01991	0.89619	0.0221	0.0221	0.0221		0.916	0.0209	0.89305	0.02506	0.02506	0.02506		0.916
0.91699	0.02187	0.89024	0.02227	0.02227	0.02227		0.91699	0.01466	0.89104	0.01234	0.01234	0.01234		0.91699	0.01498	0.88827	0.01488	0.01488	0.01488		0.91699	0.01162	0.86421	0.0135	0.0135	0.0135		0.91699	0.01486	0.8645	0.01809	0.01809	0.01809		0.91699	0.01875	0.89625	0.0221	0.0221	0.0221		0.91699	0.01969	0.89322	0.02506	0.02506	0.02506		0.91699
0.91799	0.02001	0.89025	0.02227	0.02227	0.02227		0.91799	0.01338	0.89124	0.01234	0.01234	0.01234		0.91799	0.0144	0.88864	0.01488	0.01488	0.01488		0.91799	0.01131	0.8645	0.0135	0.0135	0.0135		0.91799	0.01456	0.86461	0.01809	0.01809	0.01809		0.91799	0.01825	0.89665	0.0221	0.0221	0.0221		0.91799	0.02003	0.89385	0.02506	0.02506	0.02506		0.91799
0.91898	0.0186	0.89064	0.02227	0.02227	0.02227		0.91898	0.01173	0.89144	0.01234	0.01234	0.01234		0.91898	0.0144	0.88904	0.01488	0.01488	0.01488		0.91898	0.01076	0.86549	0.0135	0.0135	0.0135		0.91898	0.01461	0.86501	0.01809	0.01809	0.01809		0.91898	0.01797	0.89705	0.0221	0.0221	0.0221		0.91898	0.01999	0.89421	0.02506	0.02506	0.02506		0.91898
0.91997	0.02182	0.89104	0.02227	0.02227	0.02227		0.91997	0.01179	0.89185	0.01234	0.01234	0.01234		0.91997	0.01454	0.88926	0.01488	0.01488	0.01488		0.91997	0.01098	0.86648	0.0135	0.0135	0.0135		0.91997	0.01515	0.86541	0.01809	0.01809	0.01809		0.91997	0.01864	0.89719	0.0221	0.0221	0.0221		0.91997	0.02164	0.89425	0.02506	0.02506	0.02506		0.91997
0.92096	0.0244	0.89124	0.02227	0.02227	0.02227		0.92096	0.01451	0.89223	0.01234	0.01234	0.01234		0.92096	0.01563	0.88944	0.01488	0.01488	0.01488		0.92096	0.01187	0.86747	0.0135	0.0135	0.0135		0.92096	0.01606	0.86549	0.01809	0.01809	0.01809		0.92096	0.01979	0.89745	0.0221	0.0221	0.0221		0.92096	0.02264	0.89465	0.02506	0.02506	0.02506		0.92096
0.92195	0.02536	0.89144	0.02227	0.02227	0.02227		0.92195	0.01618	0.89225	0.01234	0.01234	0.01234		0.92195	0.01682	0.88984	0.01488	0.01488	0.01488		0.92195	0.01255	0.86846	0.0135	0.0135	0.0135		0.92195	0.01715	0.86581	0.01809	0.01809	0.01809		0.92195	0.02128	0.89785	0.0221	0.0221	0.0221		0.92195	0.02455	0.89505	0.02506	0.02506	0.02506		0.92195
0.92294	0.02555	0.89185	0.02227	0.02227	0.02227		0.92294	0.01692	0.89265	0.01234	0.01234	0.01234		0.92294	0.01777	0.89024	0.01488	0.01488	0.01488		0.92294	0.0128	0.86945	0.0135	0.0135	0.0135		0.92294	0.01679	0.86621	0.01809	0.01809	0.01809		0.92294	0.02136	0.89818	0.0221	0.0221	0.0221		0.92294	0.02464	0.8952	0.02506	0.02506	0.02506		0.92294
0.92393	0.02511	0.89223	0.02227	0.02227	0.02227		0.92393	0.01679	0.89305	0.01234	0.01234	0.01234		0.92393	0.01744	0.89025	0.01488	0.01488	0.01488		0.92393	0.01265	0.87044	0.0135	0.0135	0.0135		0.92393	0.01613	0.86648	0.01809	0.01809	0.01809		0.92393	0.02086	0.89825	0.0221	0.0221	0.0221		0.92393	0.02292	0.89545	0.02506	0.02506	0.02506		0.92393
0.92492	0.02892	0.89225	0.02227	0.02227	0.02227		0.92492	0.02004	0.89322	0.01234	0.01234	0.01234		0.92492	0.01839	0.89064	0.01488	0.01488	0.01488		0.92492	0.01348	0.87143	0.0135	0.0135	0.0135		0.92492	0.01684	0.86747	0.01809	0.01809	0.01809		0.92492	0.02262	0.89865	0.0221	0.0221	0.0221		0.92492	0.02266	0.89585	0.02506	0.02506	0.02506		0.92492
0.92591	0.02852	0.89265	0.02227	0.02227	0.02227		0.92591	0.02027	0.89345	0.01234	0.01234	0.01234		0.92591	0.01824	0.89104	0.01488	0.01488	0.01488		0.92591	0.01343	0.87242	0.0135	0.0135	0.0135		0.92591	0.01755	0.86846	0.01809	0.01809	0.01809		0.92591	0.02369	0.89906	0.0221	0.0221	0.0221		0.92591	0.02231	0.89619	0.02506	0.02506	0.02506		0.92591
0.9269	0.0264	0.89305	0.02227	0.02227	0.02227		0.9269	0.01921	0.89385	0.01234	0.01234	0.01234		0.9269	0.0174	0.89124	0.01488	0.01488	0.01488		0.9269	0.01307	0.87341	0.0135	0.0135	0.0135		0.9269	0.01776	0.86945	0.01809	0.01809	0.01809		0.9269	0.02383	0.89917	0.0221	0.0221	0.0221		0.9269	0.02328	0.89625	0.02506	0.02506	0.02506		0.9269
0.92789	0.02713	0.89322	0.02227	0.02227	0.02227		0.92789	0.01803	0.89421	0.01234	0.01234	0.01234		0.92789	0.016	0.89144	0.01488	0.01488	0.01488		0.92789	0.01291	0.8744	0.0135	0.0135	0.0135		0.92789	0.01779	0.87044	0.01809	0.01809	0.01809		0.92789	0.02321	0.89946	0.0221	0.0221	0.0221		0.92789	0.02348	0.89665	0.02506	0.02506	0.02506		0.92789
0.92888	0.02819	0.89345	0.02227	0.02227	0.02227		0.92888	0.01754	0.89425	0.01234	0.01234	0.01234		0.92888	0.0152	0.89185	0.01488	0.01488	0.01488		0.92888	0.01337	0.87539	0.0135	0.0135	0.0135		0.92888	0.01855	0.87143	0.01809	0.01809	0.01809		0.92888	0.02282	0.89986	0.0221	0.0221	0.0221		0.92888	0.02429	0.89705	0.02506	0.02506	0.02506		0.92888
0.92987	0.03329	0.89385	0.02227	0.02227	0.02227		0.92987	0.02193	0.89465	0.01234	0.01234	0.01234		0.92987	0.01749	0.89223	0.01488	0.01488	0.01488		0.92987	0.01514	0.87639	0.0135	0.0135	0.0135		0.92987	0.02029	0.87242	0.01809	0.01809	0.01809		0.92987	0.02463	0.90016	0.0221	0.0221	0.0221		0.92987	0.02668	0.89719	0.02506	0.02506	0.02506		0.92987
0.93086	0.03382	0.89421	0.02227	0.02227	0.02227		0.93086	0.02374	0.89505	0.01234	0.01234	0.01234		0.93086	0.01957	0.89225	0.01488	0.01488	0.01488		0.93086	0.01624	0.87738	0.0135	0.0135	0.0135		0.93086	0.0203	0.87341	0.01809	0.01809	0.01809		0.93086	0.02567	0.90026	0.0221	0.0221	0.0221		0.93086	0.02778	0.89745	0.02506	0.02506	0.02506		0.93086
0.93185	0.03392	0.89425	0.02227	0.02227	0.02227		0.93185	0.02501	0.8952	0.01234	0.01234	0.01234		0.93185	0.02069	0.89265	0.01488	0.01488	0.01488		0.93185	0.01659	0.87837	0.0135	0.0135	0.0135		0.93185	0.02003	0.8744	0.01809	0.01809	0.01809		0.93185	0.02707	0.90066	0.0221	0.0221	0.0221		0.93185	0.02781	0.89785	0.02506	0.02506	0.02506		0.93185
0.93284	0.03257	0.89465	0.02227	0.02227	0.02227		0.93284	0.0239	0.89545	0.01234	0.01234	0.01234		0.93284	0.02095	0.89305	0.01488	0.01488	0.01488		0.93284	0.01649	0.87936	0.0135	0.0135	0.0135		0.93284	0.0208	0.87539	0.01809	0.01809	0.01809		0.93284	0.02777	0.90106	0.0221	0.0221	0.0221		0.93284	0.02788	0.89818	0.02506	0.02506	0.02506		0.93284
0.93383	0.03183	0.89505	0.02227	0.02227	0.02227		0.93383	0.02186	0.89585	0.01234	0.01234	0.01234		0.93383	0.01972	0.89322	0.01488	0.01488	0.01488		0.93383	0.01635	0.88035	0.0135	0.0135	0.0135		0.93383	0.02085	0.87639	0.01809	0.01809	0.01809		0.93383	0.02769	0.90115	0.0221	0.0221	0.0221		0.93383	0.02738	0.89825	0.02506	0.02506	0.02506		0.93383
0.93482	0.03518	0.8952	0.02227	0.02227	0.02227		0.93482	0.02378	0.89619	0.01234	0.01234	0.01234		0.93482	0.02049	0.89345	0.01488	0.01488	0.01488		0.93482	0.01677	0.88134	0.0135	0.0135	0.0135		0.93482	0.02192	0.87738	0.01809	0.01809	0.01809		0.93482	0.02883	0.90146	0.0221	0.0221	0.0221		0.93482	0.02871	0.89865	0.02506	0.02506	0.02506		0.93482
0.93581	0.03661	0.89545	0.02227	0.02227	0.02227		0.93581	0.0236	0.89625	0.01234	0.01234	0.01234		0.93581	0.0202	0.89385	0.01488	0.01488	0.01488		0.93581	0.01677	0.88233	0.0135	0.0135	0.0135		0.93581	0.02178	0.87743	0.01809	0.01809	0.01809		0.93581	0.02919	0.90186	0.0221	0.0221	0.0221		0.93581	0.02851	0.89906	0.02506	0.02506	0.02506		0.93581
0.9368	0.03787	0.89585	0.02227	0.02227	0.02227		0.9368	0.02298	0.89665	0.01234	0.01234	0.01234		0.9368	0.0204	0.89421	0.01488	0.01488	0.01488		0.9368	0.01671	0.88332	0.0135	0.0135	0.0135		0.9368	0.0219	0.87783	0.01809	0.01809	0.01809		0.9368	0.02885	0.90214	0.0221	0.0221	0.0221		0.9368	0.02837	0.89917	0.02506	0.02506	0.02506		0.9368
0.93779	0.03921	0.89619	0.02227	0.02227	0.02227		0.93779	0.02322	0.89705	0.01234	0.01234	0.01234		0.93779	0.02062	0.89425	0.01488	0.01488	0.01488		0.93779	0.01719	0.88431	0.0135	0.0135	0.0135		0.93779	0.02252	0.87823	0.01809	0.01809	0.01809		0.93779	0.02924	0.90226	0.0221	0.0221	0.0221		0.93779	0.0295	0.89946	0.02506	0.02506	0.02506		0.93779
0.93879	0.03977	0.89625	0.02227	0.02227	0.02227		0.93879	0.02429	0.89719	0.01234	0.01234	0.01234		0.93879	0.02169	0.89465	0.01488	0.01488	0.01488		0.93879	0.01774	0.8853	0.0135	0.0135	0.0135		0.93879	0.02319	0.87837	0.01809	0.01809	0.01809		0.93879	0.02926	0.90266	0.0221	0.0221	0.0221		0.93879	0.0307	0.89986	0.02506	0.02506	0.02506		0.93879
0.93978	0.04114	0.89665	0.02227	0.02227	0.02227		0.93978	0.02603	0.89745	0.01234	0.01234	0.01234		0.93978	0.02282	0.89505	0.01488	0.01488	0.01488		0.93978	0.01826	0.88629	0.0135	0.0135	0.0135		0.93978	0.02416	0.87863	0.01809	0.01809	0.01809		0.93978	0.03114	0.90306	0.0221	0.0221	0.0221		0.93978	0.03181	0.90016	0.02506	0.02506	0.02506		0.93978
0.94077	0.04172	0.89705	0.02227	0.02227	0.02227		0.94077	0.02624	0.89785	0.01234	0.01234	0.01234		0.94077	0.02426	0.8952	0.01488	0.01488	0.01488		0.94077	0.01919	0.88728	0.0135	0.0135	0.0135		0.94077	0.02457	0.87903	0.01809	0.01809	0.01809		0.94077	0.03275	0.90313	0.0221	0.0221	0.0221		0.94077	0.03301	0.90026	0.02506	0.02506	0.02506		0.94077
0.94176	0.04204	0.89719	0.02227	0.02227	0.02227		0.94176	0.0259	0.89818	0.01234	0.01234	0.01234		0.94176	0.02439	0.89545	0.01488	0.01488	0.01488		0.94176	0.01938	0.88827	0.0135	0.0135	0.0135		0.94176	0.02461	0.87936	0.01809	0.01809	0.01809		0.94176	0.03357	0.90346	0.0221	0.0221	0.0221		0.94176	0.03282	0.90066	0.02506	0.02506	0.02506		0.94176
0.94275	0.0429	0.89745	0.02227	0.02227	0.02227		0.94275	0.02617	0.89825	0.01234	0.01234	0.01234		0.94275	0.02441	0.89585	0.01488	0.01488	0.01488		0.94275	0.01949	0.88926	0.0135	0.0135	0.0135		0.94275	0.02437	0.87943	0.01809	0.01809	0.01809		0.94275	0.03311	0.90386	0.0221	0.0221	0.0221		0.94275	0.03375	0.90106	0.02506	0.02506	0.02506		0.94275
0.94374	0.04249	0.89785	0.02227	0.02227	0.02227		0.94374	0.02669	0.89865	0.01234	0.01234	0.01234		0.94374	0.02491	0.89619	0.01488	0.01488	0.01488		0.94374	0.01945	0.89025	0.0135	0.0135	0.0135		0.94374	0.0248	0.87983	0.01809	0.01809	0.01809		0.94374	0.03236	0.90412	0.0221	0.0221	0.0221		0.94374	0.03363	0.90115	0.02506	0.02506	0.02506		0.94374
0.94473	0.04372	0.89818	0.02227	0.02227	0.02227		0.94473	0.0278	0.89906	0.01234	0.01234	0.01234		0.94473	0.0257	0.89625	0.01488	0.01488	0.01488		0.94473	0.01987	0.89124	0.0135	0.0135	0.0135		0.94473	0.02538	0.88023	0.01809	0.01809	0.01809		0.94473	0.03269	0.90426	0.0221	0.0221	0.0221		0.94473	0.03445	0.90146	0.02506	0.02506	0.02506		0.94473
0.94572	0.045	0.89825	0.02227	0.02227	0.02227		0.94572	0.02889	0.89917	0.01234	0.01234	0.01234		0.94572	0.02719	0.89665	0.01488	0.01488	0.01488		0.94572	0.02092	0.89223	0.0135	0.0135	0.0135		0.94572	0.02631	0.88035	0.01809	0.01809	0.01809		0.94572	0.0341	0.90466	0.0221	0.0221	0.0221		0.94572	0.03572	0.90186	0.02506	0.02506	0.02506		0.94572
0.94671	0.04655	0.89865	0.02227	0.02227	0.02227		0.94671	0.02964	0.89946	0.01234	0.01234	0.01234		0.94671	0.02719	0.89705	0.01488	0.01488	0.01488		0.94671	0.02121	0.89305	0.0135	0.0135	0.0135		0.94671	0.02683	0.88063	0.01809	0.01809	0.01809		0.94671	0.03496	0.90506	0.0221	0.0221	0.0221		0.94671	0.03684	0.90214	0.02506	0.02506	0.02506		0.94671
0.9477	0.04594	0.89906	0.02227	0.02227	0.02227		0.9477	0.03154	0.89986	0.01234	0.01234	0.01234		0.9477	0.0276	0.89719	0.01488	0.01488	0.01488		0.9477	0.02149	0.89322	0.0135	0.0135	0.0135		0.9477	0.02756	0.88103	0.01809	0.01809	0.01809		0.9477	0.036	0.90511	0.0221	0.0221	0.0221		0.9477	0.03762	0.90226	0.02506	0.02506	0.02506		0.9477
0.94869	0.04732	0.89917	0.02227	0.02227	0.02227		0.94869	0.03502	0.90016	0.01234	0.01234	0.01234		0.94869	0.02852	0.89745	0.01488	0.01488	0.01488		0.94869	0.02189	0.89345	0.0135	0.0135	0.0135		0.94869	0.02898	0.88134	0.01809	0.01809	0.01809		0.94869	0.03753	0.90546	0.0221	0.0221	0.0221		0.94869	0.03948	0.90266	0.02506	0.02506	0.02506		0.94869
0.94968	0.04714	0.89946	0.02227	0.02227	0.02227		0.94968	0.03398	0.90026	0.01234	0.01234	0.01234		0.94968	0.0284	0.89785	0.01488	0.01488	0.01488		0.94968	0.02167	0.89385	0.0135	0.0135	0.0135		0.94968	0.02933	0.88143	0.01809	0.01809	0.01809		0.94968	0.03791	0.90586	0.0221	0.0221	0.0221		0.94968	0.03972	0.90306	0.02506	0.02506	0.02506		0.94968
0.95067	0.05093	0.89986	0.02227	0.02227	0.02227		0.95067	0.03555	0.90066	0.01234	0.01234	0.01234		0.95067	0.02984	0.89818	0.01488	0.01488	0.01488		0.95067	0.02307	0.89421	0.0135	0.0135	0.0135		0.95067	0.03089	0.88183	0.01809	0.01809	0.01809		0.95067	0.04012	0.9061	0.0221	0.0221	0.0221		0.95067	0.04271	0.90313	0.02506	0.02506	0.02506		0.95067
0.95166	0.05475	0.90016	0.02227	0.02227	0.02227		0.95166	0.03519	0.90106	0.01234	0.01234	0.01234		0.95166	0.03039	0.89825	0.01488	0.01488	0.01488		0.95166	0.02401	0.89425	0.0135	0.0135	0.0135		0.95166	0.03121	0.88223	0.01809	0.01809	0.01809		0.95166	0.04182	0.90627	0.0221	0.0221	0.0221		0.95166	0.04431	0.90346	0.02506	0.02506	0.02506		0.95166
0.95265	0.05433	0.90026	0.02227	0.02227	0.02227		0.95265	0.0349	0.90115	0.01234	0.01234	0.01234		0.95265	0.03097	0.89865	0.01488	0.01488	0.01488		0.95265	0.0246	0.89465	0.0135	0.0135	0.0135		0.95265	0.03124	0.88233	0.01809	0.01809	0.01809		0.95265	0.04206	0.90667	0.0221	0.0221	0.0221		0.95265	0.04507	0.90386	0.02506	0.02506	0.02506		0.95265
0.95364	0.05565	0.90066	0.02227	0.02227	0.02227		0.95364	0.03576	0.90146	0.01234	0.01234	0.01234		0.95364	0.03202	0.89906	0.01488	0.01488	0.01488		0.95364	0.02519	0.89505	0.0135	0.0135	0.0135		0.95364	0.03234	0.88263	0.01809	0.01809	0.01809		0.95364	0.04291	0.90707	0.0221	0.0221	0.0221		0.95364	0.04568	0.90412	0.02506	0.02506	0.02506		0.95364
0.95463	0.05421	0.90106	0.02227	0.02227	0.02227		0.95463	0.03671	0.90186	0.01234	0.01234	0.01234		0.95463	0.03303	0.89917	0.01488	0.01488	0.01488		0.95463	0.02543	0.8952	0.0135	0.0135	0.0135		0.95463	0.033	0.88303	0.01809	0.01809	0.01809		0.95463	0.04252	0.90709	0.0221	0.0221	0.0221		0.95463	0.04621	0.90426	0.02506	0.02506	0.02506		0.95463
0.95562	0.05945	0.90115	0.02227	0.02227	0.02227		0.95562	0.04173	0.90214	0.01234	0.01234	0.01234		0.95562	0.03536	0.89946	0.01488	0.01488	0.01488		0.95562	0.02708	0.89545	0.0135	0.0135	0.0135		0.95562	0.03451	0.88332	0.01809	0.01809	0.01809		0.95562	0.045	0.90747	0.0221	0.0221	0.0221		0.95562	0.04891	0.90466	0.02506	0.02506	0.02506		0.95562
0.95661	0.06366	0.90146	0.02227	0.02227	0.02227		0.95661	0.04425	0.90226	0.01234	0.01234	0.01234		0.95661	0.03747	0.89986	0.01488	0.01488	0.01488		0.95661	0.02884	0.89585	0.0135	0.0135	0.0135		0.95661	0.03548	0.88343	0.01809	0.01809	0.01809		0.95661	0.0472	0.90787	0.0221	0.0221	0.0221		0.95661	0.05126	0.90506	0.02506	0.02506	0.02506		0.95661
0.9576	0.06595	0.90186	0.02227	0.02227	0.02227		0.9576	0.04506	0.90266	0.01234	0.01234	0.01234		0.9576	0.03781	0.90016	0.01488	0.01488	0.01488		0.9576	0.02952	0.89619	0.0135	0.0135	0.0135		0.9576	0.036	0.88383	0.01809	0.01809	0.01809		0.9576	0.04894	0.90808	0.0221	0.0221	0.0221		0.9576	0.05205	0.90511	0.02506	0.02506	0.02506		0.9576
0.9586	0.07074	0.90214	0.02227	0.02227	0.02227		0.9586	0.04869	0.90306	0.01234	0.01234	0.01234		0.9586	0.04005	0.90026	0.01488	0.01488	0.01488		0.9586	0.03088	0.89625	0.0135	0.0135	0.0135		0.9586	0.03752	0.88423	0.01809	0.01809	0.01809		0.9586	0.05281	0.90827	0.0221	0.0221	0.0221		0.9586	0.05466	0.90546	0.02506	0.02506	0.02506		0.9586
0.95959	0.07503	0.90226	0.02227	0.02227	0.02227		0.95959	0.05126	0.90313	0.01234	0.01234	0.01234		0.95959	0.04063	0.90066	0.01488	0.01488	0.01488		0.95959	0.03162	0.89665	0.0135	0.0135	0.0135		0.95959	0.03836	0.88431	0.01809	0.01809	0.01809		0.95959	0.05508	0.90867	0.0221	0.0221	0.0221		0.95959	0.05607	0.90586	0.02506	0.02506	0.02506		0.95959
0.96058	0.0781	0.90266	0.02227	0.02227	0.02227		0.96058	0.05379	0.90346	0.01234	0.01234	0.01234		0.96058	0.04098	0.90106	0.01488	0.01488	0.01488		0.96058	0.032	0.89705	0.0135	0.0135	0.0135		0.96058	0.03952	0.88464	0.01809	0.01809	0.01809		0.96058	0.05584	0.90907	0.0221	0.0221	0.0221		0.96058	0.05713	0.9061	0.02506	0.02506	0.02506		0.96058
0.96157	0.08038	0.90306	0.02227	0.02227	0.02227		0.96157	0.05461	0.90386	0.01234	0.01234	0.01234		0.96157	0.04242	0.90115	0.01488	0.01488	0.01488		0.96157	0.03283	0.89719	0.0135	0.0135	0.0135		0.96157	0.04241	0.88504	0.01809	0.01809	0.01809		0.96157	0.05777	0.90907	0.0221	0.0221	0.0221		0.96157	0.05927	0.90627	0.02506	0.02506	0.02506		0.96157
0.96256	0.08286	0.90313	0.02227	0.02227	0.02227		0.96256	0.05619	0.90412	0.01234	0.01234	0.01234		0.96256	0.04412	0.90146	0.01488	0.01488	0.01488		0.96256	0.03365	0.89745	0.0135	0.0135	0.0135		0.96256	0.04388	0.8853	0.01809	0.01809	0.01809		0.96256	0.05954	0.90947	0.0221	0.0221	0.0221		0.96256	0.06166	0.90667	0.02506	0.02506	0.02506		0.96256
0.96355	0.08495	0.90346	0.02227	0.02227	0.02227		0.96355	0.05819	0.90426	0.01234	0.01234	0.01234		0.96355	0.04689	0.90186	0.01488	0.01488	0.01488		0.96355	0.0349	0.89785	0.0135	0.0135	0.0135		0.96355	0.04598	0.88544	0.01809	0.01809	0.01809		0.96355	0.06222	0.90987	0.0221	0.0221	0.0221		0.96355	0.0646	0.90707	0.02506	0.02506	0.02506		0.96355
0.96454	0.0891	0.90386	0.02227	0.02227	0.02227		0.96454	0.06327	0.90466	0.01234	0.01234	0.01234		0.96454	0.05008	0.90214	0.01488	0.01488	0.01488		0.96454	0.03698	0.89818	0.0135	0.0135	0.0135		0.96454	0.04812	0.88584	0.01809	0.01809	0.01809		0.96454	0.06546	0.91006	0.0221	0.0221	0.0221		0.96454	0.06829	0.90709	0.02506	0.02506	0.02506		0.96454
0.96553	0.08952	0.90412	0.02227	0.02227	0.02227		0.96553	0.06521	0.90506	0.01234	0.01234	0.01234		0.96553	0.05035	0.90226	0.01488	0.01488	0.01488		0.96553	0.03762	0.89825	0.0135	0.0135	0.0135		0.96553	0.04873	0.88624	0.01809	0.01809	0.01809		0.96553	0.0664	0.91027	0.0221	0.0221	0.0221		0.96553	0.06906	0.90747	0.02506	0.02506	0.02506		0.96553
0.96652	0.09808	0.90426	0.02227	0.02227	0.02227		0.96652	0.07151	0.90511	0.01234	0.01234	0.01234		0.96652	0.05369	0.90266	0.01488	0.01488	0.01488		0.96652	0.04082	0.89865	0.0135	0.0135	0.0135		0.96652	0.05208	0.88629	0.01809	0.01809	0.01809		0.96652	0.0706	0.91067	0.0221	0.0221	0.0221		0.96652	0.07301	0.90787	0.02506	0.02506	0.02506		0.96652
0.96751	0.10448	0.90466	0.02227	0.02227	0.02227		0.96751	0.07482	0.90546	0.01234	0.01234	0.01234		0.96751	0.05695	0.90306	0.01488	0.01488	0.01488		0.96751	0.0428	0.89906	0.0135	0.0135	0.0135		0.96751	0.05471	0.88728	0.01809	0.01809	0.01809		0.96751	0.07393	0.91105	0.0221	0.0221	0.0221		0.96751	0.0755	0.90808	0.02506	0.02506	0.02506		0.96751
0.9685	0.11357	0.90506	0.02227	0.02227	0.02227		0.9685	0.0786	0.90586	0.01234	0.01234	0.01234		0.9685	0.06005	0.90313	0.01488	0.01488	0.01488		0.9685	0.04463	0.89917	0.0135	0.0135	0.0135		0.9685	0.05719	0.88827	0.01809	0.01809	0.01809		0.9685	0.0774	0.91107	0.0221	0.0221	0.0221		0.9685	0.07808	0.90827	0.02506	0.02506	0.02506		0.9685
0.96949	0.12435	0.90511	0.02227	0.02227	0.02227		0.96949	0.08637	0.9061	0.01234	0.01234	0.01234		0.96949	0.06608	0.90346	0.01488	0.01488	0.01488		0.96949	0.04875	0.89946	0.0135	0.0135	0.0135		0.96949	0.06157	0.88926	0.01809	0.01809	0.01809		0.96949	0.08461	0.91147	0.0221	0.0221	0.0221		0.96949	0.08491	0.90867	0.02506	0.02506	0.02506		0.96949
0.97048	0.12832	0.90546	0.02227	0.02227	0.02227		0.97048	0.09031	0.90627	0.01234	0.01234	0.01234		0.97048	0.06777	0.90386	0.01488	0.01488	0.01488		0.97048	0.05059	0.89986	0.0135	0.0135	0.0135		0.97048	0.06365	0.89025	0.01809	0.01809	0.01809		0.97048	0.08664	0.91187	0.0221	0.0221	0.0221		0.97048	0.0878	0.90907	0.02506	0.02506	0.02506		0.97048
0.97147	0.13432	0.90586	0.02227	0.02227	0.02227		0.97147	0.09824	0.90667	0.01234	0.01234	0.01234		0.97147	0.07248	0.90412	0.01488	0.01488	0.01488		0.97147	0.05389	0.90016	0.0135	0.0135	0.0135		0.97147	0.0666	0.89124	0.01809	0.01809	0.01809		0.97147	0.09073	0.91204	0.0221	0.0221	0.0221		0.97147	0.0937	0.90907	0.02506	0.02506	0.02506		0.97147
0.97246	0.14689	0.9061	0.02227	0.02227	0.02227		0.97246	0.10967	0.90707	0.01234	0.01234	0.01234		0.97246	0.07962	0.90426	0.01488	0.01488	0.01488		0.97246	0.05867	0.90026	0.0135	0.0135	0.0135		0.97246	0.07041	0.89223	0.01809	0.01809	0.01809		0.97246	0.09627	0.91227	0.0221	0.0221	0.0221		0.97246	0.10138	0.90947	0.02506	0.02506	0.02506		0.97246
0.97345	0.15261	0.90627	0.02227	0.02227	0.02227		0.97345	0.11441	0.90709	0.01234	0.01234	0.01234		0.97345	0.08344	0.90466	0.01488	0.01488	0.01488		0.97345	0.06132	0.90066	0.0135	0.0135	0.0135		0.97345	0.07254	0.89322	0.01809	0.01809	0.01809		0.97345	0.10021	0.91267	0.0221	0.0221	0.0221		0.97345	0.1065	0.90987	0.02506	0.02506	0.02506		0.97345
0.97444	0.17154	0.90667	0.02227	0.02227	0.02227		0.97444	0.12618	0.90747	0.01234	0.01234	0.01234		0.97444	0.09292	0.90506	0.01488	0.01488	0.01488		0.97444	0.06744	0.90106	0.0135	0.0135	0.0135		0.97444	0.07979	0.89421	0.01809	0.01809	0.01809		0.97444	0.11364	0.91303	0.0221	0.0221	0.0221		0.97444	0.12477	0.91006	0.02506	0.02506	0.02506		0.97444
0.97543	0.18552	0.90707	0.02227	0.02227	0.02227		0.97543	0.13337	0.90787	0.01234	0.01234	0.01234		0.97543	0.09885	0.90511	0.01488	0.01488	0.01488		0.97543	0.0719	0.90115	0.0135	0.0135	0.0135		0.97543	0.08641	0.8952	0.01809	0.01809	0.01809		0.97543	0.12458	0.91307	0.0221	0.0221	0.0221		0.97543	0.14087	0.91027	0.02506	0.02506	0.02506		0.97543
0.97642	0.20138	0.90709	0.02227	0.02227	0.02227		0.97642	0.14446	0.90808	0.01234	0.01234	0.01234		0.97642	0.10681	0.90546	0.01488	0.01488	0.01488		0.97642	0.07784	0.90146	0.0135	0.0135	0.0135		0.97642	0.09435	0.89619	0.01809	0.01809	0.01809		0.97642	0.13856	0.91348	0.0221	0.0221	0.0221		0.97642	0.1602	0.91067	0.02506	0.02506	0.02506		0.97642
0.97741	0.23211	0.90747	0.02227	0.02227	0.02227		0.97741	0.1713	0.90827	0.01234	0.01234	0.01234		0.97741	0.12767	0.90586	0.01488	0.01488	0.01488		0.97741	0.09361	0.90186	0.0135	0.0135	0.0135		0.97741	0.11541	0.89719	0.01809	0.01809	0.01809		0.97741	0.17602	0.91388	0.0221	0.0221	0.0221		0.97741	0.20817	0.91105	0.02506	0.02506	0.02506		0.97741
0.9784	0.25321	0.90787	0.02227	0.02227	0.02227		0.9784	0.18995	0.90867	0.01234	0.01234	0.01234		0.9784	0.1419	0.9061	0.01488	0.01488	0.01488		0.9784	0.10347	0.90214	0.0135	0.0135	0.0135		0.9784	0.12859	0.89818	0.01809	0.01809	0.01809		0.9784	0.20109	0.91402	0.0221	0.0221	0.0221		0.9784	0.23867	0.91107	0.02506	0.02506	0.02506		0.9784
0.9794	0.29093	0.90808	0.02227	0.02227	0.02227		0.9794	0.22343	0.90907	0.01234	0.01234	0.01234		0.9794	0.16694	0.90627	0.01488	0.01488	0.01488		0.9794	0.12279	0.90226	0.0135	0.0135	0.0135		0.9794	0.15451	0.89917	0.01809	0.01809	0.01809		0.9794	0.24567	0.91428	0.0221	0.0221	0.0221		0.9794	0.28975	0.91147	0.02506	0.02506	0.02506		0.9794
0.98039	0.33639	0.90827	0.02227	0.02227	0.02227		0.98039	0.26655	0.90907	0.01234	0.01234	0.01234		0.98039	0.19696	0.90667	0.01488	0.01488	0.01488		0.98039	0.14657	0.90266	0.0135	0.0135	0.0135		0.98039	0.18685	0.90016	0.01809	0.01809	0.01809		0.98039	0.2996	0.91468	0.0221	0.0221	0.0221		0.98039	0.35342	0.91187	0.02506	0.02506	0.02506		0.98039
0.98138	0.36186	0.90867	0.02227	0.02227	0.02227		0.98138	0.29015	0.90947	0.01234	0.01234	0.01234		0.98138	0.21401	0.90707	0.01488	0.01488	0.01488		0.98138	0.15958	0.90306	0.0135	0.0135	0.0135		0.98138	0.20475	0.90115	0.01809	0.01809	0.01809		0.98138	0.32827	0.91501	0.0221	0.0221	0.0221		0.98138	0.38642	0.91204	0.02506	0.02506	0.02506		0.98138
0.98237	0.42417	0.90907	0.02227	0.02227	0.02227		0.98237	0.34363	0.90987	0.01234	0.01234	0.01234		0.98237	0.25606	0.90709	0.01488	0.01488	0.01488		0.98237	0.19172	0.90313	0.0135	0.0135	0.0135		0.98237	0.2501	0.90214	0.01809	0.01809	0.01809		0.98237	0.39942	0.91508	0.0221	0.0221	0.0221		0.98237	0.46251	0.91227	0.02506	0.02506	0.02506		0.98237
0.98336	0.46281	0.90907	0.02227	0.02227	0.02227		0.98336	0.37633	0.91006	0.01234	0.01234	0.01234		0.98336	0.28117	0.90747	0.01488	0.01488	0.01488		0.98336	0.21243	0.90346	0.0135	0.0135	0.0135		0.98336	0.27917	0.90313	0.01809	0.01809	0.01809		0.98336	0.44384	0.91548	0.0221	0.0221	0.0221		0.98336	0.50655	0.91267	0.02506	0.02506	0.02506		0.98336
0.98435	0.4952	0.90947	0.02227	0.02227	0.02227		0.98435	0.404	0.91027	0.01234	0.01234	0.01234		0.98435	0.30074	0.90787	0.01488	0.01488	0.01488		0.98435	0.23007	0.90386	0.0135	0.0135	0.0135		0.98435	0.30499	0.90412	0.01809	0.01809	0.01809		0.98435	0.48128	0.91588	0.0221	0.0221	0.0221		0.98435	0.54192	0.91303	0.02506	0.02506	0.02506		0.98435
0.98534	0.55563	0.90987	0.02227	0.02227	0.02227		0.98534	0.44952	0.91067	0.01234	0.01234	0.01234		0.98534	0.3349	0.90808	0.01488	0.01488	0.01488		0.98534	0.26196	0.90412	0.0135	0.0135	0.0135		0.98534	0.35436	0.90511	0.01809	0.01809	0.01809		0.98534	0.54758	0.916	0.0221	0.0221	0.0221		0.98534	0.60349	0.91307	0.02506	0.02506	0.02506		0.98534
0.98633	0.58267	0.91006	0.02227	0.02227	0.02227		0.98633	0.46941	0.91105	0.01234	0.01234	0.01234		0.98633	0.35257	0.90827	0.01488	0.01488	0.01488		0.98633	0.27829	0.90426	0.0135	0.0135	0.0135		0.98633	0.37951	0.9061	0.01809	0.01809	0.01809		0.98633	0.5803	0.91628	0.0221	0.0221	0.0221		0.98633	0.63145	0.91348	0.02506	0.02506	0.02506		0.98633
0.98732	0.61727	0.91027	0.02227	0.02227	0.02227		0.98732	0.49695	0.91107	0.01234	0.01234	0.01234		0.98732	0.37931	0.90867	0.01488	0.01488	0.01488		0.98732	0.30712	0.90466	0.0135	0.0135	0.0135		0.98732	0.42268	0.90709	0.01809	0.01809	0.01809		0.98732	0.63237	0.91668	0.0221	0.0221	0.0221		0.98732	0.6748	0.91388	0.02506	0.02506	0.02506		0.98732
0.98831	0.64631	0.91067	0.02227	0.02227	0.02227		0.98831	0.52268	0.91147	0.01234	0.01234	0.01234		0.98831	0.40592	0.90907	0.01488	0.01488	0.01488		0.98831	0.33837	0.90506	0.0135	0.0135	0.0135		0.98831	0.46629	0.90808	0.01809	0.01809	0.01809		0.98831	0.68291	0.91699	0.0221	0.0221	0.0221		0.98831	0.71285	0.91402	0.02506	0.02506	0.02506		0.98831
0.9893	0.66037	0.91105	0.02227	0.02227	0.02227		0.9893	0.53453	0.91187	0.01234	0.01234	0.01234		0.9893	0.42058	0.90907	0.01488	0.01488	0.01488		0.9893	0.35548	0.90511	0.0135	0.0135	0.0135		0.9893	0.49009	0.90907	0.01809	0.01809	0.01809		0.9893	0.7071	0.91708	0.0221	0.0221	0.0221		0.9893	0.72865	0.91428	0.02506	0.02506	0.02506		0.9893
0.99029	0.69116	0.91107	0.02227	0.02227	0.02227		0.99029	0.56928	0.91204	0.01234	0.01234	0.01234		0.99029	0.46294	0.90947	0.01488	0.01488	0.01488		0.99029	0.40205	0.90546	0.0135	0.0135	0.0135		0.99029	0.54894	0.90907	0.01809	0.01809	0.01809		0.99029	0.76445	0.91748	0.0221	0.0221	0.0221		0.99029	0.77037	0.91468	0.02506	0.02506	0.02506		0.99029
0.99128	0.70297	0.91147	0.02227	0.02227	0.02227		0.99128	0.58746	0.91227	0.01234	0.01234	0.01234		0.99128	0.48706	0.90987	0.01488	0.01488	0.01488		0.99128	0.42959	0.90586	0.0135	0.0135	0.0135		0.99128	0.58202	0.90947	0.01809	0.01809	0.01809		0.99128	0.79247	0.91788	0.0221	0.0221	0.0221		0.99128	0.7878	0.91501	0.02506	0.02506	0.02506		0.99128
0.99227	0.71561	0.91187	0.02227	0.02227	0.02227		0.99227	0.60993	0.91267	0.01234	0.01234	0.01234		0.99227	0.51309	0.91006	0.01488	0.01488	0.01488		0.99227	0.45833	0.9061	0.0135	0.0135	0.0135		0.99227	0.6145	0.90987	0.01809	0.01809	0.01809		0.99227	0.81727	0.91799	0.0221	0.0221	0.0221		0.99227	0.80798	0.91508	0.02506	0.02506	0.02506		0.99227
0.99326	0.73409	0.91204	0.02227	0.02227	0.02227		0.99326	0.64738	0.91303	0.01234	0.01234	0.01234		0.99326	0.55623	0.91027	0.01488	0.01488	0.01488		0.99326	0.50475	0.90627	0.0135	0.0135	0.0135		0.99326	0.6648	0.91006	0.01809	0.01809	0.01809		0.99326	0.85388	0.91828	0.0221	0.0221	0.0221		0.99326	0.8392	0.91548	0.02506	0.02506	0.02506		0.99326
0.99425	0.74424	0.91227	0.02227	0.02227	0.02227		0.99425	0.66619	0.91307	0.01234	0.01234	0.01234		0.99425	0.57902	0.91067	0.01488	0.01488	0.01488		0.99425	0.52825	0.90667	0.0135	0.0135	0.0135		0.99425	0.68845	0.91027	0.01809	0.01809	0.01809		0.99425	0.86718	0.91868	0.0221	0.0221	0.0221		0.99425	0.85172	0.91588	0.02506	0.02506	0.02506		0.99425
0.99524	0.76381	0.91267	0.02227	0.02227	0.02227		0.99524	0.69865	0.91348	0.01234	0.01234	0.01234		0.99524	0.61797	0.91105	0.01488	0.01488	0.01488		0.99524	0.56902	0.90707	0.0135	0.0135	0.0135		0.99524	0.72862	0.91067	0.01809	0.01809	0.01809		0.99524	0.89218	0.91898	0.0221	0.0221	0.0221		0.99524	0.87972	0.916	0.02506	0.02506	0.02506		0.99524
0.99623	0.77403	0.91303	0.02227	0.02227	0.02227		0.99623	0.72254	0.91388	0.01234	0.01234	0.01234		0.99623	0.65015	0.91107	0.01488	0.01488	0.01488		0.99623	0.60472	0.90709	0.0135	0.0135	0.0135		0.99623	0.75956	0.91105	0.01809	0.01809	0.01809		0.99623	0.90566	0.91908	0.0221	0.0221	0.0221		0.99623	0.89588	0.91628	0.02506	0.02506	0.02506		0.99623
0.99722	0.78236	0.91307	0.02227	0.02227	0.02227		0.99722	0.73694	0.91402	0.01234	0.01234	0.01234		0.99722	0.66768	0.91147	0.01488	0.01488	0.01488		0.99722	0.62368	0.90747	0.0135	0.0135	0.0135		0.99722	0.77448	0.91107	0.01809	0.01809	0.01809		0.99722	0.91146	0.91948	0.0221	0.0221	0.0221		0.99722	0.90442	0.91668	0.02506	0.02506	0.02506		0.99722
0.99821	0.81172	0.91348	0.02227	0.02227	0.02227		0.99821	0.77533	0.91428	0.01234	0.01234	0.01234		0.99821	0.71455	0.91187	0.01488	0.01488	0.01488		0.99821	0.67352	0.90787	0.0135	0.0135	0.0135		0.99821	0.81691	0.91147	0.01809	0.01809	0.01809		0.99821	0.93973	0.91988	0.0221	0.0221	0.0221		0.99821	0.93691	0.91699	0.02506	0.02506	0.02506		0.99821
0.9992	0.82331	0.91388	0.02227	0.02227	0.02227		0.9992	0.78914	0.91468	0.01234	0.01234	0.01234		0.9992	0.73525	0.91204	0.01488	0.01488	0.01488		0.9992	0.69661	0.90808	0.0135	0.0135	0.0135		0.9992	0.83231	0.91187	0.01809	0.01809	0.01809		0.9992	0.94446	0.91997	0.0221	0.0221	0.0221		0.9992	0.94562	0.91708	0.02506	0.02506	0.02506		0.9992
1.0002	0.84336	0.91402	0.02227	0.02227	0.02227		1.0002	0.81359	0.91501	0.01234	0.01234	0.01234		1.0002	0.76426	0.91227	0.01488	0.01488	0.01488		1.0002	0.7287	0.90827	0.0135	0.0135	0.0135		1.0002	0.8585	0.91204	0.01809	0.01809	0.01809		1.0002	0.96196	0.92028	0.0221	0.0221	0.0221		1.0002	0.96421	0.91748	0.02506	0.02506	0.02506		1.0002
1.00119	0.86414	0.91428	0.02227	0.02227	0.02227		1.00119	0.83789	0.91508	0.01234	0.01234	0.01234		1.00119	0.79771	0.91267	0.01488	0.01488	0.01488		1.00119	0.76944	0.90867	0.0135	0.0135	0.0135		1.00119	0.88776	0.91227	0.01809	0.01809	0.01809		1.00119	0.97678	0.92069	0.0221	0.0221	0.0221		1.00119	0.97764	0.91788	0.02506	0.02506	0.02506		1.00119
1.00218	0.87579	0.91468	0.02227	0.02227	0.02227		1.00218	0.84949	0.91548	0.01234	0.01234	0.01234		1.00218	0.81368	0.91303	0.01488	0.01488	0.01488		1.00218	0.78836	0.90907	0.0135	0.0135	0.0135		1.00218	0.90023	0.91267	0.01809	0.01809	0.01809		1.00218	0.98193	0.92096	0.0221	0.0221	0.0221		1.00218	0.98261	0.91799	0.02506	0.02506	0.02506		1.00218
1.00317	0.89957	0.91501	0.02227	0.02227	0.02227		1.00317	0.87232	0.91588	0.01234	0.01234	0.01234		1.00317	0.84344	0.91307	0.01488	0.01488	0.01488		1.00317	0.82831	0.90907	0.0135	0.0135	0.0135		1.00317	0.9294	0.91303	0.01809	0.01809	0.01809		1.00317	0.99655	0.92109	0.0221	0.0221	0.0221		1.00317	0.99812	0.91828	0.02506	0.02506	0.02506		1.00317
1.00416	0.91034	0.91508	0.02227	0.02227	0.02227		1.00416	0.8837	0.916	0.01234	0.01234	0.01234		1.00416	0.85964	0.91348	0.01488	0.01488	0.01488		1.00416	0.85333	0.90947	0.0135	0.0135	0.0135		1.00416	0.94212	0.91307	0.01809	0.01809	0.01809		1.00416	0.99421	0.92149	0.0221	0.0221	0.0221		1.00416	0.99687	0.91868	0.02506	0.02506	0.02506		1.00416
1.00515	0.91772	0.91548	0.02227	0.02227	0.02227		1.00515	0.89298	0.91628	0.01234	0.01234	0.01234		1.00515	0.87133	0.91388	0.01488	0.01488	0.01488		1.00515	0.86875	0.90987	0.0135	0.0135	0.0135		1.00515	0.95017	0.91348	0.01809	0.01809	0.01809		1.00515	0.99379	0.92189	0.0221	0.0221	0.0221		1.00515	0.99554	0.91898	0.02506	0.02506	0.02506		1.00515
1.00614	0.93448	0.91588	0.02227	0.02227	0.02227		1.00614	0.91563	0.91668	0.01234	0.01234	0.01234		1.00614	0.89978	0.91402	0.01488	0.01488	0.01488		1.00614	0.9046	0.91006	0.0135	0.0135	0.0135		1.00614	0.97241	0.91388	0.01809	0.01809	0.01809		1.00614	1	0.92195	0.0221	0.0221	0.0221		1.00614	1	0.91908	0.02506	0.02506	0.02506		1.00614
1.00713	0.93251	0.916	0.02227	0.02227	0.02227		1.00713	0.91765	0.91699	0.01234	0.01234	0.01234		1.00713	0.9045	0.91428	0.01488	0.01488	0.01488		1.00713	0.91198	0.91027	0.0135	0.0135	0.0135		1.00713	0.97163	0.91402	0.01809	0.01809	0.01809		1.00713	0.99065	0.92229	0.0221	0.0221	0.0221		1.00713	0.9888	0.91948	0.02506	0.02506	0.02506		1.00713
1.00812	0.94551	0.91628	0.02227	0.02227	0.02227		1.00812	0.9334	0.91708	0.01234	0.01234	0.01234		1.00812	0.92256	0.91468	0.01488	0.01488	0.01488		1.00812	0.93194	0.91067	0.0135	0.0135	0.0135		1.00812	0.98332	0.91428	0.01809	0.01809	0.01809		1.00812	0.99545	0.92269	0.0221	0.0221	0.0221		1.00812	0.99107	0.91988	0.02506	0.02506	0.02506		1.00812
1.00911	0.947	0.91668	0.02227	0.02227	0.02227		1.00911	0.93937	0.91748	0.01234	0.01234	0.01234		1.00911	0.93301	0.91501	0.01488	0.01488	0.01488		1.00911	0.94297	0.91105	0.0135	0.0135	0.0135		1.00911	0.97987	0.91468	0.01809	0.01809	0.01809		1.00911	0.98388	0.92294	0.0221	0.0221	0.0221		1.00911	0.97575	0.91997	0.02506	0.02506	0.02506		1.00911
1.0101	0.95149	0.91699	0.02227	0.02227	0.02227		1.0101	0.94436	0.91788	0.01234	0.01234	0.01234		1.0101	0.93846	0.91508	0.01488	0.01488	0.01488		1.0101	0.94985	0.91107	0.0135	0.0135	0.0135		1.0101	0.97911	0.91501	0.01809	0.01809	0.01809		1.0101	0.97967	0.92309	0.0221	0.0221	0.0221		1.0101	0.96967	0.92028	0.02506	0.02506	0.02506		1.0101
1.01109	0.97869	0.91708	0.02227	0.02227	0.02227		1.01109	0.97309	0.91799	0.01234	0.01234	0.01234		1.01109	0.97121	0.91548	0.01488	0.01488	0.01488		1.01109	0.98362	0.91147	0.0135	0.0135	0.0135		1.01109	1	0.91508	0.01809	0.01809	0.01809		1.01109	0.99442	0.92349	0.0221	0.0221	0.0221		1.01109	0.97849	0.92069	0.02506	0.02506	0.02506		1.01109
1.01208	0.98562	0.91748	0.02227	0.02227	0.02227		1.01208	0.98052	0.91828	0.01234	0.01234	0.01234		1.01208	0.98017	0.91588	0.01488	0.01488	0.01488		1.01208	0.99235	0.91187	0.0135	0.0135	0.0135		1.01208	0.99779	0.91548	0.01809	0.01809	0.01809		1.01208	0.98789	0.92389	0.0221	0.0221	0.0221		1.01208	0.96495	0.92096	0.02506	0.02506	0.02506		1.01208
1.01307	0.99008	0.91788	0.02227	0.02227	0.02227		1.01307	0.98826	0.91868	0.01234	0.01234	0.01234		1.01307	0.99027	0.916	0.01488	0.01488	0.01488		1.01307	0.99817	0.91204	0.0135	0.0135	0.0135		1.01307	0.99621	0.91588	0.01809	0.01809	0.01809		1.01307	0.98333	0.92393	0.0221	0.0221	0.0221		1.01307	0.95491	0.92109	0.02506	0.02506	0.02506		1.01307
1.01406	1	0.91799	0.02227	0.02227	0.02227		1.01406	1	0.91898	0.01234	0.01234	0.01234		1.01406	1	0.91628	0.01488	0.01488	0.01488		1.01406	1	0.91227	0.0135	0.0135	0.0135		1.01406	0.98547	0.916	0.01809	0.01809	0.01809		1.01406	0.96126	0.92429	0.0221	0.0221	0.0221		1.01406	0.92157	0.92149	0.02506	0.02506	0.02506		1.01406
1.01505	0.99512	0.91828	0.02227	0.02227	0.02227		1.01505	0.99244	0.91908	0.01234	0.01234	0.01234		1.01505	0.99147	0.91668	0.01488	0.01488	0.01488		1.01505	0.98625	0.91267	0.0135	0.0135	0.0135		1.01505	0.96578	0.91628	0.01809	0.01809	0.01809		1.01505	0.93421	0.92469	0.0221	0.0221	0.0221		1.01505	0.88816	0.92189	0.02506	0.02506	0.02506		1.01505
1.01604	0.99103	0.91868	0.02227	0.02227	0.02227		1.01604	0.98608	0.91948	0.01234	0.01234	0.01234		1.01604	0.98241	0.91699	0.01488	0.01488	0.01488		1.01604	0.97555	0.91303	0.0135	0.0135	0.0135		1.01604	0.94815	0.91668	0.01809	0.01809	0.01809		1.01604	0.903	0.92492	0.0221	0.0221	0.0221		1.01604	0.84783	0.92195	0.02506	0.02506	0.02506		1.01604
1.01703	0.97138	0.91898	0.02227	0.02227	0.02227		1.01703	0.9616	0.91988	0.01234	0.01234	0.01234		1.01703	0.95531	0.91708	0.01488	0.01488	0.01488		1.01703	0.94393	0.91307	0.0135	0.0135	0.0135		1.01703	0.90863	0.91699	0.01809	0.01809	0.01809		1.01703	0.84568	0.92509	0.0221	0.0221	0.0221		1.01703	0.77797	0.92229	0.02506	0.02506	0.02506		1.01703
1.01802	0.94994	0.91908	0.02227	0.02227	0.02227		1.01802	0.93716	0.91997	0.01234	0.01234	0.01234		1.01802	0.93017	0.91748	0.01488	0.01488	0.01488		1.01802	0.91713	0.91348	0.0135	0.0135	0.0135		1.01802	0.87898	0.91708	0.01809	0.01809	0.01809		1.01802	0.80679	0.92549	0.0221	0.0221	0.0221		1.01802	0.7311	0.92269	0.02506	0.02506	0.02506		1.01802
1.01901	0.93117	0.91948	0.02227	0.02227	0.02227		1.01901	0.91468	0.92028	0.01234	0.01234	0.01234		1.01901	0.90082	0.91788	0.01488	0.01488	0.01488		1.01901	0.88229	0.91388	0.0135	0.0135	0.0135		1.01901	0.83672	0.91748	0.01809	0.01809	0.01809		1.01901	0.74635	0.92589	0.0221	0.0221	0.0221		1.01901	0.65558	0.92294	0.02506	0.02506	0.02506		1.01901
1.02	0.8941	0.91988	0.02227	0.02227	0.02227		1.02	0.87634	0.92069	0.01234	0.01234	0.01234		1.02	0.85652	0.91799	0.01488	0.01488	0.01488		1.02	0.83567	0.91402	0.0135	0.0135	0.0135		1.02	0.78457	0.91788	0.01809	0.01809	0.01809		1.02	0.68444	0.92591	0.0221	0.0221	0.0221		1.02	0.58585	0.92309	0.02506	0.02506	0.02506		1.02
1.021	0.86814	0.91997	0.02227	0.02227	0.02227		1.021	0.84757	0.92096	0.01234	0.01234	0.01234		1.021	0.82536	0.91828	0.01488	0.01488	0.01488		1.021	0.80369	0.91428	0.0135	0.0135	0.0135		1.021	0.74897	0.91799	0.01809	0.01809	0.01809		1.021	0.6412	0.92629	0.0221	0.0221	0.0221		1.021	0.539	0.92349	0.02506	0.02506	0.02506		1.021
1.02199	0.81738	0.92028	0.02227	0.02227	0.02227		1.02199	0.78771	0.92109	0.01234	0.01234	0.01234		1.02199	0.76184	0.91868	0.01488	0.01488	0.01488		1.02199	0.73873	0.91468	0.0135	0.0135	0.0135		1.02199	0.67776	0.91828	0.01809	0.01809	0.01809		1.02199	0.56097	0.92669	0.0221	0.0221	0.0221		1.02199	0.45435	0.92389	0.02506	0.02506	0.02506		1.02199
1.02298	0.77656	0.92069	0.02227	0.02227	0.02227		1.02298	0.74381	0.92149	0.01234	0.01234	0.01234		1.02298	0.71742	0.91898	0.01488	0.01488	0.01488		1.02298	0.69245	0.91501	0.0135	0.0135	0.0135		1.02298	0.63018	0.91868	0.01809	0.01809	0.01809		1.02298	0.51204	0.9269	0.0221	0.0221	0.0221		1.02298	0.40518	0.92393	0.02506	0.02506	0.02506		1.02298
1.02397	0.73113	0.92096	0.02227	0.02227	0.02227		1.02397	0.70103	0.92189	0.01234	0.01234	0.01234		1.02397	0.66981	0.91908	0.01488	0.01488	0.01488		1.02397	0.64158	0.91508	0.0135	0.0135	0.0135		1.02397	0.57886	0.91898	0.01809	0.01809	0.01809		1.02397	0.46065	0.92709	0.0221	0.0221	0.0221		1.02397	0.35637	0.92429	0.02506	0.02506	0.02506		1.02397
1.02496	0.66784	0.92109	0.02227	0.02227	0.02227		1.02496	0.63835	0.92195	0.01234	0.01234	0.01234		1.02496	0.60149	0.91948	0.01488	0.01488	0.01488		1.02496	0.57087	0.91548	0.0135	0.0135	0.0135		1.02496	0.50988	0.91908	0.01809	0.01809	0.01809		1.02496	0.39603	0.92749	0.0221	0.0221	0.0221		1.02496	0.29916	0.92469	0.02506	0.02506	0.02506		1.02496
1.02595	0.63079	0.92149	0.02227	0.02227	0.02227		1.02595	0.60119	0.92229	0.01234	0.01234	0.01234		1.02595	0.56167	0.91988	0.01488	0.01488	0.01488		1.02595	0.53162	0.91588	0.0135	0.0135	0.0135		1.02595	0.47315	0.91948	0.01809	0.01809	0.01809		1.02595	0.36304	0.92789	0.0221	0.0221	0.0221		1.02595	0.27205	0.92492	0.02506	0.02506	0.02506		1.02595
1.02694	0.56707	0.92189	0.02227	0.02227	0.02227		1.02694	0.54028	0.92269	0.01234	0.01234	0.01234		1.02694	0.49639	0.91997	0.01488	0.01488	0.01488		1.02694	0.46354	0.916	0.0135	0.0135	0.0135		1.02694	0.40989	0.91988	0.01809	0.01809	0.01809		1.02694	0.3117	0.9279	0.0221	0.0221	0.0221		1.02694	0.23173	0.92509	0.02506	0.02506	0.02506		1.02694
1.02793	0.51453	0.92195	0.02227	0.02227	0.02227		1.02793	0.49046	0.92294	0.01234	0.01234	0.01234		1.02793	0.44661	0.92028	0.01488	0.01488	0.01488		1.02793	0.41101	0.91628	0.0135	0.0135	0.0135		1.02793	0.36318	0.91997	0.01809	0.01809	0.01809		1.02793	0.27587	0.9283	0.0221	0.0221	0.0221		1.02793	0.20471	0.92549	0.02506	0.02506	0.02506		1.02793
1.02892	0.47488	0.92229	0.02227	0.02227	0.02227		1.02892	0.45293	0.92309	0.01234	0.01234	0.01234		1.02892	0.41085	0.92069	0.01488	0.01488	0.01488		1.02892	0.37214	0.91668	0.0135	0.0135	0.0135		1.02892	0.32928	0.92028	0.01809	0.01809	0.01809		1.02892	0.25254	0.9287	0.0221	0.0221	0.0221		1.02892	0.18899	0.92589	0.02506	0.02506	0.02506		1.02892
1.02991	0.41461	0.92269	0.02227	0.02227	0.02227		1.02991	0.39565	0.92349	0.01234	0.01234	0.01234		1.02991	0.35692	0.92096	0.01488	0.01488	0.01488		1.02991	0.31123	0.91699	0.0135	0.0135	0.0135		1.02991	0.27762	0.92069	0.01809	0.01809	0.01809		1.02991	0.22036	0.92888	0.0221	0.0221	0.0221		1.02991	0.16915	0.92591	0.02506	0.02506	0.02506		1.02991
1.0309	0.37634	0.92294	0.02227	0.02227	0.02227		1.0309	0.36124	0.92389	0.01234	0.01234	0.01234		1.0309	0.32476	0.92109	0.01488	0.01488	0.01488		1.0309	0.27788	0.91708	0.0135	0.0135	0.0135		1.0309	0.24971	0.92096	0.01809	0.01809	0.01809		1.0309	0.20373	0.9291	0.0221	0.0221	0.0221		1.0309	0.16009	0.92629	0.02506	0.02506	0.02506		1.0309
1.03189	0.33773	0.92309	0.02227	0.02227	0.02227		1.03189	0.32575	0.92393	0.01234	0.01234	0.01234		1.03189	0.2908	0.92149	0.01488	0.01488	0.01488		1.03189	0.24286	0.91748	0.0135	0.0135	0.0135		1.03189	0.22082	0.92109	0.01809	0.01809	0.01809		1.03189	0.18908	0.9295	0.0221	0.0221	0.0221		1.03189	0.15367	0.92669	0.02506	0.02506	0.02506		1.03189
1.03288	0.29218	0.92349	0.02227	0.02227	0.02227		1.03288	0.28269	0.92429	0.01234	0.01234	0.01234		1.03288	0.25307	0.92189	0.01488	0.01488	0.01488		1.03288	0.20475	0.91788	0.0135	0.0135	0.0135		1.03288	0.18948	0.92149	0.01809	0.01809	0.01809		1.03288	0.17306	0.92987	0.0221	0.0221	0.0221		1.03288	0.14495	0.9269	0.02506	0.02506	0.02506		1.03288
1.03387	0.26939	0.92389	0.02227	0.02227	0.02227		1.03387	0.26159	0.92469	0.01234	0.01234	0.01234		1.03387	0.23482	0.92195	0.01488	0.01488	0.01488		1.03387	0.18566	0.91799	0.0135	0.0135	0.0135		1.03387	0.17447	0.92189	0.01809	0.01809	0.01809		1.03387	0.1657	0.9299	0.0221	0.0221	0.0221		1.03387	0.13998	0.92709	0.02506	0.02506	0.02506		1.03387
1.03486	0.23035	0.92393	0.02227	0.02227	0.02227		1.03486	0.22234	0.92492	0.01234	0.01234	0.01234		1.03486	0.20179	0.92229	0.01488	0.01488	0.01488		1.03486	0.15444	0.91828	0.0135	0.0135	0.0135		1.03486	0.15042	0.92195	0.01809	0.01809	0.01809		1.03486	0.15531	0.9303	0.0221	0.0221	0.0221		1.03486	0.13377	0.92749	0.02506	0.02506	0.02506		1.03486
1.03585	0.20593	0.92429	0.02227	0.02227	0.02227		1.03585	0.198	0.92509	0.01234	0.01234	0.01234		1.03585	0.18081	0.92269	0.01488	0.01488	0.01488		1.03585	0.13662	0.91868	0.0135	0.0135	0.0135		1.03585	0.13631	0.92229	0.01809	0.01809	0.01809		1.03585	0.14743	0.9307	0.0221	0.0221	0.0221		1.03585	0.12919	0.92789	0.02506	0.02506	0.02506		1.03585
1.03684	0.18651	0.92469	0.02227	0.02227	0.02227		1.03684	0.17789	0.92549	0.01234	0.01234	0.01234		1.03684	0.16425	0.92294	0.01488	0.01488	0.01488		1.03684	0.12401	0.91898	0.0135	0.0135	0.0135		1.03684	0.12632	0.92269	0.01809	0.01809	0.01809		1.03684	0.14173	0.93086	0.0221	0.0221	0.0221		1.03684	0.12622	0.9279	0.02506	0.02506	0.02506		1.03684
1.03783	0.16352	0.92492	0.02227	0.02227	0.02227		1.03783	0.15135	0.92589	0.01234	0.01234	0.01234		1.03783	0.14235	0.92309	0.01488	0.01488	0.01488		1.03783	0.10657	0.91908	0.0135	0.0135	0.0135		1.03783	0.11221	0.92294	0.01809	0.01809	0.01809		1.03783	0.13344	0.9311	0.0221	0.0221	0.0221		1.03783	0.12139	0.9283	0.02506	0.02506	0.02506		1.03783
1.03882	0.15073	0.92509	0.02227	0.02227	0.02227		1.03882	0.13711	0.92591	0.01234	0.01234	0.01234		1.03882	0.13004	0.92349	0.01488	0.01488	0.01488		1.03882	0.09803	0.91948	0.0135	0.0135	0.0135		1.03882	0.10462	0.92309	0.01809	0.01809	0.01809		1.03882	0.12789	0.9315	0.0221	0.0221	0.0221		1.03882	0.11701	0.9287	0.02506	0.02506	0.02506		1.03882
1.03981	0.13733	0.92549	0.02227	0.02227	0.02227		1.03981	0.12281	0.92629	0.01234	0.01234	0.01234		1.03981	0.11561	0.92389	0.01488	0.01488	0.01488		1.03981	0.08914	0.91988	0.0135	0.0135	0.0135		1.03981	0.09735	0.92349	0.01809	0.01809	0.01809		1.03981	0.12199	0.93185	0.0221	0.0221	0.0221		1.03981	0.11222	0.92888	0.02506	0.02506	0.02506		1.03981
1.04081	0.12418	0.92589	0.02227	0.02227	0.02227		1.04081	0.10738	0.92669	0.01234	0.01234	0.01234		1.04081	0.10118	0.92393	0.01488	0.01488	0.01488		1.04081	0.08042	0.91997	0.0135	0.0135	0.0135		1.04081	0.09015	0.92389	0.01809	0.01809	0.01809		1.04081	0.11471	0.9319	0.0221	0.0221	0.0221		1.04081	0.10567	0.9291	0.02506	0.02506	0.02506		1.04081
1.0418	0.11686	0.92591	0.02227	0.02227	0.02227		1.0418	0.09897	0.9269	0.01234	0.01234	0.01234		1.0418	0.09292	0.92429	0.01488	0.01488	0.01488		1.0418	0.07518	0.92028	0.0135	0.0135	0.0135		1.0418	0.08571	0.92393	0.01809	0.01809	0.01809		1.0418	0.11029	0.9323	0.0221	0.0221	0.0221		1.0418	0.10147	0.9295	0.02506	0.02506	0.02506		1.0418
1.04279	0.10449	0.92629	0.02227	0.02227	0.02227		1.04279	0.08348	0.92709	0.01234	0.01234	0.01234		1.04279	0.07999	0.92469	0.01488	0.01488	0.01488		1.04279	0.06612	0.92069	0.0135	0.0135	0.0135		1.04279	0.07797	0.92429	0.01809	0.01809	0.01809		1.04279	0.10098	0.9327	0.0221	0.0221	0.0221		1.04279	0.09364	0.92987	0.02506	0.02506	0.02506		1.04279
1.04378	0.09837	0.92669	0.02227	0.02227	0.02227		1.04378	0.07585	0.92749	0.01234	0.01234	0.01234		1.04378	0.07275	0.92492	0.01488	0.01488	0.01488		1.04378	0.06122	0.92096	0.0135	0.0135	0.0135		1.04378	0.07336	0.92469	0.01809	0.01809	0.01809		1.04378	0.09492	0.93284	0.0221	0.0221	0.0221		1.04378	0.08855	0.9299	0.02506	0.02506	0.02506		1.04378
1.04477	0.09367	0.9269	0.02227	0.02227	0.02227		1.04477	0.07258	0.92789	0.01234	0.01234	0.01234		1.04477	0.06818	0.92509	0.01488	0.01488	0.01488		1.04477	0.0574	0.92109	0.0135	0.0135	0.0135		1.04477	0.06979	0.92492	0.01809	0.01809	0.01809		1.04477	0.09048	0.9331	0.0221	0.0221	0.0221		1.04477	0.08521	0.9303	0.02506	0.02506	0.02506		1.04477
1.04576	0.08681	0.92709	0.02227	0.02227	0.02227		1.04576	0.06704	0.9279	0.01234	0.01234	0.01234		1.04576	0.06116	0.92549	0.01488	0.01488	0.01488		1.04576	0.05176	0.92149	0.0135	0.0135	0.0135		1.04576	0.06353	0.92509	0.01809	0.01809	0.01809		1.04576	0.08384	0.9335	0.0221	0.0221	0.0221		1.04576	0.07911	0.9307	0.02506	0.02506	0.02506		1.04576
1.04675	0.08154	0.92749	0.02227	0.02227	0.02227		1.04675	0.0643	0.9283	0.01234	0.01234	0.01234		1.04675	0.057	0.92589	0.01488	0.01488	0.01488		1.04675	0.04843	0.92189	0.0135	0.0135	0.0135		1.04675	0.06003	0.92549	0.01809	0.01809	0.01809		1.04675	0.08019	0.93383	0.0221	0.0221	0.0221		1.04675	0.07601	0.93086	0.02506	0.02506	0.02506		1.04675
1.04774	0.07487	0.92789	0.02227	0.02227	0.02227		1.04774	0.05894	0.9287	0.01234	0.01234	0.01234		1.04774	0.05133	0.92591	0.01488	0.01488	0.01488		1.04774	0.04382	0.92195	0.0135	0.0135	0.0135		1.04774	0.05495	0.92589	0.01809	0.01809	0.01809		1.04774	0.07295	0.9339	0.0221	0.0221	0.0221		1.04774	0.06971	0.9311	0.02506	0.02506	0.02506		1.04774
1.04873	0.06759	0.9279	0.02227	0.02227	0.02227		1.04873	0.05392	0.92888	0.01234	0.01234	0.01234		1.04873	0.04712	0.92629	0.01488	0.01488	0.01488		1.04873	0.03952	0.92229	0.0135	0.0135	0.0135		1.04873	0.04988	0.92591	0.01809	0.01809	0.01809		1.04873	0.06566	0.9343	0.0221	0.0221	0.0221		1.04873	0.06422	0.9315	0.02506	0.02506	0.02506		1.04873
1.04972	0.06197	0.9283	0.02227	0.02227	0.02227		1.04972	0.04963	0.9291	0.01234	0.01234	0.01234		1.04972	0.04476	0.92669	0.01488	0.01488	0.01488		1.04972	0.03663	0.92269	0.0135	0.0135	0.0135		1.04972	0.0465	0.92629	0.01809	0.01809	0.01809		1.04972	0.06132	0.9347	0.0221	0.0221	0.0221		1.04972	0.05991	0.93185	0.02506	0.02506	0.02506		1.04972
1.05071	0.05569	0.9287	0.02227	0.02227	0.02227		1.05071	0.04402	0.9295	0.01234	0.01234	0.01234		1.05071	0.04214	0.9269	0.01488	0.01488	0.01488		1.05071	0.03322	0.92294	0.0135	0.0135	0.0135		1.05071	0.04247	0.92669	0.01809	0.01809	0.01809		1.05071	0.05653	0.93482	0.0221	0.0221	0.0221		1.05071	0.05568	0.9319	0.02506	0.02506	0.02506		1.05071
1.0517	0.05254	0.92888	0.02227	0.02227	0.02227		1.0517	0.04028	0.92987	0.01234	0.01234	0.01234		1.0517	0.03998	0.92709	0.01488	0.01488	0.01488		1.0517	0.03196	0.92309	0.0135	0.0135	0.0135		1.0517	0.04015	0.9269	0.01809	0.01809	0.01809		1.0517	0.05376	0.93511	0.0221	0.0221	0.0221		1.0517	0.05361	0.9323	0.02506	0.02506	0.02506		1.0517
1.05269	0.05299	0.9291	0.02227	0.02227	0.02227		1.05269	0.0392	0.9299	0.01234	0.01234	0.01234		1.05269	0.03873	0.92749	0.01488	0.01488	0.01488		1.05269	0.03128	0.92349	0.0135	0.0135	0.0135		1.05269	0.0389	0.92709	0.01809	0.01809	0.01809		1.05269	0.05104	0.93551	0.0221	0.0221	0.0221		1.05269	0.05211	0.9327	0.02506	0.02506	0.02506		1.05269
1.05368	0.0517	0.9295	0.02227	0.02227	0.02227		1.05368	0.03797	0.9303	0.01234	0.01234	0.01234		1.05368	0.03688	0.92789	0.01488	0.01488	0.01488		1.05368	0.0307	0.92389	0.0135	0.0135	0.0135		1.05368	0.03672	0.92749	0.01809	0.01809	0.01809		1.05368	0.04796	0.93581	0.0221	0.0221	0.0221		1.05368	0.04968	0.93284	0.02506	0.02506	0.02506		1.05368
1.05467	0.05167	0.92987	0.02227	0.02227	0.02227		1.05467	0.03765	0.9307	0.01234	0.01234	0.01234		1.05467	0.03654	0.9279	0.01488	0.01488	0.01488		1.05467	0.03029	0.92393	0.0135	0.0135	0.0135		1.05467	0.03592	0.92789	0.01809	0.01809	0.01809		1.05467	0.04724	0.93591	0.0221	0.0221	0.0221		1.05467	0.04946	0.9331	0.02506	0.02506	0.02506		1.05467
1.05566	0.04805	0.9299	0.02227	0.02227	0.02227		1.05566	0.03367	0.93086	0.01234	0.01234	0.01234		1.05566	0.03359	0.9283	0.01488	0.01488	0.01488		1.05566	0.02887	0.92429	0.0135	0.0135	0.0135		1.05566	0.03356	0.9279	0.01809	0.01809	0.01809		1.05566	0.04497	0.93631	0.0221	0.0221	0.0221		1.05566	0.04667	0.9335	0.02506	0.02506	0.02506		1.05566
1.05665	0.04441	0.9303	0.02227	0.02227	0.02227		1.05665	0.03067	0.9311	0.01234	0.01234	0.01234		1.05665	0.03097	0.9287	0.01488	0.01488	0.01488		1.05665	0.02706	0.92469	0.0135	0.0135	0.0135		1.05665	0.03237	0.9283	0.01809	0.01809	0.01809		1.05665	0.04256	0.93671	0.0221	0.0221	0.0221		1.05665	0.04405	0.93383	0.02506	0.02506	0.02506		1.05665
1.05764	0.04207	0.9307	0.02227	0.02227	0.02227		1.05764	0.02959	0.9315	0.01234	0.01234	0.01234		1.05764	0.02966	0.92888	0.01488	0.01488	0.01488		1.05764	0.0258	0.92492	0.0135	0.0135	0.0135		1.05764	0.03193	0.9287	0.01809	0.01809	0.01809		1.05764	0.04093	0.9368	0.0221	0.0221	0.0221		1.05764	0.04276	0.9339	0.02506	0.02506	0.02506		1.05764
1.05863	0.04112	0.93086	0.02227	0.02227	0.02227		1.05863	0.02895	0.93185	0.01234	0.01234	0.01234		1.05863	0.02876	0.9291	0.01488	0.01488	0.01488		1.05863	0.02501	0.92509	0.0135	0.0135	0.0135		1.05863	0.03167	0.92888	0.01809	0.01809	0.01809		1.05863	0.03981	0.93711	0.0221	0.0221	0.0221		1.05863	0.04228	0.9343	0.02506	0.02506	0.02506		1.05863
1.05962	0.0421	0.9311	0.02227	0.02227	0.02227		1.05962	0.02838	0.9319	0.01234	0.01234	0.01234		1.05962	0.02806	0.9295	0.01488	0.01488	0.01488		1.05962	0.02474	0.92549	0.0135	0.0135	0.0135		1.05962	0.03068	0.9291	0.01809	0.01809	0.01809		1.05962	0.03895	0.93751	0.0221	0.0221	0.0221		1.05962	0.04162	0.9347	0.02506	0.02506	0.02506		1.05962
1.06061	0.04085	0.9315	0.02227	0.02227	0.02227		1.06061	0.02659	0.9323	0.01234	0.01234	0.01234		1.06061	0.02683	0.92987	0.01488	0.01488	0.01488		1.06061	0.02391	0.92589	0.0135	0.0135	0.0135		1.06061	0.03027	0.9295	0.01809	0.01809	0.01809		1.06061	0.03789	0.93779	0.0221	0.0221	0.0221		1.06061	0.04061	0.93482	0.02506	0.02506	0.02506		1.06061
1.06161	0.03852	0.93185	0.02227	0.02227	0.02227		1.06161	0.02375	0.9327	0.01234	0.01234	0.01234		1.06161	0.02592	0.9299	0.01488	0.01488	0.01488		1.06161	0.02248	0.92591	0.0135	0.0135	0.0135		1.06161	0.02898	0.92987	0.01809	0.01809	0.01809		1.06161	0.03604	0.93791	0.0221	0.0221	0.0221		1.06161	0.03929	0.93511	0.02506	0.02506	0.02506		1.06161
1.0626	0.03734	0.9319	0.02227	0.02227	0.02227		1.0626	0.02343	0.93284	0.01234	0.01234	0.01234		1.0626	0.02626	0.9303	0.01488	0.01488	0.01488		1.0626	0.02215	0.92629	0.0135	0.0135	0.0135		1.0626	0.02889	0.9299	0.01809	0.01809	0.01809		1.0626	0.0361	0.93831	0.0221	0.0221	0.0221		1.0626	0.03946	0.93551	0.02506	0.02506	0.02506		1.0626
1.06359	0.03763	0.9323	0.02227	0.02227	0.02227		1.06359	0.02358	0.9331	0.01234	0.01234	0.01234		1.06359	0.02643	0.9307	0.01488	0.01488	0.01488		1.06359	0.02167	0.92669	0.0135	0.0135	0.0135		1.06359	0.02847	0.9303	0.01809	0.01809	0.01809		1.06359	0.03621	0.93871	0.0221	0.0221	0.0221		1.06359	0.03806	0.93581	0.02506	0.02506	0.02506		1.06359
1.06458	0.03642	0.9327	0.02227	0.02227	0.02227		1.06458	0.02358	0.9335	0.01234	0.01234	0.01234		1.06458	0.02476	0.93086	0.01488	0.01488	0.01488		1.06458	0.02139	0.9269	0.0135	0.0135	0.0135		1.06458	0.02807	0.9307	0.01809	0.01809	0.01809		1.06458	0.03571	0.93879	0.0221	0.0221	0.0221		1.06458	0.03703	0.93591	0.02506	0.02506	0.02506		1.06458
1.06557	0.03544	0.93284	0.02227	0.02227	0.02227		1.06557	0.02274	0.93383	0.01234	0.01234	0.01234		1.06557	0.02426	0.9311	0.01488	0.01488	0.01488		1.06557	0.02102	0.92709	0.0135	0.0135	0.0135		1.06557	0.02812	0.93086	0.01809	0.01809	0.01809		1.06557	0.03485	0.93911	0.0221	0.0221	0.0221		1.06557	0.03727	0.93631	0.02506	0.02506	0.02506		1.06557
1.06656	0.03302	0.9331	0.02227	0.02227	0.02227		1.06656	0.02081	0.9339	0.01234	0.01234	0.01234		1.06656	0.02346	0.9315	0.01488	0.01488	0.01488		1.06656	0.02042	0.92749	0.0135	0.0135	0.0135		1.06656	0.02697	0.9311	0.01809	0.01809	0.01809		1.06656	0.0335	0.93951	0.0221	0.0221	0.0221		1.06656	0.03656	0.93671	0.02506	0.02506	0.02506		1.06656
1.06755	0.03203	0.9335	0.02227	0.02227	0.02227		1.06755	0.02002	0.9343	0.01234	0.01234	0.01234		1.06755	0.0235	0.93185	0.01488	0.01488	0.01488		1.06755	0.01958	0.92789	0.0135	0.0135	0.0135		1.06755	0.02644	0.9315	0.01809	0.01809	0.01809		1.06755	0.03306	0.93978	0.0221	0.0221	0.0221		1.06755	0.03671	0.9368	0.02506	0.02506	0.02506		1.06755
1.06854	0.03043	0.93383	0.02227	0.02227	0.02227		1.06854	0.01955	0.9347	0.01234	0.01234	0.01234		1.06854	0.0223	0.9319	0.01488	0.01488	0.01488		1.06854	0.01935	0.9279	0.0135	0.0135	0.0135		1.06854	0.02509	0.93185	0.01809	0.01809	0.01809		1.06854	0.03245	0.93991	0.0221	0.0221	0.0221		1.06854	0.03569	0.93711	0.02506	0.02506	0.02506		1.06854
1.06953	0.03086	0.9339	0.02227	0.02227	0.02227		1.06953	0.01929	0.93482	0.01234	0.01234	0.01234		1.06953	0.02139	0.9323	0.01488	0.01488	0.01488		1.06953	0.0191	0.9283	0.0135	0.0135	0.0135		1.06953	0.02476	0.9319	0.01809	0.01809	0.01809		1.06953	0.0317	0.94031	0.0221	0.0221	0.0221		1.06953	0.03485	0.93751	0.02506	0.02506	0.02506		1.06953
1.07052	0.03086	0.9343	0.02227	0.02227	0.02227		1.07052	0.01876	0.93511	0.01234	0.01234	0.01234		1.07052	0.021	0.9327	0.01488	0.01488	0.01488		1.07052	0.01924	0.9287	0.0135	0.0135	0.0135		1.07052	0.02476	0.9323	0.01809	0.01809	0.01809		1.07052	0.0315	0.94071	0.0221	0.0221	0.0221		1.07052	0.03462	0.93779	0.02506	0.02506	0.02506		1.07052
1.07151	0.03176	0.9347	0.02227	0.02227	0.02227		1.07151	0.01726	0.93551	0.01235	0.01234	0.01235		1.07151	0.02111	0.93284	0.01488	0.01488	0.01488		1.07151	0.0182	0.92888	0.0135	0.0135	0.0135		1.07151	0.0248	0.9327	0.01809	0.01809	0.01809		1.07151	0.03098	0.94077	0.0221	0.0221	0.0221		1.07151	0.03447	0.93791	0.02506	0.02506	0.02506		1.07151
1.0725	0.02925	0.93482	0.02227	0.02227	0.02227		1.0725	0.01686	0.93581	0.01235	0.01234	0.01235		1.0725	0.02083	0.9331	0.01488	0.01488	0.01488		1.0725	0.0174	0.9291	0.0135	0.0135	0.0135		1.0725	0.0243	0.93284	0.01809	0.01809	0.01809		1.0725	0.03108	0.94111	0.0221	0.0221	0.0221		1.0725	0.03491	0.93831	0.02506	0.02506	0.02506		1.0725
1.07349	0.02915	0.93511	0.02227	0.02227	0.02227		1.07349	0.0177	0.93591	0.01235	0.01234	0.01235		1.07349	0.02095	0.9335	0.01488	0.01488	0.01488		1.07349	0.01763	0.9295	0.0135	0.0135	0.0135		1.07349	0.02422	0.9331	0.01809	0.01809	0.01809		1.07349	0.03201	0.94151	0.0221	0.0221	0.0221		1.07349	0.03487	0.93871	0.02506	0.02506	0.02506		1.07349
1.07448	0.02696	0.93551	0.02227	0.02227	0.02227		1.07448	0.01653	0.93631	0.01235	0.01234	0.01235		1.07448	0.01966	0.93383	0.01488	0.01488	0.01488		1.07448	0.0178	0.92987	0.0135	0.0135	0.0135		1.07448	0.02365	0.9335	0.01809	0.01809	0.01809		1.07448	0.03158	0.94176	0.0221	0.0221	0.0221		1.07448	0.03476	0.93879	0.02506	0.02506	0.02506		1.07448
1.07547	0.02596	0.93581	0.02227	0.02227	0.02227		1.07547	0.0158	0.93671	0.01235	0.01234	0.01235		1.07547	0.01932	0.9339	0.01488	0.01488	0.01488		1.07547	0.01817	0.9299	0.0135	0.0135	0.0135		1.07547	0.02357	0.93383	0.01809	0.01809	0.01809		1.07547	0.03125	0.94191	0.0221	0.0221	0.0221		1.07547	0.03475	0.93911	0.02506	0.02506	0.02506		1.07547
1.07646	0.02622	0.93591	0.02227	0.02227	0.02227		1.07646	0.01616	0.9368	0.01235	0.01234	0.01235		1.07646	0.01929	0.9343	0.01488	0.01488	0.01488		1.07646	0.01804	0.9303	0.0135	0.0135	0.0135		1.07646	0.02313	0.9339	0.01809	0.01809	0.01809		1.07646	0.03042	0.94232	0.0221	0.0221	0.0221		1.07646	0.03421	0.93951	0.02506	0.02506	0.02506		1.07646
1.07745	0.02701	0.93631	0.02227	0.02227	0.02227		1.07745	0.0165	0.93711	0.01235	0.01234	0.01235		1.07745	0.0192	0.9347	0.01488	0.01488	0.01488		1.07745	0.0177	0.9307	0.0135	0.0135	0.0135		1.07745	0.02275	0.9343	0.01809	0.01809	0.01809		1.07745	0.03041	0.94272	0.0221	0.0221	0.02211		1.07745	0.03388	0.93978	0.02506	0.02506	0.02506		1.07745
1.07844	0.02767	0.93671	0.02227	0.02227	0.02227		1.07844	0.01653	0.93751	0.01235	0.01234	0.01235		1.07844	0.01883	0.93482	0.01488	0.01488	0.01488		1.07844	0.01739	0.93086	0.0135	0.0135	0.0135		1.07844	0.02266	0.9347	0.01809	0.01809	0.01809		1.07844	0.02989	0.94275	0.0221	0.0221	0.02211		1.07844	0.03362	0.93991	0.02506	0.02506	0.02506		1.07844
1.07943	0.0255	0.9368	0.02227	0.02227	0.02227		1.07943	0.01546	0.93779	0.01235	0.01234	0.01235		1.07943	0.01769	0.93511	0.01488	0.01488	0.01488		1.07943	0.01691	0.9311	0.0135	0.0135	0.0135		1.07943	0.02245	0.93482	0.01809	0.01809	0.01809		1.07943	0.02927	0.94312	0.0221	0.0221	0.02211		1.07943	0.03353	0.94031	0.02506	0.02506	0.02506		1.07943
1.08042	0.0235	0.93711	0.02227	0.02227	0.02227		1.08042	0.01524	0.93791	0.01235	0.01234	0.01235		1.08042	0.01755	0.93551	0.01488	0.01488	0.01488		1.08042	0.01649	0.9315	0.0135	0.0135	0.0135		1.08042	0.02192	0.93511	0.01809	0.01809	0.01809		1.08042	0.028	0.94352	0.0221	0.0221	0.02211		1.08042	0.03367	0.94071	0.02506	0.02506	0.02507		1.08042
1.08141	0.02446	0.93751	0.02228	0.02227	0.02228		1.08141	0.01523	0.93831	0.01235	0.01234	0.01235		1.08141	0.01788	0.93581	0.01488	0.01488	0.01488		1.08141	0.01648	0.93185	0.0135	0.0135	0.0135		1.08141	0.02215	0.93551	0.01809	0.01809	0.01809		1.08141	0.02795	0.94374	0.0221	0.02211	0.02211		1.08141	0.03401	0.94077	0.02506	0.02506	0.02507		1.08141
1.08241	0.02496	0.93779	0.02228	0.02227	0.02228		1.08241	0.01476	0.93871	0.01235	0.01234	0.01235		1.08241	0.0175	0.93591	0.01488	0.01488	0.01488		1.08241	0.01686	0.9319	0.0135	0.0135	0.0135		1.08241	0.02263	0.93581	0.01809	0.01809	0.01809		1.08241	0.02816	0.94392	0.0221	0.02211	0.02211		1.08241	0.03369	0.94111	0.02506	0.02506	0.02507		1.08241
1.0834	0.02712	0.93791	0.02228	0.02227	0.02228		1.0834	0.01538	0.93879	0.01235	0.01234	0.01235		1.0834	0.01801	0.93631	0.01488	0.01488	0.01488		1.0834	0.01722	0.9323	0.0135	0.0135	0.0135		1.0834	0.02325	0.93591	0.01809	0.01809	0.01809		1.0834	0.02908	0.94432	0.02211	0.02211	0.02211		1.0834	0.03314	0.94151	0.02506	0.02506	0.02507		1.0834
1.08439	0.02487	0.93831	0.02228	0.02227	0.02228		1.08439	0.01656	0.93911	0.01235	0.01234	0.01235		1.08439	0.01889	0.93671	0.01488	0.01488	0.01488		1.08439	0.01723	0.9327	0.0135	0.0135	0.0135		1.08439	0.0229	0.93631	0.01809	0.01809	0.01809		1.08439	0.0291	0.94472	0.02211	0.02211	0.02211		1.08439	0.03271	0.94176	0.02507	0.02506	0.02507		1.08439
1.08538	0.02451	0.93871	0.02228	0.02227	0.02228		1.08538	0.01535	0.93951	0.01236	0.01234	0.01236		1.08538	0.01841	0.9368	0.01488	0.01488	0.01488		1.08538	0.01654	0.93284	0.0135	0.0135	0.0135		1.08538	0.02272	0.93671	0.01809	0.01809	0.01809		1.08538	0.02885	0.94473	0.02211	0.02211	0.02211		1.08538	0.0324	0.94191	0.02507	0.02506	0.02507		1.08538
1.08637	0.02163	0.93879	0.02228	0.02227	0.02228		1.08637	0.01273	0.93978	0.01236	0.01234	0.01236		1.08637	0.01718	0.93711	0.01489	0.01488	0.01489		1.08637	0.01607	0.9331	0.0135	0.0135	0.0135		1.08637	0.02211	0.9368	0.01809	0.01809	0.01809		1.08637	0.0276	0.94512	0.02211	0.02211	0.02211		1.08637	0.03235	0.94232	0.02507	0.02506	0.02507		1.08637
1.08736	0.02022	0.93911	0.02228	0.02227	0.02228		1.08736	0.01049	0.93991	0.01236	0.01234	0.01236		1.08736	0.01548	0.93751	0.01489	0.01488	0.01489		1.08736	0.01534	0.9335	0.0135	0.0135	0.0135		1.08736	0.02155	0.93711	0.01809	0.01809	0.01809		1.08736	0.0266	0.94552	0.02211	0.02211	0.02212		1.08736	0.03221	0.94272	0.02507	0.02506	0.02507		1.08736
1.08835	0.02007	0.93951	0.02228	0.02227	0.02228		1.08835	0.01053	0.94031	0.01236	0.01234	0.01236		1.08835	0.01548	0.93779	0.01489	0.01488	0.01489		1.08835	0.0153	0.93383	0.0135	0.0135	0.0135		1.08835	0.02138	0.93751	0.01809	0.01809	0.01809		1.08835	0.02624	0.94572	0.02211	0.02211	0.02212		1.08835	0.03259	0.94275	0.02507	0.02506	0.02507		1.08835
1.08934	0.0222	0.93978	0.02229	0.02227	0.02229		1.08934	0.01276	0.94071	0.01236	0.01234	0.01236		1.08934	0.01664	0.93791	0.01489	0.01488	0.01489		1.08934	0.01616	0.9339	0.0135	0.0135	0.0135		1.08934	0.02191	0.93779	0.01809	0.01809	0.01809		1.08934	0.02771	0.94592	0.02211	0.02211	0.02212		1.08934	0.03331	0.94312	0.02507	0.02507	0.02507		1.08934
1.09033	0.0244	0.93991	0.02229	0.02227	0.02229		1.09033	0.0127	0.94077	0.01236	0.01234	0.01236		1.09033	0.01723	0.93831	0.01489	0.01488	0.01489		1.09033	0.0164	0.9343	0.0135	0.0135	0.0135		1.09033	0.02202	0.93791	0.01809	0.01809	0.01809		1.09033	0.02785	0.94632	0.02211	0.02211	0.02212		1.09033	0.03396	0.94352	0.02507	0.02507	0.02508		1.09033
1.09132	0.02599	0.94031	0.02229	0.02227	0.02229		1.09132	0.01226	0.94111	0.01237	0.01234	0.01237		1.09132	0.01712	0.93871	0.01489	0.01488	0.01489		1.09132	0.01606	0.9347	0.0135	0.0135	0.0135		1.09132	0.02188	0.93831	0.01809	0.01809	0.01809		1.09132	0.02774	0.94671	0.02211	0.02211	0.02213		1.09132	0.03343	0.94374	0.02507	0.02507	0.02508		1.09132
1.09231	0.02572	0.94071	0.02229	0.02227	0.02229		1.09231	0.01137	0.94151	0.01237	0.01234	0.01237		1.09231	0.0162	0.93879	0.01489	0.01488	0.01489		1.09231	0.01531	0.93482	0.0135	0.0135	0.0135		1.09231	0.02112	0.93871	0.01809	0.01809	0.01809		1.09231	0.02692	0.94672	0.02211	0.02211	0.02213		1.09231	0.03322	0.94392	0.02507	0.02507	0.02508		1.09231
1.0933	0.02596	0.94077	0.02229	0.02227	0.02229		1.0933	0.01153	0.94176	0.01237	0.01234	0.01237		1.0933	0.016	0.93911	0.01489	0.01488	0.01489		1.0933	0.0157	0.93511	0.0135	0.0135	0.0135		1.0933	0.02102	0.93879	0.01809	0.01809	0.01809		1.0933	0.02723	0.94712	0.02212	0.02211	0.02213		1.0933	0.03291	0.94432	0.02508	0.02507	0.02508		1.0933
1.09429	0.02318	0.94111	0.0223	0.02227	0.0223		1.09429	0.01084	0.94191	0.01238	0.01234	0.01238		1.09429	0.01554	0.93951	0.01489	0.01488	0.01489		1.09429	0.016	0.93551	0.0135	0.0135	0.0135		1.09429	0.02123	0.93911	0.01809	0.01809	0.01809		1.09429	0.02712	0.94752	0.02212	0.02212	0.02214		1.09429	0.03323	0.94472	0.02508	0.02507	0.02509		1.09429
1.09528	0.02376	0.94151	0.0223	0.02227	0.0223		1.09528	0.01045	0.94232	0.01238	0.01234	0.01238		1.09528	0.01496	0.93978	0.01489	0.01488	0.01489		1.09528	0.01583	0.93581	0.0135	0.0135	0.0135		1.09528	0.02129	0.93951	0.01809	0.01809	0.01809		1.09528	0.02676	0.9477	0.02212	0.02212	0.02214		1.09528	0.03307	0.94473	0.02508	0.02507	0.02509		1.09528
1.09627	0.02225	0.94176	0.02231	0.02227	0.02231		1.09627	0.01002	0.94272	0.01239	0.01234	0.01239		1.09627	0.01442	0.93991	0.01489	0.01488	0.01489		1.09627	0.01535	0.93591	0.0135	0.0135	0.0135		1.09627	0.02157	0.93978	0.01809	0.01809	0.01809		1.09627	0.02669	0.94792	0.02213	0.02212	0.02214		1.09627	0.03345	0.94512	0.02508	0.02507	0.02509		1.09627
1.09726	0.02289	0.94191	0.02231	0.02227	0.02231		1.09726	0.00973	0.94275	0.01239	0.01234	0.01239		1.09726	0.01511	0.94031	0.01489	0.01488	0.01489		1.09726	0.01566	0.93631	0.0135	0.0135	0.0135		1.09726	0.02095	0.93991	0.01809	0.01809	0.01809		1.09726	0.02589	0.94832	0.02213	0.02212	0.02215		1.09726	0.03268	0.94552	0.02509	0.02507	0.0251		1.09726
1.09825	0.02156	0.94232	0.02231	0.02227	0.02231		1.09825	0.00985	0.94312	0.0124	0.01234	0.0124		1.09825	0.01585	0.94071	0.0149	0.01488	0.0149		1.09825	0.01537	0.93671	0.0135	0.0135	0.0135		1.09825	0.02108	0.94031	0.01809	0.01809	0.01809		1.09825	0.02637	0.94869	0.02214	0.02213	0.02216		1.09825	0.03173	0.94572	0.02509	0.02507	0.0251		1.09825
1.09924	0.01988	0.94272	0.02232	0.02227	0.02232		1.09924	0.00842	0.94352	0.0124	0.01234	0.0124		1.09924	0.01495	0.94077	0.0149	0.01488	0.0149		1.09924	0.01507	0.9368	0.0135	0.0135	0.0135		1.09924	0.02052	0.94071	0.01809	0.01809	0.01809		1.09924	0.02572	0.94872	0.02214	0.02213	0.02216		1.09924	0.03048	0.94592	0.02509	0.02507	0.0251		1.09924
1.10023	0.01881	0.94275	0.02232	0.02227	0.02232		1.10023	0.00821	0.94374	0.01241	0.01234	0.01241		1.10023	0.01436	0.94111	0.0149	0.01488	0.0149		1.10023	0.01479	0.93711	0.0135	0.0135	0.0135		1.10023	0.02041	0.94077	0.01809	0.01809	0.01809		1.10023	0.02628	0.94912	0.02214	0.02213	0.02217		1.10023	0.03011	0.94632	0.0251	0.02507	0.02511		1.10023
1.10122	0.01901	0.94312	0.02233	0.02227	0.02233		1.10122	0.00828	0.94392	0.01241	0.01234	0.01241		1.10122	0.0142	0.94151	0.0149	0.01488	0.0149		1.10122	0.01487	0.93751	0.0135	0.0135	0.0135		1.10122	0.02003	0.94111	0.01809	0.01809	0.01809		1.10122	0.02588	0.94953	0.02215	0.02213	0.02218		1.10122	0.03002	0.94671	0.0251	0.02508	0.02512		1.10122
1.10221	0.02072	0.94352	0.02234	0.02227	0.02234		1.10221	0.0105	0.94432	0.01242	0.01234	0.01242		1.10221	0.01467	0.94176	0.0149	0.01488	0.0149		1.10221	0.0144	0.93779	0.0135	0.0135	0.0135		1.10221	0.02028	0.94151	0.01809	0.01809	0.01809		1.10221	0.026	0.94968	0.02215	0.02214	0.02219		1.10221	0.0307	0.94672	0.0251	0.02508	0.02512		1.10221
1.10321	0.01941	0.94374	0.02235	0.02227	0.02235		1.10321	0.01134	0.94472	0.01244	0.01234	0.01244		1.10321	0.01463	0.94191	0.0149	0.01488	0.0149		1.10321	0.01393	0.93791	0.0135	0.0135	0.0135		1.10321	0.01996	0.94176	0.01809	0.01809	0.01809		1.10321	0.02548	0.94993	0.02216	0.02214	0.0222		1.10321	0.03151	0.94712	0.02511	0.02508	0.02513		1.10321
1.1042	0.01963	0.94392	0.02235	0.02227	0.02235		1.1042	0.01142	0.94473	0.01244	0.01234	0.01244		1.1042	0.01441	0.94232	0.01491	0.01488	0.01491		1.1042	0.01413	0.93831	0.0135	0.0135	0.0135		1.1042	0.01991	0.94191	0.01809	0.01809	0.01809		1.1042	0.02559	0.95033	0.02217	0.02214	0.02221		1.1042	0.03218	0.94752	0.02512	0.02508	0.02514		1.1042
1.10519	0.02192	0.94432	0.02236	0.02227	0.02236		1.10519	0.01072	0.94512	0.01245	0.01234	0.01245		1.10519	0.01484	0.94272	0.01491	0.01488	0.01491		1.10519	0.01431	0.93871	0.0135	0.0135	0.0135		1.10519	0.0198	0.94232	0.01809	0.01809	0.01809		1.10519	0.02583	0.95067	0.02218	0.02215	0.02223		1.10519	0.03302	0.9477	0.02513	0.02508	0.02515		1.10519
1.10618	0.02344	0.94472	0.02238	0.02227	0.02238		1.10618	0.01001	0.94552	0.01246	0.01234	0.01246		1.10618	0.01402	0.94275	0.01491	0.01488	0.01491		1.10618	0.01438	0.93879	0.0135	0.0135	0.0135		1.10618	0.01998	0.94272	0.01809	0.01809	0.01809		1.10618	0.02581	0.95073	0.02219	0.02215	0.02223		1.10618	0.03293	0.94792	0.02513	0.02508	0.02516		1.10618
1.10717	0.02082	0.94473	0.02238	0.02227	0.02238		1.10717	0.00791	0.94572	0.01247	0.01234	0.01247		1.10717	0.01334	0.94312	0.01491	0.01488	0.01491		1.10717	0.01431	0.93911	0.0135	0.0135	0.0135		1.10717	0.01954	0.94275	0.01809	0.01809	0.01809		1.10717	0.0253	0.95113	0.0222	0.02216	0.02226		1.10717	0.03249	0.94832	0.02515	0.02509	0.02517		1.10717
1.10816	0.0204	0.94512	0.02239	0.02227	0.02239		1.10816	0.00818	0.94592	0.01248	0.01234	0.01248		1.10816	0.0138	0.94352	0.01492	0.01488	0.01492		1.10816	0.01492	0.93951	0.0135	0.0135	0.0135		1.10816	0.01995	0.94312	0.01809	0.01809	0.01809		1.10816	0.02462	0.95153	0.02222	0.02217	0.02228		1.10816	0.03329	0.94869	0.02516	0.02509	0.02519		1.10816
1.10915	0.01993	0.94552	0.02241	0.02227	0.02241		1.10915	0.00823	0.94632	0.0125	0.01234	0.0125		1.10915	0.01375	0.94374	0.01492	0.01488	0.01492		1.10915	0.01524	0.93978	0.0135	0.0135	0.0135		1.10915	0.02007	0.94352	0.01809	0.01809	0.01809		1.10915	0.02439	0.95166	0.02223	0.02217	0.02229		1.10915	0.03324	0.94872	0.02516	0.02509	0.02519		1.10915
1.11014	0.01851	0.94572	0.02242	0.02227	0.02242		1.11014	0.00957	0.94671	0.01252	0.01234	0.01252		1.11014	0.0138	0.94392	0.01492	0.01488	0.01492		1.11014	0.01555	0.93991	0.0135	0.0135	0.0135		1.11014	0.02009	0.94374	0.01809	0.01809	0.01809		1.11014	0.02501	0.95193	0.02224	0.02217	0.02232		1.11014	0.03282	0.94912	0.02518	0.0251	0.02521		1.11014
1.11113	0.01706	0.94592	0.02244	0.02227	0.02244		1.11113	0.00936	0.94672	0.01252	0.01234	0.01252		1.11113	0.01322	0.94432	0.01493	0.01488	0.01493		1.11113	0.01489	0.94031	0.0135	0.0135	0.0135		1.11113	0.01918	0.94392	0.01809	0.01809	0.01809		1.11113	0.02565	0.95233	0.02227	0.02218	0.02235		1.11113	0.03166	0.94953	0.0252	0.0251	0.02524		1.11113
1.11212	0.01692	0.94632	0.02246	0.02227	0.02246		1.11212	0.00981	0.94712	0.01255	0.01234	0.01255		1.11212	0.01375	0.94472	0.01494	0.01488	0.01494		1.11212	0.0146	0.94071	0.0135	0.0135	0.0135		1.11212	0.01895	0.94432	0.01809	0.01809	0.01809		1.11212	0.02635	0.95265	0.02229	0.02219	0.02238		1.11212	0.0312	0.94968	0.02521	0.0251	0.02525		1.11212
1.11311	0.01757	0.94671	0.02249	0.02227	0.02249		1.11311	0.00816	0.94752	0.01258	0.01234	0.01258		1.11311	0.0136	0.94473	0.01494	0.01488	0.01494		1.11311	0.01399	0.94077	0.0135	0.0135	0.0135		1.11311	0.01922	0.94472	0.01809	0.01809	0.01809		1.11311	0.02568	0.95273	0.0223	0.0222	0.02239		1.11311	0.03162	0.94993	0.02522	0.02511	0.02527		1.11311
1.1141	0.01833	0.94672	0.02249	0.02227	0.02249		1.1141	0.00723	0.9477	0.01259	0.01234	0.01259		1.1141	0.01322	0.94512	0.01495	0.01488	0.01495		1.1141	0.01394	0.94111	0.0135	0.0135	0.0135		1.1141	0.01961	0.94473	0.01809	0.01809	0.01809		1.1141	0.02525	0.95313	0.02233	0.02221	0.02244		1.1141	0.03182	0.95033	0.02525	0.02512	0.02531		1.1141
1.11509	0.01744	0.94712	0.02252	0.02227	0.02252		1.11509	0.00688	0.94792	0.01261	0.01234	0.01261		1.11509	0.01279	0.94552	0.01495	0.01488	0.01495		1.11509	0.01392	0.94151	0.0135	0.0135	0.0135		1.11509	0.01951	0.94512	0.01809	0.01809	0.01809		1.11509	0.02489	0.95353	0.02237	0.02223	0.0225		1.11509	0.0323	0.95067	0.02528	0.02512	0.02534		1.11509
1.11608	0.01711	0.94752	0.02256	0.02227	0.02256		1.11608	0.00619	0.94832	0.01265	0.01234	0.01265		1.11608	0.01189	0.94572	0.01496	0.01488	0.01496		1.11608	0.01372	0.94176	0.0135	0.0135	0.0135		1.11608	0.01908	0.94552	0.01809	0.01809	0.01809		1.11608	0.02418	0.95364	0.02239	0.02223	0.02252		1.11608	0.03111	0.95073	0.02529	0.02512	0.02535		1.11608
1.11707	0.01761	0.9477	0.02257	0.02227	0.02257		1.11707	0.00811	0.94869	0.01269	0.01234	0.01269		1.11707	0.01243	0.94592	0.01496	0.01488	0.01496		1.11707	0.01384	0.94191	0.0135	0.0135	0.0135		1.11707	0.01926	0.94572	0.01809	0.01809	0.01809		1.11707	0.02483	0.95393	0.02242	0.02224	0.02256		1.11707	0.03144	0.95113	0.02533	0.02513	0.0254		1.11707
1.11806	0.01896	0.94792	0.0226	0.02227	0.0226		1.11806	0.00838	0.94872	0.01269	0.01234	0.01269		1.11806	0.01312	0.94632	0.01498	0.01488	0.01498		1.11806	0.01432	0.94232	0.0135	0.0135	0.0135		1.11806	0.02018	0.94592	0.01809	0.01809	0.01809		1.11806	0.02593	0.95433	0.02248	0.02226	0.02264		1.11806	0.03149	0.95153	0.02537	0.02514	0.02545		1.11806
1.11905	0.02123	0.94832	0.02264	0.02227	0.02264		1.11905	0.00892	0.94912	0.01274	0.01234	0.01274		1.11905	0.01404	0.94671	0.01499	0.01488	0.01499		1.11905	0.01502	0.94272	0.0135	0.0135	0.0135		1.11905	0.02093	0.94632	0.01809	0.01809	0.01809		1.11905	0.0266	0.95463	0.02252	0.02228	0.0227		1.11905	0.03257	0.95166	0.02539	0.02515	0.02547		1.11905
1.12004	0.02005	0.94869	0.02269	0.02227	0.02269		1.12004	0.00774	0.94953	0.01279	0.01234	0.01279		1.12004	0.01428	0.94672	0.01499	0.01488	0.01499		1.12004	0.015	0.94275	0.0135	0.0135	0.0135		1.12004	0.02115	0.94671	0.01809	0.01809	0.01809		1.12004	0.02672	0.95473	0.02254	0.02228	0.02272		1.12004	0.03263	0.95193	0.02542	0.02515	0.02552		1.12004
1.12103	0.01743	0.94872	0.0227	0.02227	0.0227		1.12103	0.0075	0.94968	0.01281	0.01234	0.01281		1.12103	0.01345	0.94712	0.01501	0.01488	0.01501		1.12103	0.01421	0.94312	0.0135	0.0135	0.0135		1.12103	0.02059	0.94672	0.01809	0.01809	0.01809		1.12103	0.02593	0.95513	0.02261	0.02231	0.02282		1.12103	0.0324	0.95233	0.02548	0.02517	0.02559		1.12103
1.12202	0.0155	0.94912	0.02276	0.02227	0.02276		1.12202	0.00789	0.94993	0.01285	0.01234	0.01285		1.12202	0.01358	0.94752	0.01502	0.01488	0.01502		1.12202	0.01412	0.94352	0.0135	0.0135	0.0135		1.12202	0.02008	0.94712	0.01809	0.01809	0.01809		1.12202	0.02591	0.95553	0.0227	0.02234	0.02293		1.12202	0.03244	0.95265	0.02554	0.02518	0.02566		1.12202
1.12301	0.01374	0.94953	0.02282	0.02227	0.02282		1.12301	0.00762	0.95033	0.01292	0.01234	0.01292		1.12301	0.01341	0.9477	0.01503	0.01488	0.01503		1.12301	0.01433	0.94374	0.0135	0.0135	0.0135		1.12301	0.01935	0.94752	0.01809	0.01809	0.01809		1.12301	0.02556	0.95562	0.02272	0.02234	0.02296		1.12301	0.03185	0.95273	0.02555	0.02518	0.02567		1.12301
1.12401	0.01477	0.94968	0.02285	0.02227	0.02285		1.12401	0.00716	0.95067	0.01298	0.01234	0.01298		1.12401	0.01272	0.94792	0.01504	0.01488	0.01504		1.12401	0.01429	0.94392	0.0135	0.0135	0.0135		1.12401	0.01903	0.9477	0.01809	0.01809	0.01809		1.12401	0.02603	0.95593	0.02279	0.02237	0.02306		1.12401	0.03122	0.95313	0.02563	0.0252	0.02577		1.12401
1.125	0.01591	0.94993	0.0229	0.02227	0.0229		1.125	0.00722	0.95073	0.01299	0.01234	0.01299		1.125	0.01242	0.94832	0.01506	0.01488	0.01506		1.125	0.01451	0.94432	0.01351	0.0135	0.01351		1.125	0.01933	0.94792	0.01809	0.01809	0.01809		1.125	0.02647	0.95633	0.0229	0.0224	0.02321		1.125	0.03158	0.95353	0.02572	0.02522	0.02588		1.125
1.12599	0.01632	0.95033	0.02298	0.02227	0.02298		1.12599	0.00776	0.95113	0.01308	0.01234	0.01308		1.12599	0.01177	0.94869	0.01509	0.01488	0.01509		1.12599	0.01418	0.94472	0.01351	0.0135	0.01351		1.12599	0.01974	0.94832	0.01809	0.01809	0.01809		1.12599	0.02559	0.95661	0.02299	0.02243	0.02332		1.12599	0.03185	0.95364	0.02575	0.02523	0.02592		1.12599
1.12698	0.01653	0.95067	0.02306	0.02227	0.02306		1.12698	0.00909	0.95153	0.01317	0.01234	0.01317		1.12698	0.01249	0.94872	0.01509	0.01488	0.01509		1.12698	0.01451	0.94473	0.01351	0.0135	0.01351		1.12698	0.0199	0.94869	0.01809	0.01809	0.01809		1.12698	0.02533	0.95674	0.02303	0.02244	0.02337		1.12698	0.03258	0.95393	0.02583	0.02524	0.02601		1.12698
1.12797	0.01483	0.95073	0.02308	0.02227	0.02308		1.12797	0.00678	0.95166	0.0132	0.01234	0.0132		1.12797	0.0123	0.94912	0.01512	0.01488	0.01512		1.12797	0.01393	0.94512	0.01351	0.0135	0.01351		1.12797	0.01908	0.94872	0.01809	0.01809	0.01809		1.12797	0.02476	0.95714	0.02318	0.02249	0.02356		1.12797	0.03117	0.95433	0.02595	0.02527	0.02615		1.12797
1.12896	0.01489	0.95113	0.02318	0.02227	0.02318		1.12896	0.0062	0.95193	0.01327	0.01234	0.01327		1.12896	0.01219	0.94953	0.01515	0.01488	0.01515		1.12896	0.01346	0.94552	0.01351	0.0135	0.01351		1.12896	0.01924	0.94912	0.01809	0.01809	0.01809		1.12896	0.02467	0.95754	0.02334	0.02254	0.02378		1.12896	0.03131	0.95463	0.02605	0.02529	0.02627		1.12896
1.12995	0.0161	0.95153	0.0233	0.02227	0.0233		1.12995	0.00582	0.95233	0.01339	0.01234	0.01339		1.12995	0.0126	0.94968	0.01516	0.01488	0.01516		1.12995	0.0136	0.94572	0.01351	0.0135	0.01351		1.12995	0.01942	0.94953	0.01809	0.01809	0.01809		1.12995	0.02503	0.9576	0.02337	0.02255	0.02382		1.12995	0.03143	0.95473	0.02608	0.0253	0.02632		1.12995
1.13094	0.01709	0.95166	0.02335	0.02227	0.02335		1.13094	0.0076	0.95265	0.01349	0.01234	0.01349		1.13094	0.01257	0.94993	0.01518	0.01488	0.01518		1.13094	0.01379	0.94592	0.01351	0.0135	0.01351		1.13094	0.02009	0.94968	0.01809	0.01809	0.01809		1.13094	0.02415	0.95794	0.02353	0.0226	0.02403		1.13094	0.03193	0.95513	0.02624	0.02533	0.0265		1.13094
1.13193	0.01712	0.95193	0.02344	0.02227	0.02344		1.13193	0.00822	0.95273	0.01352	0.01234	0.01352		1.13193	0.0132	0.95033	0.01522	0.01488	0.01522		1.13193	0.01399	0.94632	0.01351	0.0135	0.01351		1.13193	0.01989	0.94993	0.01809	0.01809	0.01809		1.13193	0.02533	0.95834	0.02375	0.02266	0.0243		1.13193	0.03183	0.95553	0.02641	0.02537	0.02672		1.13193
1.13292	0.01407	0.95233	0.02359	0.02227	0.02359		1.13292	0.00726	0.95313	0.01366	0.01234	0.01366		1.13292	0.01253	0.95067	0.01526	0.01488	0.01526		1.13292	0.01367	0.94671	0.01352	0.0135	0.01352		1.13292	0.01924	0.95033	0.01809	0.01809	0.0181		1.13292	0.025	0.9586	0.0239	0.0227	0.0245		1.13292	0.03137	0.95562	0.02645	0.02537	0.02677		1.13292
1.13391	0.01283	0.95265	0.02372	0.02227	0.02372		1.13391	0.00777	0.95353	0.01382	0.01234	0.01382		1.13391	0.0134	0.95073	0.01527	0.01488	0.01527		1.13391	0.01406	0.94672	0.01352	0.0135	0.01352		1.13391	0.01896	0.95067	0.0181	0.01809	0.0181		1.13391	0.02646	0.95874	0.02399	0.02273	0.02462		1.13391	0.0311	0.95593	0.02661	0.02541	0.02695		1.13391
1.1349	0.01242	0.95273	0.02375	0.02227	0.02375		1.1349	0.00728	0.95364	0.01387	0.01234	0.01387		1.1349	0.01291	0.95113	0.01532	0.01488	0.01532		1.1349	0.01412	0.94712	0.01352	0.0135	0.01352		1.1349	0.01874	0.95073	0.0181	0.01809	0.0181		1.1349	0.02565	0.95914	0.02427	0.02281	0.02497		1.1349	0.03093	0.95633	0.02684	0.02545	0.02723		1.1349
1.13589	0.01573	0.95313	0.02394	0.02227	0.02394		1.13589	0.00724	0.95393	0.014	0.01234	0.014		1.13589	0.01264	0.95153	0.01537	0.01488	0.01537		1.13589	0.01417	0.94752	0.01352	0.0135	0.01352		1.13589	0.01879	0.95113	0.0181	0.01809	0.0181		1.13589	0.02525	0.95954	0.02458	0.02289	0.02537		1.13589	0.03059	0.95661	0.02701	0.02549	0.02744		1.13589
1.13688	0.01841	0.95353	0.02415	0.02227	0.02415		1.13688	0.00606	0.95433	0.0142	0.01234	0.0142		1.13688	0.01196	0.95166	0.01539	0.01488	0.01539		1.13688	0.01366	0.9477	0.01353	0.0135	0.01353		1.13688	0.01901	0.95153	0.0181	0.01809	0.0181		1.13688	0.02427	0.95959	0.02462	0.0229	0.02542		1.13688	0.03113	0.95674	0.02709	0.0255	0.02753		1.13688
1.13787	0.01848	0.95364	0.02421	0.02227	0.02421		1.13787	0.00546	0.95463	0.01436	0.01234	0.01436		1.13787	0.01245	0.95193	0.01543	0.01488	0.01543		1.13787	0.01335	0.94792	0.01353	0.0135	0.01353		1.13787	0.01955	0.95166	0.0181	0.01809	0.0181		1.13787	0.02463	0.95994	0.02493	0.02299	0.02582		1.13787	0.03126	0.95714	0.02738	0.02556	0.02788		1.13787
1.13886	0.01784	0.95393	0.02438	0.02227	0.02438		1.13886	0.00565	0.95473	0.01441	0.01234	0.01441		1.13886	0.01334	0.95233	0.0155	0.01488	0.0155		1.13886	0.01371	0.94832	0.01353	0.0135	0.01353		1.13886	0.0203	0.95193	0.01811	0.01809	0.01811		1.13886	0.02535	0.96034	0.02533	0.0231	0.02632		1.13886	0.03156	0.95754	0.0277	0.02563	0.02826		1.13886
1.13985	0.01667	0.95433	0.02463	0.02227	0.02463		1.13985	0.00649	0.95513	0.01465	0.01234	0.01465		1.13985	0.01337	0.95265	0.01556	0.01488	0.01556		1.13985	0.01419	0.94869	0.01354	0.0135	0.01354		1.13985	0.02	0.95233	0.01811	0.01809	0.01811		1.13985	0.02532	0.96058	0.02558	0.02317	0.02665		1.13985	0.03149	0.9576	0.02776	0.02564	0.02833		1.13985
1.14084	0.01825	0.95463	0.02484	0.02227	0.02484		1.14084	0.00731	0.95553	0.01492	0.01234	0.01492		1.14084	0.01361	0.95273	0.01558	0.01488	0.01558		1.14084	0.01446	0.94872	0.01354	0.0135	0.01354		1.14084	0.01999	0.95265	0.01811	0.01809	0.01812		1.14084	0.02651	0.96074	0.02577	0.02322	0.02689		1.14084	0.03249	0.95794	0.02806	0.0257	0.0287		1.14084
1.14183	0.01833	0.95473	0.02492	0.02227	0.02492		1.14183	0.00756	0.95562	0.01498	0.01234	0.01498		1.14183	0.01284	0.95313	0.01566	0.01488	0.01566		1.14183	0.01422	0.94912	0.01355	0.0135	0.01355		1.14183	0.01952	0.95273	0.01812	0.01809	0.01812		1.14183	0.02686	0.96114	0.02627	0.02335	0.02752		1.14183	0.03303	0.95834	0.02847	0.02578	0.02918		1.14183
1.14282	0.01798	0.95513	0.02523	0.02227	0.02523		1.14282	0.00784	0.95593	0.01521	0.01234	0.01521		1.14282	0.01256	0.95353	0.01576	0.01488	0.01576		1.14282	0.01412	0.94953	0.01355	0.0135	0.01355		1.14282	0.01966	0.95313	0.01812	0.01809	0.01812		1.14282	0.02695	0.96154	0.02682	0.0235	0.02823		1.14282	0.03281	0.9586	0.02875	0.02584	0.02953		1.14282
1.14382	0.01975	0.95553	0.02558	0.02227	0.02558		1.14382	0.00743	0.95633	0.01554	0.01234	0.01554		1.14382	0.01223	0.95364	0.01579	0.01488	0.01579		1.14382	0.0141	0.94968	0.01356	0.0135	0.01356		1.14382	0.01978	0.95353	0.01813	0.01809	0.01813		1.14382	0.02574	0.96157	0.02686	0.02351	0.02827		1.14382	0.03253	0.95874	0.02892	0.02587	0.02973		1.14382
1.14481	0.02094	0.95562	0.02566	0.02227	0.02566		1.14481	0.00711	0.95661	0.01578	0.01234	0.01578		1.14481	0.01283	0.95393	0.01586	0.01488	0.01586		1.14481	0.01474	0.94993	0.01356	0.0135	0.01356		1.14481	0.02014	0.95364	0.01813	0.01809	0.01813		1.14481	0.02504	0.96194	0.02744	0.02367	0.02901		1.14481	0.03302	0.95914	0.02942	0.02597	0.03034		1.14481
1.1458	0.02152	0.95593	0.02596	0.02227	0.02596		1.1458	0.0069	0.95674	0.01589	0.01234	0.01589		1.1458	0.01282	0.95433	0.01598	0.01488	0.01598		1.1458	0.0153	0.95033	0.01357	0.0135	0.01357		1.1458	0.02019	0.95393	0.01814	0.01809	0.01814		1.1458	0.02526	0.96234	0.02814	0.02385	0.02989		1.1458	0.03296	0.95954	0.02999	0.02609	0.03101		1.1458
1.14679	0.01772	0.95633	0.02638	0.02227	0.02638		1.14679	0.00745	0.95714	0.01628	0.01234	0.01628		1.14679	0.01313	0.95463	0.01608	0.01488	0.01608		1.14679	0.01501	0.95067	0.01358	0.0135	0.01358		1.14679	0.02014	0.95433	0.01815	0.01809	0.01815		1.14679	0.02576	0.96256	0.02854	0.02396	0.03039		1.14679	0.0327	0.95959	0.03006	0.0261	0.0311		1.14679
1.14778	0.01652	0.95661	0.02671	0.02227	0.02671		1.14778	0.00701	0.95754	0.01671	0.01234	0.01671		1.14778	0.01315	0.95473	0.01611	0.01488	0.01611		1.14778	0.01455	0.95073	0.01358	0.0135	0.01358		1.14778	0.02001	0.95463	0.01816	0.01809	0.01816		1.14778	0.02633	0.96274	0.02891	0.02405	0.03086		1.14778	0.03244	0.95994	0.03061	0.02621	0.03176		1.14778
1.14877	0.01563	0.95674	0.02685	0.02227	0.02685		1.14877	0.00628	0.9576	0.01679	0.01234	0.01679		1.14877	0.01284	0.95513	0.01626	0.01488	0.01626		1.14877	0.01411	0.95113	0.0136	0.0135	0.0136		1.14877	0.0199	0.95473	0.01816	0.01809	0.01816		1.14877	0.02584	0.96314	0.02976	0.02428	0.03193		1.14877	0.03266	0.96034	0.03131	0.02635	0.0326		1.14877
1.14976	0.01448	0.95714	0.02737	0.02227	0.02737		1.14976	0.0058	0.95794	0.01718	0.01234	0.01718		1.14976	0.01221	0.95553	0.01641	0.01488	0.01641		1.14976	0.01413	0.95153	0.01361	0.0135	0.01361		1.14976	0.01924	0.95513	0.01818	0.01809	0.01818		1.14976	0.02561	0.96354	0.0307	0.02452	0.03312		1.14976	0.03322	0.96058	0.03175	0.02644	0.03313		1.14976
1.15075	0.01403	0.95754	0.02793	0.02227	0.02793		1.15075	0.00487	0.95834	0.0177	0.01234	0.0177		1.15075	0.01137	0.95562	0.01645	0.01488	0.01645		1.15075	0.01345	0.95166	0.01362	0.0135	0.01362		1.15075	0.01863	0.95553	0.01819	0.01809	0.0182		1.15075	0.02486	0.96355	0.03071	0.02452	0.03313		1.15075	0.0326	0.96074	0.03208	0.02651	0.03352		1.15075
1.15174	0.01403	0.9576	0.02803	0.02227	0.02803		1.15174	0.00451	0.9586	0.01805	0.01234	0.01805		1.15174	0.01194	0.95593	0.01659	0.01488	0.01659		1.15174	0.01364	0.95193	0.01363	0.0135	0.01363		1.15174	0.01879	0.95562	0.0182	0.01809	0.0182		1.15174	0.02494	0.96395	0.03175	0.02479	0.03444		1.15174	0.03262	0.96114	0.03293	0.02668	0.03455		1.15174
1.15273	0.0149	0.95794	0.02855	0.02227	0.02855		1.15273	0.00555	0.95874	0.01826	0.01234	0.01826		1.15273	0.01188	0.95633	0.01678	0.01488	0.01678		1.15273	0.01388	0.95233	0.01365	0.0135	0.01365		1.15273	0.01956	0.95593	0.01821	0.01809	0.01822		1.15273	0.02459	0.96435	0.0329	0.02509	0.03589		1.15273	0.0324	0.96154	0.03386	0.02687	0.03568		1.15273
1.15372	0.01594	0.95834	0.02923	0.02227	0.02923		1.15372	0.00574	0.95914	0.01887	0.01234	0.01888		1.15372	0.01194	0.95661	0.01693	0.01488	0.01693		1.15372	0.01422	0.95265	0.01367	0.0135	0.01367		1.15372	0.01957	0.95633	0.01824	0.01809	0.01824		1.15372	0.02494	0.96454	0.03349	0.02525	0.03664		1.15372	0.03267	0.96157	0.03393	0.02689	0.03575		1.15372
1.15471	0.01599	0.9586	0.0297	0.02227	0.0297		1.15471	0.00506	0.95954	0.01955	0.01234	0.01955		1.15471	0.01189	0.95674	0.017	0.01488	0.017		1.15471	0.01428	0.95273	0.01367	0.0135	0.01367		1.15471	0.01967	0.95661	0.01826	0.01809	0.01826		1.15471	0.02573	0.96475	0.03416	0.02542	0.03748		1.15471	0.03296	0.96194	0.0349	0.02709	0.03692		1.15471
1.1557	0.01651	0.95874	0.02998	0.02227	0.02998		1.1557	0.00452	0.95959	0.01963	0.01234	0.01963		1.1557	0.01198	0.95714	0.01723	0.01488	0.01723		1.1557	0.01419	0.95313	0.0137	0.0135	0.0137		1.1557	0.01975	0.95674	0.01827	0.01809	0.01827		1.1557	0.02604	0.96515	0.03555	0.02579	0.03924		1.1557	0.03231	0.96234	0.03603	0.02732	0.03829		1.1557
1.15669	0.0179	0.95914	0.03079	0.02227	0.03079		1.15669	0.00586	0.95994	0.02028	0.01234	0.02028		1.15669	0.01283	0.95754	0.01749	0.01488	0.01749		1.15669	0.01415	0.95353	0.01373	0.0135	0.01373		1.15669	0.02027	0.95714	0.0183	0.01809	0.0183		1.15669	0.02655	0.96553	0.037	0.02616	0.04106		1.15669	0.03267	0.96256	0.03668	0.02746	0.03907		1.15669
1.15768	0.01725	0.95954	0.03168	0.02227	0.03168		1.15768	0.00659	0.96034	0.02107	0.01235	0.02108		1.15768	0.01305	0.9576	0.01754	0.01488	0.01754		1.15768	0.01368	0.95364	0.01373	0.0135	0.01373		1.15768	0.01991	0.95754	0.01834	0.01809	0.01834		1.15768	0.02573	0.96555	0.03707	0.02618	0.04116		1.15768	0.03284	0.96274	0.03727	0.02758	0.03979		1.15768
1.15867	0.01718	0.95959	0.03179	0.02227	0.03179		1.15867	0.0064	0.96058	0.02158	0.01235	0.02158		1.15867	0.01292	0.95794	0.01778	0.01488	0.01778		1.15867	0.01423	0.95393	0.01376	0.0135	0.01376		1.15867	0.01965	0.9576	0.01834	0.01809	0.01835		1.15867	0.02575	0.96595	0.03874	0.02662	0.04326		1.15867	0.03345	0.96314	0.03863	0.02787	0.04144		1.15867
1.15966	0.01647	0.95994	0.03265	0.02227	0.03265		1.15966	0.00669	0.96074	0.02194	0.01235	0.02194		1.15966	0.01276	0.95834	0.01809	0.01488	0.01809		1.15966	0.01463	0.95433	0.0138	0.0135	0.0138		1.15966	0.01969	0.95794	0.01838	0.01809	0.01839		1.15966	0.02556	0.96635	0.04055	0.0271	0.04555		1.15966	0.0327	0.96354	0.04011	0.02819	0.04324		1.15966
1.16065	0.01826	0.96034	0.03371	0.02227	0.03371		1.16065	0.00754	0.96114	0.02288	0.01235	0.02289		1.16065	0.01285	0.9586	0.01831	0.01488	0.01831		1.16065	0.01492	0.95463	0.01383	0.0135	0.01383		1.16065	0.01997	0.95834	0.01843	0.01809	0.01844		1.16065	0.0257	0.96652	0.04138	0.02732	0.04659		1.16065	0.03227	0.96355	0.04012	0.02819	0.04325		1.16065
1.16164	0.01856	0.96058	0.03438	0.02227	0.03438		1.16164	0.00653	0.96154	0.0239	0.01235	0.02391		1.16164	0.01281	0.95874	0.01843	0.01488	0.01843		1.16164	0.01483	0.95473	0.01384	0.0135	0.01384		1.16164	0.02049	0.9586	0.01847	0.01809	0.01848		1.16164	0.02561	0.96675	0.04253	0.02762	0.04805		1.16164	0.0328	0.96395	0.04172	0.02854	0.0452		1.16164
1.16263	0.01959	0.96074	0.03486	0.02227	0.03486		1.16263	0.00663	0.96157	0.02397	0.01235	0.02397		1.16263	0.01308	0.95914	0.01881	0.01488	0.01881		1.16263	0.01469	0.95513	0.01388	0.0135	0.01388		1.16263	0.02065	0.95874	0.01849	0.01809	0.0185		1.16263	0.02635	0.96715	0.04468	0.0282	0.05078		1.16263	0.03392	0.96435	0.04348	0.02892	0.04734		1.16263
1.16362	0.01937	0.96114	0.03611	0.02227	0.03611		1.16362	0.00644	0.96194	0.02501	0.01235	0.02501		1.16362	0.01234	0.95954	0.01922	0.01488	0.01922		1.16362	0.01496	0.95553	0.01394	0.0135	0.01394		1.16362	0.02013	0.95914	0.01856	0.01809	0.01857		1.16362	0.02675	0.96751	0.04676	0.02876	0.05342		1.16362	0.03423	0.96454	0.04437	0.02912	0.04843		1.16362
1.16462	0.01835	0.96154	0.03747	0.02227	0.03747		1.16462	0.00609	0.96234	0.0262	0.01235	0.02621		1.16462	0.01133	0.95959	0.01927	0.01488	0.01927		1.16462	0.01462	0.95562	0.01395	0.0135	0.01395		1.16462	0.01967	0.95954	0.01865	0.0181	0.01866		1.16462	0.02624	0.96755	0.04701	0.02882	0.05373		1.16462	0.03372	0.96475	0.04538	0.02935	0.04967		1.16462
1.16561	0.01828	0.96157	0.03755	0.02227	0.03756		1.16561	0.0048	0.96256	0.02688	0.01235	0.02689		1.16561	0.01058	0.95994	0.01967	0.01488	0.01967		1.16561	0.01469	0.95593	0.014	0.0135	0.014		1.16561	0.01991	0.95959	0.01866	0.0181	0.01867		1.16561	0.0259	0.96795	0.04953	0.02951	0.05693		1.16561	0.03373	0.96515	0.04744	0.02981	0.05219		1.16561
1.1666	0.01607	0.96194	0.03894	0.02227	0.03894		1.1666	0.00367	0.96274	0.02749	0.01235	0.0275		1.1666	0.01023	0.96034	0.02015	0.01488	0.02016		1.1666	0.014	0.95633	0.01407	0.0135	0.01407		1.1666	0.01935	0.95994	0.01874	0.0181	0.01875		1.1666	0.0252	0.96835	0.05224	0.03025	0.0604		1.1666	0.033	0.96553	0.04956	0.0303	0.05479		1.1666
1.16759	0.01702	0.96234	0.04053	0.02227	0.04053		1.16759	0.00491	0.96314	0.02889	0.01235	0.0289		1.16759	0.01073	0.96058	0.02046	0.01488	0.02046		1.16759	0.01398	0.95661	0.01412	0.0135	0.01412		1.16759	0.01921	0.96034	0.01885	0.0181	0.01886		1.16759	0.02581	0.9685	0.05331	0.03055	0.06175		1.16759	0.03305	0.96555	0.04966	0.03033	0.05493		1.16759
1.16858	0.01684	0.96256	0.04143	0.02228	0.04144		1.16858	0.00634	0.96354	0.03039	0.01235	0.0304		1.16858	0.01111	0.96074	0.02069	0.01488	0.02069		1.16858	0.01381	0.95674	0.01414	0.0135	0.01414		1.16858	0.01921	0.96058	0.01892	0.0181	0.01893		1.16858	0.0254	0.96875	0.05517	0.03106	0.06414		1.16858	0.03294	0.96595	0.05206	0.03089	0.05789		1.16858
1.16957	0.01992	0.96274	0.04225	0.02228	0.04226		1.16957	0.00695	0.96355	0.0304	0.01235	0.03041		1.16957	0.01293	0.96114	0.02127	0.01488	0.02127		1.16957	0.01437	0.95714	0.01423	0.0135	0.01423		1.16957	0.02003	0.96074	0.01897	0.0181	0.01899		1.16957	0.02606	0.96915	0.05832	0.03195	0.06817		1.16957	0.03413	0.96635	0.05464	0.0315	0.06108		1.16957
1.17056	0.01839	0.96314	0.0441	0.02228	0.04411		1.17056	0.00622	0.96395	0.032	0.01236	0.03202		1.17056	0.01351	0.96154	0.0219	0.01488	0.0219		1.17056	0.01473	0.95754	0.01432	0.0135	0.01432		1.17056	0.02008	0.96114	0.01911	0.01811	0.01913		1.17056	0.0256	0.96949	0.06115	0.03275	0.0718		1.17056	0.03385	0.96652	0.05579	0.03178	0.06251		1.17056
1.17155	0.01713	0.96354	0.0461	0.02228	0.04612		1.17155	0.00588	0.96435	0.03374	0.01236	0.03376		1.17155	0.01302	0.96157	0.02194	0.01488	0.02194		1.17155	0.01456	0.9576	0.01434	0.0135	0.01434		1.17155	0.01976	0.96154	0.01927	0.01811	0.0193		1.17155	0.02548	0.96955	0.06169	0.03291	0.0725		1.17155	0.03327	0.96675	0.05741	0.03217	0.06452		1.17155
1.17254	0.01721	0.96355	0.04612	0.02228	0.04613		1.17254	0.00565	0.96454	0.03462	0.01236	0.03464		1.17254	0.01253	0.96194	0.02258	0.01489	0.02259		1.17254	0.01428	0.95794	0.01443	0.0135	0.01443		1.17254	0.01995	0.96157	0.01928	0.01811	0.01931		1.17254	0.02503	0.96995	0.0653	0.03395	0.07715		1.17254	0.03239	0.96715	0.06037	0.03291	0.06822		1.17254
1.17353	0.01889	0.96395	0.04826	0.02228	0.04827		1.17353	0.00557	0.96475	0.03561	0.01236	0.03563		1.17353	0.01198	0.96234	0.02332	0.01489	0.02333		1.17353	0.01412	0.95834	0.01455	0.0135	0.01455		1.17353	0.01987	0.96194	0.01946	0.01811	0.01949		1.17353	0.02556	0.97035	0.06915	0.03508	0.08214		1.17353	0.03299	0.96751	0.06321	0.03362	0.07177		1.17353
1.17452	0.02006	0.96435	0.05057	0.02228	0.05059		1.17452	0.00601	0.96515	0.03761	0.01237	0.03764		1.17452	0.01246	0.96256	0.02375	0.01489	0.02375		1.17452	0.01407	0.9586	0.01463	0.0135	0.01463		1.17452	0.01972	0.96234	0.01967	0.01812	0.0197		1.17452	0.0261	0.97048	0.07043	0.03546	0.08379		1.17452	0.03354	0.96755	0.06354	0.03371	0.07218		1.17452
1.17551	0.02002	0.96454	0.05174	0.02229	0.05176		1.17551	0.00685	0.96553	0.03965	0.01237	0.03968		1.17551	0.01248	0.96274	0.02413	0.01489	0.02413		1.17551	0.01417	0.95874	0.01468	0.0135	0.01468		1.17551	0.01982	0.96256	0.0198	0.01812	0.01983		1.17551	0.0266	0.97075	0.07326	0.03631	0.08746		1.17551	0.03427	0.96795	0.06691	0.03458	0.07643		1.17551
1.1765	0.02078	0.96475	0.05306	0.02229	0.05308		1.1765	0.00684	0.96555	0.03975	0.01237	0.03978		1.1765	0.0136	0.96314	0.025	0.01489	0.02501		1.1765	0.01443	0.95914	0.01483	0.0135	0.01483		1.1765	0.02028	0.96274	0.01991	0.01812	0.01995		1.1765	0.02655	0.97116	0.07762	0.03763	0.09315		1.1765	0.03418	0.96835	0.0705	0.03553	0.08098		1.1765
1.17749	0.01795	0.96515	0.05572	0.02229	0.05574		1.17749	0.00609	0.96595	0.04205	0.01238	0.04208		1.17749	0.01348	0.96354	0.02594	0.01489	0.02595		1.17749	0.01455	0.95954	0.015	0.0135	0.015		1.17749	0.02005	0.96314	0.02019	0.01813	0.02023		1.17749	0.02558	0.97147	0.08125	0.03876	0.0979		1.17749	0.0345	0.9685	0.07189	0.03591	0.08274		1.17749
1.17848	0.01377	0.96553	0.05844	0.02229	0.05846		1.17848	0.00494	0.96635	0.0445	0.01238	0.04454		1.17848	0.01258	0.96355	0.02595	0.01489	0.02596		1.17848	0.01424	0.95959	0.01502	0.0135	0.01502		1.17848	0.01974	0.96354	0.0205	0.01814	0.02055		1.17848	0.02501	0.97156	0.08224	0.03907	0.09921		1.17848	0.03376	0.96875	0.07432	0.03657	0.08582		1.17848
1.17947	0.01181	0.96555	0.05857	0.02229	0.0586		1.17947	0.00466	0.96652	0.04559	0.01238	0.04563		1.17947	0.01189	0.96395	0.02696	0.01489	0.02697		1.17947	0.01405	0.95994	0.01518	0.0135	0.01518		1.17947	0.02013	0.96355	0.0205	0.01814	0.02055		1.17947	0.02588	0.97196	0.08713	0.04061	0.10565		1.17947	0.03304	0.96915	0.07835	0.03769	0.09099		1.17947
1.18046	0.01374	0.96595	0.06162	0.0223	0.06166		1.18046	0.0045	0.96675	0.04711	0.01239	0.04716		1.18046	0.01186	0.96435	0.02806	0.01489	0.02807		1.18046	0.0145	0.96034	0.01539	0.0135	0.01539		1.18046	0.02089	0.96395	0.02085	0.01815	0.02091		1.18046	0.02702	0.97236	0.09229	0.04228	0.11247		1.18046	0.0326	0.96949	0.08194	0.03872	0.09559		1.18046
1.18145	0.017	0.96635	0.06488	0.0223	0.06492		1.18145	0.00584	0.96715	0.0499	0.0124	0.04995		1.18145	0.01194	0.96454	0.02861	0.01489	0.02862		1.18145	0.01467	0.96058	0.01552	0.0135	0.01552		1.18145	0.02131	0.96435	0.02125	0.01816	0.02132		1.18145	0.02756	0.97246	0.09369	0.04274	0.11433		1.18145	0.03279	0.96955	0.08262	0.03891	0.09647		1.18145
1.18244	0.02084	0.96652	0.06633	0.02231	0.06637		1.18244	0.00701	0.96751	0.05255	0.0124	0.05261		1.18244	0.01296	0.96475	0.02924	0.01489	0.02925		1.18244	0.01516	0.96074	0.01562	0.0135	0.01562		1.18244	0.02081	0.96454	0.02145	0.01817	0.02153		1.18244	0.02784	0.97276	0.09772	0.04408	0.11971		1.18244	0.03481	0.96995	0.08711	0.04024	0.10229		1.18244
1.18343	0.02238	0.96675	0.06835	0.02231	0.0684		1.18343	0.0076	0.96755	0.05286	0.01241	0.05292		1.18343	0.01424	0.96515	0.03051	0.01489	0.03052		1.18343	0.01512	0.96114	0.01587	0.0135	0.01587		1.18343	0.02122	0.96475	0.02169	0.01817	0.02178		1.18343	0.02812	0.97316	0.10343	0.04602	0.12735		1.18343	0.03585	0.97035	0.09184	0.04167	0.10846		1.18343
1.18442	0.02226	0.96715	0.07205	0.02232	0.0721		1.18442	0.00794	0.96795	0.05601	0.01242	0.05608		1.18442	0.01438	0.96553	0.03181	0.0149	0.03182		1.18442	0.01525	0.96154	0.01615	0.0135	0.01615		1.18442	0.02143	0.96515	0.0222	0.01819	0.0223		1.18442	0.028	0.97345	0.1078	0.04754	0.13323		1.18442	0.03569	0.97048	0.09339	0.04215	0.11048		1.18442
1.18542	0.01983	0.96751	0.07557	0.02233	0.07563		1.18542	0.0076	0.96835	0.05935	0.01243	0.05944		1.18542	0.01375	0.96555	0.03188	0.0149	0.03189		1.18542	0.01479	0.96157	0.01617	0.0135	0.01617		1.18542	0.02081	0.96553	0.02274	0.0182	0.02285		1.18542	0.02713	0.97356	0.1094	0.0481	0.13541		1.18542	0.0348	0.97075	0.0968	0.04323	0.11497		1.18542
1.18641	0.01809	0.96755	0.07598	0.02233	0.07604		1.18641	0.00772	0.9685	0.06064	0.01243	0.06074		1.18641	0.01318	0.96595	0.03334	0.0149	0.03336		1.18641	0.01433	0.96194	0.01646	0.0135	0.01646		1.18641	0.01993	0.96555	0.02276	0.0182	0.02288		1.18641	0.02699	0.97396	0.11565	0.05034	0.14389		1.18641	0.03447	0.97116	0.102	0.0449	0.12184		1.18641
1.1874	0.01654	0.96795	0.08016	0.02234	0.08023		1.1874	0.00716	0.96875	0.0629	0.01244	0.063		1.1874	0.01307	0.96635	0.03491	0.0149	0.03494		1.1874	0.01413	0.96234	0.0168	0.0135	0.0168		1.1874	0.01926	0.96595	0.0234	0.01822	0.02354		1.1874	0.02734	0.97436	0.12216	0.05274	0.1528		1.1874	0.03509	0.97147	0.10626	0.04632	0.12752		1.1874
1.18839	0.01684	0.96835	0.08458	0.02235	0.08466		1.18839	0.00606	0.96915	0.06665	0.01246	0.06676		1.18839	0.01307	0.96652	0.03562	0.01491	0.03564		1.18839	0.01398	0.96256	0.01699	0.0135	0.01699		1.18839	0.01965	0.96635	0.02411	0.01824	0.02427		1.18839	0.02737	0.97444	0.12355	0.05326	0.15471		1.18839	0.03562	0.97156	0.10742	0.04672	0.12907		1.18839
1.18938	0.01775	0.9685	0.08629	0.02235	0.08638		1.18938	0.00554	0.96949	0.06998	0.01248	0.07011		1.18938	0.01264	0.96675	0.0366	0.01491	0.03662		1.18938	0.01426	0.96274	0.01717	0.0135	0.01717		1.18938	0.01973	0.96652	0.02443	0.01825	0.0246		1.18938	0.02773	0.97476	0.12893	0.05532	0.16214		1.18938	0.03575	0.97196	0.11307	0.04867	0.13667		1.18938
1.19037	0.01857	0.96875	0.08927	0.02236	0.08936		1.19037	0.00523	0.96955	0.07061	0.01248	0.07075		1.19037	0.01296	0.96715	0.0384	0.01491	0.03843		1.19037	0.01444	0.96314	0.01758	0.0135	0.01759		1.19037	0.02017	0.96675	0.0249	0.01827	0.02508		1.19037	0.02821	0.97516	0.13595	0.05807	0.17192		1.19037	0.03511	0.97236	0.11893	0.05077	0.14465		1.19037
1.19136	0.01599	0.96915	0.09422	0.02238	0.09433		1.19136	0.00459	0.96995	0.0748	0.0125	0.07496		1.19136	0.01181	0.96751	0.04012	0.01492	0.04016		1.19136	0.0138	0.96354	0.01804	0.0135	0.01804		1.19136	0.0197	0.96715	0.02578	0.0183	0.026		1.19136	0.02701	0.97543	0.14087	0.06006	0.17882		1.19136	0.03387	0.97246	0.12051	0.05135	0.1468		1.19136
1.19235	0.01456	0.96949	0.09862	0.02239	0.09874		1.19235	0.00415	0.97035	0.07921	0.01253	0.0794		1.19235	0.0116	0.96755	0.04032	0.01492	0.04036		1.19235	0.01364	0.96355	0.01804	0.0135	0.01804		1.19235	0.01952	0.96751	0.02666	0.01833	0.0269		1.19235	0.02594	0.97556	0.14321	0.06102	0.18213		1.19235	0.03356	0.97276	0.12502	0.05304	0.15299		1.19235
1.19334	0.01542	0.96955	0.09945	0.0224	0.09958		1.19334	0.00463	0.97048	0.08066	0.01253	0.08085		1.19334	0.01195	0.96795	0.04238	0.01492	0.04242		1.19334	0.0136	0.96395	0.01854	0.0135	0.01854		1.19334	0.01967	0.96755	0.02676	0.01833	0.02701		1.19334	0.02605	0.97596	0.1507	0.06417	0.19277		1.19334	0.03457	0.97316	0.1313	0.05547	0.16171		1.19334
1.19433	0.01712	0.96995	0.10497	0.02242	0.10512		1.19433	0.0051	0.97075	0.08386	0.01255	0.08407		1.19433	0.01193	0.96835	0.04456	0.01493	0.04461		1.19433	0.01352	0.96435	0.01909	0.0135	0.01909		1.19433	0.01986	0.96795	0.02785	0.01837	0.02814		1.19433	0.02663	0.97636	0.15841	0.06753	0.20383		1.19433	0.03569	0.97345	0.13605	0.05737	0.16836		1.19433
1.19532	0.02121	0.97035	0.11077	0.02244	0.11095		1.19532	0.00634	0.97116	0.08875	0.01259	0.08899		1.19532	0.01204	0.9685	0.04541	0.01493	0.04546		1.19532	0.01451	0.96454	0.01937	0.0135	0.01937		1.19532	0.02086	0.96835	0.02905	0.01841	0.02938		1.19532	0.02816	0.97642	0.15961	0.06806	0.20557		1.19532	0.03771	0.97356	0.13778	0.05808	0.1708		1.19532
1.19631	0.02314	0.97048	0.11268	0.02245	0.11286		1.19631	0.00656	0.97147	0.09278	0.01262	0.09306		1.19631	0.01259	0.96875	0.04689	0.01494	0.04695		1.19631	0.01487	0.96475	0.01968	0.0135	0.01969		1.19631	0.0211	0.9685	0.02953	0.01843	0.02988		1.19631	0.02868	0.97676	0.16631	0.07111	0.21532		1.19631	0.0377	0.97396	0.14445	0.06088	0.18027		1.19631
1.1973	0.01988	0.97075	0.11688	0.02247	0.11708		1.1973	0.00533	0.97156	0.09388	0.01262	0.09416		1.1973	0.0125	0.96915	0.04937	0.01495	0.04944		1.1973	0.01467	0.96515	0.02034	0.0135	0.02034		1.1973	0.02048	0.96875	0.03039	0.01846	0.03076		1.1973	0.02806	0.97716	0.1744	0.07492	0.22722		1.1973	0.03621	0.97436	0.15128	0.06388	0.1901		1.1973
1.19829	0.0141	0.97116	0.12328	0.0225	0.12351		1.19829	0.00163	0.97196	0.09926	0.01267	0.09959		1.19829	0.0115	0.96949	0.05158	0.01496	0.05165		1.19829	0.01351	0.96553	0.02102	0.0135	0.02103		1.19829	0.01944	0.96915	0.03185	0.01852	0.03229		1.19829	0.02643	0.97741	0.17955	0.07743	0.23488		1.19829	0.03367	0.97444	0.15272	0.06453	0.19219		1.19829
1.19928	0.01235	0.97147	0.12856	0.02253	0.12882		1.19928	0.00116	0.97236	0.1049	0.01272	0.10527		1.19928	0.01093	0.96955	0.052	0.01496	0.05208		1.19928	0.01366	0.96555	0.02106	0.0135	0.02106		1.19928	0.01956	0.96949	0.03321	0.01858	0.0337		1.19928	0.02715	0.97756	0.18265	0.07897	0.23952		1.19928	0.03401	0.97476	0.15827	0.06709	0.20029		1.19928
1.20027	0.01182	0.97156	0.13	0.02253	0.13026		1.20027	0.0011	0.97246	0.10642	0.01273	0.10681		1.20027	0.01139	0.96995	0.05478	0.01498	0.05488		1.20027	0.01405	0.96595	0.02184	0.0135	0.02184		1.20027	0.02004	0.96955	0.03347	0.01859	0.03397		1.20027	0.02784	0.97796	0.19104	0.08328	0.25222		1.20027	0.03453	0.97516	0.16539	0.07052	0.21085		1.20027
		0.97196	0.13702	0.02258	0.13733				0.97276	0.11079	0.01277	0.11122				0.97035	0.05774	0.01499	0.05785				0.96635	0.02269	0.0135	0.02269				0.96995	0.03524	0.01866	0.03582				0.97837	0.19954	0.08785	0.26529				0.97543	0.17031	0.07298	0.21823
		0.97236	0.14437	0.02262	0.14472				0.97316	0.11695	0.01284	0.11744				0.97048	0.05871	0.015	0.05882				0.96652	0.02307	0.0135	0.02308				0.97035	0.03718	0.01875	0.03784				0.9784	0.20039	0.08832	0.26661				0.97556	0.17264	0.07418	0.22175
		0.97246	0.14635	0.02264	0.14671				0.97345	0.12164	0.01289	0.12218				0.97075	0.06086	0.01501	0.06099				0.96675	0.02361	0.01351	0.02362				0.97048	0.03784	0.01878	0.03853				0.97877	0.20814	0.0927	0.27874				0.97596	0.17998	0.07808	0.23299
		0.97276	0.15203	0.02268	0.15244				0.97356	0.12336	0.01291	0.12393				0.97116	0.06416	0.01503	0.06431				0.96715	0.02462	0.01351	0.02463				0.97075	0.03931	0.01884	0.04007				0.97917	0.2168	0.09783	0.29252				0.97636	0.1874	0.08223	0.24457
		0.97316	0.16001	0.02274	0.16048				0.97396	0.13004	0.01299	0.13069				0.97147	0.0669	0.01505	0.06706				0.96751	0.0256	0.01351	0.02561				0.97116	0.04163	0.01895	0.04249				0.9794	0.22176	0.10089	0.30056				0.97642	0.18854	0.08289	0.24637
		0.97345	0.16608	0.02279	0.1666				0.97436	0.13699	0.01309	0.13773				0.97156	0.06764	0.01505	0.06782				0.96755	0.02571	0.01351	0.02572				0.97147	0.0436	0.01905	0.04456				0.97957	0.22549	0.10325	0.30664				0.97676	0.19487	0.08665	0.25646
		0.97356	0.16831	0.02281	0.16885				0.97444	0.13847	0.01311	0.13923				0.97196	0.07131	0.01508	0.07151				0.96795	0.02689	0.01351	0.02691				0.97156	0.04415	0.01907	0.04514				0.97997	0.23418	0.10898	0.32106				0.97716	0.20236	0.09135	0.26865
		0.97396	0.17693	0.02289	0.17755				0.97476	0.1442	0.01319	0.14505				0.97236	0.07518	0.01511	0.07541				0.96835	0.02817	0.01351	0.02819				0.97196	0.04689	0.01921	0.04802				0.98037	0.24285	0.11503	0.33577				0.97741	0.20706	0.09444	0.27644
		0.97436	0.18587	0.02298	0.18658				0.97516	0.15168	0.01331	0.15265				0.97246	0.07622	0.01512	0.07647				0.9685	0.02867	0.01352	0.02869				0.97236	0.04987	0.01937	0.05116				0.98039	0.24323	0.11531	0.33644				0.97756	0.20987	0.09633	0.28114
		0.97444	0.18777	0.023	0.1885				0.97543	0.15692	0.0134	0.15798				0.97276	0.07924	0.01515	0.07951				0.96875	0.02955	0.01352	0.02957				0.97246	0.05069	0.01942	0.05202				0.98077	0.25145	0.1214	0.35075				0.97796	0.21734	0.10161	0.2939
		0.97476	0.19512	0.02308	0.19594				0.97556	0.15942	0.01345	0.16053				0.97316	0.0835	0.01519	0.08381				0.96915	0.03105	0.01352	0.03107				0.97276	0.05309	0.01955	0.05455				0.98117	0.25995	0.12811	0.36596				0.97837	0.22477	0.10721	0.30691
		0.97516	0.20469	0.02319	0.20562				0.97596	0.16742	0.0136	0.16868				0.97345	0.08677	0.01523	0.08711				0.96949	0.0324	0.01353	0.03242				0.97316	0.05656	0.01975	0.05823				0.98138	0.2643	0.13172	0.37392				0.9784	0.2255	0.10778	0.30821
		0.97543	0.21138	0.02328	0.21239				0.97636	0.17568	0.01377	0.17711				0.97356	0.08797	0.01524	0.08833				0.96955	0.03265	0.01353	0.03268				0.97345	0.05929	0.01991	0.06112				0.98157	0.26832	0.13517	0.38139				0.97877	0.23211	0.11312	0.32017
		0.97556	0.21456	0.02333	0.21562				0.97642	0.17697	0.0138	0.17842				0.97396	0.09265	0.0153	0.09307				0.96995	0.03438	0.01353	0.03442				0.97356	0.06031	0.01997	0.0622				0.98197	0.27653	0.14258	0.397				0.97917	0.23934	0.11936	0.33364
		0.97596	0.22473	0.02347	0.22593				0.97676	0.18419	0.01396	0.18581				0.97436	0.09755	0.01536	0.09803				0.97035	0.03624	0.01354	0.03628				0.97396	0.06434	0.02023	0.06648				0.98237	0.28445	0.15027	0.41262				0.9794	0.24341	0.12309	0.34144
		0.97636	0.23519	0.02364	0.23656				0.97716	0.19294	0.01418	0.19478				0.97444	0.09859	0.01537	0.09909				0.97048	0.03686	0.01354	0.0369				0.97436	0.06865	0.02051	0.07108				0.98237	0.28453	0.15035	0.41277				0.97957	0.24643	0.12595	0.34732
		0.97642	0.23682	0.02367	0.23822				0.97741	0.19854	0.01433	0.20053				0.97476	0.10266	0.01543	0.10321				0.97075	0.03824	0.01355	0.03829				0.97444	0.06959	0.02057	0.07208				0.98277	0.29229	0.15849	0.42868				0.97997	0.25335	0.13289	0.36118
		0.97676	0.24592	0.02383	0.24748				0.97756	0.20193	0.01442	0.20401				0.97516	0.10799	0.01551	0.10863				0.97116	0.04038	0.01355	0.04044				0.97476	0.07328	0.02082	0.07602				0.98317	0.29977	0.16701	0.44468				0.98037	0.26006	0.1402	0.3752
		0.97716	0.25693	0.02404	0.2587				0.97796	0.21115	0.0147	0.21351				0.97543	0.11175	0.01558	0.11244				0.97147	0.04218	0.01356	0.04224				0.97516	0.07821	0.02118	0.08131				0.98336	0.30313	0.17109	0.45212				0.98039	0.26035	0.14053	0.37583
		0.97741	0.26395	0.02418	0.26587				0.97837	0.2206	0.015	0.22325				0.97556	0.11355	0.01561	0.11427				0.97156	0.04267	0.01356	0.04274				0.97543	0.08176	0.02144	0.08511				0.98357	0.30695	0.17592	0.46077				0.98077	0.26654	0.14788	0.38936
		0.97756	0.26819	0.02427	0.2702				0.9784	0.22154	0.01503	0.22423				0.97596	0.11932	0.01572	0.12016				0.97196	0.04512	0.01358	0.0452				0.97556	0.08347	0.02157	0.08696				0.98397	0.31378	0.18522	0.4769				0.98117	0.27277	0.15594	0.40364
		0.97796	0.27969	0.02454	0.28196				0.97877	0.23025	0.01534	0.23325				0.97636	0.12532	0.01584	0.12628				0.97236	0.04773	0.01359	0.04782				0.97596	0.08906	0.02201	0.09299				0.98435	0.31983	0.19428	0.49201				0.98138	0.27587	0.16026	0.41107
		0.97837	0.29141	0.02484	0.29398				0.97917	0.2401	0.01572	0.24348				0.97642	0.12626	0.01586	0.12724				0.97246	0.04844	0.0136	0.04854				0.97636	0.095	0.0225	0.09941				0.98437	0.32023	0.19492	0.49305				0.98157	0.2787	0.16439	0.41802
		0.9784	0.29259	0.02487	0.29519				0.9794	0.24581	0.01596	0.24943				0.97676	0.13155	0.01597	0.13264				0.97276	0.05051	0.01361	0.05062				0.97642	0.09594	0.02258	0.10044				0.98477	0.32627	0.20501	0.50919				0.98197	0.28431	0.17324	0.43248
		0.97877	0.30334	0.02517	0.30625				0.97957	0.25013	0.01614	0.25393				0.97716	0.138	0.01613	0.13924				0.97316	0.05348	0.01363	0.05361				0.97676	0.10127	0.02305	0.10624				0.98517	0.33188	0.21552	0.52529				0.98237	0.28952	0.1824	0.44686
		0.97917	0.31546	0.02554	0.31873				0.97997	0.26034	0.01661	0.26461				0.97741	0.14215	0.01623	0.1435				0.97345	0.05577	0.01364	0.05592				0.97716	0.1079	0.02365	0.11347				0.98534	0.33403	0.21993	0.53185				0.98237	0.28957	0.18249	0.447
		0.9794	0.32247	0.02577	0.32597				0.98037	0.2707	0.01713	0.27549				0.97756	0.14467	0.0163	0.14608				0.97356	0.05663	0.01365	0.05678				0.97741	0.11223	0.02407	0.11821				0.98558	0.33701	0.22643	0.54134				0.98277	0.29446	0.19216	0.46156
		0.97957	0.32774	0.02595	0.33143				0.98039	0.27116	0.01716	0.27598				0.97796	0.15155	0.0165	0.15317				0.97396	0.05997	0.01368	0.06015				0.97756	0.11488	0.02433	0.12112				0.98598	0.34165	0.23775	0.5573				0.98317	0.29896	0.20225	0.47615
		0.97997	0.34017	0.02642	0.34432				0.98077	0.2812	0.01771	0.28657				0.97837	0.15866	0.01672	0.1605				0.97436	0.06351	0.01371	0.06372				0.97796	0.12222	0.02507	0.1292				0.98633	0.3453	0.24807	0.57127				0.98336	0.3009	0.20706	0.4829
		0.98037	0.35272	0.02693	0.35738				0.98117	0.29182	0.01835	0.29783				0.9784	0.15938	0.01674	0.16124				0.97444	0.06427	0.01371	0.06449				0.97837	0.12991	0.02589	0.13771				0.98638	0.34576	0.24948	0.57315				0.98357	0.30303	0.21276	0.49073
		0.98039	0.35328	0.02695	0.35796				0.98138	0.29735	0.01871	0.30372				0.97877	0.16598	0.01697	0.16807				0.97476	0.06726	0.01374	0.0675				0.9784	0.13069	0.02598	0.13858				0.98678	0.34934	0.26163	0.58886				0.98397	0.30667	0.22369	0.5053
		0.98077	0.36536	0.0275	0.37059				0.98157	0.30254	0.01906	0.30926				0.97917	0.17351	0.01725	0.17588				0.97516	0.07122	0.01379	0.07151				0.97877	0.13795	0.0268	0.14666				0.98718	0.35235	0.27417	0.60443				0.98435	0.30966	0.23431	0.51891
		0.98117	0.37807	0.02813	0.38393				0.98197	0.31334	0.01984	0.32084				0.9794	0.1779	0.01742	0.18045				0.97543	0.07404	0.01382	0.07436				0.97917	0.14633	0.0278	0.15605				0.98732	0.35328	0.27871	0.6099				0.98437	0.30985	0.23506	0.51984
		0.98138	0.38467	0.02848	0.39088				0.98237	0.3241	0.0207	0.33245				0.97957	0.18124	0.01756	0.18392				0.97556	0.0754	0.01383	0.07573				0.9794	0.15128	0.02841	0.16161				0.98758	0.35479	0.28713	0.61982				0.98477	0.31255	0.24685	0.53434
		0.98157	0.39083	0.02883	0.39738				0.98237	0.3242	0.02071	0.33257				0.97997	0.18916	0.01791	0.1922				0.97596	0.0798	0.01389	0.08019				0.97957	0.15506	0.0289	0.16587				0.98798	0.35664	0.30048	0.63502				0.98517	0.31476	0.25908	0.54877
		0.98197	0.40359	0.0296	0.41092				0.98277	0.33511	0.02166	0.34442				0.98037	0.19728	0.01831	0.20071				0.97636	0.08443	0.01395	0.08489				0.97997	0.16412	0.03011	0.17614				0.98831	0.35771	0.31182	0.64743				0.98534	0.31552	0.26419	0.55465
		0.98237	0.41621	0.03044	0.42439				0.98317	0.34602	0.0227	0.35639				0.98039	0.19765	0.01833	0.20109				0.97642	0.08517	0.01396	0.08563				0.98037	0.1735	0.03144	0.18685				0.98838	0.35789	0.31423	0.65002				0.98558	0.31647	0.27173	0.56314
		0.98237	0.41634	0.03045	0.42452				0.98336	0.35107	0.02322	0.36196				0.98077	0.20558	0.01875	0.20944				0.97676	0.0893	0.01403	0.08983				0.98039	0.17392	0.0315	0.18734				0.98878	0.35853	0.32836	0.66479				0.98598	0.31766	0.28481	0.57742
		0.98277	0.42904	0.03139	0.43816				0.98357	0.35693	0.02385	0.36844				0.98117	0.21404	0.01923	0.21839				0.97716	0.09441	0.01411	0.09502				0.98077	0.18318	0.03289	0.19799				0.98918	0.35856	0.34288	0.67933				0.98633	0.31829	0.29669	0.58992
		0.98317	0.44166	0.03243	0.45182				0.98397	0.36781	0.02511	0.38058				0.98138	0.21849	0.01951	0.22311				0.97741	0.09772	0.01417	0.0984				0.98117	0.19315	0.03449	0.20955				0.9893	0.35845	0.34729	0.68364				0.98638	0.31835	0.29832	0.5916
		0.98336	0.44746	0.03294	0.45813				0.98435	0.37793	0.0264	0.39199				0.98157	0.22267	0.01978	0.22757				0.97756	0.09975	0.01421	0.10046				0.98138	0.19841	0.03537	0.21569				0.98958	0.35798	0.35776	0.69363				0.98678	0.31851	0.31224	0.60568
		0.98357	0.45416	0.03357	0.46546				0.98437	0.37863	0.02649	0.39278				0.98197	0.23145	0.02038	0.23695				0.97796	0.10534	0.01432	0.10616				0.98157	0.20339	0.03623	0.22153				0.98998	0.35679	0.37299	0.70768				0.98718	0.31815	0.32657	0.61966
		0.98397	0.46652	0.03482	0.47907				0.98477	0.38936	0.028	0.40502				0.98237	0.24027	0.02105	0.24643				0.97837	0.11118	0.01445	0.11213				0.98197	0.21387	0.03813	0.23391				0.99029	0.35546	0.38499	0.71835				0.98732	0.31789	0.33174	0.62457
		0.98435	0.47793	0.03609	0.49176				0.98517	0.39999	0.02965	0.41729				0.98237	0.24036	0.02105	0.24653				0.9784	0.11177	0.01446	0.11273				0.98237	0.22446	0.04018	0.24656				0.99038	0.35501	0.38857	0.72147				0.98758	0.31727	0.3413	0.63351
		0.98437	0.47871	0.03619	0.49263				0.98534	0.40429	0.03036	0.42231				0.98277	0.2494	0.0218	0.25631				0.97877	0.11726	0.01459	0.11836				0.98237	0.22457	0.0402	0.24669				0.99078	0.35263	0.40447	0.73499				0.98798	0.31587	0.35643	0.64724
		0.98477	0.49068	0.03769	0.5061				0.98558	0.41047	0.03144	0.42957				0.98317	0.25855	0.02262	0.26628				0.97917	0.12359	0.01476	0.12486				0.98277	0.23547	0.04246	0.25984				0.99118	0.34967	0.42068	0.74825				0.98831	0.31433	0.36922	0.65849
		0.98517	0.50241	0.03932	0.51946				0.98598	0.4208	0.0334	0.44185				0.98336	0.26281	0.02303	0.27096				0.9794	0.12733	0.01486	0.12869				0.98317	0.24652	0.04491	0.27334				0.99128	0.34886	0.4247	0.75146				0.98838	0.31397	0.37193	0.66084
		0.98534	0.50712	0.04004	0.52488				0.98633	0.42974	0.03526	0.45266				0.98357	0.26779	0.02353	0.27643				0.97957	0.13018	0.01495	0.13163				0.98336	0.25169	0.04611	0.27971				0.99158	0.34615	0.43719	0.76123				0.98878	0.31157	0.3878	0.67431
		0.98558	0.51385	0.04111	0.5327				0.98638	0.43093	0.03552	0.45411				0.98397	0.27711	0.02453	0.28675				0.97997	0.137	0.01516	0.13867				0.98357	0.25771	0.04756	0.28719				0.99198	0.34209	0.45396	0.77394				0.98918	0.30868	0.40402	0.68765
		0.98598	0.52498	0.04307	0.54578				0.98678	0.44085	0.03783	0.46634				0.98435	0.28589	0.02556	0.29656				0.98037	0.14408	0.01541	0.14598				0.98397	0.269	0.05045	0.30136				0.99227	0.33885	0.46616	0.7829				0.9893	0.30773	0.40895	0.69162
		0.98633	0.53451	0.04493	0.55717				0.98718	0.45052	0.04033	0.47851				0.98437	0.28649	0.02563	0.29724				0.98039	0.1444	0.01542	0.14632				0.98435	0.27961	0.05335	0.31488				0.99238	0.3375	0.47098	0.78638				0.98958	0.30533	0.42058	0.70085
		0.98638	0.53577	0.04519	0.55869				0.98732	0.45388	0.04126	0.4828				0.98477	0.29592	0.02684	0.30788				0.98077	0.15139	0.01568	0.15357				0.98437	0.28034	0.05356	0.31582				0.99279	0.33242	0.48823	0.79855				0.98998	0.30152	0.43745	0.71391
		0.98678	0.54618	0.0475	0.5714				0.98758	0.45992	0.04304	0.49061				0.98517	0.30538	0.02817	0.31867				0.98117	0.15894	0.01599	0.16144				0.98477	0.2917	0.05693	0.33055				0.99319	0.32686	0.50569	0.81044				0.99029	0.29829	0.45068	0.7239
		0.98718	0.55617	0.05	0.5839				0.98798	0.46902	0.04596	0.50264				0.98534	0.30924	0.02875	0.32311				0.98138	0.16294	0.01617	0.16561				0.98517	0.30304	0.06056	0.34552				0.99326	0.32575	0.50903	0.81268				0.99038	0.29729	0.45461	0.72683
		0.98732	0.5596	0.05093	0.58827				0.98831	0.4763	0.04856	0.51252				0.98558	0.31484	0.02963	0.32959				0.98157	0.16673	0.01634	0.16957				0.98534	0.30766	0.06213	0.3517				0.99359	0.32086	0.52331	0.82207				0.99078	0.29264	0.47204	0.73961
		0.98758	0.56572	0.05271	0.59617				0.98838	0.4778	0.04912	0.51458				0.98598	0.32429	0.03123	0.34064				0.98197	0.17474	0.01674	0.17798				0.98558	0.31432	0.06448	0.36071				0.99399	0.31445	0.54109	0.83343				0.99118	0.2876	0.48972	0.75226
		0.98798	0.5748	0.05565	0.60818				0.98878	0.48622	0.05253	0.52641				0.98633	0.33259	0.03276	0.35047				0.98237	0.18288	0.01718	0.18657				0.98598	0.32548	0.06868	0.37608				0.99425	0.30998	0.55294	0.84082				0.99128	0.28631	0.49409	0.75533
		0.98831	0.58193	0.05825	0.61791				0.98918	0.49427	0.05619	0.53812				0.98638	0.33371	0.03298	0.3518				0.98237	0.18296	0.01719	0.18665				0.98633	0.3352	0.07265	0.38976				0.99439	0.30765	0.55898	0.84453				0.99158	0.2822	0.50762	0.76476
		0.98838	0.58337	0.05882	0.61993				0.9893	0.49661	0.05734	0.5416				0.98678	0.34307	0.03488	0.36307				0.98277	0.1914	0.01769	0.19559				0.98638	0.3365	0.0732	0.39161				0.99479	0.30051	0.57696	0.85537				0.99198	0.27646	0.52571	0.77711
		0.98878	0.59142	0.06224	0.63139				0.98958	0.50192	0.06013	0.5497				0.98718	0.35236	0.03696	0.37444				0.98317	0.20004	0.01825	0.20479				0.98678	0.34731	0.07805	0.40727				0.99519	0.29306	0.59499	0.86594				0.99227	0.27215	0.5388	0.78589
		0.98918	0.59891	0.06592	0.64256				0.98998	0.50915	0.06435	0.56116				0.98732	0.35563	0.03774	0.37849				0.98336	0.2041	0.01853	0.20913				0.98718	0.35788	0.08324	0.42303				0.99524	0.29202	0.59745	0.86736				0.99238	0.27042	0.54397	0.78932
		0.9893	0.60104	0.06708	0.64585				0.99029	0.51443	0.06781	0.5699				0.98758	0.36156	0.03922	0.3859				0.98357	0.20886	0.01888	0.21424				0.98732	0.36155	0.08516	0.42863				0.99559	0.28532	0.61304	0.87627				0.99279	0.26409	0.56236	0.80139
		0.98958	0.60581	0.06989	0.65343				0.99038	0.51593	0.06887	0.57246				0.98798	0.37064	0.04167	0.39743				0.98397	0.21786	0.01958	0.22394				0.98758	0.36816	0.08878	0.43885				0.99599	0.27734	0.63109	0.88633				0.99319	0.25751	0.58085	0.81331
		0.98998	0.61211	0.07414	0.66399				0.99078	0.52225	0.07371	0.58362				0.98831	0.37803	0.04386	0.40701				0.98435	0.22642	0.02031	0.23323				0.98798	0.3781	0.0947	0.45471				0.99623	0.27238	0.64205	0.89234				0.99326	0.25623	0.58439	0.81556
		0.99029	0.61655	0.07764	0.67192				0.99118	0.52808	0.07888	0.59462				0.98838	0.37957	0.04433	0.40902				0.98437	0.22702	0.02036	0.23388				0.98831	0.38602	0.09989	0.46783				0.99639	0.26916	0.64908	0.89614				0.99359	0.25072	0.59941	0.82507
		0.99038	0.61779	0.07871	0.67423				0.99128	0.52943	0.0802	0.59729				0.98878	0.38835	0.04722	0.42068				0.98477	0.23632	0.02123	0.24406				0.98838	0.38765	0.10101	0.47057				0.99679	0.2608	0.667	0.9057				0.99399	0.24373	0.618	0.83667
		0.99078	0.62282	0.08359	0.68414				0.99158	0.53341	0.08439	0.60546				0.98918	0.39693	0.05033	0.43239				0.98517	0.24576	0.0222	0.25446				0.98878	0.39677	0.10772	0.48641				0.99719	0.25231	0.68479	0.915				0.99425	0.23901	0.63033	0.84428
		0.99118	0.62718	0.08882	0.69373				0.99198	0.53822	0.09026	0.61613				0.9893	0.39947	0.05132	0.4359				0.98534	0.24964	0.02263	0.25878				0.98918	0.40542	0.11486	0.5022				0.99722	0.25161	0.68623	0.91575				0.99439	0.23658	0.63659	0.84811
		0.99128	0.62815	0.09015	0.69603				0.99227	0.54134	0.0947	0.62369				0.98958	0.40532	0.0537	0.44413				0.98558	0.25531	0.02328	0.26509				0.9893	0.40792	0.11708	0.50691				0.99759	0.24372	0.70242	0.92404				0.99479	0.22931	0.65513	0.85938
		0.99158	0.63087	0.0944	0.703				0.99238	0.54249	0.0965	0.62664				0.98998	0.41347	0.05733	0.45591				0.98598	0.26495	0.02447	0.27593				0.98958	0.41356	0.12242	0.5179				0.99799	0.23506	0.71986	0.93281				0.99519	0.22193	0.67359	0.87046
		0.99198	0.63386	0.10034	0.71193				0.99279	0.54621	0.10312	0.63698				0.99029	0.4196	0.06031	0.46503				0.98633	0.27351	0.02563	0.28564				0.98998	0.42114	0.13044	0.53349				0.99821	0.23024	0.72942	0.93757				0.99524	0.22092	0.6761	0.87196
		0.99227	0.63558	0.10484	0.71815				0.99319	0.54937	0.11014	0.64716				0.99038	0.42137	0.06123	0.46772				0.98638	0.27467	0.02579	0.28696				0.99029	0.42659	0.13694	0.54544				0.99839	0.22637	0.73706	0.94132				0.99559	0.21448	0.69194	0.88136
		0.99238	0.63616	0.10666	0.72055				0.99326	0.5499	0.11152	0.64908				0.99078	0.429	0.06542	0.47954				0.98678	0.28444	0.02725	0.29819				0.99038	0.42812	0.13891	0.54895				0.99879	0.21767	0.75398	0.94956				0.99599	0.20699	0.71012	0.89205
		0.99279	0.63775	0.11338	0.72886				0.99359	0.55195	0.11756	0.65717				0.99118	0.43634	0.06992	0.49138				0.98718	0.29425	0.02886	0.30961				0.99078	0.43448	0.14786	0.56425				0.99919	0.20901	0.77059	0.9575				0.99623	0.20243	0.72109	0.89846
		0.99319	0.63862	0.12051	0.73686				0.99399	0.55396	0.12541	0.66702				0.99128	0.43809	0.07107	0.49428				0.98732	0.29772	0.02946	0.31369				0.99118	0.44017	0.15729	0.57937				0.9992	0.20878	0.77104	0.95772				0.99639	0.19949	0.7281	0.90253
		0.99326	0.6387	0.12191	0.73835				0.99425	0.55496	0.13085	0.67347				0.99158	0.44337	0.07474	0.50322				0.98758	0.30406	0.03062	0.32119				0.99128	0.44146	0.15967	0.58305				0.99959	0.20041	0.78685	0.96516				0.99679	0.192	0.74584	0.91277
		0.99359	0.63877	0.12806	0.74456				0.99439	0.55538	0.13369	0.67672				0.99198	0.45006	0.07989	0.51506				0.98798	0.31387	0.03257	0.33294				0.99158	0.44517	0.16721	0.59429				1	0.19189	0.80272	0.97251				0.99719	0.18455	0.76329	0.92277
		0.99399	0.63821	0.13604	0.75198				0.99479	0.5562	0.1424	0.68626				0.99227	0.45464	0.0838	0.52356				0.98831	0.32195	0.03431	0.34276				0.99198	0.44945	0.17764	0.609				1.0002	0.18768	0.81049	0.97607				0.99722	0.18394	0.7647	0.92358
		0.99425	0.63744	0.14158	0.75675				0.99519	0.55643	0.15157	0.69566				0.99238	0.45639	0.08539	0.5269				0.98838	0.32364	0.0347	0.34483				0.99227	0.45206	0.18544	0.61942				1.0004	0.18349	0.81816	0.97955				0.99759	0.17716	0.78042	0.93251
		0.99439	0.63693	0.14447	0.75913				0.99524	0.55642	0.15285	0.69693				0.99279	0.46236	0.09125	0.53872				0.98878	0.33334	0.03703	0.35687				0.99238	0.45299	0.18858	0.62348				1.0008	0.17523	0.83312	0.98625				0.99799	0.16985	0.79718	0.94196
		0.99479	0.63493	0.15335	0.76602				0.99559	0.55607	0.16119	0.70491				0.99319	0.46794	0.09748	0.55054				0.98918	0.34296	0.03958	0.36904				0.99279	0.45576	0.20003	0.63771				1.00119	0.16734	0.8472	0.99244				0.99821	0.16584	0.8063	0.94708
		0.99519	0.63224	0.1627	0.77267				0.99599	0.55511	0.17127	0.71404				0.99326	0.46895	0.09872	0.55279				0.9893	0.34582	0.04038	0.3727				0.99319	0.45777	0.212	0.65168				1.0012	0.16712	0.84758	0.99261				0.99839	0.16265	0.81353	0.95111
		0.99524	0.63182	0.164	0.77355				0.99623	0.55424	0.17764	0.71953				0.99359	0.47311	0.10411	0.56234				0.98958	0.35247	0.04236	0.38132				0.99326	0.45806	0.21434	0.65432				1.0016	0.1592	0.8615	0.9986				0.99879	0.15557	0.82942	0.95994
		0.99559	0.62885	0.17252	0.77909				0.99639	0.55356	0.18182	0.72304				0.99399	0.47786	0.11114	0.57411				0.98998	0.36183	0.04538	0.39372				0.99359	0.45898	0.2245	0.6654				1.002	0.15147	0.87484	1.00421				0.99919	0.14864	0.84483	0.96841
		0.99599	0.62477	0.18282	0.78532				0.99679	0.55143	0.19284	0.73192				0.99425	0.48077	0.11602	0.58191				0.99029	0.36896	0.0479	0.40336				0.99399	0.45941	0.23752	0.67884				1.00218	0.1481	0.88059	1.00658				0.9992	0.14846	0.84524	0.96864
		0.99623	0.62196	0.18932	0.78901				0.99719	0.54871	0.20432	0.74069				0.99439	0.48218	0.11857	0.58587				0.99038	0.37104	0.04867	0.40621				0.99425	0.45925	0.24644	0.68761				1.0024	0.14396	0.88756	1.00942				0.99959	0.14187	0.8597	0.97652
		0.99639	0.62002	0.1936	0.79136				0.99722	0.54846	0.20528	0.74141				0.99479	0.48605	0.12644	0.5976				0.99078	0.38005	0.05224	0.4188				0.99439	0.45904	0.25106	0.69201				1.0028	0.13667	0.89964	1.01421				1	0.13528	0.87401	0.98422
		0.99679	0.61462	0.20488	0.79723				0.99759	0.54543	0.21629	0.74937				0.99519	0.48946	0.13473	0.60931				0.99118	0.38884	0.05611	0.43146				0.99479	0.45787	0.26512	0.70491				1.00317	0.13019	0.91013	1.01822				1.0002	0.13205	0.88093	0.98792
		0.99719	0.60859	0.21664	0.80296				0.99799	0.54158	0.22871	0.75796				0.99524	0.48988	0.1359	0.6109				0.99128	0.39096	0.05711	0.43457				0.99519	0.45592	0.2797	0.71753				1.0032	0.12963	0.91104	1.01856				1.0004	0.12887	0.8877	0.99151
		0.99722	0.60807	0.21762	0.80343				0.99821	0.53922	0.23581	0.76268				0.99559	0.4924	0.14347	0.62099				0.99158	0.39739	0.0603	0.44419				0.99524	0.45559	0.28172	0.71923				1.0036	0.12283	0.92172	1.02245				1.0008	0.12266	0.90074	0.99834
		0.99759	0.60194	0.2289	0.80857				0.99839	0.53719	0.24161	0.76646				0.99599	0.49486	0.15266	0.63264				0.99198	0.40567	0.06481	0.45699				0.99559	0.45319	0.29477	0.72988				1.004	0.1163	0.93167	1.02586				1.00119	0.11682	0.91278	1.00454
		0.99799	0.5947	0.24165	0.81408				0.99879	0.53227	0.25496	0.77489				0.99623	0.49612	0.15848	0.63972				0.99227	0.41144	0.06827	0.4662				0.99599	0.4497	0.31035	0.74197				1.00416	0.11381	0.93535	1.02706				1.0012	0.11666	0.9131	1.0047
		0.99821	0.59044	0.24893	0.8171				0.99919	0.52683	0.26876	0.78325				0.99639	0.49683	0.16231	0.64426				0.99238	0.41366	0.06968	0.46984				0.99623	0.44722	0.32007	0.7492				1.0044	0.11002	0.94085	1.02877				1.0016	0.11088	0.92475	1.01056
		0.99839	0.58689	0.25489	0.81951				0.9992	0.52667	0.26915	0.78347				0.99679	0.49831	0.17242	0.65586				0.99279	0.42132	0.07491	0.48273				0.99639	0.44547	0.3264	0.75379				1.0048	0.10402	0.94923	1.03115				1.002	0.10532	0.93564	1.01589
		0.99879	0.57854	0.2686	0.82487				0.99959	0.52089	0.28301	0.79155				0.99719	0.4993	0.183	0.66742				0.99319	0.42864	0.08052	0.49567				0.99679	0.44052	0.34292	0.76535				1.00515	0.09905	0.95582	1.03277				1.00218	0.10291	0.94024	1.01809
		0.99919	0.56967	0.28279	0.8302				1	0.51446	0.29767	0.7998				0.99722	0.49936	0.18388	0.66836				0.99326	0.42999	0.08164	0.49814				0.99719	0.43488	0.35988	0.77667				1.0052	0.09829	0.9568	1.03299				1.0024	0.09998	0.94575	1.02067
		0.9992	0.56942	0.28319	0.83034				1.0002	0.51108	0.30516	0.8039				0.99759	0.49978	0.19404	0.67895				0.99359	0.43559	0.08654	0.50863				0.99722	0.43438	0.36129	0.77758				1.0056	0.09283	0.96354	1.03426				1.0028	0.09488	0.95506	1.02487
		0.99959	0.56032	0.29745	0.8355				1.0004	0.50758	0.31276	0.80799				0.99799	0.49977	0.20556	0.69044				0.99399	0.44215	0.09298	0.52163				0.99759	0.42856	0.37727	0.78775				1.006	0.08764	0.96942	1.03496				1.00317	0.09039	0.96286	1.02819
		1	0.55051	0.31255	0.8408				1.0008	0.50025	0.32823	0.81614				0.99821	0.49954	0.21214	0.6968				0.99425	0.44627	0.09749	0.53026				0.99799	0.42162	0.39506	0.79859				1.00614	0.08596	0.9712	1.03505				1.0032	0.09	0.96352	1.02847
		1.0002	0.54545	0.32027	0.84345				1.00119	0.49273	0.34364	0.82403				0.99839	0.49925	0.21753	0.7019				0.99439	0.44829	0.09985	0.53465				0.99821	0.41751	0.40508	0.80451				1.0064	0.08272	0.97442	1.03504				1.0036	0.08536	0.97113	1.03143
		1.0004	0.54028	0.32809	0.8461				1.0012	0.49251	0.34408	0.82425				0.99879	0.49823	0.22997	0.71332				0.99479	0.454	0.10718	0.54768				0.99839	0.41408	0.41322	0.80921				1.0068	0.07807	0.97854	1.03451				1.004	0.08096	0.97785	1.03375
		1.0008	0.52965	0.34405	0.85143				1.0016	0.48438	0.36028	0.83231				0.99919	0.49671	0.24286	0.7247				0.99519	0.45926	0.11497	0.56073				0.99879	0.40598	0.43173	0.81962				1.00713	0.0745	0.98122	1.03362				1.00416	0.0793	0.98023	1.03447
		1.00119	0.51897	0.35995	0.85665				1.002	0.47587	0.3768	0.84033				0.9992	0.49667	0.24322	0.72501				0.99524	0.45994	0.11606	0.5625				0.99919	0.39736	0.45055	0.82982				1.00721	0.07369	0.98176	1.03335				1.0044	0.07678	0.98367	1.03539
		1.0012	0.51866	0.3604	0.8568				1.00218	0.47197	0.38426	0.84389				0.99959	0.49471	0.2562	0.73603				0.99559	0.46404	0.12324	0.57378				0.9992	0.39712	0.45106	0.8301				1.00761	0.06956	0.98407	1.03153				1.0048	0.07283	0.98857	1.03634
		1.0016	0.50735	0.37713	0.86221				1.0024	0.46702	0.39362	0.8483				1	0.49221	0.26998	0.74731				0.99599	0.46834	0.132	0.58684				0.99959	0.38827	0.46964	0.83982				1.00801	0.06568	0.98547	1.02905				1.00515	0.0696	0.99205	1.03659
		1.002	0.49574	0.3942	0.86768				1.0028	0.45785	0.41071	0.85622				1.0002	0.49079	0.27703	0.75293				0.99623	0.47071	0.13758	0.59479				1	0.37874	0.48897	0.84963				1.00812	0.06463	0.9857	1.02823				1.0052	0.0691	0.99254	1.03658
		1.00218	0.49048	0.40192	0.87013				1.00317	0.44917	0.42661	0.86344				1.0004	0.48924	0.28418	0.75854				0.99639	0.47214	0.14126	0.5999				1.0002	0.37383	0.49872	0.85446				1.00841	0.06205	0.98596	1.0259				1.0056	0.0656	0.99556	1.03609
		1.0024	0.48387	0.4116	0.8732				1.0032	0.44839	0.42804	0.86408				1.0008	0.4858	0.29878	0.7697				0.99679	0.47542	0.15104	0.61296				1.0004	0.36883	0.5085	0.85925				1.00881	0.05865	0.98552	1.02207				1.006	0.0623	0.99762	1.03486
		1.0028	0.47177	0.42929	0.87879				1.0036	0.43866	0.44556	0.87188				1.00119	0.48201	0.31336	0.78049				0.99719	0.47817	0.16134	0.62602				1.0008	0.35857	0.52819	0.86868				1.00911	0.05624	0.98458	1.01871				1.00614	0.06124	0.9981	1.03428
		1.00317	0.46049	0.44575	0.88398				1.004	0.42869	0.46325	0.8796				1.0012	0.4819	0.31377	0.78079				0.99722	0.47837	0.16221	0.62708				1.00119	0.34831	0.54745	0.87767				1.00921	0.05548	0.98416	1.01754				1.0064	0.05921	0.99873	1.03288
		1.0032	0.45948	0.44723	0.88444				1.00416	0.42474	0.4702	0.8826				1.0016	0.47755	0.32913	0.7918				0.99759	0.48039	0.17217	0.63906				1.0012	0.34802	0.54799	0.87792				1.00961	0.05253	0.98189	1.01232				1.0068	0.05632	0.99887	1.03013
		1.0036	0.44703	0.46539	0.89016				1.0044	0.41852	0.48106	0.88723				1.002	0.47277	0.34482	0.80272				0.99799	0.48206	0.18354	0.6521				1.0016	0.33722	0.56785	0.88698				1.01001	0.04979	0.97871	1.0064				1.00713	0.05413	0.99827	1.02734
		1.004	0.43446	0.48374	0.89593				1.0048	0.40815	0.49895	0.89476				1.00218	0.47051	0.35192	0.80755				0.99821	0.48275	0.19007	0.65932				1.002	0.32622	0.58772	0.89585				1.0101	0.0492	0.97786	1.00496				1.00721	0.05363	0.99804	1.02661
		1.00416	0.42951	0.49095	0.8982				1.00515	0.39907	0.51445	0.90118				1.0024	0.46757	0.36084	0.81353				0.99839	0.48318	0.19544	0.66511				1.00218	0.32126	0.59656	0.89974				1.01041	0.04725	0.97464	0.99979				1.00761	0.05112	0.99626	1.02232
		1.0044	0.42179	0.50222	0.90174				1.0052	0.39763	0.51689	0.90218				1.0028	0.46197	0.37714	0.82423				0.99879	0.48374	0.20787	0.67811				1.0024	0.31506	0.60755	0.90453				1.01081	0.04491	0.96967	0.99248				1.00801	0.04879	0.99351	1.01724
		1.0048	0.40906	0.5208	0.9076				1.0056	0.38698	0.53481	0.90945				1.00317	0.45648	0.39234	0.83394				0.99919	0.48375	0.22084	0.69109				1.0028	0.30379	0.62729	0.913				1.01109	0.04337	0.96568	0.98694				1.00812	0.04817	0.99257	1.01567
		1.00515	0.39804	0.5369	0.91267				1.006	0.37622	0.55269	0.91657				1.0032	0.45598	0.3937	0.8348				0.9992	0.48374	0.2212	0.69144				1.00317	0.29338	0.6453	0.92059				1.01121	0.04274	0.96384	0.98448				1.00841	0.04663	0.98982	1.01139
		1.0052	0.3963	0.53944	0.91347				1.00614	0.37258	0.55868	0.91893				1.0036	0.44962	0.41048	0.84521				0.99959	0.4832	0.23433	0.70403				1.0032	0.29245	0.64689	0.92126				1.01161	0.04075	0.95714	0.97579				1.00881	0.04463	0.98519	1.00476
		1.0056	0.38354	0.55809	0.91935				1.0064	0.36539	0.57046	0.92351				1.004	0.4429	0.42744	0.85546				1	0.4821	0.24834	0.71694				1.0036	0.28109	0.66628	0.92929				1.01201	0.03891	0.94961	0.96643				1.00911	0.04323	0.98108	0.99925
		1.006	0.3708	0.57669	0.92522				1.0068	0.3545	0.58808	0.93024				1.00416	0.44019	0.43412	0.85942				1.0002	0.48134	0.25554	0.72338				1.004	0.26975	0.68542	0.93708				1.01208	0.03861	0.94822	0.96474				1.00921	0.04279	0.97964	0.99736
		1.00614	0.36653	0.58293	0.92719				1.00713	0.34567	0.6022	0.93553				1.0044	0.43586	0.44455	0.86553				1.0004	0.48045	0.26286	0.72981				1.00416	0.26532	0.69282	0.94006				1.01241	0.03724	0.94126	0.9564				1.00961	0.04109	0.97317	0.9892
		1.0064	0.35813	0.5952	0.93106				1.00721	0.34359	0.6055	0.93675				1.0048	0.4285	0.46177	0.87539				1.0008	0.47825	0.27787	0.74262				1.0044	0.25846	0.70424	0.94461				1.01281	0.0357	0.93212	0.94572				1.01001	0.03953	0.96582	0.98029
		1.0068	0.34554	0.61356	0.93683				1.00761	0.33268	0.62267	0.943				1.00515	0.42191	0.47669	0.88372				1.00119	0.47559	0.29293	0.75503				1.0048	0.24726	0.72268	0.95186				1.01307	0.03478	0.92581	0.93848				1.0101	0.03919	0.96403	0.97815
		1.00713	0.33543	0.62829	0.94145				1.00801	0.32178	0.63953	0.94897				1.0052	0.42085	0.47905	0.88501				1.0012	0.47551	0.29336	0.75538				1.00515	0.23769	0.73827	0.95788				1.01321	0.0343	0.92221	0.93441				1.01041	0.03809	0.9576	0.97064
		1.00721	0.33306	0.63173	0.94252				1.00812	0.31871	0.64423	0.9506				1.0056	0.41293	0.49634	0.89439				1.0016	0.47225	0.3093	0.76806				1.0052	0.23619	0.7407	0.95881				1.01361	0.03302	0.91156	0.92248				1.01081	0.03678	0.94854	0.96026
		1.00761	0.32071	0.64966	0.9481				1.00841	0.31093	0.65604	0.95463				1.006	0.40476	0.5136	0.90348				1.002	0.46847	0.32568	0.78065				1.0056	0.22529	0.75822	0.96543				1.01401	0.03186	0.9002	0.90996				1.01109	0.03593	0.94171	0.95257
		1.00801	0.30852	0.66727	0.95352				1.00881	0.30014	0.67214	0.95995				1.00614	0.40196	0.5194	0.90647				1.00218	0.46662	0.3331	0.78623				1.006	0.21457	0.7752	0.97169				1.01406	0.03173	0.8988	0.90843				1.01121	0.03558	0.93866	0.94918
		1.00812	0.30511	0.67218	0.95502				1.00911	0.29206	0.684	0.96371				1.0064	0.39636	0.53078	0.91227				1.0024	0.46419	0.34245	0.79314				1.00614	0.21101	0.78078	0.97371				1.01441	0.0308	0.88815	0.89686				1.01161	0.03449	0.92799	0.93742
		1.00841	0.2965	0.68453	0.95877				1.00921	0.28944	0.68778	0.96489				1.0068	0.38776	0.54784	0.92072				1.0028	0.45942	0.3596	0.80552				1.0064	0.20407	0.79157	0.97756				1.01482	0.02985	0.87546	0.88321				1.01201	0.0335	0.91656	0.925
		1.00881	0.28469	0.70138	0.9638				1.00961	0.27885	0.70291	0.96942				1.00713	0.38066	0.56151	0.92729				1.00317	0.45462	0.37565	0.81677				1.0068	0.19382	0.80729	0.98302				1.01505	0.02933	0.86766	0.87489				1.01208	0.03333	0.91451	0.92278
		1.00911	0.27591	0.71379	0.96743				1.01001	0.26838	0.71748	0.97352				1.00721	0.37897	0.56471	0.92881				1.0032	0.45418	0.37709	0.81776				1.00713	0.18571	0.81949	0.98712				1.01522	0.02899	0.86215	0.86904				1.01241	0.03259	0.90441	0.91194
		1.00921	0.27309	0.71775	0.96858				1.0101	0.26602	0.72072	0.97439				1.00761	0.37003	0.58135	0.9365				1.0036	0.44848	0.39487	0.82985				1.00721	0.18383	0.82229	0.98804				1.01562	0.02821	0.84826	0.85437				1.01281	0.03177	0.89156	0.89827
		1.00961	0.26173	0.73361	0.97307				1.01041	0.25805	0.73144	0.97715				1.00801	0.36094	0.59771	0.94377				1.004	0.44235	0.41291	0.84176				1.00761	0.17413	0.83653	0.99257				1.01602	0.02751	0.83382	0.83923				1.01307	0.03129	0.8829	0.88913
		1.01001	0.25061	0.74889	0.97724				1.01081	0.24788	0.74474	0.98028				1.00812	0.35836	0.60227	0.94574				1.00416	0.43984	0.42003	0.84637				1.00801	0.16473	0.84994	0.99659				1.01604	0.02747	0.83288	0.83825				1.01321	0.03103	0.87805	0.88402
		1.0101	0.24812	0.75229	0.97814				1.01109	0.24086	0.75364	0.98216				1.00841	0.35174	0.61373	0.95059				1.0044	0.4358	0.43117	0.85348				1.00812	0.16214	0.85358	0.99763				1.01642	0.02688	0.81888	0.82366				1.01361	0.03037	0.86392	0.86923
		1.01041	0.23976	0.76355	0.98104				1.01121	0.23789	0.75733	0.98288				1.00881	0.34245	0.62936	0.95692				1.0048	0.42887	0.44959	0.86496				1.00841	0.15565	0.8625	1.00007				1.01682	0.02632	0.80347	0.80768				1.01401	0.02976	0.84921	0.85391
		1.01081	0.22918	0.77753	0.98444				1.01161	0.22808	0.76917	0.98491				1.00911	0.33538	0.64086	0.96136				1.00515	0.42257	0.46561	0.87468				1.00881	0.1469	0.87415	1.00296				1.01703	0.02604	0.795	0.79895				1.01406	0.0297	0.84743	0.85206
		1.01109	0.22194	0.78689	0.98656				1.01201	0.21848	0.78023	0.98636				1.00921	0.33308	0.64454	0.96274				1.0052	0.42156	0.46814	0.8762				1.00911	0.14052	0.88231	1.00475				1.01722	0.02582	0.78762	0.79133				1.01441	0.02922	0.83396	0.83812
		1.01121	0.21888	0.79078	0.9874				1.01208	0.21683	0.78206	0.98655				1.00961	0.32366	0.65923	0.968				1.0056	0.41391	0.48674	0.88715				1.00921	0.13849	0.88484	1.00525				1.01762	0.02537	0.77138	0.77464				1.01482	0.02874	0.8182	0.82187
		1.01161	0.20888	0.80326	0.98988				1.01241	0.20908	0.79044	0.98718				1.01001	0.3142	0.67337	0.97269				1.006	0.40593	0.50535	0.89779				1.00961	0.13043	0.89454	1.00689				1.01802	0.02497	0.75478	0.75765				1.01505	0.02848	0.80865	0.81207
		1.01201	0.19919	0.81492	0.99184				1.01281	0.19991	0.79979	0.98736				1.0101	0.31205	0.6765	0.97367				1.00614	0.40318	0.51161	0.90129				1.01001	0.12272	0.90322	1.00785				1.01802	0.02496	0.75461	0.75748				1.01522	0.0283	0.80197	0.80522
		1.01208	0.19754	0.81686	0.99213				1.01307	0.19411	0.80535	0.98712				1.01041	0.30474	0.6869	0.97676				1.0064	0.39766	0.52392	0.90808				1.0101	0.12101	0.90505	1.00797				1.01842	0.02461	0.73787	0.74038				1.01562	0.02792	0.78533	0.78818
		1.01241	0.1898	0.82573	0.99326				1.01321	0.19097	0.80824	0.98687				1.01081	0.29529	0.69979	0.9802				1.0068	0.38912	0.54238	0.918				1.01041	0.11536	0.91083	1.0081				1.01882	0.0243	0.72068	0.72288				1.01602	0.02757	0.7683	0.77081
		1.01281	0.18072	0.83563	0.99408				1.01361	0.18227	0.81575	0.98568				1.01109	0.28868	0.70841	0.98221				1.00713	0.38202	0.55719	0.92572				1.01081	0.10835	0.91736	1.00762				1.01901	0.02416	0.7123	0.71435				1.01604	0.02755	0.7672	0.76969
		1.01307	0.17503	0.84153	0.99429				1.01401	0.17382	0.82229	0.98377				1.01121	0.28586	0.71199	0.98297				1.00721	0.38033	0.56066	0.9275				1.01109	0.10366	0.92127	1.00684				1.01922	0.02402	0.70326	0.70517				1.01642	0.02726	0.75094	0.75314
		1.01321	0.17197	0.84459	0.99429				1.01406	0.17283	0.82301	0.9835				1.01161	0.27648	0.72344	0.98504				1.00761	0.37133	0.57871	0.93654				1.01121	0.1017	0.92277	1.00639				1.01962	0.02377	0.68563	0.6873				1.01682	0.02699	0.73328	0.73521
		1.01361	0.16353	0.85258	0.99384				1.01441	0.16562	0.82785	0.98113				1.01201	0.26716	0.73411	0.98639				1.00801	0.36213	0.59647	0.9451				1.01161	0.0954	0.92705	1.00436				1.02	0.02356	0.66864	0.6701				1.01703	0.02685	0.72369	0.72548
		1.01401	0.15541	0.85957	0.99272				1.01482	0.15768	0.8324	0.97774				1.01208	0.26556	0.73587	0.98655				1.00812	0.3595	0.60142	0.94742				1.01201	0.08945	0.93017	1.00154				1.02002	0.02355	0.66785	0.6693				1.01722	0.02675	0.71537	0.71705
		1.01406	0.15447	0.86034	0.99254				1.01505	0.1531	0.83461	0.97537				1.01241	0.25793	0.74395	0.98699				1.00841	0.35277	0.61387	0.95313				1.01208	0.08845	0.9306	1.00096				1.02042	0.02336	0.64994	0.6512				1.01762	0.02653	0.69724	0.69871
		1.01441	0.14761	0.86554	0.99088				1.01522	0.14999	0.83593	0.97358				1.01281	0.24879	0.75293	0.98683				1.00881	0.34326	0.63084	0.9606				1.01241	0.08383	0.93214	0.99789				1.02082	0.02319	0.63195	0.63304				1.01802	0.02634	0.67894	0.68022
		1.01482	0.14013	0.87045	0.98832				1.01562	0.14257	0.83841	0.96864				1.01307	0.24294	0.75825	0.98631				1.00911	0.33601	0.64332	0.96584				1.01281	0.07855	0.93293	0.9934				1.021	0.02313	0.62422	0.62525				1.01802	0.02634	0.67876	0.68004
		1.01505	0.13586	0.87286	0.98645				1.01602	0.13542	0.83984	0.96292				1.01321	0.23976	0.761	0.98588				1.00921	0.33365	0.64731	0.96746				1.01307	0.07531	0.93282	0.99005				1.02122	0.02305	0.6139	0.61485				1.01842	0.02617	0.66051	0.66162
		1.01522	0.13297	0.8743	0.985				1.01604	0.13497	0.8399	0.96253				1.01361	0.23085	0.76815	0.98412				1.00961	0.32394	0.66324	0.97369				1.01321	0.07359	0.93255	0.98806				1.02162	0.02292	0.59585	0.59666				1.01882	0.02603	0.64198	0.64295
		1.01562	0.12612	0.87706	0.98092				1.01642	0.12853	0.84022	0.95641				1.01401	0.22208	0.77434	0.98154				1.01001	0.31418	0.67855	0.97923				1.01361	0.06895	0.931	0.98187				1.02199	0.02281	0.5796	0.58031				1.01901	0.02596	0.63302	0.63392
		1.01602	0.11959	0.87873	0.97605				1.01682	0.12191	0.83955	0.94911				1.01406	0.22105	0.77501	0.98118				1.0101	0.31195	0.68194	0.98039				1.01401	0.06461	0.92828	0.97481				1.02203	0.0228	0.57781	0.57852				1.01922	0.0259	0.62341	0.62424
		1.01604	0.11918	0.8788	0.97571				1.01703	0.11846	0.83875	0.94487				1.01441	0.21347	0.77954	0.97813				1.01041	0.30438	0.69317	0.98405				1.01406	0.06412	0.92788	0.97391				1.02243	0.02271	0.55983	0.56044				1.01962	0.02579	0.60481	0.60554
		1.01642	0.11335	0.8793	0.97039				1.01722	0.11555	0.83782	0.94103				1.01482	0.20501	0.78374	0.97387				1.01081	0.29456	0.70706	0.98812				1.01441	0.06057	0.92441	0.96689				1.02283	0.02262	0.54194	0.54245				1.02	0.02569	0.58707	0.5877
		1.01682	0.10742	0.87877	0.96392				1.01762	0.10946	0.83504	0.93215				1.01505	0.20009	0.78575	0.97095				1.01109	0.28769	0.71632	0.9905				1.01482	0.0568	0.9194	0.95812				1.02298	0.02259	0.53527	0.53576				1.02002	0.02569	0.58624	0.58687
		1.01703	0.10436	0.87802	0.96011				1.01802	0.10362	0.83123	0.92251				1.01522	0.19673	0.78692	0.96877				1.01121	0.28475	0.72015	0.9914				1.01505	0.05471	0.9159	0.95252				1.02323	0.02255	0.52416	0.5246				1.02042	0.0256	0.56773	0.56827
		1.01722	0.10178	0.87713	0.95665				1.01802	0.10357	0.83118	0.92241				1.01562	0.18862	0.78906	0.96281				1.01161	0.27498	0.73238	0.99386				1.01522	0.05331	0.91326	0.94849				1.02363	0.02248	0.50652	0.5069				1.02082	0.02552	0.54931	0.54977
		1.01762	0.09643	0.8744	0.94856				1.01842	0.09804	0.82639	0.91209				1.01602	0.18071	0.79016	0.95599				1.01201	0.26526	0.74371	0.99547				1.01562	0.05008	0.90603	0.93802				1.02397	0.02243	0.49173	0.49206				1.021	0.0255	0.54145	0.54189
		1.01802	0.09136	0.87059	0.93968				1.01882	0.09272	0.82055	0.90093				1.01604	0.18021	0.7902	0.95553				1.01208	0.26358	0.74558	0.99566				1.01602	0.04708	0.89772	0.92672				1.02403	0.02243	0.48906	0.48939				1.02122	0.02546	0.53101	0.5314
		1.01802	0.09131	0.87054	0.93959				1.01901	0.09024	0.81738	0.89528				1.01642	0.17299	0.79022	0.94833				1.01241	0.25561	0.75409	0.9962				1.01604	0.0469	0.89715	0.92597				1.02443	0.02238	0.4718	0.47208				1.02162	0.0254	0.51286	0.5132
		1.01842	0.08656	0.86571	0.93				1.01922	0.08764	0.81373	0.88903				1.01682	0.16548	0.78922	0.93982				1.01281	0.24606	0.76346	0.99603				1.01642	0.04433	0.88838	0.91462				1.02483	0.02234	0.45477	0.455				1.02199	0.02536	0.49667	0.49697
		1.01882	0.08202	0.85977	0.91953				1.01962	0.08281	0.80596	0.87642				1.01703	0.16153	0.78825	0.9349				1.01307	0.23995	0.76897	0.99542				1.01682	0.04179	0.87803	0.90173				1.02496	0.02232	0.44938	0.4496				1.02203	0.02535	0.4949	0.49519
		1.01901	0.07992	0.85654	0.9142				1.02	0.07841	0.79766	0.86373				1.01722	0.15818	0.78718	0.93048				1.01321	0.23662	0.7718	0.99492				1.01703	0.04051	0.87207	0.8945				1.02523	0.0223	0.43798	0.43818				1.02243	0.02531	0.47716	0.47741
		1.01922	0.07774	0.85281	0.90828				1.02002	0.07821	0.79726	0.86312				1.01762	0.15108	0.78411	0.92031				1.01361	0.22731	0.77905	0.99286				1.01722	0.03946	0.86672	0.88809				1.02563	0.02227	0.42146	0.42163				1.02283	0.02527	0.45965	0.45986
		1.01962	0.07371	0.84485	0.89629				1.02042	0.07385	0.78766	0.84916				1.01802	0.14421	0.78001	0.90934				1.01401	0.21815	0.78519	0.98984				1.01762	0.03732	0.85448	0.87371				1.02595	0.02225	0.40858	0.40873				1.02298	0.02526	0.45317	0.45337
		1.02	0.07007	0.83633	0.88414				1.02082	0.06971	0.7772	0.83457				1.01802	0.14414	0.77996	0.90922				1.01406	0.21707	0.78585	0.98942				1.01802	0.03536	0.84136	0.85863				1.02603	0.02224	0.40523	0.40538				1.02323	0.02524	0.44241	0.44259
		1.02002	0.06991	0.83591	0.88356				1.021	0.06801	0.77247	0.82813				1.01842	0.13755	0.7749	0.89758				1.01441	0.20914	0.7902	0.98584				1.01802	0.03535	0.84122	0.85848				1.02643	0.02222	0.38932	0.38944				1.02363	0.02521	0.42545	0.4256
		1.02042	0.06634	0.82604	0.87012				1.02122	0.06579	0.76592	0.81938				1.01882	0.13112	0.76881	0.88505				1.01482	0.20031	0.79404	0.98085				1.01842	0.03358	0.8274	0.8429				1.02683	0.0222	0.37372	0.37383				1.02397	0.02519	0.41134	0.41147
		1.02082	0.06299	0.81527	0.85599				1.02162	0.06209	0.75387	0.80361				1.01901	0.1281	0.76553	0.87874				1.01505	0.19518	0.79575	0.97743				1.01882	0.03195	0.81267	0.82654				1.02694	0.0222	0.36965	0.36975				1.02403	0.02519	0.4088	0.40893
		1.021	0.06163	0.81039	0.84975				1.02199	0.05893	0.74237	0.78895				1.01922	0.12491	0.76176	0.87179				1.01522	0.19167	0.7967	0.97487				1.01901	0.03122	0.80529	0.81843				1.02723	0.02219	0.35847	0.35856				1.02443	0.02517	0.39248	0.39259
		1.02122	0.05986	0.80363	0.84122				1.02203	0.05859	0.74107	0.78732				1.01962	0.11893	0.75377	0.85782				1.01562	0.18323	0.79816	0.9679				1.01922	0.03048	0.7972	0.80959				1.02763	0.02217	0.34358	0.34365				1.02483	0.02515	0.37651	0.3766
		1.02162	0.05692	0.79118	0.82583				1.02243	0.05529	0.72758	0.77053				1.02	0.11342	0.7453	0.84384				1.01602	0.175	0.79843	0.95993				1.01962	0.02914	0.78105	0.7921				1.02793	0.02216	0.33282	0.33289				1.02496	0.02515	0.37149	0.37157
		1.02199	0.05444	0.77929	0.81146				1.02283	0.05218	0.71345	0.75329				1.02002	0.11317	0.74489	0.84317				1.01604	0.17447	0.79841	0.95939				1.02	0.02798	0.76504	0.77493				1.02803	0.02216	0.32905	0.32911				1.02523	0.02514	0.3609	0.36098
		1.02203	0.05418	0.77794	0.80985				1.02298	0.05107	0.70801	0.74674				1.02042	0.10763	0.73513	0.82787				1.01642	0.16698	0.7975	0.95099				1.02002	0.02793	0.76428	0.77412				1.02843	0.02215	0.31489	0.31495				1.02563	0.02513	0.34566	0.34573
		1.02243	0.05162	0.76399	0.79333				1.02323	0.04926	0.69872	0.73564				1.02082	0.10231	0.72454	0.81197				1.01682	0.15919	0.79538	0.94107				1.02042	0.02683	0.74694	0.75569				1.02883	0.02214	0.30113	0.30117				1.02595	0.02512	0.33387	0.33393
		1.02283	0.04923	0.74935	0.77631				1.02363	0.04651	0.68344	0.71761				1.021	0.1001	0.71976	0.80498				1.01703	0.1551	0.79375	0.93535				1.02082	0.02584	0.72909	0.73685				1.02892	0.02214	0.29828	0.29832				1.02603	0.02512	0.33081	0.33087
		1.02298	0.04838	0.74372	0.76983				1.02397	0.04432	0.67011	0.70209				1.02122	0.09721	0.71317	0.7955				1.01722	0.15163	0.79207	0.9302				1.021	0.02545	0.72131	0.72868				1.02924	0.02214	0.28776	0.28779				1.02643	0.02511	0.31636	0.31641
		1.02323	0.04701	0.73409	0.75883				1.02403	0.04394	0.66766	0.69926				1.02162	0.09233	0.70104	0.77849				1.01762	0.14431	0.78759	0.91839				1.02122	0.02496	0.71079	0.71766				1.02964	0.02213	0.27478	0.27481				1.02683	0.0251	0.30232	0.30236
		1.02363	0.04494	0.71825	0.74092				1.02443	0.04152	0.65144	0.68062				1.02199	0.08812	0.68952	0.76276				1.01802	0.13723	0.78195	0.90568				1.02162	0.02416	0.6921	0.69817				1.02991	0.02213	0.26615	0.26618				1.02694	0.0251	0.29867	0.29871
		1.02397	0.04331	0.70443	0.72547				1.02483	0.03927	0.63483	0.66175				1.02203	0.08767	0.68822	0.761				1.01802	0.13716	0.78189	0.90555				1.02199	0.02351	0.67497	0.68039				1.03004	0.02213	0.26221	0.26224				1.02723	0.02509	0.2887	0.28873
		1.02403	0.04303	0.70188	0.72264				1.02496	0.03858	0.62945	0.65568				1.02243	0.08321	0.67474	0.74307				1.01842	0.13039	0.7752	0.89209				1.02203	0.02344	0.67307	0.67843				1.03044	0.02212	0.25005	0.25007				1.02763	0.02509	0.27549	0.27552
		1.02443	0.04125	0.68505	0.70403				1.02523	0.03715	0.61787	0.64268				1.02283	0.07896	0.66066	0.72474				1.01882	0.1238	0.76734	0.87765				1.02243	0.0228	0.65376	0.65848				1.03084	0.02212	0.2383	0.23832				1.02793	0.02509	0.26602	0.26605
		1.02483	0.0396	0.6678	0.68514				1.02563	0.03518	0.60063	0.62347				1.02298	0.07742	0.65526	0.7178				1.01901	0.12071	0.76317	0.87038				1.02283	0.02223	0.63423	0.63838				1.0309	0.02212	0.23651	0.23652				1.02803	0.02508	0.26271	0.26273
		1.02496	0.03911	0.66222	0.67905				1.02595	0.03372	0.5868	0.60817				1.02323	0.07491	0.64603	0.70606				1.01922	0.11746	0.75843	0.86239				1.02298	0.02204	0.62688	0.63083				1.03124	0.02212	0.22696	0.22697				1.02843	0.02508	0.25036	0.25038
		1.02523	0.03808	0.6502	0.66601				1.02603	0.03335	0.58315	0.60415				1.02363	0.07106	0.63089	0.68707				1.01962	0.11137	0.7485	0.84637				1.02323	0.02173	0.61453	0.61817				1.03164	0.02211	0.21603	0.21604				1.02883	0.02508	0.23844	0.23846
		1.02563	0.03668	0.63228	0.6467				1.02643	0.03163	0.56548	0.58477				1.02397	0.06795	0.61773	0.6708				1.02	0.10578	0.7381	0.83038				1.02363	0.02127	0.59472	0.59791				1.03189	0.02211	0.20936	0.20938				1.02892	0.02508	0.23599	0.236
		1.02595	0.03564	0.61792	0.63129				1.02683	0.03004	0.54767	0.56537				1.02403	0.0674	0.61531	0.66783				1.02002	0.10552	0.7376	0.82962				1.02397	0.02093	0.57791	0.58076				1.03204	0.02211	0.20551	0.20551				1.02924	0.02507	0.22695	0.22697
		1.02603	0.03538	0.61412	0.62724				1.02694	0.02964	0.54294	0.56024				1.02443	0.06393	0.59933	0.64838				1.02042	0.09992	0.72576	0.81219				1.02403	0.02087	0.57486	0.57765				1.03244	0.02211	0.19539	0.1954				1.02964	0.02507	0.21589	0.2159
		1.02643	0.03419	0.59576	0.60768				1.02723	0.02857	0.52978	0.546				1.02483	0.06065	0.583	0.62877				1.02082	0.09457	0.71305	0.79412				1.02443	0.02052	0.55499	0.55742				1.03284	0.02211	0.18567	0.18568				1.02991	0.02507	0.20858	0.20859
		1.02683	0.03309	0.57725	0.58808				1.02763	0.0272	0.51185	0.5267				1.02496	0.05963	0.57773	0.62248				1.021	0.09235	0.70735	0.78621				1.02483	0.02021	0.53517	0.53729				1.03288	0.02211	0.18471	0.18471				1.03004	0.02507	0.20526	0.20527
		1.02694	0.03282	0.57233	0.58289				1.02793	0.02625	0.49862	0.51253				1.02523	0.05753	0.56639	0.60904				1.02122	0.08946	0.69951	0.77547				1.02496	0.02011	0.52885	0.53088				1.03324	0.02211	0.17635	0.17636				1.03044	0.02507	0.19505	0.19506
		1.02723	0.03209	0.55865	0.56847				1.02803	0.02593	0.49392	0.5075				1.02563	0.05459	0.54953	0.58924				1.02162	0.08459	0.68521	0.7563				1.02523	0.01993	0.51544	0.51728				1.03364	0.02211	0.16743	0.16743				1.03084	0.02507	0.18526	0.18527
		1.02763	0.03116	0.54001	0.54891				1.02843	0.02475	0.47604	0.48845				1.02595	0.05238	0.53605	0.57355				1.02199	0.0804	0.67172	0.73862				1.02563	0.01969	0.49584	0.49745				1.03387	0.02211	0.16248	0.16248				1.0309	0.02507	0.18377	0.18378
		1.02793	0.03053	0.52626	0.53452				1.02883	0.02367	0.45826	0.46959				1.02603	0.05182	0.53249	0.56943				1.02203	0.07995	0.6702	0.73665				1.02595	0.01951	0.48045	0.48188				1.03404	0.0221	0.15889	0.15889				1.03124	0.02507	0.17589	0.17589
		1.02803	0.03032	0.52137	0.52942				1.02892	0.02345	0.45454	0.46565				1.02643	0.0492	0.51532	0.54964				1.02243	0.07554	0.65455	0.71659				1.02603	0.01947	0.47644	0.47782				1.03444	0.0221	0.15073	0.15073				1.03164	0.02507	0.16692	0.16692
		1.02843	0.02954	0.50279	0.51006				1.02924	0.02267	0.44062	0.45094				1.02683	0.04673	0.49807	0.52991				1.02283	0.07135	0.63831	0.69616				1.02643	0.01929	0.45725	0.45845				1.03484	0.0221	0.14294	0.14294				1.03189	0.02506	0.16149	0.16149
		1.02883	0.02884	0.4843	0.49086				1.02964	0.02174	0.42314	0.43254				1.02694	0.0461	0.49349	0.52471				1.02298	0.06984	0.63211	0.68845				1.02683	0.01912	0.43833	0.43937				1.03486	0.0221	0.14258	0.14258				1.03204	0.02506	0.15835	0.15836
		1.02892	0.02869	0.48042	0.48685				1.02991	0.02115	0.41133	0.42014				1.02723	0.04441	0.48077	0.5103				1.02323	0.06738	0.62155	0.67544				1.02694	0.01908	0.43337	0.43437				1.03524	0.0221	0.13551	0.13551				1.03244	0.02506	0.15018	0.15018
		1.02924	0.02819	0.46595	0.47187				1.03004	0.02089	0.40588	0.41443				1.02763	0.04223	0.46349	0.49084				1.02363	0.06363	0.60434	0.65447				1.02723	0.01898	0.41971	0.42061				1.03564	0.0221	0.12844	0.12844				1.03284	0.02506	0.14239	0.14239
		1.02964	0.0276	0.44778	0.45311				1.03044	0.02011	0.38886	0.39663				1.02793	0.04071	0.45078	0.47661				1.02397	0.06061	0.58947	0.63658				1.02763	0.01885	0.40143	0.40219				1.03585	0.0221	0.1249	0.1249				1.03288	0.02506	0.14162	0.14162
		1.02991	0.02723	0.43549	0.44045				1.03084	0.01939	0.37212	0.37917				1.02803	0.04019	0.44627	0.47158				1.02403	0.06008	0.58674	0.63332				1.02793	0.01877	0.38817	0.38885				1.03604	0.0221	0.12172	0.12172				1.03324	0.02506	0.13498	0.13498
		1.03004	0.02707	0.42983	0.43463				1.0309	0.01929	0.36954	0.37648				1.02843	0.03827	0.42915	0.45254				1.02443	0.05673	0.56881	0.61205				1.02803	0.01875	0.3835	0.38416				1.03645	0.0221	0.11533	0.11533				1.03364	0.02506	0.12793	0.12793
		1.03044	0.02658	0.41214	0.41645				1.03124	0.01873	0.35569	0.36208				1.02883	0.03648	0.41217	0.43377				1.02483	0.05357	0.55062	0.5907				1.02843	0.01865	0.36597	0.36653				1.03684	0.0221	0.10931	0.10931				1.03387	0.02506	0.12405	0.12405
		1.03084	0.02614	0.39473	0.3986				1.03164	0.01813	0.33959	0.34537				1.02892	0.03612	0.40861	0.42985				1.02496	0.05261	0.54477	0.58388				1.02883	0.01857	0.34885	0.34934				1.03685	0.0221	0.10926	0.10926				1.03404	0.02506	0.12124	0.12124
		1.0309	0.02607	0.39204	0.39585				1.03189	0.01778	0.32964	0.33508				1.02924	0.03481	0.39537	0.41529				1.02523	0.05061	0.53224	0.56934				1.02892	0.01855	0.34531	0.34578				1.03725	0.0221	0.10352	0.10352				1.03444	0.02506	0.1149	0.1149
		1.03124	0.02574	0.37764	0.38111				1.03204	0.01758	0.32384	0.32908				1.02964	0.03324	0.37878	0.39714				1.02563	0.04782	0.51371	0.54803				1.02924	0.0185	0.33218	0.33259				1.03765	0.0221	0.09808	0.09808				1.03484	0.02506	0.10889	0.10889
		1.03164	0.02537	0.3609	0.36401				1.03244	0.01707	0.30848	0.31321				1.02991	0.03223	0.3676	0.38495				1.02595	0.04573	0.49899	0.53122				1.02964	0.01844	0.31596	0.31631				1.03783	0.0221	0.09565	0.09565				1.03486	0.02506	0.10862	0.10862
		1.03189	0.02516	0.35057	0.35347				1.03284	0.01661	0.29351	0.29778				1.03004	0.03178	0.36246	0.37935				1.02603	0.0452	0.49512	0.52682				1.02991	0.0184	0.30515	0.30547				1.03805	0.0221	0.09293	0.09293				1.03524	0.02506	0.10321	0.10321
		1.03204	0.02505	0.34454	0.34732				1.03288	0.01657	0.29201	0.29624				1.03044	0.03042	0.34641	0.36195				1.02643	0.04275	0.4765	0.50575				1.03004	0.01839	0.30021	0.30051				1.03845	0.0221	0.08808	0.08808				1.03564	0.02506	0.09784	0.09784
		1.03244	0.02475	0.32857	0.33105				1.03324	0.01619	0.27896	0.28281				1.03084	0.02916	0.33068	0.34495				1.02683	0.04045	0.45792	0.48488				1.03044	0.01834	0.28496	0.28521				1.03882	0.0221	0.08377	0.08377				1.03585	0.02506	0.09516	0.09517
		1.03284	0.02448	0.31302	0.31523				1.03364	0.01581	0.26484	0.26831				1.0309	0.02897	0.32826	0.34234				1.02694	0.03987	0.45302	0.47939				1.03084	0.0183	0.27021	0.27042				1.03885	0.0221	0.08349	0.08349				1.03604	0.02506	0.09277	0.09277
		1.03288	0.02446	0.31146	0.31365				1.03387	0.01561	0.25693	0.26019				1.03124	0.02798	0.31529	0.32839				1.02723	0.03831	0.43944	0.46425				1.0309	0.0183	0.26795	0.26816				1.03925	0.0221	0.07917	0.07917				1.03645	0.02506	0.08799	0.08799
		1.03324	0.02424	0.2979	0.29987				1.03404	0.01546	0.25116	0.25428				1.03164	0.02689	0.30026	0.31227				1.02763	0.03631	0.4211	0.44391				1.03124	0.01827	0.25596	0.25615				1.03965	0.0221	0.07511	0.07511				1.03684	0.02506	0.08352	0.08352
		1.03364	0.02402	0.28323	0.28499				1.03444	0.01515	0.23794	0.24074				1.03189	0.02624	0.29101	0.30237				1.02793	0.03492	0.40769	0.42912				1.03164	0.01824	0.24224	0.24239				1.03981	0.0221	0.07351	0.07351				1.03685	0.02506	0.08349	0.08349
		1.03387	0.02391	0.27502	0.27666				1.03484	0.01486	0.22517	0.22769				1.03204	0.02588	0.28562	0.29661				1.02803	0.03444	0.40296	0.4239				1.03189	0.01822	0.23388	0.23401				1.04005	0.0221	0.07128	0.07128				1.03725	0.02506	0.07926	0.07926
		1.03404	0.02383	0.26903	0.27059				1.03486	0.01485	0.22458	0.22709				1.03244	0.02494	0.27138	0.28144				1.02843	0.03271	0.38505	0.40426				1.03204	0.01822	0.22903	0.22916				1.04045	0.0221	0.06769	0.06769				1.03765	0.02506	0.07529	0.07529
		1.03444	0.02366	0.2553	0.25668				1.03524	0.0146	0.21288	0.21513				1.03284	0.02407	0.25756	0.26675				1.02883	0.0311	0.36742	0.38502				1.03244	0.01819	0.21635	0.21646				1.04081	0.0221	0.0647	0.0647				1.03783	0.02506	0.07352	0.07352
		1.03484	0.0235	0.24205	0.24328				1.03564	0.01436	0.20105	0.20307				1.03288	0.02399	0.25618	0.26529				1.02892	0.03077	0.36376	0.38103				1.03284	0.01818	0.20419	0.20429				1.04085	0.0221	0.06432	0.06432				1.03805	0.02506	0.07156	0.07156
		1.03486	0.02349	0.24143	0.24266				1.03585	0.01425	0.19509	0.19699				1.03324	0.02327	0.24418	0.25257				1.02924	0.0296	0.35012	0.36622				1.03288	0.01818	0.20299	0.20308				1.04125	0.0221	0.06116	0.06116				1.03845	0.02506	0.06806	0.06806
		1.03524	0.02336	0.22928	0.23037				1.03604	0.01415	0.18969	0.1915				1.03364	0.02253	0.23124	0.23889				1.02964	0.02821	0.33317	0.34789				1.03324	0.01816	0.19256	0.19264				1.04165	0.0221	0.05821	0.05821				1.03882	0.02506	0.06499	0.06499
		1.03564	0.02323	0.21701	0.21797				1.03645	0.01396	0.1788	0.18042				1.03387	0.02214	0.22401	0.23127				1.02991	0.02733	0.32182	0.33565				1.03364	0.01815	0.18144	0.1815				1.0418	0.0221	0.0572	0.0572				1.03885	0.02506	0.06479	0.06479
		1.03585	0.02317	0.21082	0.21173				1.03684	0.01379	0.16846	0.16991				1.03404	0.02185	0.21875	0.22573				1.03004	0.02693	0.31662	0.33005				1.03387	0.01814	0.17529	0.17534				1.04205	0.0221	0.05544	0.05544				1.03925	0.02506	0.06173	0.06173
		1.03604	0.02312	0.20523	0.20608				1.03685	0.01379	0.16839	0.16983				1.03444	0.02123	0.20673	0.21308				1.03044	0.02575	0.30048	0.31273				1.03404	0.01814	0.17083	0.17089				1.04245	0.0221	0.05286	0.05286				1.03965	0.02506	0.05887	0.05887
		1.03645	0.02302	0.19394	0.19469				1.03725	0.01363	0.15844	0.15972				1.03484	0.02065	0.19517	0.20094				1.03084	0.02465	0.28478	0.29594				1.03444	0.01813	0.16073	0.16078				1.04279	0.0221	0.05085	0.05085				1.03981	0.02506	0.05776	0.05776
		1.03684	0.02293	0.18322	0.18388				1.03765	0.01349	0.14894	0.15009				1.03486	0.02062	0.19464	0.20038				1.0309	0.02449	0.28238	0.29337				1.03484	0.01812	0.15113	0.15117				1.04285	0.0221	0.05045	0.05045				1.04005	0.02506	0.05621	0.05621
		1.03685	0.02293	0.18314	0.1838				1.03783	0.01343	0.14468	0.14577				1.03524	0.02012	0.18408	0.18932				1.03124	0.02364	0.26955	0.2797				1.03486	0.01812	0.15069	0.15073				1.04325	0.0221	0.04821	0.04821				1.04045	0.02506	0.05373	0.05373
		1.03725	0.02285	0.17282	0.17341				1.03805	0.01336	0.13991	0.14093				1.03564	0.01963	0.17346	0.17821				1.03164	0.02272	0.25481	0.26403				1.03524	0.01812	0.14201	0.14204				1.04366	0.0221	0.04612	0.04612				1.04081	0.02506	0.05167	0.05167
		1.03765	0.02278	0.16299	0.1635				1.03845	0.01325	0.13132	0.13222				1.03585	0.0194	0.16812	0.17264				1.03189	0.02217	0.2458	0.25447				1.03564	0.01811	0.13337	0.1334				1.04378	0.0221	0.04551	0.04551				1.04085	0.02506	0.05141	0.05141
		1.03783	0.02275	0.15857	0.15906				1.03882	0.01315	0.12365	0.12446				1.03604	0.01919	0.1633	0.16761				1.03204	0.02186	0.24057	0.24893				1.03585	0.01811	0.12907	0.12909				1.04406	0.0221	0.04417	0.04417				1.04125	0.02506	0.04926	0.04926
		1.03805	0.02272	0.15363	0.15408				1.03885	0.01315	0.12316	0.12397				1.03645	0.01878	0.15361	0.15751				1.03244	0.02108	0.22684	0.23442				1.03604	0.01811	0.1252	0.12522				1.04446	0.0221	0.04237	0.04237				1.04165	0.02506	0.04727	0.04727
		1.03845	0.02267	0.14473	0.14513				1.03925	0.01306	0.11543	0.11615				1.03684	0.01841	0.14444	0.14797				1.03284	0.02036	0.21364	0.2205				1.03645	0.0181	0.11748	0.11749				1.04477	0.0221	0.04106	0.04106				1.0418	0.02506	0.04659	0.04659
		1.03882	0.02262	0.1368	0.13715				1.03965	0.01297	0.10812	0.10876				1.03685	0.01841	0.14437	0.1479				1.03288	0.02029	0.21233	0.21912				1.03684	0.0181	0.11024	0.11026				1.04486	0.0221	0.04069	0.04069				1.04205	0.02506	0.04542	0.04542
		1.03885	0.02262	0.13629	0.13664				1.03981	0.01294	0.10524	0.10584				1.03725	0.01807	0.13559	0.13877				1.03324	0.0197	0.20096	0.20717				1.03685	0.0181	0.11019	0.11021				1.04526	0.0221	0.03914	0.03914				1.04245	0.02506	0.0437	0.0437
		1.03925	0.02257	0.12829	0.1286				1.04005	0.0129	0.10122	0.10178				1.03765	0.01776	0.12725	0.13012				1.03364	0.0191	0.18882	0.19443				1.03725	0.0181	0.10333	0.10334				1.04566	0.0221	0.0377	0.0377				1.04279	0.02506	0.04238	0.04238
		1.03965	0.02253	0.12073	0.121				1.04045	0.01284	0.0947	0.0952				1.03783	0.01762	0.12351	0.12625				1.03387	0.01878	0.18209	0.18738				1.03765	0.0181	0.09688	0.09689				1.04576	0.0221	0.03736	0.03736				1.04285	0.02506	0.04211	0.04211
		1.03981	0.02252	0.11775	0.118				1.04081	0.01279	0.08927	0.08971				1.03805	0.01748	0.11934	0.12193				1.03404	0.01855	0.17722	0.18228				1.03783	0.01809	0.09402	0.09403				1.04606	0.0221	0.03637	0.03637				1.04325	0.02506	0.04064	0.04064
		1.04005	0.0225	0.11359	0.11383				1.04085	0.01278	0.08857	0.08901				1.03845	0.01722	0.11186	0.1142				1.03444	0.01805	0.16615	0.17071				1.03805	0.01809	0.09083	0.09084				1.04646	0.0221	0.03514	0.03514				1.04366	0.02506	0.03929	0.03929
		1.04045	0.02247	0.10686	0.10706				1.04125	0.01273	0.0828	0.08319				1.03882	0.017	0.10522	0.10733				1.03484	0.0176	0.15561	0.15971				1.03845	0.01809	0.08515	0.08516				1.04675	0.0221	0.03431	0.03431				1.04378	0.02506	0.0389	0.0389
		1.04081	0.02245	0.10124	0.10142				1.04165	0.01268	0.07739	0.07773				1.03885	0.01698	0.10479	0.10689				1.03486	0.01758	0.15513	0.15921				1.03882	0.01809	0.08016	0.08016				1.04686	0.0221	0.034	0.034				1.04406	0.02506	0.03804	0.03804
		1.04085	0.02245	0.10053	0.1007				1.0418	0.01267	0.07554	0.07587				1.03925	0.01677	0.09813	0.10002				1.03524	0.01718	0.1456	0.14928				1.03885	0.01809	0.07984	0.07984				1.04726	0.0221	0.03296	0.03296				1.04446	0.02506	0.03689	0.03689
		1.04125	0.02242	0.09457	0.09473				1.04205	0.01264	0.07232	0.07262				1.03965	0.01658	0.09185	0.09355				1.03564	0.01681	0.1361	0.13941				1.03925	0.01809	0.07487	0.07488				1.04766	0.0221	0.03199	0.03199				1.04477	0.02506	0.03606	0.03606
		1.04165	0.0224	0.08898	0.08912				1.04245	0.01261	0.06757	0.06783				1.03981	0.0165	0.08939	0.09101				1.03585	0.01663	0.13137	0.13449				1.03965	0.01809	0.07024	0.07025				1.04774	0.0221	0.03182	0.03182				1.04486	0.02506	0.03583	0.03583
		1.0418	0.0224	0.08708	0.08721				1.04279	0.01258	0.06387	0.0641				1.04005	0.0164	0.08596	0.08748				1.03604	0.01647	0.12711	0.13008				1.03981	0.01809	0.06843	0.06843				1.04806	0.0221	0.03111	0.03111				1.04526	0.02506	0.03485	0.03485
		1.04205	0.02238	0.08375	0.08387				1.04285	0.01257	0.06313	0.06336				1.04045	0.01625	0.08042	0.08178				1.03645	0.01616	0.11863	0.12128				1.04005	0.01809	0.06593	0.06593				1.04846	0.0221	0.03029	0.03029				1.04566	0.02506	0.03395	0.03395
		1.04245	0.02237	0.07885	0.07895				1.04325	0.01254	0.05899	0.05919				1.04081	0.01612	0.07582	0.07706				1.03684	0.01588	0.11068	0.11306				1.04045	0.01809	0.06191	0.06191				1.04873	0.0221	0.02978	0.02978				1.04576	0.02506	0.03374	0.03374
		1.04279	0.02236	0.07504	0.07513				1.04366	0.01252	0.05513	0.05531				1.04085	0.0161	0.07524	0.07646				1.03685	0.01588	0.11062	0.113				1.04081	0.01809	0.0586	0.0586				1.04886	0.0221	0.02954	0.02954				1.04606	0.02506	0.03313	0.03313
		1.04285	0.02236	0.07428	0.07437				1.04378	0.01251	0.05402	0.05419				1.04125	0.01597	0.07039	0.07148				1.03725	0.01562	0.10309	0.10522				1.04085	0.01809	0.05818	0.05818				1.04926	0.0221	0.02885	0.02885				1.04646	0.02506	0.03238	0.03238
		1.04325	0.02234	0.07001	0.07009				1.04406	0.0125	0.05154	0.0517				1.04165	0.01586	0.06586	0.06683				1.03765	0.01539	0.09602	0.09791				1.04125	0.01809	0.05472	0.05472				1.04966	0.0221	0.02823	0.02823				1.04675	0.02506	0.03188	0.03188
		1.04366	0.02233	0.06604	0.06611				1.04446	0.01248	0.04821	0.04835				1.0418	0.01582	0.06432	0.06525				1.03783	0.0153	0.09288	0.09468				1.04165	0.01809	0.05152	0.05152				1.04972	0.0221	0.02814	0.02814				1.04686	0.02506	0.03169	0.03169
		1.04378	0.02233	0.0649	0.06496				1.04477	0.01246	0.04579	0.04592				1.04205	0.01575	0.06163	0.0625				1.03805	0.01519	0.08939	0.09108				1.0418	0.01809	0.05044	0.05044				1.05006	0.0221	0.02765	0.02765				1.04726	0.02506	0.03106	0.03106
		1.04406	0.02232	0.06235	0.0624				1.04486	0.01246	0.04512	0.04524				1.04245	0.01566	0.0577	0.05848				1.03845	0.015	0.08318	0.08469				1.04205	0.01809	0.04856	0.04856				1.05046	0.0221	0.02712	0.02712				1.04766	0.02506	0.03048	0.03048
		1.04446	0.02232	0.05892	0.05897				1.04526	0.01245	0.04226	0.04236				1.04279	0.01559	0.05465	0.05536				1.03882	0.01485	0.07773	0.07908				1.04245	0.01809	0.04582	0.04582				1.05071	0.0221	0.02682	0.02682				1.04774	0.02506	0.03038	0.03038
		1.04477	0.02231	0.05643	0.05648				1.04566	0.01243	0.03961	0.0397				1.04285	0.01557	0.05405	0.05474				1.03885	0.01484	0.07739	0.07872				1.04279	0.01809	0.04371	0.04371				1.05087	0.0221	0.02664	0.02664				1.04806	0.02506	0.02996	0.02996
		1.04486	0.02231	0.05574	0.05578				1.04576	0.01243	0.03898	0.03907				1.04325	0.0155	0.05066	0.05127				1.03925	0.01469	0.07198	0.07317				1.04285	0.01809	0.0433	0.0433				1.05127	0.0221	0.0262	0.0262				1.04846	0.02506	0.02948	0.02948
		1.04526	0.0223	0.0528	0.05283				1.04606	0.01242	0.03716	0.03724				1.04366	0.01543	0.04752	0.04806				1.03965	0.01455	0.06695	0.06801				1.04325	0.01809	0.04097	0.04098				1.05167	0.0221	0.0258	0.0258				1.04873	0.02506	0.02918	0.02918
		1.04566	0.0223	0.05008	0.05011				1.04646	0.01241	0.03491	0.03497				1.04378	0.01541	0.04662	0.04714				1.03981	0.0145	0.06499	0.066				1.04366	0.01809	0.03884	0.03884				1.0517	0.0221	0.02577	0.02577				1.04886	0.02506	0.02904	0.02904
		1.04576	0.0223	0.04944	0.04947				1.04675	0.0124	0.03339	0.03346				1.04406	0.01537	0.04461	0.0451				1.04005	0.01443	0.06228	0.06322				1.04378	0.01809	0.03823	0.03823				1.05207	0.0221	0.02544	0.02544				1.04926	0.02506	0.02865	0.02865
		1.04606	0.02229	0.04757	0.0476				1.04686	0.0124	0.03283	0.03289				1.04446	0.01531	0.04193	0.04236				1.04045	0.01433	0.05795	0.05878				1.04406	0.01809	0.03688	0.03688				1.05247	0.0221	0.02511	0.02511				1.04966	0.02506	0.02829	0.02829
		1.04646	0.02229	0.04526	0.04528				1.04726	0.01239	0.03092	0.03097				1.04477	0.01527	0.03999	0.04039				1.04081	0.01424	0.0544	0.05514				1.04446	0.01809	0.03508	0.03508				1.05269	0.0221	0.02494	0.02494				1.04972	0.02506	0.02824	0.02824
		1.04675	0.02229	0.0437	0.04373				1.04766	0.01239	0.02917	0.02921				1.04486	0.01526	0.03945	0.03984				1.04085	0.01423	0.05395	0.05468				1.04477	0.01809	0.0338	0.0338				1.05287	0.0221	0.02481	0.02481				1.05006	0.02506	0.02796	0.02796
		1.04686	0.02229	0.04313	0.04315				1.04774	0.01239	0.02885	0.02889				1.04526	0.01522	0.03718	0.03751				1.04125	0.01414	0.05024	0.05089				1.04486	0.01809	0.03344	0.03344				1.05327	0.0221	0.02454	0.02454				1.05046	0.02506	0.02766	0.02766
		1.04726	0.02228	0.04117	0.04119				1.04806	0.01238	0.02756	0.0276				1.04566	0.01518	0.03508	0.03538				1.04165	0.01407	0.04683	0.0474				1.04526	0.01809	0.03193	0.03193				1.05367	0.0221	0.02429	0.02429				1.05071	0.02506	0.0275	0.0275
		1.04766	0.02228	0.03938	0.03939				1.04846	0.01238	0.02609	0.02612				1.04576	0.01517	0.03459	0.03488				1.0418	0.01404	0.04568	0.04622				1.04566	0.01809	0.03056	0.03056				1.05368	0.0221	0.02428	0.02428				1.05087	0.02506	0.02739	0.02739
		1.04774	0.02228	0.03905	0.03906				1.04873	0.01237	0.02518	0.02521				1.04606	0.01514	0.03316	0.03342				1.04205	0.014	0.04368	0.04419				1.04576	0.01809	0.03024	0.03024				1.05407	0.0221	0.02406	0.02406				1.05127	0.02506	0.02715	0.02715
		1.04806	0.02228	0.03773	0.03775				1.04886	0.01237	0.02475	0.02478				1.04646	0.01511	0.0314	0.03163				1.04245	0.01394	0.0408	0.04124				1.04606	0.01809	0.02931	0.02931				1.05447	0.0221	0.02386	0.02386				1.05167	0.02506	0.02693	0.02693
		1.04846	0.02228	0.03623	0.03624				1.04926	0.01237	0.02352	0.02354				1.04675	0.01509	0.03022	0.03043				1.04279	0.01389	0.03858	0.03898				1.04646	0.01809	0.02817	0.02817				1.05467	0.0221	0.02377	0.02377				1.0517	0.02506	0.02692	0.02692
		1.04873	0.02228	0.0353	0.03531				1.04966	0.01236	0.0224	0.02242				1.04686	0.01509	0.02979	0.02999				1.04285	0.01389	0.03815	0.03853				1.04675	0.01809	0.02742	0.02742				1.05487	0.0221	0.02368	0.02368				1.05207	0.02506	0.02673	0.02673
		1.04886	0.02228	0.03486	0.03486				1.04972	0.01236	0.02225	0.02228				1.04726	0.01506	0.02831	0.02849				1.04325	0.01384	0.03572	0.03606				1.04686	0.01809	0.02714	0.02714				1.05527	0.0221	0.02351	0.02351				1.05247	0.02506	0.02656	0.02656
		1.04926	0.02228	0.0336	0.03361				1.05006	0.01236	0.02138	0.0214				1.04766	0.01504	0.02697	0.02713				1.04366	0.0138	0.0335	0.0338				1.04726	0.01809	0.0262	0.0262				1.05566	0.0221	0.02336	0.02336				1.05269	0.02506	0.02646	0.02646
		1.04966	0.02227	0.03246	0.03247				1.05046	0.01236	0.02046	0.02047				1.04774	0.01504	0.02672	0.02688				1.04378	0.01379	0.03287	0.03316				1.04766	0.01809	0.02535	0.02535				1.05567	0.0221	0.02336	0.02336				1.05287	0.02506	0.0264	0.0264
		1.04972	0.02227	0.03231	0.03232				1.05071	0.01236	0.01993	0.01995				1.04806	0.01502	0.02575	0.02588				1.04406	0.01376	0.03148	0.03174				1.04774	0.01809	0.02519	0.02519				1.05607	0.0221	0.02323	0.02323				1.05327	0.02506	0.02625	0.02625
		1.05006	0.02227	0.03142	0.03143				1.05087	0.01236	0.01962	0.01963				1.04846	0.015	0.02463	0.02475				1.04446	0.01373	0.02963	0.02986				1.04806	0.01809	0.02458	0.02458				1.05647	0.0221	0.02311	0.02311				1.05367	0.02506	0.02612	0.02612
		1.05046	0.02227	0.03048	0.03048				1.05127	0.01235	0.01886	0.01887				1.04873	0.01499	0.02395	0.02406				1.04477	0.0137	0.02832	0.02852				1.04846	0.01809	0.02388	0.02388				1.05665	0.0221	0.02306	0.02306				1.05368	0.02506	0.02612	0.02612
		1.05071	0.02227	0.02995	0.02995				1.05167	0.01235	0.01817	0.01818				1.04886	0.01499	0.02362	0.02373				1.04486	0.0137	0.02795	0.02815				1.04873	0.01809	0.02346	0.02346				1.05687	0.0221	0.023	0.023				1.05407	0.02506	0.026	0.026
		1.05087	0.02227	0.02962	0.02963				1.0517	0.01235	0.01811	0.01812				1.04926	0.01498	0.0227	0.0228				1.04526	0.01367	0.02643	0.02661				1.04886	0.01809	0.02326	0.02326				1.05727	0.0221	0.0229	0.0229				1.05447	0.02506	0.0259	0.0259
		1.05127	0.02227	0.02885	0.02885				1.05207	0.01235	0.01754	0.01755				1.04966	0.01496	0.02187	0.02196				1.04566	0.01365	0.02505	0.0252				1.04926	0.01809	0.02269	0.02269				1.05764	0.0221	0.02282	0.02282				1.05467	0.02506	0.02585	0.02585
		1.05167	0.02227	0.02815	0.02815				1.05247	0.01235	0.01698	0.01699				1.04972	0.01496	0.02177	0.02185				1.04576	0.01364	0.02473	0.02488				1.04966	0.01809	0.02218	0.02218				1.05767	0.0221	0.02281	0.02281				1.05487	0.02506	0.02581	0.02581
		1.0517	0.02227	0.02809	0.02809				1.05269	0.01235	0.01669	0.0167				1.05006	0.01495	0.02112	0.0212				1.04606	0.01363	0.0238	0.02394				1.04972	0.01809	0.02211	0.02211				1.05808	0.0221	0.02273	0.02273				1.05527	0.02506	0.02572	0.02572
		1.05207	0.02227	0.02751	0.02752				1.05287	0.01235	0.01647	0.01648				1.05046	0.01494	0.02045	0.02051				1.04646	0.01361	0.02268	0.02279				1.05006	0.01809	0.02172	0.02172				1.05848	0.0221	0.02266	0.02266				1.05566	0.02506	0.02565	0.02565
		1.05247	0.02227	0.02694	0.02695				1.05327	0.01235	0.01602	0.01602				1.05071	0.01494	0.02007	0.02012				1.04675	0.0136	0.02193	0.02204				1.05046	0.01809	0.02131	0.02131				1.05863	0.0221	0.02264	0.02264				1.05567	0.02506	0.02565	0.02565
		1.05269	0.02227	0.02665	0.02665				1.05367	0.01235	0.01561	0.01561				1.05087	0.01494	0.01984	0.01989				1.04686	0.0136	0.02166	0.02176				1.05071	0.01809	0.02108	0.02108				1.05888	0.0221	0.0226	0.0226				1.05607	0.02506	0.02558	0.02558
		1.05287	0.02227	0.02643	0.02643				1.05368	0.01235	0.0156	0.0156				1.05127	0.01493	0.01929	0.01933				1.04726	0.01358	0.02074	0.02083				1.05087	0.01809	0.02094	0.02094				1.05928	0.0221	0.02254	0.02254				1.05647	0.02506	0.02552	0.02552
		1.05327	0.02227	0.02597	0.02597				1.05407	0.01235	0.01524	0.01524				1.05167	0.01492	0.01879	0.01883				1.04766	0.01357	0.01992	0.02				1.05127	0.01809	0.02062	0.02062				1.05962	0.0221	0.0225	0.0225				1.05665	0.02506	0.02549	0.02549
		1.05367	0.02227	0.02555	0.02555				1.05447	0.01235	0.01491	0.01491				1.0517	0.01492	0.01875	0.01879				1.04774	0.01357	0.01977	0.01985				1.05167	0.01809	0.02032	0.02032				1.05968	0.0221	0.02249	0.02249				1.05687	0.02506	0.02547	0.02547
		1.05368	0.02227	0.02554	0.02554				1.05467	0.01235	0.01476	0.01476				1.05207	0.01492	0.01835	0.01839				1.04806	0.01356	0.01918	0.01925				1.0517	0.01809	0.0203	0.0203				1.06008	0.0221	0.02245	0.02245				1.05727	0.02506	0.02542	0.02542
		1.05407	0.02227	0.02518	0.02518				1.05487	0.01235	0.01462	0.01462				1.05247	0.01491	0.01795	0.01798				1.04846	0.01355	0.01852	0.01858				1.05207	0.01809	0.02006	0.02006				1.06048	0.0221	0.02241	0.02241				1.05764	0.02506	0.02538	0.02538
		1.05447	0.02227	0.02485	0.02485				1.05527	0.01234	0.01435	0.01435				1.05269	0.01491	0.01775	0.01778				1.04873	0.01355	0.01812	0.01817				1.05247	0.01809	0.01983	0.01983				1.06061	0.0221	0.02239	0.02239				1.05767	0.02506	0.02538	0.02538
		1.05467	0.02227	0.02469	0.02469				1.05566	0.01234	0.01412	0.01412				1.05287	0.01491	0.0176	0.01762				1.04886	0.01355	0.01793	0.01798				1.05269	0.01809	0.01971	0.01971				1.06088	0.0221	0.02237	0.02237				1.05808	0.02506	0.02534	0.02534
		1.05487	0.02227	0.02455	0.02455				1.05567	0.01234	0.01412	0.01412				1.05327	0.01491	0.01728	0.0173				1.04926	0.01354	0.0174	0.01745				1.05287	0.01809	0.01962	0.01962				1.06128	0.0221	0.02234	0.02234				1.05848	0.02506	0.02531	0.02531
		1.05527	0.02227	0.02428	0.02428				1.05607	0.01234	0.01391	0.01391				1.05367	0.0149	0.017	0.01702				1.04966	0.01353	0.01693	0.01697				1.05327	0.01809	0.01943	0.01943				1.06161	0.0221	0.02232	0.02232				1.05863	0.02506	0.02529	0.02529
		1.05566	0.02227	0.02405	0.02405				1.05647	0.01234	0.01372	0.01372				1.05368	0.0149	0.01699	0.01701				1.04972	0.01353	0.01687	0.01691				1.05367	0.01809	0.01927	0.01927				1.06168	0.0221	0.02231	0.02231				1.05888	0.02506	0.02528	0.02528
		1.05567	0.02227	0.02404	0.02405				1.05665	0.01234	0.01364	0.01364				1.05407	0.0149	0.01674	0.01676				1.05006	0.01353	0.01652	0.01655				1.05368	0.01809	0.01926	0.01926				1.06208	0.0221	0.02229	0.02229				1.05928	0.02506	0.02525	0.02525
		1.05607	0.02227	0.02383	0.02383				1.05687	0.01234	0.01355	0.01356				1.05447	0.0149	0.01652	0.01653				1.05046	0.01352	0.01615	0.01617				1.05407	0.01809	0.01912	0.01912				1.06248	0.0221	0.02226	0.02226				1.05962	0.02506	0.02523	0.02523
		1.05647	0.02227	0.02364	0.02365				1.05727	0.01234	0.01341	0.01341				1.05467	0.0149	0.01642	0.01643				1.05071	0.01352	0.01594	0.01596				1.05447	0.01809	0.01899	0.01899				1.0626	0.0221	0.02226	0.02226				1.05968	0.02506	0.02523	0.02523
		1.05665	0.02227	0.02357	0.02357				1.05764	0.01234	0.01329	0.01329				1.05487	0.0149	0.01632	0.01633				1.05087	0.01352	0.01582	0.01584				1.05467	0.01809	0.01893	0.01893				1.06288	0.0221	0.02224	0.02224				1.06008	0.02506	0.02521	0.02521
		1.05687	0.02227	0.02348	0.02348				1.05767	0.01234	0.01328	0.01328				1.05527	0.01489	0.01614	0.01615				1.05127	0.01352	0.01553	0.01554				1.05487	0.01809	0.01888	0.01888				1.06328	0.0221	0.02223	0.02223				1.06048	0.02506	0.02519	0.02519
		1.05727	0.02227	0.02333	0.02333				1.05808	0.01234	0.01316	0.01316				1.05566	0.01489	0.01599	0.016				1.05167	0.01351	0.01527	0.01528				1.05527	0.01809	0.01878	0.01878				1.06359	0.0221	0.02221	0.02221				1.06061	0.02506	0.02518	0.02518
		1.05764	0.02227	0.02321	0.02321				1.05848	0.01234	0.01306	0.01306				1.05567	0.01489	0.01599	0.016				1.0517	0.01351	0.01525	0.01526				1.05566	0.01809	0.01869	0.01869				1.06368	0.0221	0.02221	0.02221				1.06088	0.02506	0.02517	0.02517
		1.05767	0.02227	0.0232	0.0232				1.05863	0.01234	0.01302	0.01302				1.05607	0.01489	0.01585	0.01586				1.05207	0.01351	0.01504	0.01506				1.05567	0.01809	0.01869	0.01869				1.06408	0.0221	0.0222	0.0222				1.06128	0.02506	0.02516	0.02516
		1.05808	0.02227	0.02308	0.02308				1.05888	0.01234	0.01297	0.01297				1.05647	0.01489	0.01573	0.01573				1.05247	0.01351	0.01484	0.01485				1.05607	0.01809	0.01861	0.01861				1.06448	0.0221	0.02219	0.02219				1.06161	0.02506	0.02515	0.02515
		1.05848	0.02227	0.02298	0.02298				1.05928	0.01234	0.01289	0.01289				1.05665	0.01489	0.01568	0.01568				1.05269	0.01351	0.01474	0.01475				1.05647	0.01809	0.01854	0.01854				1.06458	0.0221	0.02218	0.02218				1.06168	0.02506	0.02515	0.02515
		1.05863	0.02227	0.02294	0.02294				1.05962	0.01234	0.01283	0.01283				1.05687	0.01489	0.01562	0.01562				1.05287	0.01351	0.01466	0.01468				1.05665	0.01809	0.01852	0.01852				1.06488	0.0221	0.02217	0.02217				1.06208	0.02506	0.02514	0.02514
		1.05888	0.02227	0.02289	0.02289				1.05968	0.01234	0.01282	0.01282				1.05727	0.01489	0.01552	0.01553				1.05327	0.01351	0.01451	0.01452				1.05687	0.01809	0.01848	0.01848				1.06529	0.0221	0.02217	0.02217				1.06248	0.02506	0.02513	0.02513
		1.05928	0.02227	0.02281	0.02281				1.06008	0.01234	0.01276	0.01276				1.05764	0.01489	0.01545	0.01545				1.05367	0.01351	0.01438	0.01438				1.05727	0.01809	0.01843	0.01843				1.06557	0.0221	0.02216	0.02216				1.0626	0.02506	0.02512	0.02512
		1.05962	0.02227	0.02275	0.02275				1.06048	0.01234	0.0127	0.0127				1.05767	0.01489	0.01544	0.01544				1.05368	0.01351	0.01437	0.01438				1.05764	0.01809	0.01839	0.01839				1.06569	0.0221	0.02216	0.02216				1.06288	0.02506	0.02512	0.02512
		1.05968	0.02227	0.02274	0.02274				1.06061	0.01234	0.01269	0.01269				1.05808	0.01489	0.01537	0.01537				1.05407	0.0135	0.01426	0.01426				1.05767	0.01809	0.01839	0.01839				1.06609	0.0221	0.02215	0.02215				1.06328	0.02506	0.02511	0.02511
		1.06008	0.02227	0.02268	0.02268				1.06088	0.01234	0.01265	0.01266				1.05848	0.01489	0.0153	0.01531				1.05447	0.0135	0.01415	0.01416				1.05808	0.01809	0.01835	0.01835				1.06649	0.0221	0.02214	0.02214				1.06359	0.02506	0.02511	0.02511
		1.06048	0.02227	0.02262	0.02262				1.06128	0.01234	0.01261	0.01261				1.05863	0.01489	0.01528	0.01528				1.05467	0.0135	0.01411	0.01411				1.05848	0.01809	0.01831	0.01831				1.06656	0.0221	0.02214	0.02214				1.06368	0.02506	0.0251	0.0251
		1.06061	0.02227	0.02261	0.02261				1.06161	0.01234	0.01258	0.01258				1.05888	0.01488	0.01525	0.01525				1.05487	0.0135	0.01406	0.01407				1.05863	0.01809	0.0183	0.0183				1.06689	0.0221	0.02214	0.02214				1.06408	0.02506	0.0251	0.0251
		1.06088	0.02227	0.02258	0.02258				1.06168	0.01234	0.01258	0.01258				1.05928	0.01488	0.0152	0.0152				1.05527	0.0135	0.01398	0.01399				1.05888	0.01809	0.01828	0.01828				1.06729	0.0221	0.02213	0.02213				1.06448	0.02506	0.02509	0.02509
		1.06128	0.02227	0.02254	0.02254				1.06208	0.01234	0.01255	0.01255				1.05962	0.01488	0.01516	0.01516				1.05566	0.0135	0.01392	0.01392				1.05928	0.01809	0.01825	0.01825				1.06755	0.0221	0.02213	0.02213				1.06458	0.02506	0.02509	0.02509
		1.06161	0.02227	0.02251	0.02251				1.06248	0.01234	0.01252	0.01252				1.05968	0.01488	0.01515	0.01516				1.05567	0.0135	0.01392	0.01392				1.05962	0.01809	0.01823	0.01823				1.06769	0.0221	0.02213	0.02213				1.06488	0.02506	0.02509	0.02509
		1.06168	0.02227	0.0225	0.0225				1.0626	0.01234	0.01251	0.01251				1.06008	0.01488	0.01512	0.01512				1.05607	0.0135	0.01386	0.01386				1.05968	0.01809	0.01823	0.01823				1.06809	0.0221	0.02213	0.02213				1.06529	0.02506	0.02509	0.02509
		1.06208	0.02227	0.02247	0.02247				1.06288	0.01234	0.01249	0.01249				1.06048	0.01488	0.01508	0.01509				1.05647	0.0135	0.01381	0.01381				1.06008	0.01809	0.01821	0.01821				1.06849	0.0221	0.02212	0.02212				1.06557	0.02506	0.02508	0.02508
		1.06248	0.02227	0.02244	0.02244				1.06328	0.01234	0.01247	0.01247				1.06061	0.01488	0.01507	0.01508				1.05665	0.0135	0.01379	0.01379				1.06048	0.01809	0.01819	0.01819				1.06854	0.0221	0.02212	0.02212				1.06569	0.02506	0.02508	0.02508
		1.0626	0.02227	0.02243	0.02243				1.06359	0.01234	0.01246	0.01246				1.06088	0.01488	0.01506	0.01506				1.05687	0.0135	0.01376	0.01376				1.06061	0.01809	0.01819	0.01819				1.06889	0.0221	0.02212	0.02212				1.06609	0.02506	0.02508	0.02508
		1.06288	0.02227	0.02242	0.02242				1.06368	0.01234	0.01245	0.01245				1.06128	0.01488	0.01503	0.01503				1.05727	0.0135	0.01372	0.01372				1.06088	0.01809	0.01818	0.01818				1.06929	0.0221	0.02212	0.02212				1.06649	0.02506	0.02508	0.02508
		1.06328	0.02227	0.0224	0.0224				1.06408	0.01234	0.01244	0.01244				1.06161	0.01488	0.01501	0.01502				1.05764	0.0135	0.01369	0.01369				1.06128	0.01809	0.01816	0.01816				1.06953	0.0221	0.02212	0.02212				1.06656	0.02506	0.02508	0.02508
		1.06359	0.02227	0.02238	0.02238				1.06448	0.01234	0.01243	0.01243				1.06168	0.01488	0.01501	0.01501				1.05767	0.0135	0.01369	0.01369				1.06161	0.01809	0.01815	0.01815				1.06969	0.0221	0.02211	0.02211				1.06689	0.02506	0.02507	0.02507
		1.06368	0.02227	0.02238	0.02238				1.06458	0.01234	0.01242	0.01242				1.06208	0.01488	0.01499	0.01499				1.05808	0.0135	0.01366	0.01366				1.06168	0.01809	0.01815	0.01815				1.07009	0.0221	0.02211	0.02211				1.06729	0.02506	0.02507	0.02507
		1.06408	0.02227	0.02236	0.02236				1.06488	0.01234	0.01241	0.01241				1.06248	0.01488	0.01498	0.01498				1.05848	0.0135	0.01364	0.01364				1.06208	0.01809	0.01814	0.01814				1.07049	0.0221	0.02211	0.02211				1.06755	0.02506	0.02507	0.02507
		1.06448	0.02227	0.02235	0.02235				1.06529	0.01234	0.0124	0.0124				1.0626	0.01488	0.01497	0.01497				1.05863	0.0135	0.01363	0.01363				1.06248	0.01809	0.01813	0.01813				1.07052	0.0221	0.02211	0.02211				1.06769	0.02506	0.02507	0.02507
		1.06458	0.02227	0.02235	0.02235				1.06557	0.01234	0.0124	0.0124				1.06288	0.01488	0.01496	0.01496				1.05888	0.0135	0.01362	0.01362				1.0626	0.01809	0.01813	0.01813				1.07089	0.0221	0.02211	0.02211				1.06809	0.02506	0.02507	0.02507
		1.06488	0.02227	0.02234	0.02234				1.06569	0.01234	0.01239	0.01239				1.06328	0.01488	0.01495	0.01495				1.05928	0.0135	0.0136	0.0136				1.06288	0.01809	0.01813	0.01813				1.07129	0.0221	0.02211	0.02211				1.06849	0.02506	0.02507	0.02507
		1.06529	0.02227	0.02233	0.02233				1.06609	0.01234	0.01239	0.01239				1.06359	0.01488	0.01494	0.01494				1.05962	0.0135	0.01358	0.01359				1.06328	0.01809	0.01812	0.01812				1.07151	0.0221	0.02211	0.02211				1.06854	0.02506	0.02507	0.02507
		1.06557	0.02227	0.02232	0.02232				1.06649	0.01234	0.01238	0.01238				1.06368	0.01488	0.01494	0.01494				1.05968	0.0135	0.01358	0.01358				1.06359	0.01809	0.01812	0.01812				1.07169	0.0221	0.02211	0.02211				1.06889	0.02506	0.02507	0.02507
		1.06569	0.02227	0.02232	0.02232				1.06656	0.01234	0.01238	0.01238				1.06408	0.01488	0.01493	0.01493				1.06008	0.0135	0.01357	0.01357				1.06368	0.01809	0.01812	0.01812				1.07209	0.0221	0.02211	0.02211				1.06929	0.02506	0.02507	0.02507
		1.06609	0.02227	0.02231	0.02231				1.06689	0.01234	0.01237	0.01237				1.06448	0.01488	0.01492	0.01492				1.06048	0.0135	0.01356	0.01356				1.06408	0.01809	0.01811	0.01811				1.0725	0.0221	0.02211	0.02211				1.06953	0.02506	0.02507	0.02507
		1.06649	0.02227	0.0223	0.0223				1.06729	0.01234	0.01237	0.01237				1.06458	0.01488	0.01492	0.01492				1.06061	0.0135	0.01356	0.01356				1.06448	0.01809	0.01811	0.01811				1.0725	0.0221	0.02211	0.02211				1.06969	0.02506	0.02507	0.02507
		1.06656	0.02227	0.0223	0.0223				1.06755	0.01234	0.01237	0.01237				1.06488	0.01488	0.01492	0.01492				1.06088	0.0135	0.01355	0.01355				1.06458	0.01809	0.01811	0.01811				1.0729	0.0221	0.02211	0.02211				1.07009	0.02506	0.02507	0.02507
		1.06689	0.02227	0.0223	0.0223				1.06769	0.01234	0.01237	0.01237				1.06529	0.01488	0.01491	0.01491				1.06128	0.0135	0.01354	0.01354				1.06488	0.01809	0.0181	0.0181				1.0733	0.0221	0.0221	0.0221				1.07049	0.02506	0.02506	0.02506
		1.06729	0.02227	0.02229	0.02229				1.06809	0.01234	0.01236	0.01236				1.06557	0.01488	0.01491	0.01491				1.06161	0.0135	0.01354	0.01354				1.06529	0.01809	0.0181	0.0181				1.07349	0.0221	0.0221	0.0221				1.07052	0.02506	0.02506	0.02506
		1.06755	0.02227	0.02229	0.02229				1.06849	0.01234	0.01236	0.01236				1.06569	0.01488	0.01491	0.01491				1.06168	0.0135	0.01353	0.01353				1.06557	0.01809	0.0181	0.0181				1.0737	0.0221	0.0221	0.0221				1.07089	0.02506	0.02506	0.02506
		1.06769	0.02227	0.02229	0.02229				1.06854	0.01234	0.01236	0.01236				1.06609	0.01488	0.0149	0.0149				1.06208	0.0135	0.01353	0.01353				1.06569	0.01809	0.0181	0.0181				1.0741	0.0221	0.0221	0.0221				1.07129	0.02506	0.02506	0.02506
		1.06809	0.02227	0.02229	0.02229				1.06889	0.01234	0.01236	0.01236				1.06649	0.01488	0.0149	0.0149				1.06248	0.0135	0.01352	0.01352				1.06609	0.01809	0.0181	0.0181				1.07448	0.0221	0.0221	0.0221				1.07151	0.02506	0.02506	0.02506
		1.06849	0.02227	0.02228	0.02228				1.06929	0.01234	0.01235	0.01235				1.06656	0.01488	0.0149	0.0149				1.0626	0.0135	0.01352	0.01352				1.06649	0.01809	0.01809	0.01809				1.0745	0.0221	0.0221	0.0221				1.07169	0.02506	0.02506	0.02506
		1.06854	0.02227	0.02228	0.02228				1.06953	0.01234	0.01235	0.01235				1.06689	0.01488	0.0149	0.0149				1.06288	0.0135	0.01352	0.01352				1.06656	0.01809	0.01809	0.01809				1.0749	0.0221	0.0221	0.0221				1.07209	0.02506	0.02506	0.02506
		1.06889	0.02227	0.02228	0.02228				1.06969	0.01234	0.01235	0.01235				1.06729	0.01488	0.0149	0.0149				1.06328	0.0135	0.01352	0.01352				1.06689	0.01809	0.01809	0.01809				1.0753	0.0221	0.0221	0.0221				1.0725	0.02506	0.02506	0.02506
		1.06929	0.02227	0.02228	0.02228				1.07009	0.01234	0.01235	0.01235				1.06755	0.01488	0.01489	0.01489				1.06359	0.0135	0.01351	0.01351				1.06729	0.01809	0.01809	0.01809				1.07547	0.0221	0.0221	0.0221				1.0725	0.02506	0.02506	0.02506
		1.06953	0.02227	0.02228	0.02228				1.07049	0.01234	0.01235	0.01235				1.06769	0.01488	0.01489	0.01489				1.06368	0.0135	0.01351	0.01351				1.06755	0.01809	0.01809	0.01809				1.0757	0.0221	0.0221	0.0221				1.0729	0.02506	0.02506	0.02506
		1.06969	0.02227	0.02228	0.02228				1.07052	0.01234	0.01235	0.01235				1.06809	0.01488	0.01489	0.01489				1.06408	0.0135	0.01351	0.01351				1.06769	0.01809	0.01809	0.01809				1.0761	0.0221	0.0221	0.0221				1.0733	0.02506	0.02506	0.02506
		1.07009	0.02227	0.02228	0.02228				1.07089	0.01234	0.01235	0.01235				1.06849	0.01488	0.01489	0.01489				1.06448	0.0135	0.01351	0.01351				1.06809	0.01809	0.01809	0.01809				1.07646	0.0221	0.0221	0.0221				1.07349	0.02506	0.02506	0.02506
		1.07049	0.02227	0.02227	0.02227				1.07129	0.01234	0.01235	0.01235				1.06854	0.01488	0.01489	0.01489				1.06458	0.0135	0.01351	0.01351				1.06849	0.01809	0.01809	0.01809				1.0765	0.0221	0.0221	0.0221				1.0737	0.02506	0.02506	0.02506
		1.07052	0.02227	0.02227	0.02227				1.07151	0.01234	0.01235	0.01235				1.06889	0.01488	0.01489	0.01489				1.06488	0.0135	0.01351	0.01351				1.06854	0.01809	0.01809	0.01809				1.0769	0.0221	0.0221	0.0221				1.0741	0.02506	0.02506	0.02506
		1.07089	0.02227	0.02227	0.02227				1.07169	0.01234	0.01235	0.01235				1.06929	0.01488	0.01489	0.01489				1.06529	0.0135	0.0135	0.0135				1.06889	0.01809	0.01809	0.01809				1.0773	0.0221	0.0221	0.0221				1.07448	0.02506	0.02506	0.02506
		1.07129	0.02227	0.02227	0.02227				1.07209	0.01234	0.01235	0.01235				1.06953	0.01488	0.01489	0.01489				1.06557	0.0135	0.0135	0.0135				1.06929	0.01809	0.01809	0.01809				1.07745	0.0221	0.0221	0.0221				1.0745	0.02506	0.02506	0.02506
		1.07151	0.02227	0.02227	0.02227				1.0725	0.01234	0.01235	0.01235				1.06969	0.01488	0.01489	0.01489				1.06569	0.0135	0.0135	0.0135				1.06953	0.01809	0.01809	0.01809				1.0777	0.0221	0.0221	0.0221				1.0749	0.02506	0.02506	0.02506
		1.07169	0.02227	0.02227	0.02227				1.0725	0.01234	0.01235	0.01235				1.07009	0.01488	0.01489	0.01489				1.06609	0.0135	0.0135	0.0135				1.06969	0.01809	0.01809	0.01809				1.0781	0.0221	0.0221	0.0221				1.0753	0.02506	0.02506	0.02506
		1.07209	0.02227	0.02227	0.02227				1.0729	0.01234	0.01234	0.01234				1.07049	0.01488	0.01489	0.01489				1.06649	0.0135	0.0135	0.0135				1.07009	0.01809	0.01809	0.01809				1.07844	0.0221	0.0221	0.0221				1.07547	0.02506	0.02506	0.02506
		1.0725	0.02227	0.02227	0.02227				1.0733	0.01234	0.01234	0.01234				1.07052	0.01488	0.01489	0.01489				1.06656	0.0135	0.0135	0.0135				1.07049	0.01809	0.01809	0.01809				1.0785	0.0221	0.0221	0.0221				1.0757	0.02506	0.02506	0.02506
		1.0725	0.02227	0.02227	0.02227				1.07349	0.01234	0.01234	0.01234				1.07089	0.01488	0.01488	0.01488				1.06689	0.0135	0.0135	0.0135				1.07052	0.01809	0.01809	0.01809				1.0789	0.0221	0.0221	0.0221				1.0761	0.02506	0.02506	0.02506
		1.0729	0.02227	0.02227	0.02227				1.0737	0.01234	0.01234	0.01234				1.07129	0.01488	0.01488	0.01488				1.06729	0.0135	0.0135	0.0135				1.07089	0.01809	0.01809	0.01809				1.0793	0.0221	0.0221	0.0221				1.07646	0.02506	0.02506	0.02506
		1.0733	0.02227	0.02227	0.02227				1.0741	0.01234	0.01234	0.01234				1.07151	0.01488	0.01488	0.01488				1.06755	0.0135	0.0135	0.0135				1.07129	0.01809	0.01809	0.01809				1.07943	0.0221	0.0221	0.0221				1.0765	0.02506	0.02506	0.02506
		1.07349	0.02227	0.02227	0.02227				1.07448	0.01234	0.01234	0.01234				1.07169	0.01488	0.01488	0.01488				1.06769	0.0135	0.0135	0.0135				1.07151	0.01809	0.01809	0.01809				1.07971	0.0221	0.0221	0.0221				1.0769	0.02506	0.02506	0.02506
		1.0737	0.02227	0.02227	0.02227				1.0745	0.01234	0.01234	0.01234				1.07209	0.01488	0.01488	0.01488				1.06809	0.0135	0.0135	0.0135				1.07169	0.01809	0.01809	0.01809				1.08011	0.0221	0.0221	0.0221				1.0773	0.02506	0.02506	0.02506
		1.0741	0.02227	0.02227	0.02227				1.0749	0.01234	0.01234	0.01234				1.0725	0.01488	0.01488	0.01488				1.06849	0.0135	0.0135	0.0135				1.07209	0.01809	0.01809	0.01809				1.08042	0.0221	0.0221	0.0221				1.07745	0.02506	0.02506	0.02506
		1.07448	0.02227	0.02227	0.02227				1.0753	0.01234	0.01234	0.01234				1.0725	0.01488	0.01488	0.01488				1.06854	0.0135	0.0135	0.0135				1.0725	0.01809	0.01809	0.01809				1.08051	0.0221	0.0221	0.0221				1.0777	0.02506	0.02506	0.02506
		1.0745	0.02227	0.02227	0.02227				1.07547	0.01234	0.01234	0.01234				1.0729	0.01488	0.01488	0.01488				1.06889	0.0135	0.0135	0.0135				1.0725	0.01809	0.01809	0.01809				1.08091	0.0221	0.0221	0.0221				1.0781	0.02506	0.02506	0.02506
		1.0749	0.02227	0.02227	0.02227				1.0757	0.01234	0.01234	0.01234				1.0733	0.01488	0.01488	0.01488				1.06929	0.0135	0.0135	0.0135				1.0729	0.01809	0.01809	0.01809				1.08131	0.0221	0.0221	0.0221				1.07844	0.02506	0.02506	0.02506
		1.0753	0.02227	0.02227	0.02227				1.0761	0.01234	0.01234	0.01234				1.07349	0.01488	0.01488	0.01488				1.06953	0.0135	0.0135	0.0135				1.0733	0.01809	0.01809	0.01809				1.08141	0.0221	0.0221	0.0221				1.0785	0.02506	0.02506	0.02506
		1.07547	0.02227	0.02227	0.02227				1.07646	0.01234	0.01234	0.01234				1.0737	0.01488	0.01488	0.01488				1.06969	0.0135	0.0135	0.0135				1.07349	0.01809	0.01809	0.01809				1.08171	0.0221	0.0221	0.0221				1.0789	0.02506	0.02506	0.02506
		1.0757	0.02227	0.02227	0.02227				1.0765	0.01234	0.01234	0.01234				1.0741	0.01488	0.01488	0.01488				1.07009	0.0135	0.0135	0.0135				1.0737	0.01809	0.01809	0.01809				1.08211	0.0221	0.0221	0.0221				1.0793	0.02506	0.02506	0.02506
		1.0761	0.02227	0.02227	0.02227				1.0769	0.01234	0.01234	0.01234				1.07448	0.01488	0.01488	0.01488				1.07049	0.0135	0.0135	0.0135				1.0741	0.01809	0.01809	0.01809				1.08241	0.0221	0.0221	0.0221				1.07943	0.02506	0.02506	0.02506
		1.07646	0.02227	0.02227	0.02227				1.0773	0.01234	0.01234	0.01234				1.0745	0.01488	0.01488	0.01488				1.07052	0.0135	0.0135	0.0135				1.07448	0.01809	0.01809	0.01809				1.08251	0.0221	0.0221	0.0221				1.07971	0.02506	0.02506	0.02506
		1.0765	0.02227	0.02227	0.02227				1.07745	0.01234	0.01234	0.01234				1.0749	0.01488	0.01488	0.01488				1.07089	0.0135	0.0135	0.0135				1.0745	0.01809	0.01809	0.01809				1.08291	0.0221	0.0221	0.0221				1.08011	0.02506	0.02506	0.02506
		1.0769	0.02227	0.02227	0.02227				1.0777	0.01234	0.01234	0.01234				1.0753	0.01488	0.01488	0.01488				1.07129	0.0135	0.0135	0.0135				1.0749	0.01809	0.01809	0.01809				1.08331	0.0221	0.0221	0.0221				1.08042	0.02506	0.02506	0.02506
		1.0773	0.02227	0.02227	0.02227				1.0781	0.01234	0.01234	0.01234				1.07547	0.01488	0.01488	0.01488				1.07151	0.0135	0.0135	0.0135				1.0753	0.01809	0.01809	0.01809				1.0834	0.0221	0.0221	0.0221				1.08051	0.02506	0.02506	0.02506
		1.07745	0.02227	0.02227	0.02227				1.07844	0.01234	0.01234	0.01234				1.0757	0.01488	0.01488	0.01488				1.07169	0.0135	0.0135	0.0135				1.07547	0.01809	0.01809	0.01809				1.08371	0.0221	0.0221	0.0221				1.08091	0.02506	0.02506	0.02506
		1.0777	0.02227	0.02227	0.02227				1.0785	0.01234	0.01234	0.01234				1.0761	0.01488	0.01488	0.01488				1.07209	0.0135	0.0135	0.0135				1.0757	0.01809	0.01809	0.01809				1.08411	0.0221	0.0221	0.0221				1.08131	0.02506	0.02506	0.02506
		1.0781	0.02227	0.02227	0.02227				1.0789	0.01234	0.01234	0.01234				1.07646	0.01488	0.01488	0.01488				1.0725	0.0135	0.0135	0.0135				1.0761	0.01809	0.01809	0.01809				1.08439	0.0221	0.0221	0.0221				1.08141	0.02506	0.02506	0.02506
		1.07844	0.02227	0.02227	0.02227				1.0793	0.01234	0.01234	0.01234				1.0765	0.01488	0.01488	0.01488				1.0725	0.0135	0.0135	0.0135				1.07646	0.01809	0.01809	0.01809				1.08451	0.0221	0.0221	0.0221				1.08171	0.02506	0.02506	0.02506
		1.0785	0.02227	0.02227	0.02227				1.07943	0.01234	0.01234	0.01234				1.0769	0.01488	0.01488	0.01488				1.0729	0.0135	0.0135	0.0135				1.0765	0.01809	0.01809	0.01809				1.08491	0.0221	0.0221	0.0221				1.08211	0.02506	0.02506	0.02506
		1.0789	0.02227	0.02227	0.02227				1.07971	0.01234	0.01234	0.01234				1.0773	0.01488	0.01488	0.01488				1.0733	0.0135	0.0135	0.0135				1.0769	0.01809	0.01809	0.01809				1.08531	0.0221	0.0221	0.0221				1.08241	0.02506	0.02506	0.02506
		1.0793	0.02227	0.02227	0.02227				1.08011	0.01234	0.01234	0.01234				1.07745	0.01488	0.01488	0.01488				1.07349	0.0135	0.0135	0.0135				1.0773	0.01809	0.01809	0.01809				1.08538	0.0221	0.0221	0.0221				1.08251	0.02506	0.02506	0.02506
		1.07943	0.02227	0.02227	0.02227				1.08042	0.01234	0.01234	0.01234				1.0777	0.01488	0.01488	0.01488				1.0737	0.0135	0.0135	0.0135				1.07745	0.01809	0.01809	0.01809				1.08571	0.0221	0.0221	0.0221				1.08291	0.02506	0.02506	0.02506
		1.07971	0.02227	0.02227	0.02227				1.08051	0.01234	0.01234	0.01234				1.0781	0.01488	0.01488	0.01488				1.0741	0.0135	0.0135	0.0135				1.0777	0.01809	0.01809	0.01809				1.08611	0.0221	0.0221	0.0221				1.08331	0.02506	0.02506	0.02506
		1.08011	0.02227	0.02227	0.02227				1.08091	0.01234	0.01234	0.01234				1.07844	0.01488	0.01488	0.01488				1.07448	0.0135	0.0135	0.0135				1.0781	0.01809	0.01809	0.01809				1.08637	0.0221	0.0221	0.0221				1.0834	0.02506	0.02506	0.02506
		1.08042	0.02227	0.02227	0.02227				1.08131	0.01234	0.01234	0.01234				1.0785	0.01488	0.01488	0.01488				1.0745	0.0135	0.0135	0.0135				1.07844	0.01809	0.01809	0.01809				1.08651	0.0221	0.0221	0.0221				1.08371	0.02506	0.02506	0.02506
		1.08051	0.02227	0.02227	0.02227				1.08141	0.01234	0.01234	0.01234				1.0789	0.01488	0.01488	0.01488				1.0749	0.0135	0.0135	0.0135				1.0785	0.01809	0.01809	0.01809				1.08692	0.0221	0.0221	0.0221				1.08411	0.02506	0.02506	0.02506
		1.08091	0.02227	0.02227	0.02227				1.08171	0.01234	0.01234	0.01234				1.0793	0.01488	0.01488	0.01488				1.0753	0.0135	0.0135	0.0135				1.0789	0.01809	0.01809	0.01809				1.08732	0.0221	0.0221	0.0221				1.08439	0.02506	0.02506	0.02506
		1.08131	0.02227	0.02227	0.02227				1.08211	0.01234	0.01234	0.01234				1.07943	0.01488	0.01488	0.01488				1.07547	0.0135	0.0135	0.0135				1.0793	0.01809	0.01809	0.01809				1.08736	0.0221	0.0221	0.0221				1.08451	0.02506	0.02506	0.02506
		1.08141	0.02227	0.02227	0.02227				1.08241	0.01234	0.01234	0.01234				1.07971	0.01488	0.01488	0.01488				1.0757	0.0135	0.0135	0.0135				1.07943	0.01809	0.01809	0.01809				1.08772	0.0221	0.0221	0.0221				1.08491	0.02506	0.02506	0.02506
		1.08171	0.02227	0.02227	0.02227				1.08251	0.01234	0.01234	0.01234				1.08011	0.01488	0.01488	0.01488				1.0761	0.0135	0.0135	0.0135				1.07971	0.01809	0.01809	0.01809				1.08812	0.0221	0.0221	0.0221				1.08531	0.02506	0.02506	0.02506
		1.08211	0.02227	0.02227	0.02227				1.08291	0.01234	0.01234	0.01234				1.08042	0.01488	0.01488	0.01488				1.07646	0.0135	0.0135	0.0135				1.08011	0.01809	0.01809	0.01809				1.08835	0.0221	0.0221	0.0221				1.08538	0.02506	0.02506	0.02506
		1.08241	0.02227	0.02227	0.02227				1.08331	0.01234	0.01234	0.01234				1.08051	0.01488	0.01488	0.01488				1.0765	0.0135	0.0135	0.0135				1.08042	0.01809	0.01809	0.01809				1.08852	0.0221	0.0221	0.0221				1.08571	0.02506	0.02506	0.02506
		1.08251	0.02227	0.02227	0.02227				1.0834	0.01234	0.01234	0.01234				1.08091	0.01488	0.01488	0.01488				1.0769	0.0135	0.0135	0.0135				1.08051	0.01809	0.01809	0.01809				1.08892	0.0221	0.0221	0.0221				1.08611	0.02506	0.02506	0.02506
		1.08291	0.02227	0.02227	0.02227				1.08371	0.01234	0.01234	0.01234				1.08131	0.01488	0.01488	0.01488				1.0773	0.0135	0.0135	0.0135				1.08091	0.01809	0.01809	0.01809				1.08932	0.0221	0.0221	0.0221				1.08637	0.02506	0.02506	0.02506
		1.08331	0.02227	0.02227	0.02227				1.08411	0.01234	0.01234	0.01234				1.08141	0.01488	0.01488	0.01488				1.07745	0.0135	0.0135	0.0135				1.08131	0.01809	0.01809	0.01809				1.08934	0.0221	0.0221	0.0221				1.08651	0.02506	0.02506	0.02506
		1.0834	0.02227	0.02227	0.02227				1.08439	0.01234	0.01234	0.01234				1.08171	0.01488	0.01488	0.01488				1.0777	0.0135	0.0135	0.0135				1.08141	0.01809	0.01809	0.01809				1.08972	0.0221	0.0221	0.0221				1.08692	0.02506	0.02506	0.02506
		1.08371	0.02227	0.02227	0.02227				1.08451	0.01234	0.01234	0.01234				1.08211	0.01488	0.01488	0.01488				1.0781	0.0135	0.0135	0.0135				1.08171	0.01809	0.01809	0.01809				1.09012	0.0221	0.0221	0.0221				1.08732	0.02506	0.02506	0.02506
		1.08411	0.02227	0.02227	0.02227				1.08491	0.01234	0.01234	0.01234				1.08241	0.01488	0.01488	0.01488				1.07844	0.0135	0.0135	0.0135				1.08211	0.01809	0.01809	0.01809				1.09033	0.0221	0.0221	0.0221				1.08736	0.02506	0.02506	0.02506
		1.08439	0.02227	0.02227	0.02227				1.08531	0.01234	0.01234	0.01234				1.08251	0.01488	0.01488	0.01488				1.0785	0.0135	0.0135	0.0135				1.08241	0.01809	0.01809	0.01809				1.09052	0.0221	0.0221	0.0221				1.08772	0.02506	0.02506	0.02506
		1.08451	0.02227	0.02227	0.02227				1.08538	0.01234	0.01234	0.01234				1.08291	0.01488	0.01488	0.01488				1.0789	0.0135	0.0135	0.0135				1.08251	0.01809	0.01809	0.01809				1.09092	0.0221	0.0221	0.0221				1.08812	0.02506	0.02506	0.02506
		1.08491	0.02227	0.02227	0.02227				1.08571	0.01234	0.01234	0.01234				1.08331	0.01488	0.01488	0.01488				1.0793	0.0135	0.0135	0.0135				1.08291	0.01809	0.01809	0.01809				1.09132	0.0221	0.0221	0.0221				1.08835	0.02506	0.02506	0.02506
		1.08531	0.02227	0.02227	0.02227				1.08611	0.01234	0.01234	0.01234				1.0834	0.01488	0.01488	0.01488				1.07943	0.0135	0.0135	0.0135				1.08331	0.01809	0.01809	0.01809				1.09132	0.0221	0.0221	0.0221				1.08852	0.02506	0.02506	0.02506
		1.08538	0.02227	0.02227	0.02227				1.08637	0.01234	0.01234	0.01234				1.08371	0.01488	0.01488	0.01488				1.07971	0.0135	0.0135	0.0135				1.0834	0.01809	0.01809	0.01809				1.09172	0.0221	0.0221	0.0221				1.08892	0.02506	0.02506	0.02506
		1.08571	0.02227	0.02227	0.02227				1.08651	0.01234	0.01234	0.01234				1.08411	0.01488	0.01488	0.01488				1.08011	0.0135	0.0135	0.0135				1.08371	0.01809	0.01809	0.01809				1.09212	0.0221	0.0221	0.0221				1.08932	0.02506	0.02506	0.02506
		1.08611	0.02227	0.02227	0.02227				1.08692	0.01234	0.01234	0.01234				1.08439	0.01488	0.01488	0.01488				1.08042	0.0135	0.0135	0.0135				1.08411	0.01809	0.01809	0.01809				1.09231	0.0221	0.0221	0.0221				1.08934	0.02506	0.02506	0.02506
		1.08637	0.02227	0.02227	0.02227				1.08732	0.01234	0.01234	0.01234				1.08451	0.01488	0.01488	0.01488				1.08051	0.0135	0.0135	0.0135				1.08439	0.01809	0.01809	0.01809				1.09252	0.0221	0.0221	0.0221				1.08972	0.02506	0.02506	0.02506
		1.08651	0.02227	0.02227	0.02227				1.08736	0.01234	0.01234	0.01234				1.08491	0.01488	0.01488	0.01488				1.08091	0.0135	0.0135	0.0135				1.08451	0.01809	0.01809	0.01809				1.09292	0.0221	0.0221	0.0221				1.09012	0.02506	0.02506	0.02506
		1.08692	0.02227	0.02227	0.02227				1.08772	0.01234	0.01234	0.01234				1.08531	0.01488	0.01488	0.01488				1.08131	0.0135	0.0135	0.0135				1.08491	0.01809	0.01809	0.01809				1.0933	0.0221	0.0221	0.0221				1.09033	0.02506	0.02506	0.02506
		1.08732	0.02227	0.02227	0.02227				1.08812	0.01234	0.01234	0.01234				1.08538	0.01488	0.01488	0.01488				1.08141	0.0135	0.0135	0.0135				1.08531	0.01809	0.01809	0.01809				1.09332	0.0221	0.0221	0.0221				1.09052	0.02506	0.02506	0.02506
		1.08736	0.02227	0.02227	0.02227				1.08835	0.01234	0.01234	0.01234				1.08571	0.01488	0.01488	0.01488				1.08171	0.0135	0.0135	0.0135				1.08538	0.01809	0.01809	0.01809				1.09372	0.0221	0.0221	0.0221				1.09092	0.02506	0.02506	0.02506
		1.08772	0.02227	0.02227	0.02227				1.08852	0.01234	0.01234	0.01234				1.08611	0.01488	0.01488	0.01488				1.08211	0.0135	0.0135	0.0135				1.08571	0.01809	0.01809	0.01809				1.09413	0.0221	0.0221	0.0221				1.09132	0.02506	0.02506	0.02506
		1.08812	0.02227	0.02227	0.02227				1.08892	0.01234	0.01234	0.01234				1.08637	0.01488	0.01488	0.01488				1.08241	0.0135	0.0135	0.0135				1.08611	0.01809	0.01809	0.01809				1.09429	0.0221	0.0221	0.0221				1.09132	0.02506	0.02506	0.02506
		1.08835	0.02227	0.02227	0.02227				1.08932	0.01234	0.01234	0.01234				1.08651	0.01488	0.01488	0.01488				1.08251	0.0135	0.0135	0.0135				1.08637	0.01809	0.01809	0.01809				1.09453	0.0221	0.0221	0.0221				1.09172	0.02506	0.02506	0.02506
		1.08852	0.02227	0.02227	0.02227				1.08934	0.01234	0.01234	0.01234				1.08692	0.01488	0.01488	0.01488				1.08291	0.0135	0.0135	0.0135				1.08651	0.01809	0.01809	0.01809				1.09493	0.0221	0.0221	0.0221				1.09212	0.02506	0.02506	0.02506
		1.08892	0.02227	0.02227	0.02227				1.08972	0.01234	0.01234	0.01234				1.08732	0.01488	0.01488	0.01488				1.08331	0.0135	0.0135	0.0135				1.08692	0.01809	0.01809	0.01809				1.09528	0.0221	0.0221	0.0221				1.09231	0.02506	0.02506	0.02506
		1.08932	0.02227	0.02227	0.02227				1.09012	0.01234	0.01234	0.01234				1.08736	0.01488	0.01488	0.01488				1.0834	0.0135	0.0135	0.0135				1.08732	0.01809	0.01809	0.01809				1.09533	0.0221	0.0221	0.0221				1.09252	0.02506	0.02506	0.02506
		1.08934	0.02227	0.02227	0.02227				1.09033	0.01234	0.01234	0.01234				1.08772	0.01488	0.01488	0.01488				1.08371	0.0135	0.0135	0.0135				1.08736	0.01809	0.01809	0.01809				1.09573	0.0221	0.0221	0.0221				1.09292	0.02506	0.02506	0.02506
		1.08972	0.02227	0.02227	0.02227				1.09052	0.01234	0.01234	0.01234				1.08812	0.01488	0.01488	0.01488				1.08411	0.0135	0.0135	0.0135				1.08772	0.01809	0.01809	0.01809				1.09613	0.0221	0.0221	0.0221				1.0933	0.02506	0.02506	0.02506
		1.09012	0.02227	0.02227	0.02227				1.09092	0.01234	0.01234	0.01234				1.08835	0.01488	0.01488	0.01488				1.08439	0.0135	0.0135	0.0135				1.08812	0.01809	0.01809	0.01809				1.09627	0.0221	0.0221	0.0221				1.09332	0.02506	0.02506	0.02506
		1.09033	0.02227	0.02227	0.02227				1.09132	0.01234	0.01234	0.01234				1.08852	0.01488	0.01488	0.01488				1.08451	0.0135	0.0135	0.0135				1.08835	0.01809	0.01809	0.01809				1.09653	0.0221	0.0221	0.0221				1.09372	0.02506	0.02506	0.02506
		1.09052	0.02227	0.02227	0.02227				1.09132	0.01234	0.01234	0.01234				1.08892	0.01488	0.01488	0.01488				1.08491	0.0135	0.0135	0.0135				1.08852	0.01809	0.01809	0.01809				1.09693	0.0221	0.0221	0.0221				1.09413	0.02506	0.02506	0.02506
		1.09092	0.02227	0.02227	0.02227				1.09172	0.01234	0.01234	0.01234				1.08932	0.01488	0.01488	0.01488				1.08531	0.0135	0.0135	0.0135				1.08892	0.01809	0.01809	0.01809				1.09726	0.0221	0.0221	0.0221				1.09429	0.02506	0.02506	0.02506
		1.09132	0.02227	0.02227	0.02227				1.09212	0.01234	0.01234	0.01234				1.08934	0.01488	0.01488	0.01488				1.08538	0.0135	0.0135	0.0135				1.08932	0.01809	0.01809	0.01809				1.09733	0.0221	0.0221	0.0221				1.09453	0.02506	0.02506	0.02506
		1.09132	0.02227	0.02227	0.02227				1.09231	0.01234	0.01234	0.01234				1.08972	0.01488	0.01488	0.01488				1.08571	0.0135	0.0135	0.0135				1.08934	0.01809	0.01809	0.01809				1.09773	0.0221	0.0221	0.0221				1.09493	0.02506	0.02506	0.02506
		1.09172	0.02227	0.02227	0.02227				1.09252	0.01234	0.01234	0.01234				1.09012	0.01488	0.01488	0.01488				1.08611	0.0135	0.0135	0.0135				1.08972	0.01809	0.01809	0.01809				1.09813	0.0221	0.0221	0.0221				1.09528	0.02506	0.02506	0.02506
		1.09212	0.02227	0.02227	0.02227				1.09292	0.01234	0.01234	0.01234				1.09033	0.01488	0.01488	0.01488				1.08637	0.0135	0.0135	0.0135				1.09012	0.01809	0.01809	0.01809				1.09825	0.0221	0.0221	0.0221				1.09533	0.02506	0.02506	0.02506
		1.09231	0.02227	0.02227	0.02227				1.0933	0.01234	0.01234	0.01234				1.09052	0.01488	0.01488	0.01488				1.08651	0.0135	0.0135	0.0135				1.09033	0.01809	0.01809	0.01809				1.09853	0.0221	0.0221	0.0221				1.09573	0.02506	0.02506	0.02506
		1.09252	0.02227	0.02227	0.02227				1.09332	0.01234	0.01234	0.01234				1.09092	0.01488	0.01488	0.01488				1.08692	0.0135	0.0135	0.0135				1.09052	0.01809	0.01809	0.01809				1.09893	0.0221	0.0221	0.0221				1.09613	0.02506	0.02506	0.02506
		1.09292	0.02227	0.02227	0.02227				1.09372	0.01234	0.01234	0.01234				1.09132	0.01488	0.01488	0.01488				1.08732	0.0135	0.0135	0.0135				1.09092	0.01809	0.01809	0.01809				1.09924	0.0221	0.0221	0.0221				1.09627	0.02506	0.02506	0.02506
		1.0933	0.02227	0.02227	0.02227				1.09413	0.01234	0.01234	0.01234				1.09132	0.01488	0.01488	0.01488				1.08736	0.0135	0.0135	0.0135				1.09132	0.01809	0.01809	0.01809				1.09933	0.0221	0.0221	0.0221				1.09653	0.02506	0.02506	0.02506
		1.09332	0.02227	0.02227	0.02227				1.09429	0.01234	0.01234	0.01234				1.09172	0.01488	0.01488	0.01488				1.08772	0.0135	0.0135	0.0135				1.09132	0.01809	0.01809	0.01809				1.09973	0.0221	0.0221	0.0221				1.09693	0.02506	0.02506	0.02506
		1.09372	0.02227	0.02227	0.02227				1.09453	0.01234	0.01234	0.01234				1.09212	0.01488	0.01488	0.01488				1.08812	0.0135	0.0135	0.0135				1.09172	0.01809	0.01809	0.01809				1.10013	0.0221	0.0221	0.0221				1.09726	0.02506	0.02506	0.02506
		1.09413	0.02227	0.02227	0.02227				1.09493	0.01234	0.01234	0.01234				1.09231	0.01488	0.01488	0.01488				1.08835	0.0135	0.0135	0.0135				1.09212	0.01809	0.01809	0.01809				1.10023	0.0221	0.0221	0.0221				1.09733	0.02506	0.02506	0.02506
		1.09429	0.02227	0.02227	0.02227				1.09528	0.01234	0.01234	0.01234				1.09252	0.01488	0.01488	0.01488				1.08852	0.0135	0.0135	0.0135				1.09231	0.01809	0.01809	0.01809				1.10053	0.0221	0.0221	0.0221				1.09773	0.02506	0.02506	0.02506
		1.09453	0.02227	0.02227	0.02227				1.09533	0.01234	0.01234	0.01234				1.09292	0.01488	0.01488	0.01488				1.08892	0.0135	0.0135	0.0135				1.09252	0.01809	0.01809	0.01809				1.10093	0.0221	0.0221	0.0221				1.09813	0.02506	0.02506	0.02506
		1.09493	0.02227	0.02227	0.02227				1.09573	0.01234	0.01234	0.01234				1.0933	0.01488	0.01488	0.01488				1.08932	0.0135	0.0135	0.0135				1.09292	0.01809	0.01809	0.01809				1.10122	0.0221	0.0221	0.0221				1.09825	0.02506	0.02506	0.02506
		1.09528	0.02227	0.02227	0.02227				1.09613	0.01234	0.01234	0.01234				1.09332	0.01488	0.01488	0.01488				1.08934	0.0135	0.0135	0.0135				1.0933	0.01809	0.01809	0.01809				1.10134	0.0221	0.0221	0.0221				1.09853	0.02506	0.02506	0.02506
		1.09533	0.02227	0.02227	0.02227				1.09627	0.01234	0.01234	0.01234				1.09372	0.01488	0.01488	0.01488				1.08972	0.0135	0.0135	0.0135				1.09332	0.01809	0.01809	0.01809				1.10174	0.0221	0.0221	0.0221				1.09893	0.02506	0.02506	0.02506
		1.09573	0.02227	0.02227	0.02227				1.09653	0.01234	0.01234	0.01234				1.09413	0.01488	0.01488	0.01488				1.09012	0.0135	0.0135	0.0135				1.09372	0.01809	0.01809	0.01809				1.10214	0.0221	0.0221	0.0221				1.09924	0.02506	0.02506	0.02506
		1.09613	0.02227	0.02227	0.02227				1.09693	0.01234	0.01234	0.01234				1.09429	0.01488	0.01488	0.01488				1.09033	0.0135	0.0135	0.0135				1.09413	0.01809	0.01809	0.01809				1.10221	0.0221	0.0221	0.0221				1.09933	0.02506	0.02506	0.02506
		1.09627	0.02227	0.02227	0.02227				1.09726	0.01234	0.01234	0.01234				1.09453	0.01488	0.01488	0.01488				1.09052	0.0135	0.0135	0.0135				1.09429	0.01809	0.01809	0.01809				1.10254	0.0221	0.0221	0.0221				1.09973	0.02506	0.02506	0.02506
		1.09653	0.02227	0.02227	0.02227				1.09733	0.01234	0.01234	0.01234				1.09493	0.01488	0.01488	0.01488				1.09092	0.0135	0.0135	0.0135				1.09453	0.01809	0.01809	0.01809				1.10294	0.0221	0.0221	0.0221				1.10013	0.02506	0.02506	0.02506
		1.09693	0.02227	0.02227	0.02227				1.09773	0.01234	0.01234	0.01234				1.09528	0.01488	0.01488	0.01488				1.09132	0.0135	0.0135	0.0135				1.09493	0.01809	0.01809	0.01809				1.10321	0.0221	0.0221	0.0221				1.10023	0.02506	0.02506	0.02506
		1.09726	0.02227	0.02227	0.02227				1.09813	0.01234	0.01234	0.01234				1.09533	0.01488	0.01488	0.01488				1.09132	0.0135	0.0135	0.0135				1.09528	0.01809	0.01809	0.01809				1.10334	0.0221	0.0221	0.0221				1.10053	0.02506	0.02506	0.02506
		1.09733	0.02227	0.02227	0.02227				1.09825	0.01234	0.01234	0.01234				1.09573	0.01488	0.01488	0.01488				1.09172	0.0135	0.0135	0.0135				1.09533	0.01809	0.01809	0.01809				1.10374	0.0221	0.0221	0.0221				1.10093	0.02506	0.02506	0.02506
		1.09773	0.02227	0.02227	0.02227				1.09853	0.01234	0.01234	0.01234				1.09613	0.01488	0.01488	0.01488				1.09212	0.0135	0.0135	0.0135				1.09573	0.01809	0.01809	0.01809				1.10414	0.0221	0.0221	0.0221				1.10122	0.02506	0.02506	0.02506
		1.09813	0.02227	0.02227	0.02227				1.09893	0.01234	0.01234	0.01234				1.09627	0.01488	0.01488	0.01488				1.09231	0.0135	0.0135	0.0135				1.09613	0.01809	0.01809	0.01809				1.1042	0.0221	0.0221	0.0221				1.10134	0.02506	0.02506	0.02506
		1.09825	0.02227	0.02227	0.02227				1.09924	0.01234	0.01234	0.01234				1.09653	0.01488	0.01488	0.01488				1.09252	0.0135	0.0135	0.0135				1.09627	0.01809	0.01809	0.01809				1.10454	0.0221	0.0221	0.0221				1.10174	0.02506	0.02506	0.02506
		1.09853	0.02227	0.02227	0.02227				1.09933	0.01234	0.01234	0.01234				1.09693	0.01488	0.01488	0.01488				1.09292	0.0135	0.0135	0.0135				1.09653	0.01809	0.01809	0.01809				1.10494	0.0221	0.0221	0.0221				1.10214	0.02506	0.02506	0.02506
		1.09893	0.02227	0.02227	0.02227				1.09973	0.01234	0.01234	0.01234				1.09726	0.01488	0.01488	0.01488				1.0933	0.0135	0.0135	0.0135				1.09693	0.01809	0.01809	0.01809				1.10519	0.0221	0.0221	0.0221				1.10221	0.02506	0.02506	0.02506
		1.09924	0.02227	0.02227	0.02227				1.10013	0.01234	0.01234	0.01234				1.09733	0.01488	0.01488	0.01488				1.09332	0.0135	0.0135	0.0135				1.09726	0.01809	0.01809	0.01809				1.10534	0.0221	0.0221	0.0221				1.10254	0.02506	0.02506	0.02506
		1.09933	0.02227	0.02227	0.02227				1.10023	0.01234	0.01234	0.01234				1.09773	0.01488	0.01488	0.01488				1.09372	0.0135	0.0135	0.0135				1.09733	0.01809	0.01809	0.01809				1.10574	0.0221	0.0221	0.0221				1.10294	0.02506	0.02506	0.02506
		1.09973	0.02227	0.02227	0.02227				1.10053	0.01234	0.01234	0.01234				1.09813	0.01488	0.01488	0.01488				1.09413	0.0135	0.0135	0.0135				1.09773	0.01809	0.01809	0.01809				1.10614	0.0221	0.0221	0.0221				1.10321	0.02506	0.02506	0.02506
		1.10013	0.02227	0.02227	0.02227				1.10093	0.01234	0.01234	0.01234				1.09825	0.01488	0.01488	0.01488				1.09429	0.0135	0.0135	0.0135				1.09813	0.01809	0.01809	0.01809				1.10618	0.0221	0.0221	0.0221				1.10334	0.02506	0.02506	0.02506
		1.10023	0.02227	0.02227	0.02227				1.10122	0.01234	0.01234	0.01234				1.09853	0.01488	0.01488	0.01488				1.09453	0.0135	0.0135	0.0135				1.09825	0.01809	0.01809	0.01809				1.10654	0.0221	0.0221	0.0221				1.10374	0.02506	0.02506	0.02506
		1.10053	0.02227	0.02227	0.02227				1.10134	0.01234	0.01234	0.01234				1.09893	0.01488	0.01488	0.01488				1.09493	0.0135	0.0135	0.0135				1.09853	0.01809	0.01809	0.01809				1.10694	0.0221	0.0221	0.0221				1.10414	0.02506	0.02506	0.02506
		1.10093	0.02227	0.02227	0.02227				1.10174	0.01234	0.01234	0.01234				1.09924	0.01488	0.01488	0.01488				1.09528	0.0135	0.0135	0.0135				1.09893	0.01809	0.01809	0.01809				1.10717	0.0221	0.0221	0.0221				1.1042	0.02506	0.02506	0.02506
		1.10122	0.02227	0.02227	0.02227				1.10214	0.01234	0.01234	0.01234				1.09933	0.01488	0.01488	0.01488				1.09533	0.0135	0.0135	0.0135				1.09924	0.01809	0.01809	0.01809				1.10734	0.0221	0.0221	0.0221				1.10454	0.02506	0.02506	0.02506
		1.10134	0.02227	0.02227	0.02227				1.10221	0.01234	0.01234	0.01234				1.09973	0.01488	0.01488	0.01488				1.09573	0.0135	0.0135	0.0135				1.09933	0.01809	0.01809	0.01809				1.10774	0.0221	0.0221	0.0221				1.10494	0.02506	0.02506	0.02506
		1.10174	0.02227	0.02227	0.02227				1.10254	0.01234	0.01234	0.01234				1.10013	0.01488	0.01488	0.01488				1.09613	0.0135	0.0135	0.0135				1.09973	0.01809	0.01809	0.01809				1.10814	0.0221	0.0221	0.0221				1.10519	0.02506	0.02506	0.02506
		1.10214	0.02227	0.02227	0.02227				1.10294	0.01234	0.01234	0.01234				1.10023	0.01488	0.01488	0.01488				1.09627	0.0135	0.0135	0.0135				1.10013	0.01809	0.01809	0.01809				1.10816	0.0221	0.0221	0.0221				1.10534	0.02506	0.02506	0.02506
		1.10221	0.02227	0.02227	0.02227				1.10321	0.01234	0.01234	0.01234				1.10053	0.01488	0.01488	0.01488				1.09653	0.0135	0.0135	0.0135				1.10023	0.01809	0.01809	0.01809				1.10855	0.0221	0.0221	0.0221				1.10574	0.02506	0.02506	0.02506
		1.10254	0.02227	0.02227	0.02227				1.10334	0.01234	0.01234	0.01234				1.10093	0.01488	0.01488	0.01488				1.09693	0.0135	0.0135	0.0135				1.10053	0.01809	0.01809	0.01809				1.10895	0.0221	0.0221	0.0221				1.10614	0.02506	0.02506	0.02506
		1.10294	0.02227	0.02227	0.02227				1.10374	0.01234	0.01234	0.01234				1.10122	0.01488	0.01488	0.01488				1.09726	0.0135	0.0135	0.0135				1.10093	0.01809	0.01809	0.01809				1.10915	0.0221	0.0221	0.0221				1.10618	0.02506	0.02506	0.02506
		1.10321	0.02227	0.02227	0.02227				1.10414	0.01234	0.01234	0.01234				1.10134	0.01488	0.01488	0.01488				1.09733	0.0135	0.0135	0.0135				1.10122	0.01809	0.01809	0.01809				1.10935	0.0221	0.0221	0.0221				1.10654	0.02506	0.02506	0.02506
		1.10334	0.02227	0.02227	0.02227				1.1042	0.01234	0.01234	0.01234				1.10174	0.01488	0.01488	0.01488				1.09773	0.0135	0.0135	0.0135				1.10134	0.01809	0.01809	0.01809				1.10975	0.0221	0.0221	0.0221				1.10694	0.02506	0.02506	0.02506
		1.10374	0.02227	0.02227	0.02227				1.10454	0.01234	0.01234	0.01234				1.10214	0.01488	0.01488	0.01488				1.09813	0.0135	0.0135	0.0135				1.10174	0.01809	0.01809	0.01809				1.11014	0.0221	0.0221	0.0221				1.10717	0.02506	0.02506	0.02506
		1.10414	0.02227	0.02227	0.02227				1.10494	0.01234	0.01234	0.01234				1.10221	0.01488	0.01488	0.01488				1.09825	0.0135	0.0135	0.0135				1.10214	0.01809	0.01809	0.01809				1.11015	0.0221	0.0221	0.0221				1.10734	0.02506	0.02506	0.02506
		1.1042	0.02227	0.02227	0.02227				1.10519	0.01234	0.01234	0.01234				1.10254	0.01488	0.01488	0.01488				1.09853	0.0135	0.0135	0.0135				1.10221	0.01809	0.01809	0.01809				1.11055	0.0221	0.0221	0.0221				1.10774	0.02506	0.02506	0.02506
		1.10454	0.02227	0.02227	0.02227				1.10534	0.01234	0.01234	0.01234				1.10294	0.01488	0.01488	0.01488				1.09893	0.0135	0.0135	0.0135				1.10254	0.01809	0.01809	0.01809				1.11095	0.0221	0.0221	0.0221				1.10814	0.02506	0.02506	0.02506
		1.10494	0.02227	0.02227	0.02227				1.10574	0.01234	0.01234	0.01234				1.10321	0.01488	0.01488	0.01488				1.09924	0.0135	0.0135	0.0135				1.10294	0.01809	0.01809	0.01809				1.11113	0.0221	0.0221	0.0221				1.10816	0.02506	0.02506	0.02506
		1.10519	0.02227	0.02227	0.02227				1.10614	0.01234	0.01234	0.01234				1.10334	0.01488	0.01488	0.01488				1.09933	0.0135	0.0135	0.0135				1.10321	0.01809	0.01809	0.01809				1.11135	0.0221	0.0221	0.0221				1.10855	0.02506	0.02506	0.02506
		1.10534	0.02227	0.02227	0.02227				1.10618	0.01234	0.01234	0.01234				1.10374	0.01488	0.01488	0.01488				1.09973	0.0135	0.0135	0.0135				1.10334	0.01809	0.01809	0.01809				1.11175	0.0221	0.0221	0.0221				1.10895	0.02506	0.02506	0.02506
		1.10574	0.02227	0.02227	0.02227				1.10654	0.01234	0.01234	0.01234				1.10414	0.01488	0.01488	0.01488				1.10013	0.0135	0.0135	0.0135				1.10374	0.01809	0.01809	0.01809				1.11212	0.0221	0.0221	0.0221				1.10915	0.02506	0.02506	0.02506
		1.10614	0.02227	0.02227	0.02227				1.10694	0.01234	0.01234	0.01234				1.1042	0.01488	0.01488	0.01488				1.10023	0.0135	0.0135	0.0135				1.10414	0.01809	0.01809	0.01809				1.11215	0.0221	0.0221	0.0221				1.10935	0.02506	0.02506	0.02506
		1.10618	0.02227	0.02227	0.02227				1.10717	0.01234	0.01234	0.01234				1.10454	0.01488	0.01488	0.01488				1.10053	0.0135	0.0135	0.0135				1.1042	0.01809	0.01809	0.01809				1.11255	0.0221	0.0221	0.0221				1.10975	0.02506	0.02506	0.02506
		1.10654	0.02227	0.02227	0.02227				1.10734	0.01234	0.01234	0.01234				1.10494	0.01488	0.01488	0.01488				1.10093	0.0135	0.0135	0.0135				1.10454	0.01809	0.01809	0.01809				1.11295	0.0221	0.0221	0.0221				1.11014	0.02506	0.02506	0.02506
		1.10694	0.02227	0.02227	0.02227				1.10774	0.01234	0.01234	0.01234				1.10519	0.01488	0.01488	0.01488				1.10122	0.0135	0.0135	0.0135				1.10494	0.01809	0.01809	0.01809				1.11311	0.0221	0.0221	0.0221				1.11015	0.02506	0.02506	0.02506
		1.10717	0.02227	0.02227	0.02227				1.10814	0.01234	0.01234	0.01234				1.10534	0.01488	0.01488	0.01488				1.10134	0.0135	0.0135	0.0135				1.10519	0.01809	0.01809	0.01809				1.11335	0.0221	0.0221	0.0221				1.11055	0.02506	0.02506	0.02506
		1.10734	0.02227	0.02227	0.02227				1.10816	0.01234	0.01234	0.01234				1.10574	0.01488	0.01488	0.01488				1.10174	0.0135	0.0135	0.0135				1.10534	0.01809	0.01809	0.01809				1.11375	0.0221	0.0221	0.0221				1.11095	0.02506	0.02506	0.02506
		1.10774	0.02227	0.02227	0.02227				1.10855	0.01234	0.01234	0.01234				1.10614	0.01488	0.01488	0.01488				1.10214	0.0135	0.0135	0.0135				1.10574	0.01809	0.01809	0.01809				1.1141	0.0221	0.0221	0.0221				1.11113	0.02506	0.02506	0.02506
		1.10814	0.02227	0.02227	0.02227				1.10895	0.01234	0.01234	0.01234				1.10618	0.01488	0.01488	0.01488				1.10221	0.0135	0.0135	0.0135				1.10614	0.01809	0.01809	0.01809				1.11415	0.0221	0.0221	0.0221				1.11135	0.02506	0.02506	0.02506
		1.10816	0.02227	0.02227	0.02227				1.10915	0.01234	0.01234	0.01234				1.10654	0.01488	0.01488	0.01488				1.10254	0.0135	0.0135	0.0135				1.10618	0.01809	0.01809	0.01809				1.11455	0.0221	0.0221	0.0221				1.11175	0.02506	0.02506	0.02506
		1.10855	0.02227	0.02227	0.02227				1.10935	0.01234	0.01234	0.01234				1.10694	0.01488	0.01488	0.01488				1.10294	0.0135	0.0135	0.0135				1.10654	0.01809	0.01809	0.01809				1.11495	0.0221	0.0221	0.0221				1.11212	0.02506	0.02506	0.02506
		1.10895	0.02227	0.02227	0.02227				1.10975	0.01234	0.01234	0.01234				1.10717	0.01488	0.01488	0.01488				1.10321	0.0135	0.0135	0.0135				1.10694	0.01809	0.01809	0.01809				1.11509	0.0221	0.0221	0.0221				1.11215	0.02506	0.02506	0.02506
		1.10915	0.02227	0.02227	0.02227				1.11014	0.01234	0.01234	0.01234				1.10734	0.01488	0.01488	0.01488				1.10334	0.0135	0.0135	0.0135				1.10717	0.01809	0.01809	0.01809				1.11535	0.0221	0.0221	0.0221				1.11255	0.02506	0.02506	0.02506
		1.10935	0.02227	0.02227	0.02227				1.11015	0.01234	0.01234	0.01234				1.10774	0.01488	0.01488	0.01488				1.10374	0.0135	0.0135	0.0135				1.10734	0.01809	0.01809	0.01809				1.11576	0.0221	0.0221	0.0221				1.11295	0.02506	0.02506	0.02506
		1.10975	0.02227	0.02227	0.02227				1.11055	0.01234	0.01234	0.01234				1.10814	0.01488	0.01488	0.01488				1.10414	0.0135	0.0135	0.0135				1.10774	0.01809	0.01809	0.01809				1.11608	0.0221	0.0221	0.0221				1.11311	0.02506	0.02506	0.02506
		1.11014	0.02227	0.02227	0.02227				1.11095	0.01234	0.01234	0.01234				1.10816	0.01488	0.01488	0.01488				1.1042	0.0135	0.0135	0.0135				1.10814	0.01809	0.01809	0.01809				1.11616	0.0221	0.0221	0.0221				1.11335	0.02506	0.02506	0.02506
		1.11015	0.02227	0.02227	0.02227				1.11113	0.01234	0.01234	0.01234				1.10855	0.01488	0.01488	0.01488				1.10454	0.0135	0.0135	0.0135				1.10816	0.01809	0.01809	0.01809				1.11656	0.0221	0.0221	0.0221				1.11375	0.02506	0.02506	0.02506
		1.11055	0.02227	0.02227	0.02227				1.11135	0.01234	0.01234	0.01234				1.10895	0.01488	0.01488	0.01488				1.10494	0.0135	0.0135	0.0135				1.10855	0.01809	0.01809	0.01809				1.11696	0.0221	0.0221	0.0221				1.1141	0.02506	0.02506	0.02506
		1.11095	0.02227	0.02227	0.02227				1.11175	0.01234	0.01234	0.01234				1.10915	0.01488	0.01488	0.01488				1.10519	0.0135	0.0135	0.0135				1.10895	0.01809	0.01809	0.01809				1.11707	0.0221	0.0221	0.0221				1.11415	0.02506	0.02506	0.02506
		1.11113	0.02227	0.02227	0.02227				1.11212	0.01234	0.01234	0.01234				1.10935	0.01488	0.01488	0.01488				1.10534	0.0135	0.0135	0.0135				1.10915	0.01809	0.01809	0.01809				1.11736	0.0221	0.0221	0.0221				1.11455	0.02506	0.02506	0.02506
		1.11135	0.02227	0.02227	0.02227				1.11215	0.01234	0.01234	0.01234				1.10975	0.01488	0.01488	0.01488				1.10574	0.0135	0.0135	0.0135				1.10935	0.01809	0.01809	0.01809				1.11776	0.0221	0.0221	0.0221				1.11495	0.02506	0.02506	0.02506
		1.11175	0.02227	0.02227	0.02227				1.11255	0.01234	0.01234	0.01234				1.11014	0.01488	0.01488	0.01488				1.10614	0.0135	0.0135	0.0135				1.10975	0.01809	0.01809	0.01809				1.11806	0.0221	0.0221	0.0221				1.11509	0.02506	0.02506	0.02506
		1.11212	0.02227	0.02227	0.02227				1.11295	0.01234	0.01234	0.01234				1.11015	0.01488	0.01488	0.01488				1.10618	0.0135	0.0135	0.0135				1.11014	0.01809	0.01809	0.01809				1.11816	0.0221	0.0221	0.0221				1.11535	0.02506	0.02506	0.02506
		1.11215	0.02227	0.02227	0.02227				1.11311	0.01234	0.01234	0.01234				1.11055	0.01488	0.01488	0.01488				1.10654	0.0135	0.0135	0.0135				1.11015	0.01809	0.01809	0.01809				1.11856	0.0221	0.0221	0.0221				1.11576	0.02506	0.02506	0.02506
		1.11255	0.02227	0.02227	0.02227				1.11335	0.01234	0.01234	0.01234				1.11095	0.01488	0.01488	0.01488				1.10694	0.0135	0.0135	0.0135				1.11055	0.01809	0.01809	0.01809				1.11896	0.0221	0.0221	0.0221				1.11608	0.02506	0.02506	0.02506
		1.11295	0.02227	0.02227	0.02227				1.11375	0.01234	0.01234	0.01234				1.11113	0.01488	0.01488	0.01488				1.10717	0.0135	0.0135	0.0135				1.11095	0.01809	0.01809	0.01809				1.11905	0.0221	0.0221	0.0221				1.11616	0.02506	0.02506	0.02506
		1.11311	0.02227	0.02227	0.02227				1.1141	0.01234	0.01234	0.01234				1.11135	0.01488	0.01488	0.01488				1.10734	0.0135	0.0135	0.0135				1.11113	0.01809	0.01809	0.01809				1.11936	0.0221	0.0221	0.0221				1.11656	0.02506	0.02506	0.02506
		1.11335	0.02227	0.02227	0.02227				1.11415	0.01234	0.01234	0.01234				1.11175	0.01488	0.01488	0.01488				1.10814	0.0135	0.0135	0.0135				1.11135	0.01809	0.01809	0.01809				1.11976	0.0221	0.0221	0.0221				1.11696	0.02506	0.02506	0.02506
		1.11375	0.02227	0.02227	0.02227				1.11455	0.01234	0.01234	0.01234				1.11212	0.01488	0.01488	0.01488				1.10816	0.0135	0.0135	0.0135				1.11175	0.01809	0.01809	0.01809				1.12004	0.0221	0.0221	0.0221				1.11707	0.02506	0.02506	0.02506
		1.1141	0.02227	0.02227	0.02227				1.11495	0.01234	0.01234	0.01234				1.11215	0.01488	0.01488	0.01488				1.10855	0.0135	0.0135	0.0135				1.11212	0.01809	0.01809	0.01809				1.12016	0.0221	0.0221	0.0221				1.11736	0.02506	0.02506	0.02506
		1.11415	0.02227	0.02227	0.02227				1.11509	0.01234	0.01234	0.01234				1.11255	0.01488	0.01488	0.01488				1.10895	0.0135	0.0135	0.0135				1.11215	0.01809	0.01809	0.01809				1.12056	0.0221	0.0221	0.0221				1.11776	0.02506	0.02506	0.02506
		1.11455	0.02227	0.02227	0.02227				1.11535	0.01234	0.01234	0.01234				1.11295	0.01488	0.01488	0.01488				1.10915	0.0135	0.0135	0.0135				1.11255	0.01809	0.01809	0.01809				1.12096	0.0221	0.0221	0.0221				1.11806	0.02506	0.02506	0.02506
		1.11495	0.02227	0.02227	0.02227				1.11576	0.01234	0.01234	0.01234				1.11311	0.01488	0.01488	0.01488				1.10935	0.0135	0.0135	0.0135				1.11295	0.01809	0.01809	0.01809				1.12103	0.0221	0.0221	0.0221				1.11816	0.02506	0.02506	0.02506
		1.11509	0.02227	0.02227	0.02227				1.11608	0.01234	0.01234	0.01234				1.11335	0.01488	0.01488	0.01488				1.10975	0.0135	0.0135	0.0135				1.11311	0.01809	0.01809	0.01809				1.12136	0.0221	0.0221	0.0221				1.11856	0.02506	0.02506	0.02506
		1.11535	0.02227	0.02227	0.02227				1.11616	0.01234	0.01234	0.01234				1.1141	0.01488	0.01488	0.01488				1.11014	0.0135	0.0135	0.0135				1.11335	0.01809	0.01809	0.01809				1.12176	0.0221	0.0221	0.0221				1.11896	0.02506	0.02506	0.02506
		1.11576	0.02227	0.02227	0.02227				1.11656	0.01234	0.01234	0.01234				1.11415	0.01488	0.01488	0.01488				1.11113	0.0135	0.0135	0.0135				1.11375	0.01809	0.01809	0.01809				1.12202	0.0221	0.0221	0.0221				1.11905	0.02506	0.02506	0.02506
		1.11608	0.02227	0.02227	0.02227				1.11696	0.01234	0.01234	0.01234				1.11495	0.01488	0.01488	0.01488				1.11212	0.0135	0.0135	0.0135				1.1141	0.01809	0.01809	0.01809				1.12216	0.0221	0.0221	0.0221				1.11936	0.02506	0.02506	0.02506
		1.11616	0.02227	0.02227	0.02227				1.11707	0.01234	0.01234	0.01234				1.11509	0.01488	0.01488	0.01488				1.11311	0.0135	0.0135	0.0135				1.11415	0.01809	0.01809	0.01809				1.12256	0.0221	0.0221	0.0221				1.11976	0.02506	0.02506	0.02506
		1.11696	0.02227	0.02227	0.02227				1.11736	0.01234	0.01234	0.01234				1.11535	0.01488	0.01488	0.01488				1.1141	0.0135	0.0135	0.0135				1.11455	0.01809	0.01809	0.01809				1.12297	0.0221	0.0221	0.0221				1.12004	0.02506	0.02506	0.02506
		1.11707	0.02227	0.02227	0.02227				1.11806	0.01234	0.01234	0.01234				1.11576	0.01488	0.01488	0.01488				1.11509	0.0135	0.0135	0.0135				1.11509	0.01809	0.01809	0.01809				1.12301	0.0221	0.0221	0.0221				1.12016	0.02506	0.02506	0.02506
		1.11736	0.02227	0.02227	0.02227				1.11816	0.01234	0.01234	0.01234				1.11608	0.01488	0.01488	0.01488				1.11608	0.0135	0.0135	0.0135				1.11608	0.01809	0.01809	0.01809				1.12337	0.0221	0.0221	0.0221				1.12056	0.02506	0.02506	0.02506
		1.11776	0.02227	0.02227	0.02227				1.11856	0.01234	0.01234	0.01234				1.11707	0.01488	0.01488	0.01488				1.11707	0.0135	0.0135	0.0135				1.11707	0.01809	0.01809	0.01809				1.12377	0.0221	0.0221	0.0221				1.12096	0.02506	0.02506	0.02506
		1.11806	0.02227	0.02227	0.02227				1.11896	0.01234	0.01234	0.01234				1.11806	0.01488	0.01488	0.01488				1.11806	0.0135	0.0135	0.0135				1.11806	0.01809	0.01809	0.01809				1.12401	0.0221	0.0221	0.0221				1.12103	0.02506	0.02506	0.02506
		1.11905	0.02227	0.02227	0.02227				1.11905	0.01234	0.01234	0.01234				1.11905	0.01488	0.01488	0.01488				1.11905	0.0135	0.0135	0.0135				1.11905	0.01809	0.01809	0.01809				1.12417	0.0221	0.0221	0.0221				1.12136	0.02506	0.02506	0.02506
		1.12004	0.02227	0.02227	0.02227				1.12004	0.01234	0.01234	0.01234				1.12004	0.01488	0.01488	0.01488				1.12004	0.0135	0.0135	0.0135				1.12004	0.01809	0.01809	0.01809				1.12457	0.0221	0.0221	0.0221				1.12176	0.02506	0.02506	0.02506
		1.12103	0.02227	0.02227	0.02227				1.12103	0.01234	0.01234	0.01234				1.12103	0.01488	0.01488	0.01488				1.12103	0.0135	0.0135	0.0135				1.12103	0.01809	0.01809	0.01809				1.12497	0.0221	0.0221	0.0221				1.12202	0.02506	0.02506	0.02506
		1.12202	0.02227	0.02227	0.02227				1.12202	0.01234	0.01234	0.01234				1.12202	0.01488	0.01488	0.01488				1.12202	0.0135	0.0135	0.0135				1.12202	0.01809	0.01809	0.01809				1.125	0.0221	0.0221	0.0221				1.12216	0.02506	0.02506	0.02506
		1.12301	0.02227	0.02227	0.02227				1.12301	0.01234	0.01234	0.01234				1.12301	0.01488	0.01488	0.01488				1.12301	0.0135	0.0135	0.0135				1.12301	0.01809	0.01809	0.01809				1.12537	0.0221	0.0221	0.0221				1.12301	0.02506	0.02506	0.02506
		1.12401	0.02227	0.02227	0.02227				1.12401	0.01234	0.01234	0.01234				1.12401	0.01488	0.01488	0.01488				1.12401	0.0135	0.0135	0.0135				1.12401	0.01809	0.01809	0.01809				1.12577	0.0221	0.0221	0.0221				1.12401	0.02506	0.02506	0.02506
		1.125	0.02227	0.02227	0.02227				1.125	0.01234	0.01234	0.01234				1.125	0.01488	0.01488	0.01488				1.125	0.0135	0.0135	0.0135				1.125	0.01809	0.01809	0.01809				1.12599	0.0221	0.0221	0.0221				1.125	0.02506	0.02506	0.02506
		1.12599	0.02227	0.02227	0.02227				1.12599	0.01234	0.01234	0.01234				1.12599	0.01488	0.01488	0.01488				1.12599	0.0135	0.0135	0.0135				1.12599	0.01809	0.01809	0.01809				1.12617	0.0221	0.0221	0.0221				1.12599	0.02506	0.02506	0.02506
		1.12698	0.02227	0.02227	0.02227				1.12698	0.01234	0.01234	0.01234				1.12698	0.01488	0.01488	0.01488				1.12698	0.0135	0.0135	0.0135				1.12698	0.01809	0.01809	0.01809				1.12698	0.0221	0.0221	0.0221				1.12698	0.02506	0.02506	0.02506
		1.12797	0.02227	0.02227	0.02227				1.12797	0.01234	0.01234	0.01234				1.12797	0.01488	0.01488	0.01488				1.12797	0.0135	0.0135	0.0135				1.12797	0.01809	0.01809	0.01809				1.12797	0.0221	0.0221	0.0221				1.12797	0.02506	0.02506	0.02506
		1.12896	0.02227	0.02227	0.02227				1.12896	0.01234	0.01234	0.01234				1.12896	0.01488	0.01488	0.01488				1.12896	0.0135	0.0135	0.0135				1.12896	0.01809	0.01809	0.01809				1.12896	0.0221	0.0221	0.0221				1.12896	0.02506	0.02506	0.02506
		1.12995	0.02227	0.02227	0.02227				1.12995	0.01234	0.01234	0.01234				1.12995	0.01488	0.01488	0.01488				1.12995	0.0135	0.0135	0.0135				1.12995	0.01809	0.01809	0.01809				1.12995	0.0221	0.0221	0.0221				1.12995	0.02506	0.02506	0.02506
		1.13094	0.02227	0.02227	0.02227				1.13094	0.01234	0.01234	0.01234				1.13094	0.01488	0.01488	0.01488				1.13094	0.0135	0.0135	0.0135				1.13094	0.01809	0.01809	0.01809				1.13094	0.0221	0.0221	0.0221				1.13094	0.02506	0.02506	0.02506
		1.13193	0.02227	0.02227	0.02227				1.13193	0.01234	0.01234	0.01234				1.13193	0.01488	0.01488	0.01488				1.13193	0.0135	0.0135	0.0135				1.13193	0.01809	0.01809	0.01809				1.13193	0.0221	0.0221	0.0221				1.13193	0.02506	0.02506	0.02506
		1.13292	0.02227	0.02227	0.02227				1.13292	0.01234	0.01234	0.01234				1.13292	0.01488	0.01488	0.01488				1.13292	0.0135	0.0135	0.0135				1.13292	0.01809	0.01809	0.01809				1.13292	0.0221	0.0221	0.0221				1.13292	0.02506	0.02506	0.02506
		1.13391	0.02227	0.02227	0.02227				1.13391	0.01234	0.01234	0.01234				1.13391	0.01488	0.01488	0.01488				1.13391	0.0135	0.0135	0.0135				1.13391	0.01809	0.01809	0.01809				1.13391	0.0221	0.0221	0.0221				1.13391	0.02506	0.02506	0.02506
		1.1349	0.02227	0.02227	0.02227				1.1349	0.01234	0.01234	0.01234				1.1349	0.01488	0.01488	0.01488				1.1349	0.0135	0.0135	0.0135				1.1349	0.01809	0.01809	0.01809				1.1349	0.0221	0.0221	0.0221				1.1349	0.02506	0.02506	0.02506
		1.13589	0.02227	0.02227	0.02227				1.13589	0.01234	0.01234	0.01234				1.13589	0.01488	0.01488	0.01488				1.13589	0.0135	0.0135	0.0135				1.13589	0.01809	0.01809	0.01809				1.13589	0.0221	0.0221	0.0221				1.13589	0.02506	0.02506	0.02506
		1.13688	0.02227	0.02227	0.02227				1.13688	0.01234	0.01234	0.01234				1.13688	0.01488	0.01488	0.01488				1.13688	0.0135	0.0135	0.0135				1.13688	0.01809	0.01809	0.01809				1.13688	0.0221	0.0221	0.0221				1.13688	0.02506	0.02506	0.02506
		1.13787	0.02227	0.02227	0.02227				1.13787	0.01234	0.01234	0.01234				1.13787	0.01488	0.01488	0.01488				1.13787	0.0135	0.0135	0.0135				1.13787	0.01809	0.01809	0.01809				1.13787	0.0221	0.0221	0.0221				1.13787	0.02506	0.02506	0.02506
		1.13886	0.02227	0.02227	0.02227				1.13886	0.01234	0.01234	0.01234				1.13886	0.01488	0.01488	0.01488				1.13886	0.0135	0.0135	0.0135				1.13886	0.01809	0.01809	0.01809				1.13886	0.0221	0.0221	0.0221				1.13886	0.02506	0.02506	0.02506
		1.13985	0.02227	0.02227	0.02227				1.13985	0.01234	0.01234	0.01234				1.13985	0.01488	0.01488	0.01488				1.13985	0.0135	0.0135	0.0135				1.13985	0.01809	0.01809	0.01809				1.13985	0.0221	0.0221	0.0221				1.13985	0.02506	0.02506	0.02506
		1.14084	0.02227	0.02227	0.02227				1.14084	0.01234	0.01234	0.01234				1.14084	0.01488	0.01488	0.01488				1.14084	0.0135	0.0135	0.0135				1.14084	0.01809	0.01809	0.01809				1.14084	0.0221	0.0221	0.0221				1.14084	0.02506	0.02506	0.02506
		1.14183	0.02227	0.02227	0.02227				1.14183	0.01234	0.01234	0.01234				1.14183	0.01488	0.01488	0.01488				1.14183	0.0135	0.0135	0.0135				1.14183	0.01809	0.01809	0.01809				1.14183	0.0221	0.0221	0.0221				1.14183	0.02506	0.02506	0.02506
		1.14282	0.02227	0.02227	0.02227				1.14282	0.01234	0.01234	0.01234				1.14282	0.01488	0.01488	0.01488				1.14282	0.0135	0.0135	0.0135				1.14282	0.01809	0.01809	0.01809				1.14282	0.0221	0.0221	0.0221				1.14282	0.02506	0.02506	0.02506
		1.14382	0.02227	0.02227	0.02227				1.14382	0.01234	0.01234	0.01234				1.14382	0.01488	0.01488	0.01488				1.14382	0.0135	0.0135	0.0135				1.14382	0.01809	0.01809	0.01809				1.14382	0.0221	0.0221	0.0221				1.14382	0.02506	0.02506	0.02506
		1.14481	0.02227	0.02227	0.02227				1.14481	0.01234	0.01234	0.01234				1.14481	0.01488	0.01488	0.01488				1.14481	0.0135	0.0135	0.0135				1.14481	0.01809	0.01809	0.01809				1.14481	0.0221	0.0221	0.0221				1.14481	0.02506	0.02506	0.02506
		1.1458	0.02227	0.02227	0.02227				1.1458	0.01234	0.01234	0.01234				1.1458	0.01488	0.01488	0.01488				1.1458	0.0135	0.0135	0.0135				1.1458	0.01809	0.01809	0.01809				1.1458	0.0221	0.0221	0.0221				1.1458	0.02506	0.02506	0.02506
		1.14679	0.02227	0.02227	0.02227				1.14679	0.01234	0.01234	0.01234				1.14679	0.01488	0.01488	0.01488				1.14679	0.0135	0.0135	0.0135				1.14679	0.01809	0.01809	0.01809				1.14679	0.0221	0.0221	0.0221				1.14679	0.02506	0.02506	0.02506
		1.14778	0.02227	0.02227	0.02227				1.14778	0.01234	0.01234	0.01234				1.14778	0.01488	0.01488	0.01488				1.14778	0.0135	0.0135	0.0135				1.14778	0.01809	0.01809	0.01809				1.14778	0.0221	0.0221	0.0221				1.14778	0.02506	0.02506	0.02506
		1.14877	0.02227	0.02227	0.02227				1.14877	0.01234	0.01234	0.01234				1.14877	0.01488	0.01488	0.01488				1.14877	0.0135	0.0135	0.0135				1.14877	0.01809	0.01809	0.01809				1.14877	0.0221	0.0221	0.0221				1.14877	0.02506	0.02506	0.02506
		1.14976	0.02227	0.02227	0.02227				1.14976	0.01234	0.01234	0.01234				1.14976	0.01488	0.01488	0.01488				1.14976	0.0135	0.0135	0.0135				1.14976	0.01809	0.01809	0.01809				1.14976	0.0221	0.0221	0.0221				1.14976	0.02506	0.02506	0.02506
		1.15075	0.02227	0.02227	0.02227				1.15075	0.01234	0.01234	0.01234				1.15075	0.01488	0.01488	0.01488				1.15075	0.0135	0.0135	0.0135				1.15075	0.01809	0.01809	0.01809				1.15075	0.0221	0.0221	0.0221				1.15075	0.02506	0.02506	0.02506
		1.15174	0.02227	0.02227	0.02227				1.15174	0.01234	0.01234	0.01234				1.15174	0.01488	0.01488	0.01488				1.15174	0.0135	0.0135	0.0135				1.15174	0.01809	0.01809	0.01809				1.15174	0.0221	0.0221	0.0221				1.15174	0.02506	0.02506	0.02506
		1.15273	0.02227	0.02227	0.02227				1.15273	0.01234	0.01234	0.01234				1.15273	0.01488	0.01488	0.01488				1.15273	0.0135	0.0135	0.0135				1.15273	0.01809	0.01809	0.01809				1.15273	0.0221	0.0221	0.0221				1.15273	0.02506	0.02506	0.02506
		1.15372	0.02227	0.02227	0.02227				1.15372	0.01234	0.01234	0.01234				1.15372	0.01488	0.01488	0.01488				1.15372	0.0135	0.0135	0.0135				1.15372	0.01809	0.01809	0.01809				1.15372	0.0221	0.0221	0.0221				1.15372	0.02506	0.02506	0.02506
		1.15471	0.02227	0.02227	0.02227				1.15471	0.01234	0.01234	0.01234				1.15471	0.01488	0.01488	0.01488				1.15471	0.0135	0.0135	0.0135				1.15471	0.01809	0.01809	0.01809				1.15471	0.0221	0.0221	0.0221				1.15471	0.02506	0.02506	0.02506
		1.1557	0.02227	0.02227	0.02227				1.1557	0.01234	0.01234	0.01234				1.1557	0.01488	0.01488	0.01488				1.1557	0.0135	0.0135	0.0135				1.1557	0.01809	0.01809	0.01809				1.1557	0.0221	0.0221	0.0221				1.1557	0.02506	0.02506	0.02506
		1.15669	0.02227	0.02227	0.02227				1.15669	0.01234	0.01234	0.01234				1.15669	0.01488	0.01488	0.01488				1.15669	0.0135	0.0135	0.0135				1.15669	0.01809	0.01809	0.01809				1.15669	0.0221	0.0221	0.0221				1.15669	0.02506	0.02506	0.02506
		1.15768	0.02227	0.02227	0.02227				1.15768	0.01234	0.01234	0.01234				1.15768	0.01488	0.01488	0.01488				1.15768	0.0135	0.0135	0.0135				1.15768	0.01809	0.01809	0.01809				1.15768	0.0221	0.0221	0.0221				1.15768	0.02506	0.02506	0.02506
		1.15867	0.02227	0.02227	0.02227				1.15867	0.01234	0.01234	0.01234				1.15867	0.01488	0.01488	0.01488				1.15867	0.0135	0.0135	0.0135				1.15867	0.01809	0.01809	0.01809				1.15867	0.0221	0.0221	0.0221				1.15867	0.02506	0.02506	0.02506
		1.15966	0.02227	0.02227	0.02227				1.15966	0.01234	0.01234	0.01234				1.15966	0.01488	0.01488	0.01488				1.15966	0.0135	0.0135	0.0135				1.15966	0.01809	0.01809	0.01809				1.15966	0.0221	0.0221	0.0221				1.15966	0.02506	0.02506	0.02506
		1.16065	0.02227	0.02227	0.02227				1.16065	0.01234	0.01234	0.01234				1.16065	0.01488	0.01488	0.01488				1.16065	0.0135	0.0135	0.0135				1.16065	0.01809	0.01809	0.01809				1.16065	0.0221	0.0221	0.0221				1.16065	0.02506	0.02506	0.02506
		1.16164	0.02227	0.02227	0.02227				1.16164	0.01234	0.01234	0.01234				1.16164	0.01488	0.01488	0.01488				1.16164	0.0135	0.0135	0.0135				1.16164	0.01809	0.01809	0.01809				1.16164	0.0221	0.0221	0.0221				1.16164	0.02506	0.02506	0.02506
		1.16263	0.02227	0.02227	0.02227				1.16263	0.01234	0.01234	0.01234				1.16263	0.01488	0.01488	0.01488				1.16263	0.0135	0.0135	0.0135				1.16263	0.01809	0.01809	0.01809				1.16263	0.0221	0.0221	0.0221				1.16263	0.02506	0.02506	0.02506
		1.16362	0.02227	0.02227	0.02227				1.16362	0.01234	0.01234	0.01234				1.16362	0.01488	0.01488	0.01488				1.16362	0.0135	0.0135	0.0135				1.16362	0.01809	0.01809	0.01809				1.16362	0.0221	0.0221	0.0221				1.16362	0.02506	0.02506	0.02506
		1.16462	0.02227	0.02227	0.02227				1.16462	0.01234	0.01234	0.01234				1.16462	0.01488	0.01488	0.01488				1.16462	0.0135	0.0135	0.0135				1.16462	0.01809	0.01809	0.01809				1.16462	0.0221	0.0221	0.0221				1.16462	0.02506	0.02506	0.02506
		1.16561	0.02227	0.02227	0.02227				1.16561	0.01234	0.01234	0.01234				1.16561	0.01488	0.01488	0.01488				1.16561	0.0135	0.0135	0.0135				1.16561	0.01809	0.01809	0.01809				1.16561	0.0221	0.0221	0.0221				1.16561	0.02506	0.02506	0.02506
		1.1666	0.02227	0.02227	0.02227				1.1666	0.01234	0.01234	0.01234				1.1666	0.01488	0.01488	0.01488				1.1666	0.0135	0.0135	0.0135				1.1666	0.01809	0.01809	0.01809				1.1666	0.0221	0.0221	0.0221				1.1666	0.02506	0.02506	0.02506
		1.16759	0.02227	0.02227	0.02227				1.16759	0.01234	0.01234	0.01234				1.16759	0.01488	0.01488	0.01488				1.16759	0.0135	0.0135	0.0135				1.16759	0.01809	0.01809	0.01809				1.16759	0.0221	0.0221	0.0221				1.16759	0.02506	0.02506	0.02506
		1.16858	0.02227	0.02227	0.02227				1.16858	0.01234	0.01234	0.01234				1.16858	0.01488	0.01488	0.01488				1.16858	0.0135	0.0135	0.0135				1.16858	0.01809	0.01809	0.01809				1.16858	0.0221	0.0221	0.0221				1.16858	0.02506	0.02506	0.02506
		1.16957	0.02227	0.02227	0.02227				1.16957	0.01234	0.01234	0.01234				1.16957	0.01488	0.01488	0.01488				1.16957	0.0135	0.0135	0.0135				1.16957	0.01809	0.01809	0.01809				1.16957	0.0221	0.0221	0.0221				1.16957	0.02506	0.02506	0.02506
		1.17056	0.02227	0.02227	0.02227				1.17056	0.01234	0.01234	0.01234				1.17056	0.01488	0.01488	0.01488				1.17056	0.0135	0.0135	0.0135				1.17056	0.01809	0.01809	0.01809				1.17056	0.0221	0.0221	0.0221				1.17056	0.02506	0.02506	0.02506
		1.17155	0.02227	0.02227	0.02227				1.17155	0.01234	0.01234	0.01234				1.17155	0.01488	0.01488	0.01488				1.17155	0.0135	0.0135	0.0135				1.17155	0.01809	0.01809	0.01809				1.17155	0.0221	0.0221	0.0221				1.17155	0.02506	0.02506	0.02506
		1.17254	0.02227	0.02227	0.02227				1.17254	0.01234	0.01234	0.01234				1.17254	0.01488	0.01488	0.01488				1.17254	0.0135	0.0135	0.0135				1.17254	0.01809	0.01809	0.01809				1.17254	0.0221	0.0221	0.0221				1.17254	0.02506	0.02506	0.02506
		1.17353	0.02227	0.02227	0.02227				1.17353	0.01234	0.01234	0.01234				1.17353	0.01488	0.01488	0.01488				1.17353	0.0135	0.0135	0.0135				1.17353	0.01809	0.01809	0.01809				1.17353	0.0221	0.0221	0.0221				1.17353	0.02506	0.02506	0.02506
		1.17452	0.02227	0.02227	0.02227				1.17452	0.01234	0.01234	0.01234				1.17452	0.01488	0.01488	0.01488				1.17452	0.0135	0.0135	0.0135				1.17452	0.01809	0.01809	0.01809				1.17452	0.0221	0.0221	0.0221				1.17452	0.02506	0.02506	0.02506
		1.17551	0.02227	0.02227	0.02227				1.17551	0.01234	0.01234	0.01234				1.17551	0.01488	0.01488	0.01488				1.17551	0.0135	0.0135	0.0135				1.17551	0.01809	0.01809	0.01809				1.17551	0.0221	0.0221	0.0221				1.17551	0.02506	0.02506	0.02506
		1.1765	0.02227	0.02227	0.02227				1.1765	0.01234	0.01234	0.01234				1.1765	0.01488	0.01488	0.01488				1.1765	0.0135	0.0135	0.0135				1.1765	0.01809	0.01809	0.01809				1.1765	0.0221	0.0221	0.0221				1.1765	0.02506	0.02506	0.02506
		1.17749	0.02227	0.02227	0.02227				1.17749	0.01234	0.01234	0.01234				1.17749	0.01488	0.01488	0.01488				1.17749	0.0135	0.0135	0.0135				1.17749	0.01809	0.01809	0.01809				1.17749	0.0221	0.0221	0.0221				1.17749	0.02506	0.02506	0.02506
		1.17848	0.02227	0.02227	0.02227				1.17848	0.01234	0.01234	0.01234				1.17848	0.01488	0.01488	0.01488				1.17848	0.0135	0.0135	0.0135				1.17848	0.01809	0.01809	0.01809				1.17848	0.0221	0.0221	0.0221				1.17848	0.02506	0.02506	0.02506
		1.17947	0.02227	0.02227	0.02227				1.17947	0.01234	0.01234	0.01234				1.17947	0.01488	0.01488	0.01488				1.17947	0.0135	0.0135	0.0135				1.17947	0.01809	0.01809	0.01809				1.17947	0.0221	0.0221	0.0221				1.17947	0.02506	0.02506	0.02506
		1.18046	0.02227	0.02227	0.02227				1.18046	0.01234	0.01234	0.01234				1.18046	0.01488	0.01488	0.01488				1.18046	0.0135	0.0135	0.0135				1.18046	0.01809	0.01809	0.01809				1.18046	0.0221	0.0221	0.0221				1.18046	0.02506	0.02506	0.02506
		1.18145	0.02227	0.02227	0.02227				1.18145	0.01234	0.01234	0.01234				1.18145	0.01488	0.01488	0.01488				1.18145	0.0135	0.0135	0.0135				1.18145	0.01809	0.01809	0.01809				1.18145	0.0221	0.0221	0.0221				1.18145	0.02506	0.02506	0.02506
		1.18244	0.02227	0.02227	0.02227				1.18244	0.01234	0.01234	0.01234				1.18244	0.01488	0.01488	0.01488				1.18244	0.0135	0.0135	0.0135				1.18244	0.01809	0.01809	0.01809				1.18244	0.0221	0.0221	0.0221				1.18244	0.02506	0.02506	0.02506
		1.18343	0.02227	0.02227	0.02227				1.18343	0.01234	0.01234	0.01234				1.18343	0.01488	0.01488	0.01488				1.18343	0.0135	0.0135	0.0135				1.18343	0.01809	0.01809	0.01809				1.18343	0.0221	0.0221	0.0221				1.18343	0.02506	0.02506	0.02506
		1.18442	0.02227	0.02227	0.02227				1.18442	0.01234	0.01234	0.01234				1.18442	0.01488	0.01488	0.01488				1.18442	0.0135	0.0135	0.0135				1.18442	0.01809	0.01809	0.01809				1.18442	0.0221	0.0221	0.0221				1.18442	0.02506	0.02506	0.02506
		1.18542	0.02227	0.02227	0.02227				1.18542	0.01234	0.01234	0.01234				1.18542	0.01488	0.01488	0.01488				1.18542	0.0135	0.0135	0.0135				1.18542	0.01809	0.01809	0.01809				1.18542	0.0221	0.0221	0.0221				1.18542	0.02506	0.02506	0.02506
		1.18641	0.02227	0.02227	0.02227				1.18641	0.01234	0.01234	0.01234				1.18641	0.01488	0.01488	0.01488				1.18641	0.0135	0.0135	0.0135				1.18641	0.01809	0.01809	0.01809				1.18641	0.0221	0.0221	0.0221				1.18641	0.02506	0.02506	0.02506
		1.1874	0.02227	0.02227	0.02227				1.1874	0.01234	0.01234	0.01234				1.1874	0.01488	0.01488	0.01488				1.1874	0.0135	0.0135	0.0135				1.1874	0.01809	0.01809	0.01809				1.1874	0.0221	0.0221	0.0221				1.1874	0.02506	0.02506	0.02506
		1.18839	0.02227	0.02227	0.02227				1.18839	0.01234	0.01234	0.01234				1.18839	0.01488	0.01488	0.01488				1.18839	0.0135	0.0135	0.0135				1.18839	0.01809	0.01809	0.01809				1.18839	0.0221	0.0221	0.0221				1.18839	0.02506	0.02506	0.02506
		1.18938	0.02227	0.02227	0.02227				1.18938	0.01234	0.01234	0.01234				1.18938	0.01488	0.01488	0.01488				1.18938	0.0135	0.0135	0.0135				1.18938	0.01809	0.01809	0.01809				1.18938	0.0221	0.0221	0.0221				1.18938	0.02506	0.02506	0.02506
		1.19037	0.02227	0.02227	0.02227				1.19037	0.01234	0.01234	0.01234				1.19037	0.01488	0.01488	0.01488				1.19037	0.0135	0.0135	0.0135				1.19037	0.01809	0.01809	0.01809				1.19037	0.0221	0.0221	0.0221				1.19037	0.02506	0.02506	0.02506
		1.19136	0.02227	0.02227	0.02227				1.19136	0.01234	0.01234	0.01234				1.19136	0.01488	0.01488	0.01488				1.19136	0.0135	0.0135	0.0135				1.19136	0.01809	0.01809	0.01809				1.19136	0.0221	0.0221	0.0221				1.19136	0.02506	0.02506	0.02506
		1.19235	0.02227	0.02227	0.02227				1.19235	0.01234	0.01234	0.01234				1.19235	0.01488	0.01488	0.01488				1.19235	0.0135	0.0135	0.0135				1.19235	0.01809	0.01809	0.01809				1.19235	0.0221	0.0221	0.0221				1.19235	0.02506	0.02506	0.02506
		1.19334	0.02227	0.02227	0.02227				1.19334	0.01234	0.01234	0.01234				1.19334	0.01488	0.01488	0.01488				1.19334	0.0135	0.0135	0.0135				1.19334	0.01809	0.01809	0.01809				1.19334	0.0221	0.0221	0.0221				1.19334	0.02506	0.02506	0.02506
		1.19433	0.02227	0.02227	0.02227				1.19433	0.01234	0.01234	0.01234				1.19433	0.01488	0.01488	0.01488				1.19433	0.0135	0.0135	0.0135				1.19433	0.01809	0.01809	0.01809				1.19433	0.0221	0.0221	0.0221				1.19433	0.02506	0.02506	0.02506
		1.19532	0.02227	0.02227	0.02227				1.19532	0.01234	0.01234	0.01234				1.19532	0.01488	0.01488	0.01488				1.19532	0.0135	0.0135	0.0135				1.19532	0.01809	0.01809	0.01809				1.19532	0.0221	0.0221	0.0221				1.19532	0.02506	0.02506	0.02506
		1.19631	0.02227	0.02227	0.02227				1.19631	0.01234	0.01234	0.01234				1.19631	0.01488	0.01488	0.01488				1.19631	0.0135	0.0135	0.0135				1.19631	0.01809	0.01809	0.01809				1.19631	0.0221	0.0221	0.0221				1.19631	0.02506	0.02506	0.02506
		1.1973	0.02227	0.02227	0.02227				1.1973	0.01234	0.01234	0.01234				1.1973	0.01488	0.01488	0.01488				1.1973	0.0135	0.0135	0.0135				1.1973	0.01809	0.01809	0.01809				1.1973	0.0221	0.0221	0.0221				1.1973	0.02506	0.02506	0.02506
		1.19829	0.02227	0.02227	0.02227				1.19829	0.01234	0.01234	0.01234				1.19829	0.01488	0.01488	0.01488				1.19829	0.0135	0.0135	0.0135				1.19829	0.01809	0.01809	0.01809				1.19829	0.0221	0.0221	0.0221				1.19829	0.02506	0.02506	0.02506
		1.19928	0.02227	0.02227	0.02227				1.19928	0.01234	0.01234	0.01234				1.19928	0.01488	0.01488	0.01488				1.19928	0.0135	0.0135	0.0135				1.19928	0.01809	0.01809	0.01809				1.19928	0.0221	0.0221	0.0221				1.19928	0.02506	0.02506	0.02506
		1.20027	0.02227	0.02227	0.02227				1.20027	0.01234	0.01234	0.01234				1.20027	0.01488	0.01488	0.01488				1.20027	0.0135	0.0135	0.0135				1.20027	0.01809	0.01809	0.01809				1.20027	0.0221	0.0221	0.0221				1.20027	0.02506	0.02506	0.02506
[truncated: 5 more columns]

## Sheet: Fig. 4b Dual additive
1D GIWAXS-0.05o		Fitting result-0.05o				1D GIWAXS-0.10o		Fitting result-0.10o				1D GIWAXS-0.15o		Fitting result-0.15o				1D GIWAXS-0.20o		Fitting result-0.20o				1D GIWAXS-0.25o		Fitting result-0.25o				1D GIWAXS-0.30o		Fitting result-0.30o					1D GIWAXS-0.40o		Fitting result-0.40o					1D GIWAXS-0.50o		Fitting result-0.50o
qz (Å-1)	Intensity (a.u.)	qz (Å-1)	Intensity (a.u.)	Intensity (a.u.)		qz (Å-1)	Intensity (a.u.)	qz (Å-1)	Intensity (a.u.)	Intensity (a.u.)		qz (Å-1)	Intensity (a.u.)	qz (Å-1)	Intensity (a.u.)	Intensity (a.u.)		qz (Å-1)	Intensity (a.u.)	qz (Å-1)	Intensity (a.u.)	Intensity (a.u.)		qz (Å-1)	Intensity (a.u.)	qz (Å-1)	Intensity (a.u.)	Intensity (a.u.)		qz (Å-1)	Intensity (a.u.)	qz (Å-1)	Intensity (a.u.)	Intensity (a.u.)	Intensity (a.u.)		qz (Å-1)	Intensity (a.u.)	qz (Å-1)	Intensity (a.u.)	Intensity (a.u.)	Intensity (a.u.)		qz (Å-1)	Intensity (a.u.)	qz (Å-1)	Intensity (a.u.)	Intensity (a.u.)	Intensity (a.u.)
0.80012	0.01197	0.80012	0.03549	0.80012		0.80012	0.05231	0.80012	0.04228	0.80012		0.80012	0.01684	0.80012	0.01628	0.80012		0.80012	0.00352	0.80012	0.00853	0.80012		0.80012	0.00166	0.80012	0.014	0.80012		0.80012	0.00369	0.80012	0.02511	0.02511	0.02511		0.80012	0.00393	0.80012	0.0409	0.0409	0.0409		0.80012	0.00851	0.80012	0.05318	0.05318	0.05318
0.80111	0.01429	0.80111	0.03549	0.80111		0.80111	0.05285	0.80111	0.04228	0.80111		0.80111	0.01673	0.80111	0.01628	0.80111		0.80111	0.00274	0.80111	0.00853	0.80111		0.80111	0.00223	0.80111	0.014	0.80111		0.80111	0.00527	0.80111	0.02511	0.02511	0.02511		0.80111	0.00311	0.80111	0.0409	0.0409	0.0409		0.80111	0.00851	0.80111	0.05318	0.05318	0.05318
0.8021	0.00644	0.8021	0.03549	0.8021		0.8021	0.05657	0.8021	0.04228	0.8021		0.8021	0.01651	0.8021	0.01628	0.8021		0.8021	0.00154	0.8021	0.00853	0.8021		0.8021	0.001	0.8021	0.014	0.8021		0.8021	0.00592	0.8021	0.02511	0.02511	0.02511		0.8021	0.000393559	0.8021	0.0409	0.0409	0.0409		0.8021	0.00715	0.8021	0.05318	0.05318	0.05318
0.80309	0.01143	0.80309	0.03549	0.80309		0.80309	0.06337	0.80309	0.04228	0.80309		0.80309	0.0202	0.80309	0.01628	0.80309		0.80309	0.0027	0.80309	0.00853	0.80309		0.80309	0.00223	0.80309	0.014	0.80309		0.80309	0.00573	0.80309	0.02511	0.02511	0.02511		0.80309	0	0.80309	0.0409	0.0409	0.0409		0.80309	0.00795	0.80309	0.05318	0.05318	0.05318
0.80408	0.01344	0.80408	0.03549	0.80408		0.80408	0.06473	0.80408	0.04228	0.80408		0.80408	0.01953	0.80408	0.01628	0.80408		0.80408	0.00272	0.80408	0.00853	0.80408		0.80408	0.00366	0.80408	0.014	0.80408		0.80408	0.00546	0.80408	0.02511	0.02511	0.02511		0.80408	0.00298	0.80408	0.0409	0.0409	0.0409		0.80408	0.00919	0.80408	0.05318	0.05318	0.05318
0.80507	0.0182	0.80507	0.03549	0.80507		0.80507	0.05871	0.80507	0.04228	0.80507		0.80507	0.01769	0.80507	0.01628	0.80507		0.80507	0.00547	0.80507	0.00853	0.80507		0.80507	0.00538	0.80507	0.014	0.80507		0.80507	0.00368	0.80507	0.02511	0.02511	0.02511		0.80507	0.00984	0.80507	0.0409	0.0409	0.0409		0.80507	0.00895	0.80507	0.05318	0.05318	0.05318
0.80606	0.00977	0.80606	0.03549	0.80606		0.80606	0.05425	0.80606	0.04228	0.80606		0.80606	0.01282	0.80606	0.01628	0.80606		0.80606	0.00521	0.80606	0.00853	0.80606		0.80606	0.00526	0.80606	0.014	0.80606		0.80606	0.00312	0.80606	0.02511	0.02511	0.02511		0.80606	0.01317	0.80606	0.0409	0.0409	0.0409		0.80606	0.0048	0.80606	0.05318	0.05318	0.05318
0.80705	0.00839	0.80705	0.03549	0.80705		0.80705	0.0516	0.80705	0.04228	0.80705		0.80705	0.01469	0.80705	0.01628	0.80705		0.80705	0.00658	0.80705	0.00853	0.80705		0.80705	0.0049	0.80705	0.014	0.80705		0.80705	0.00395	0.80705	0.02511	0.02511	0.02511		0.80705	0.01305	0.80705	0.0409	0.0409	0.0409		0.80705	0.00438	0.80705	0.05318	0.05318	0.05318
0.80804	0.01625	0.80804	0.03549	0.80804		0.80804	0.05837	0.80804	0.04228	0.80804		0.80804	0.01937	0.80804	0.01628	0.80804		0.80804	0.00902	0.80804	0.00853	0.80804		0.80804	0.00413	0.80804	0.014	0.80804		0.80804	0.00582	0.80804	0.02511	0.02511	0.02511		0.80804	0.01375	0.80804	0.0409	0.0409	0.0409		0.80804	0.01026	0.80804	0.05318	0.05318	0.05318
0.80903	0.02715	0.80903	0.03549	0.80903		0.80903	0.0651	0.80903	0.04228	0.80903		0.80903	0.02102	0.80903	0.01628	0.80903		0.80903	0.01003	0.80903	0.00853	0.80903		0.80903	0.00414	0.80903	0.014	0.80903		0.80903	0.00763	0.80903	0.02511	0.02511	0.02511		0.80903	0.01181	0.80903	0.0409	0.0409	0.0409		0.80903	0.01565	0.80903	0.05318	0.05318	0.05318
0.81002	0.03932	0.81002	0.03549	0.81002		0.81002	0.06727	0.81002	0.04228	0.81002		0.81002	0.01796	0.81002	0.01628	0.81002		0.81002	0.00901	0.81002	0.00853	0.81002		0.81002	0.00324	0.81002	0.014	0.81002		0.81002	0.006	0.81002	0.02511	0.02511	0.02511		0.81002	0.01011	0.81002	0.0409	0.0409	0.0409		0.81002	0.01544	0.81002	0.05318	0.05318	0.05318
0.81101	0.04227	0.81101	0.03549	0.81101		0.81101	0.06472	0.81101	0.04228	0.81101		0.81101	0.01428	0.81101	0.01628	0.81101		0.81101	0.00626	0.81101	0.00853	0.81101		0.81101	0.00258	0.81101	0.014	0.81101		0.81101	0.00445	0.81101	0.02511	0.02511	0.02511		0.81101	0.00642	0.81101	0.0409	0.0409	0.0409		0.81101	0.00865	0.81101	0.05318	0.05318	0.05318
0.812	0.03457	0.812	0.03549	0.812		0.812	0.05953	0.812	0.04228	0.812		0.812	0.01251	0.812	0.01628	0.812		0.812	0.00494	0.812	0.00853	0.812		0.812	0.000494167	0.812	0.014	0.812		0.812	0.00387	0.812	0.02511	0.02511	0.02511		0.812	0.00399	0.812	0.0409	0.0409	0.0409		0.812	0.00304	0.812	0.05318	0.05318	0.05318
0.81299	0.02069	0.81299	0.03549	0.81299		0.81299	0.05904	0.81299	0.04228	0.81299		0.81299	0.01618	0.81299	0.01628	0.81299		0.81299	0.00459	0.81299	0.00853	0.81299		0.81299	0.00105	0.81299	0.014	0.81299		0.81299	0.00647	0.81299	0.02511	0.02511	0.02511		0.81299	0.004	0.81299	0.0409	0.0409	0.0409		0.81299	0.00198	0.81299	0.05318	0.05318	0.05318
0.81398	0.02005	0.81398	0.03549	0.81398		0.81398	0.06001	0.81398	0.04228	0.81398		0.81398	0.02018	0.81398	0.01628	0.81398		0.81398	0.00558	0.81398	0.00853	0.81398		0.81398	0.000618246	0.81398	0.014	0.81398		0.81398	0.00725	0.81398	0.02511	0.02511	0.02511		0.81398	0.00627	0.81398	0.0409	0.0409	0.0409		0.81398	0.0044	0.81398	0.05318	0.05318	0.05318
0.81498	0.03365	0.81498	0.03549	0.81498		0.81498	0.0657	0.81498	0.04228	0.81498		0.81498	0.02691	0.81498	0.01628	0.81498		0.81498	0.00887	0.81498	0.00853	0.81498		0.81498	0.00405	0.81498	0.014	0.81498		0.81498	0.00983	0.81498	0.02511	0.02511	0.02511		0.81498	0.01129	0.81498	0.0409	0.0409	0.0409		0.81498	0.01062	0.81498	0.05318	0.05318	0.05318
0.81597	0.03571	0.81597	0.03549	0.81597		0.81597	0.06474	0.81597	0.04228	0.81597		0.81597	0.02682	0.81597	0.01628	0.81597		0.81597	0.01006	0.81597	0.00853	0.81597		0.81597	0.0031	0.81597	0.014	0.81597		0.81597	0.01007	0.81597	0.02511	0.02511	0.02511		0.81597	0.01524	0.81597	0.0409	0.0409	0.0409		0.81597	0.01137	0.81597	0.05318	0.05318	0.05318
0.81696	0.02903	0.81696	0.03549	0.81696		0.81696	0.06117	0.81696	0.04228	0.81696		0.81696	0.02498	0.81696	0.01628	0.81696		0.81696	0.00871	0.81696	0.00853	0.81696		0.81696	0.00228	0.81696	0.014	0.81696		0.81696	0.01043	0.81696	0.02511	0.02511	0.02511		0.81696	0.01529	0.81696	0.0409	0.0409	0.0409		0.81696	0.01179	0.81696	0.05318	0.05318	0.05318
0.81795	0.01253	0.81795	0.03549	0.81795		0.81795	0.05664	0.81795	0.04228	0.81795		0.81795	0.02129	0.81795	0.01628	0.81795		0.81795	0.00506	0.81795	0.00853	0.81795		0.81795	0	0.81795	0.014	0.81795		0.81795	0.00496	0.81795	0.02511	0.02511	0.02511		0.81795	0.01385	0.81795	0.0409	0.0409	0.0409		0.81795	0.00785	0.81795	0.05318	0.05318	0.05318
0.81894	0.01373	0.81894	0.03549	0.81894		0.81894	0.06377	0.81894	0.04228	0.81894		0.81894	0.01931	0.81894	0.01628	0.81894		0.81894	0.00393	0.81894	0.00853	0.81894		0.81894	0.00258	0.81894	0.014	0.81894		0.81894	0.00417	0.81894	0.02511	0.02511	0.02511		0.81894	0.01188	0.81894	0.0409	0.0409	0.0409		0.81894	0.01098	0.81894	0.05318	0.05318	0.05318
0.81993	0.01297	0.81993	0.03549	0.81993		0.81993	0.06579	0.81993	0.04228	0.81993		0.81993	0.01492	0.81993	0.01628	0.81993		0.81993	0.00359	0.81993	0.00853	0.81993		0.81993	0.00431	0.81993	0.014	0.81993		0.81993	0.00293	0.81993	0.02511	0.02511	0.02511		0.81993	0.01061	0.81993	0.0409	0.0409	0.0409		0.81993	0.01358	0.81993	0.05318	0.05318	0.05318
0.82092	0.02603	0.82092	0.03549	0.82092		0.82092	0.07027	0.82092	0.04228	0.82092		0.82092	0.01512	0.82092	0.01628	0.82092		0.82092	0.00592	0.82092	0.00853	0.82092		0.82092	0.0079	0.82092	0.014	0.82092		0.82092	0.00672	0.82092	0.02511	0.02511	0.02511		0.82092	0.011	0.82092	0.0409	0.0409	0.0409		0.82092	0.01921	0.82092	0.05318	0.05318	0.05318
0.82191	0.02713	0.82191	0.03549	0.82191		0.82191	0.06238	0.82191	0.04228	0.82191		0.82191	0.01701	0.82191	0.01628	0.82191		0.82191	0.00658	0.82191	0.00853	0.82191		0.82191	0.00653	0.82191	0.014	0.82191		0.82191	0.00552	0.82191	0.02511	0.02511	0.02511		0.82191	0.01004	0.82191	0.0409	0.0409	0.0409		0.82191	0.01771	0.82191	0.05318	0.05318	0.05318
0.8229	0.03187	0.8229	0.03549	0.8229		0.8229	0.06624	0.8229	0.04228	0.8229		0.8229	0.02331	0.8229	0.01628	0.8229		0.8229	0.0073	0.8229	0.00853	0.8229		0.8229	0.00568	0.8229	0.014	0.8229		0.8229	0.00508	0.8229	0.02511	0.02511	0.02511		0.8229	0.01076	0.8229	0.0409	0.0409	0.0409		0.8229	0.01269	0.8229	0.05318	0.05318	0.05318
0.82389	0.01964	0.82389	0.03549	0.82389		0.82389	0.05782	0.82389	0.04228	0.82389		0.82389	0.01806	0.82389	0.01628	0.82389		0.82389	0.00353	0.82389	0.00853	0.82389		0.82389	0.00129	0.82389	0.014	0.82389		0.82389	0.000450996	0.82389	0.02511	0.02511	0.02511		0.82389	0.00551	0.82389	0.0409	0.0409	0.0409		0.82389	0.00281	0.82389	0.05318	0.05318	0.05318
0.82488	0.00773	0.82488	0.03549	0.82488		0.82488	0.05455	0.82488	0.04228	0.82488		0.82488	0.01511	0.82488	0.01628	0.82488		0.82488	0.00282	0.82488	0.00853	0.82488		0.82488	0.00182	0.82488	0.014	0.82488		0.82488	0.000854613	0.82488	0.02511	0.02511	0.02511		0.82488	0.00673	0.82488	0.0409	0.0409	0.0409		0.82488	0.000291916	0.82488	0.05318	0.05318	0.05318
0.82587	0	0.82587	0.03549	0.82587		0.82587	0.04643	0.82587	0.04228	0.82587		0.82587	0.0123	0.82587	0.01628	0.82587		0.82587	0.00208	0.82587	0.00853	0.82587		0.82587	0.00251	0.82587	0.014	0.82587		0.82587	0	0.82587	0.02511	0.02511	0.02511		0.82587	0.00705	0.82587	0.0409	0.0409	0.0409		0.82587	0	0.82587	0.05318	0.05318	0.05318
0.82686	0.01498	0.82686	0.03549	0.82686		0.82686	0.05428	0.82686	0.04228	0.82686		0.82686	0.01964	0.82686	0.01628	0.82686		0.82686	0.00492	0.82686	0.00853	0.82686		0.82686	0.00413	0.82686	0.014	0.82686		0.82686	0.00362	0.82686	0.02511	0.02511	0.02511		0.82686	0.01186	0.82686	0.0409	0.0409	0.0409		0.82686	0.00809	0.82686	0.05318	0.05318	0.05318
0.82785	0.02607	0.82785	0.03549	0.82785		0.82785	0.05716	0.82785	0.04228	0.82785		0.82785	0.01975	0.82785	0.01628	0.82785		0.82785	0.00587	0.82785	0.00853	0.82785		0.82785	0.00409	0.82785	0.014	0.82785		0.82785	0.0043	0.82785	0.02511	0.02511	0.02511		0.82785	0.01051	0.82785	0.0409	0.0409	0.0409		0.82785	0.0099	0.82785	0.05318	0.05318	0.05318
0.82884	0.03056	0.82884	0.03549	0.82884		0.82884	0.06642	0.82884	0.04228	0.82884		0.82884	0.02136	0.82884	0.01628	0.82884		0.82884	0.00806	0.82884	0.00853	0.82884		0.82884	0.00452	0.82884	0.014	0.82884		0.82884	0.00695	0.82884	0.02511	0.02511	0.02511		0.82884	0.01044	0.82884	0.0409	0.0409	0.0409		0.82884	0.01688	0.82816	0.05318	0.05318	0.05318
0.82983	0.02048	0.82983	0.03549	0.82983		0.82983	0.0608	0.82983	0.04228	0.82983		0.82983	0.01765	0.82983	0.01628	0.82983		0.82983	0.00628	0.82983	0.00853	0.82983		0.82983	0.00396	0.82983	0.014	0.82983		0.82983	0.00529	0.82983	0.02511	0.02511	0.02511		0.82983	0.00657	0.82936	0.0409	0.0409	0.0409		0.82983	0.01689	0.82856	0.05318	0.05318	0.05318
0.83082	0.02406	0.83082	0.03549	0.83082		0.83082	0.05798	0.83082	0.04228	0.83082		0.83082	0.01848	0.83082	0.01628	0.83082		0.83082	0.00533	0.83082	0.00853	0.83082		0.83082	0.00456	0.83082	0.014	0.83082		0.83082	0.00585	0.83082	0.02511	0.02511	0.02511		0.83082	0.00484	0.82976	0.0409	0.0409	0.0409		0.83082	0.01739	0.82884	0.05318	0.05318	0.05318
0.83181	0.01363	0.83181	0.03549	0.83181		0.83181	0.05234	0.83181	0.04228	0.83181		0.83181	0.01584	0.83181	0.01628	0.83181		0.83181	0.00363	0.83181	0.00853	0.83181		0.83181	0.00313	0.83181	0.014	0.83181		0.83181	0.00389	0.83181	0.02511	0.02511	0.02511		0.83181	0.00253	0.82983	0.0409	0.0409	0.0409		0.83181	0.01156	0.82896	0.05318	0.05318	0.05318
0.8328	0.01172	0.8328	0.03549	0.8328		0.8328	0.05358	0.8328	0.04228	0.8328		0.8328	0.01759	0.8328	0.01628	0.8328		0.8328	0.00576	0.8328	0.00853	0.8328		0.8328	0.00427	0.8328	0.014	0.8328		0.8328	0.00442	0.8328	0.02511	0.02511	0.02511		0.8328	0.00351	0.83016	0.0409	0.0409	0.0409		0.8328	0.01001	0.82936	0.05318	0.05318	0.05318
0.83379	0.01628	0.83379	0.03549	0.83379		0.83379	0.05709	0.83379	0.04228	0.83379		0.83379	0.01953	0.83379	0.01628	0.83379		0.83379	0.00762	0.83379	0.00853	0.83379		0.83379	0.00513	0.83379	0.014	0.83379		0.83379	0.00458	0.83379	0.02511	0.02511	0.02511		0.83379	0.0096	0.83056	0.0409	0.0409	0.0409		0.83379	0.01196	0.82976	0.05318	0.05318	0.05318
0.83478	0.02189	0.83478	0.03549	0.83478		0.83478	0.06012	0.83478	0.04228	0.83478		0.83478	0.02048	0.83478	0.01628	0.83478		0.83478	0.00573	0.83478	0.00853	0.83478		0.83478	0.00737	0.83478	0.014	0.83478		0.83478	0.00736	0.83478	0.02511	0.02511	0.02511		0.83478	0.00991	0.83082	0.0409	0.0409	0.0409		0.83478	0.01559	0.82983	0.05318	0.05318	0.05318
0.83578	0.03933	0.83578	0.03549	0.83578		0.83578	0.06701	0.83578	0.04228	0.83578		0.83578	0.02398	0.83578	0.01628	0.83578		0.83578	0.00545	0.83578	0.00853	0.83578		0.83578	0.0082	0.83578	0.014	0.83578		0.83578	0.0103	0.83578	0.02511	0.02511	0.02511		0.83578	0.01093	0.83096	0.0409	0.0409	0.0409		0.83578	0.01999	0.83016	0.05318	0.05318	0.05318
0.83677	0.03239	0.83677	0.03549	0.83677		0.83677	0.06337	0.83677	0.04228	0.83677		0.83677	0.02124	0.83677	0.01628	0.83677		0.83677	0.00363	0.83677	0.00853	0.83677		0.83677	0.00642	0.83677	0.014	0.83677		0.83677	0.00792	0.83677	0.02511	0.02511	0.02511		0.83677	0.00741	0.83136	0.0409	0.0409	0.0409		0.83677	0.01512	0.83056	0.05318	0.05318	0.05318
0.83776	0.03841	0.83776	0.03549	0.83776		0.83776	0.06079	0.83776	0.04228	0.83776		0.83776	0.01775	0.83776	0.01628	0.83776		0.83776	0.00665	0.83776	0.00853	0.83776		0.83776	0.00475	0.83776	0.014	0.83776		0.83776	0.00832	0.83776	0.02511	0.02511	0.02511		0.83776	0.00956	0.83176	0.0409	0.0409	0.0409		0.83776	0.0133	0.83082	0.05318	0.05318	0.05318
0.83875	0.03421	0.83875	0.03549	0.83875		0.83875	0.05782	0.83875	0.04228	0.83875		0.83875	0.01433	0.83875	0.01628	0.83875		0.83875	0.00548	0.83875	0.00853	0.83875		0.83875	0.00385	0.83875	0.014	0.83875		0.83875	0.00681	0.83875	0.02511	0.02511	0.02511		0.83875	0.01027	0.83181	0.0409	0.0409	0.0409		0.83875	0.0096	0.83096	0.05318	0.05318	0.05318
0.83974	0.02542	0.83974	0.03549	0.83974		0.83974	0.05891	0.83974	0.04228	0.83974		0.83974	0.0144	0.83974	0.01628	0.83974		0.83974	0.0056	0.83974	0.00853	0.83974		0.83974	0.00426	0.83974	0.014	0.83974		0.83974	0.00643	0.83974	0.02511	0.02511	0.02511		0.83974	0.00983	0.83216	0.0409	0.0409	0.0409		0.83974	0.00907	0.83136	0.05318	0.05318	0.05318
0.84073	0.02907	0.84073	0.03549	0.84073		0.84073	0.05944	0.84073	0.04228	0.84073		0.84073	0.01776	0.84073	0.01628	0.84073		0.84073	0.00503	0.84073	0.00853	0.84073		0.84073	0.00648	0.84073	0.014	0.84073		0.84073	0.00643	0.84073	0.02511	0.02511	0.02511		0.84073	0.01019	0.83256	0.0409	0.0409	0.0409		0.84073	0.01307	0.83176	0.05318	0.05318	0.05318
0.84172	0.03089	0.84172	0.03549	0.84172		0.84172	0.06174	0.84172	0.04228	0.84172		0.84172	0.02177	0.84172	0.01628	0.84172		0.84172	0.00689	0.84172	0.00853	0.84172		0.84172	0.00773	0.84172	0.014	0.84172		0.84172	0.0085	0.84172	0.02511	0.02511	0.02511		0.84172	0.01304	0.8328	0.0409	0.0409	0.0409		0.84172	0.01677	0.83181	0.05318	0.05318	0.05318
0.84271	0.02845	0.84271	0.03549	0.84271		0.84271	0.05998	0.84271	0.04228	0.84271		0.84271	0.02163	0.84271	0.01628	0.84271		0.84271	0.007	0.84271	0.00853	0.84271		0.84271	0.006	0.84271	0.014	0.84271		0.84271	0.00785	0.84271	0.02511	0.02511	0.02511		0.84271	0.01334	0.83296	0.0409	0.0409	0.0409		0.84271	0.01602	0.83216	0.05318	0.05318	0.05318
0.8437	0.01614	0.8437	0.03549	0.8437		0.8437	0.05755	0.8437	0.04228	0.8437		0.8437	0.02094	0.8437	0.01628	0.8437		0.8437	0.00609	0.8437	0.00853	0.8437		0.8437	0.00221	0.8437	0.014	0.8437		0.8437	0.0071	0.8437	0.02511	0.02511	0.02511		0.8437	0.01021	0.83336	0.0409	0.0409	0.0409		0.8437	0.00979	0.83256	0.05318	0.05318	0.05318
0.84469	0.01567	0.84469	0.03549	0.84469		0.84469	0.05674	0.84469	0.04228	0.84469		0.84469	0.01939	0.84469	0.01628	0.84469		0.84469	0.00669	0.84469	0.00853	0.84469		0.84469	0.00177	0.84469	0.014	0.84469		0.84469	0.0085	0.84469	0.02511	0.02511	0.02511		0.84469	0.01012	0.83376	0.0409	0.0409	0.0409		0.84469	0.00987	0.8328	0.05318	0.05318	0.05318
0.84568	0.03392	0.84568	0.03549	0.84568		0.84568	0.06177	0.84568	0.04228	0.84568		0.84568	0.02353	0.84568	0.01628	0.84568		0.84568	0.00828	0.84568	0.00853	0.84568		0.84568	0.00504	0.84568	0.014	0.84568		0.84568	0.00983	0.84568	0.02511	0.02511	0.02511		0.84568	0.01365	0.83379	0.0409	0.0409	0.0409		0.84568	0.01441	0.83296	0.05318	0.05318	0.05318
0.84667	0.0409	0.84667	0.03549	0.84667		0.84667	0.05791	0.84667	0.04228	0.84667		0.84667	0.02616	0.84667	0.01628	0.84667		0.84667	0.0094	0.84667	0.00853	0.84667		0.84667	0.00669	0.84667	0.014	0.84667		0.84667	0.0093	0.84667	0.02511	0.02511	0.02511		0.84667	0.01583	0.83417	0.0409	0.0409	0.0409		0.84667	0.01895	0.83336	0.05318	0.05318	0.05318
0.84766	0.02443	0.84766	0.03549	0.84766		0.84766	0.05605	0.84766	0.04228	0.84766		0.84766	0.02164	0.84766	0.01628	0.84766		0.84766	0.00485	0.84766	0.00853	0.84766		0.84766	0.00372	0.84766	0.014	0.84766		0.84766	0.00659	0.84766	0.02511	0.02511	0.02511		0.84766	0.01365	0.83457	0.0409	0.0409	0.0409		0.84766	0.01446	0.83376	0.05318	0.05318	0.05318
0.84865	0.01414	0.84865	0.03549	0.84865		0.84865	0.0529	0.84865	0.04228	0.84865		0.84865	0.01923	0.84865	0.01628	0.84865		0.84865	0.00462	0.84865	0.00853	0.84865		0.84865	0.00289	0.84865	0.014	0.84865		0.84865	0.00712	0.84865	0.02511	0.02511	0.02511		0.84865	0.01177	0.83478	0.0409	0.0409	0.0409		0.84865	0.01244	0.83379	0.05318	0.05318	0.05318
0.84964	0.02047	0.84964	0.03549	0.84964		0.84964	0.05501	0.84964	0.04228	0.84964		0.84964	0.01944	0.84964	0.01628	0.84964		0.84964	0.00539	0.84964	0.00853	0.84964		0.84964	0.00331	0.84964	0.014	0.84964		0.84964	0.00782	0.84964	0.02511	0.02511	0.02511		0.84964	0.01403	0.83497	0.0409	0.0409	0.0409		0.84964	0.01371	0.83417	0.05318	0.05318	0.05318
0.85063	0.03214	0.85063	0.03549	0.85063		0.85063	0.06307	0.85063	0.04228	0.85063		0.85063	0.02273	0.85063	0.01628	0.85063		0.85063	0.00859	0.85063	0.00853	0.85063		0.85063	0.00793	0.85063	0.014	0.85063		0.85063	0.00979	0.85063	0.02511	0.02511	0.02511		0.85063	0.01631	0.83537	0.0409	0.0409	0.0409		0.85063	0.01912	0.83457	0.05318	0.05318	0.05318
0.85162	0.03276	0.85162	0.03549	0.85162		0.85162	0.06361	0.85162	0.04228	0.85162		0.85162	0.02276	0.85162	0.01628	0.85162		0.85162	0.0084	0.85162	0.00853	0.85162		0.85162	0.00795	0.85162	0.014	0.85162		0.85162	0.0106	0.85162	0.02511	0.02511	0.02511		0.85162	0.01704	0.83577	0.0409	0.0409	0.0409		0.85162	0.02164	0.83478	0.05318	0.05318	0.05318
0.85261	0.02894	0.85261	0.03549	0.85261		0.85261	0.0659	0.85261	0.04228	0.85261		0.85261	0.02052	0.85261	0.01628	0.85261		0.85261	0.00728	0.85261	0.00853	0.85261		0.85261	0.00769	0.85261	0.014	0.85261		0.85261	0.00916	0.85261	0.02511	0.02511	0.02511		0.85261	0.01825	0.83578	0.0409	0.0409	0.0409		0.85261	0.02041	0.83497	0.05318	0.05318	0.05318
0.8536	0.03542	0.8536	0.03549	0.8536		0.8536	0.06871	0.8536	0.04228	0.8536		0.8536	0.02255	0.8536	0.01628	0.8536		0.8536	0.00797	0.8536	0.00853	0.8536		0.8536	0.0078	0.8536	0.014	0.8536		0.8536	0.00978	0.8536	0.02511	0.02511	0.02511		0.8536	0.0204	0.83617	0.0409	0.0409	0.0409		0.8536	0.01858	0.83537	0.05318	0.05318	0.05318
0.85459	0.03565	0.85459	0.03549	0.85459		0.85459	0.06633	0.85459	0.04228	0.85459		0.85459	0.02598	0.85459	0.01628	0.85459		0.85459	0.00763	0.85459	0.00853	0.85459		0.85459	0.00736	0.85459	0.014	0.85459		0.85459	0.01071	0.85459	0.02511	0.02511	0.02511		0.85459	0.0191	0.83657	0.0409	0.0409	0.0409		0.85459	0.02052	0.83577	0.05318	0.05318	0.05318
0.85559	0.03421	0.85559	0.03549	0.85559		0.85559	0.06558	0.85559	0.04228	0.85559		0.85559	0.023	0.85559	0.01628	0.85559		0.85559	0.00713	0.85559	0.00853	0.85559		0.85559	0.00687	0.85559	0.014	0.85559		0.85559	0.01117	0.85559	0.02511	0.02511	0.02511		0.85559	0.01316	0.83677	0.0409	0.0409	0.0409		0.85559	0.02034	0.83578	0.05318	0.05318	0.05318
0.85658	0.03073	0.85658	0.03549	0.85658		0.85658	0.0555	0.85658	0.04228	0.85658		0.85658	0.01809	0.85658	0.01628	0.85658		0.85658	0.00574	0.85658	0.00853	0.85658		0.85658	0.00496	0.85658	0.014	0.85658		0.85658	0.00824	0.85658	0.02511	0.02511	0.02511		0.85658	0.01046	0.83697	0.0409	0.0409	0.0409		0.85658	0.01667	0.83617	0.05318	0.05318	0.05318
0.85757	0.03337	0.85757	0.03549	0.85757		0.85757	0.05707	0.85757	0.04228	0.85757		0.85757	0.01434	0.85757	0.01628	0.85757		0.85757	0.00611	0.85757	0.00853	0.85757		0.85757	0.0049	0.85757	0.014	0.85757		0.85757	0.00812	0.85757	0.02511	0.02511	0.02511		0.85757	0.01053	0.83737	0.0409	0.0409	0.0409		0.85757	0.01405	0.83657	0.05318	0.05318	0.05318
0.85856	0.03382	0.85856	0.03549	0.85856		0.85856	0.05586	0.85856	0.04228	0.85856		0.85856	0.01559	0.85856	0.01628	0.85856		0.85856	0.00641	0.85856	0.00853	0.85856		0.85856	0.00662	0.85856	0.014	0.85856		0.85856	0.00887	0.85856	0.02511	0.02511	0.02511		0.85856	0.0146	0.83776	0.0409	0.0409	0.0409		0.85856	0.01521	0.83677	0.05318	0.05318	0.05318
0.85955	0.03553	0.85955	0.03549	0.85955		0.85955	0.06036	0.85955	0.04228	0.85955		0.85955	0.01853	0.85955	0.01628	0.85955		0.85955	0.00752	0.85955	0.00853	0.85955		0.85955	0.00794	0.85955	0.014	0.85955		0.85955	0.01015	0.85955	0.02511	0.02511	0.02511		0.85955	0.01412	0.83777	0.0409	0.0409	0.0409		0.85955	0.01916	0.83697	0.05318	0.05318	0.05318
0.86054	0.03147	0.86054	0.03549	0.86054		0.86054	0.06356	0.86054	0.04228	0.86054		0.86054	0.0222	0.86054	0.01628	0.86054		0.86054	0.00736	0.86054	0.00853	0.86054		0.86054	0.00721	0.86054	0.014	0.86054		0.86054	0.01108	0.86054	0.02511	0.02511	0.02511		0.86054	0.01658	0.83817	0.0409	0.0409	0.0409		0.86054	0.02159	0.83737	0.05318	0.05318	0.05318
0.86153	0.02389	0.86153	0.03549	0.86153		0.86153	0.05787	0.86153	0.04228	0.86153		0.86153	0.02297	0.86153	0.01628	0.86153		0.86153	0.00363	0.86153	0.00853	0.86153		0.86153	0.00345	0.86153	0.014	0.86153		0.86153	0.01071	0.86153	0.02511	0.02511	0.02511		0.86153	0.01263	0.83857	0.0409	0.0409	0.0409		0.86153	0.0169	0.83776	0.05318	0.05318	0.05318
0.86252	0.01872	0.86252	0.03549	0.86252		0.86252	0.05776	0.86252	0.04228	0.86252		0.86252	0.02286	0.86252	0.01628	0.86252		0.86252	0.00222	0.86252	0.00853	0.86252		0.86252	0.00219	0.86252	0.014	0.86252		0.86252	0.01129	0.86252	0.02511	0.02511	0.02511		0.86252	0.01333	0.83875	0.0409	0.0409	0.0409		0.86252	0.01408	0.83777	0.05318	0.05318	0.05318
0.86351	0.01251	0.86351	0.03549	0.86351		0.86351	0.05514	0.86351	0.04228	0.86351		0.86351	0.02011	0.86351	0.01628	0.86351		0.86351	0	0.86351	0.00853	0.86351		0.86351	0.0038	0.86351	0.014	0.86351		0.86351	0.01026	0.86351	0.02511	0.02511	0.02511		0.86351	0.01212	0.83897	0.0409	0.0409	0.0409		0.86351	0.01502	0.83817	0.05318	0.05318	0.05318
0.8645	0.01821	0.8645	0.03549	0.8645		0.8645	0.06035	0.8645	0.04228	0.8645		0.8645	0.02161	0.8645	0.01628	0.8645		0.8645	0.00229	0.8645	0.00853	0.8645		0.8645	0.00526	0.8645	0.014	0.8645		0.8645	0.0106	0.8645	0.02511	0.02511	0.02511		0.8645	0.01568	0.83937	0.0409	0.0409	0.0409		0.8645	0.01823	0.83857	0.05318	0.05318	0.05318
0.86549	0.02804	0.86549	0.03549	0.86549		0.86549	0.06292	0.86549	0.04228	0.86549		0.86549	0.02094	0.86549	0.01628	0.86549		0.86549	0.0032	0.86549	0.00853	0.86549		0.86549	0.00642	0.86549	0.014	0.86549		0.86549	0.01077	0.86549	0.02511	0.02511	0.02511		0.86549	0.0194	0.83974	0.0409	0.0409	0.0409		0.86549	0.02043	0.83875	0.05318	0.05318	0.05318
0.86648	0.03652	0.86648	0.03549	0.86648		0.86648	0.06374	0.86648	0.04228	0.86648		0.86648	0.0187	0.86648	0.01628	0.86648		0.86648	0.00622	0.86648	0.00853	0.86648		0.86648	0.00643	0.86648	0.014	0.86648		0.86648	0.0107	0.86648	0.02511	0.02511	0.02511		0.86648	0.0219	0.83977	0.0409	0.0409	0.0409		0.86648	0.02221	0.83897	0.05318	0.05318	0.05318
0.86747	0.03533	0.86747	0.03549	0.86747		0.86747	0.05776	0.86747	0.04228	0.86747		0.86747	0.01734	0.86747	0.01628	0.86747		0.86747	0.00583	0.86747	0.00853	0.86747		0.86747	0.00667	0.86747	0.014	0.86747		0.86747	0.01014	0.86747	0.02511	0.02511	0.02511		0.86747	0.02036	0.84017	0.0409	0.0409	0.0409		0.86747	0.02278	0.83937	0.05318	0.05318	0.05318
0.86846	0.03032	0.86846	0.03549	0.86846		0.86846	0.05151	0.86846	0.04228	0.86846		0.86846	0.01659	0.86846	0.01628	0.86846		0.86846	0.0059	0.86846	0.00853	0.86846		0.86846	0.00597	0.86846	0.014	0.86846		0.86846	0.00912	0.86846	0.02511	0.02511	0.02511		0.86846	0.01608	0.84057	0.0409	0.0409	0.0409		0.86846	0.01875	0.83974	0.05318	0.05318	0.05318
0.86945	0.02557	0.86945	0.03549	0.86945		0.86945	0.05161	0.86945	0.04228	0.86945		0.86945	0.01937	0.86945	0.01628	0.86945		0.86945	0.00689	0.86945	0.00853	0.86945		0.86945	0.00507	0.86945	0.014	0.86945		0.86945	0.00973	0.86945	0.02511	0.02511	0.02511		0.86945	0.01396	0.84073	0.0409	0.0409	0.0409		0.86945	0.01659	0.83977	0.05318	0.05318	0.05318
0.87044	0.02384	0.87044	0.03549	0.87044		0.87044	0.0559	0.87044	0.04228	0.87044		0.87044	0.01967	0.87044	0.01628	0.87044		0.87044	0.00821	0.87044	0.00853	0.87044		0.87044	0.00552	0.87044	0.014	0.87044		0.87044	0.00808	0.87044	0.02511	0.02511	0.02511		0.87044	0.01602	0.84172	0.0409	0.0409	0.0409		0.87044	0.01734	0.84017	0.05318	0.05318	0.05318
0.87143	0.02891	0.87143	0.03549	0.87143		0.87143	0.05812	0.87143	0.04228	0.87143		0.87143	0.02356	0.87143	0.01628	0.87143		0.87143	0.01095	0.87143	0.00853	0.87143		0.87143	0.00661	0.87143	0.014	0.87143		0.87143	0.01044	0.87143	0.02511	0.02511	0.02511		0.87143	0.02114	0.84271	0.0409	0.0409	0.0409		0.87143	0.02475	0.84057	0.05318	0.05318	0.05318
0.87242	0.03469	0.87242	0.03549	0.87242		0.87242	0.05839	0.87242	0.04228	0.87242		0.87242	0.024	0.87242	0.01628	0.87242		0.87242	0.01082	0.87242	0.00853	0.87242		0.87242	0.00821	0.87242	0.014	0.87242		0.87242	0.0119	0.87242	0.02511	0.02511	0.02511		0.87242	0.02177	0.8437	0.0409	0.0409	0.0409		0.87242	0.02444	0.84073	0.05318	0.05318	0.05318
0.87341	0.03602	0.87341	0.03549	0.87341		0.87341	0.05673	0.87341	0.04228	0.87341		0.87341	0.02264	0.87341	0.01628	0.87341		0.87341	0.00921	0.87341	0.00853	0.87341		0.87341	0.00769	0.87341	0.014	0.87341		0.87341	0.01279	0.87341	0.02511	0.02511	0.02511		0.87341	0.02052	0.84469	0.0409	0.0409	0.0409		0.87341	0.02363	0.84097	0.05318	0.05318	0.05318
0.8744	0.01784	0.8744	0.03549	0.8744		0.8744	0.05629	0.8744	0.04228	0.8744		0.8744	0.0194	0.8744	0.01628	0.8744		0.8744	0.00778	0.8744	0.00853	0.8744		0.8744	0.00612	0.8744	0.014	0.8744		0.8744	0.01147	0.8744	0.02511	0.02511	0.02511		0.8744	0.01684	0.84568	0.0409	0.0409	0.0409		0.8744	0.01874	0.84138	0.05318	0.05318	0.05318
0.87539	0.01936	0.87539	0.03549	0.87539		0.87539	0.0569	0.87539	0.04228	0.87539		0.87539	0.01549	0.87539	0.01628	0.87539		0.87539	0.00722	0.87539	0.00853	0.87539		0.87539	0.00618	0.87539	0.014	0.87539		0.87539	0.00974	0.87539	0.02511	0.02511	0.02511		0.87539	0.01697	0.84667	0.0409	0.0409	0.0409		0.87539	0.01885	0.84172	0.05318	0.05318	0.05318
0.87639	0.01925	0.87639	0.03549	0.87639		0.87639	0.05682	0.87639	0.04228	0.87639		0.87639	0.01383	0.87639	0.01628	0.87639		0.87639	0.00643	0.87639	0.00853	0.87639		0.87639	0.007	0.87639	0.014	0.87639		0.87639	0.00876	0.87639	0.02511	0.02511	0.02511		0.87639	0.01697	0.84766	0.0409	0.0409	0.0409		0.87639	0.01899	0.84178	0.05318	0.05318	0.05318
0.87738	0.027	0.87738	0.03549	0.87738		0.87738	0.0561	0.87738	0.04228	0.87738		0.87738	0.01231	0.87738	0.01628	0.87738		0.87738	0.00474	0.87738	0.00853	0.87738		0.87738	0.00769	0.87738	0.014	0.87738		0.87738	0.00903	0.87738	0.02511	0.02511	0.02511		0.87738	0.01715	0.84865	0.0409	0.0409	0.0409		0.87738	0.0189	0.84218	0.05318	0.05318	0.05318
0.87837	0.02707	0.87837	0.03549	0.87837		0.87837	0.05425	0.87837	0.04228	0.87837		0.87837	0.0141	0.87837	0.01628	0.87837		0.87837	0.00528	0.87837	0.00853	0.87837		0.87837	0.00643	0.87837	0.014	0.87837		0.87837	0.00953	0.87837	0.02511	0.02511	0.02511		0.87837	0.0172	0.84964	0.0409	0.0409	0.0409		0.87837	0.01897	0.84258	0.05318	0.05318	0.05318
0.87936	0.03522	0.87936	0.03549	0.87936		0.87936	0.05905	0.87936	0.04228	0.87936		0.87936	0.01642	0.87936	0.01628	0.87936		0.87936	0.00893	0.87936	0.00853	0.87936		0.87936	0.00695	0.87936	0.014	0.87936		0.87936	0.01226	0.87936	0.02511	0.02511	0.02511		0.87936	0.01981	0.85063	0.0409	0.0409	0.0409		0.87936	0.0217	0.84271	0.05318	0.05318	0.05318
0.88035	0.04212	0.88035	0.03549	0.88035		0.88035	0.06533	0.88035	0.04228	0.88035		0.88035	0.01981	0.88035	0.01628	0.88035		0.88035	0.01129	0.88035	0.00853	0.88035		0.88035	0.00838	0.88035	0.014	0.88035		0.88035	0.01452	0.88035	0.02511	0.02511	0.02511		0.88035	0.02226	0.85162	0.0409	0.0409	0.0409		0.88035	0.02719	0.84298	0.05318	0.05318	0.05318
0.88134	0.05192	0.88134	0.03549	0.88134		0.88134	0.07155	0.88134	0.04228	0.88134		0.88134	0.02345	0.88134	0.01628	0.88134		0.88134	0.01351	0.88134	0.00853	0.88134		0.88134	0.01187	0.88134	0.014	0.88134		0.88134	0.01625	0.88134	0.02511	0.02511	0.02511		0.88134	0.02764	0.85261	0.0409	0.0409	0.0409		0.88134	0.03222	0.84338	0.05318	0.05318	0.05318
0.88233	0.04685	0.88233	0.03549	0.88233		0.88233	0.0675	0.88233	0.04228	0.88233		0.88233	0.02501	0.88233	0.01628	0.88233		0.88233	0.00956	0.88233	0.00853	0.88233		0.88233	0.01129	0.88233	0.014	0.88233		0.88233	0.01287	0.88233	0.02511	0.02511	0.02511		0.88233	0.02572	0.8536	0.0409	0.0409	0.0409		0.88233	0.03154	0.8437	0.05318	0.05318	0.05318
0.88332	0.03831	0.88332	0.03549	0.88332		0.88332	0.06373	0.88332	0.04228	0.88332		0.88332	0.02569	0.88332	0.01628	0.88332		0.88332	0.00766	0.88332	0.00853	0.88332		0.88332	0.00881	0.88332	0.014	0.88332		0.88332	0.01128	0.88332	0.02511	0.02511	0.02511		0.88332	0.02278	0.85459	0.0409	0.0409	0.0409		0.88332	0.02812	0.84378	0.05318	0.05318	0.05318
0.88431	0.02401	0.88431	0.03549	0.88431		0.88431	0.0584	0.88431	0.04228	0.88431		0.88431	0.02256	0.88431	0.01628	0.88431		0.88431	0.0041	0.88431	0.00853	0.88431		0.88431	0.00562	0.88431	0.014	0.88431		0.88431	0.01155	0.88431	0.02511	0.02511	0.02511		0.88431	0.01579	0.85559	0.0409	0.0409	0.0409		0.88431	0.02205	0.84418	0.05318	0.05318	0.05318
0.8853	0.0207	0.8853	0.03549	0.8853		0.8853	0.05693	0.8853	0.04228	0.8853		0.8853	0.01964	0.8853	0.01628	0.8853		0.8853	0.00468	0.8853	0.00853	0.8853		0.8853	0.00568	0.8853	0.014	0.8853		0.8853	0.01554	0.8853	0.02511	0.02511	0.02511		0.8853	0.01401	0.85658	0.0409	0.0409	0.0409		0.8853	0.02047	0.84458	0.05318	0.05318	0.05318
0.88629	0.01821	0.88629	0.03549	0.88629		0.88629	0.05495	0.88629	0.04228	0.88629		0.88629	0.01657	0.88629	0.01628	0.88629		0.88629	0.00459	0.88629	0.00853	0.88629		0.88629	0.00569	0.88629	0.014	0.88629		0.88629	0.01261	0.88629	0.02511	0.02511	0.02511		0.88629	0.01489	0.85757	0.0409	0.0409	0.0409		0.88629	0.02233	0.84469	0.05318	0.05318	0.05318
0.88728	0.03171	0.88728	0.03549	0.88728		0.88728	0.05843	0.88728	0.04228	0.88728		0.88728	0.02122	0.88728	0.01628	0.88704		0.88728	0.00732	0.88704	0.00853	0.88728		0.88728	0.00721	0.88728	0.014	0.88728		0.88728	0.01158	0.88728	0.02511	0.02511	0.02511		0.88728	0.02132	0.85856	0.0409	0.0409	0.0409		0.88728	0.02849	0.84568	0.05318	0.05318	0.05318
0.88827	0.03459	0.88744	0.03549	0.88824		0.88827	0.05647	0.88824	0.04228	0.88827		0.88827	0.02218	0.88827	0.01628	0.88728		0.88827	0.00771	0.88728	0.00853	0.88827		0.88827	0.00631	0.88827	0.014	0.88827		0.88827	0.00871	0.88827	0.02511	0.02511	0.02511		0.88827	0.02314	0.85955	0.0409	0.0409	0.0409		0.88827	0.02771	0.84667	0.05318	0.05318	0.05318
0.88926	0.0379	0.88784	0.03549	0.88827		0.88926	0.0595	0.88827	0.04228	0.88864		0.88926	0.02301	0.88864	0.01628	0.88744		0.88926	0.00868	0.88744	0.00853	0.88864		0.88926	0.00684	0.88864	0.014	0.88904		0.88926	0.01177	0.88904	0.02511	0.02511	0.02511		0.88926	0.02105	0.86054	0.0409	0.0409	0.0409		0.88926	0.0242	0.84766	0.05318	0.05318	0.05318
0.89025	0.02948	0.88824	0.03549	0.88864		0.89025	0.05324	0.88864	0.04228	0.88926		0.89025	0.01997	0.88926	0.01628	0.88827		0.89025	0.0094	0.88827	0.00853	0.88904		0.89025	0.00648	0.88904	0.014	0.88926		0.89025	0.01249	0.88926	0.02511	0.02511	0.02511		0.89025	0.01673	0.86153	0.0409	0.0409	0.0409		0.89025	0.017	0.84865	0.05318	0.05318	0.05318
0.89124	0.02933	0.88827	0.03549	0.88904		0.89124	0.05302	0.88904	0.04228	0.88984		0.89124	0.01985	0.88984	0.01628	0.88864		0.89124	0.00799	0.88864	0.00853	0.88926		0.89124	0.00833	0.88926	0.014	0.88944		0.89124	0.01347	0.88944	0.02511	0.02511	0.02511		0.89124	0.01808	0.86252	0.0409	0.0409	0.0409		0.89124	0.01996	0.84964	0.05318	0.05318	0.05318
0.89223	0.03188	0.88864	0.03549	0.88926		0.89223	0.0476	0.88926	0.04228	0.89024		0.89223	0.02036	0.89024	0.01628	0.88904		0.89223	0.0075	0.88904	0.00853	0.88944		0.89223	0.00917	0.88944	0.014	0.88984		0.89223	0.0124	0.88984	0.02511	0.02511	0.02511		0.89223	0.01952	0.86351	0.0409	0.0409	0.0409		0.89223	0.0225	0.85063	0.05318	0.05318	0.05318
0.89322	0.0336	0.88904	0.03549	0.88944		0.89322	0.05076	0.88944	0.04228	0.89025		0.89322	0.01908	0.89025	0.01628	0.88926		0.89322	0.00625	0.88926	0.00853	0.88984		0.89322	0.01071	0.88984	0.014	0.89024		0.89322	0.01032	0.89024	0.02511	0.02511	0.02511		0.89322	0.02037	0.8645	0.0409	0.0409	0.0409		0.89322	0.02964	0.85162	0.05318	0.05318	0.05318
0.89421	0.0312	0.88926	0.03549	0.88984		0.89421	0.05342	0.88984	0.04228	0.89064		0.89421	0.01895	0.89064	0.01628	0.89024		0.89421	0.00602	0.89024	0.00853	0.89024		0.89421	0.01097	0.89024	0.014	0.89025		0.89421	0.01166	0.89025	0.02511	0.02511	0.02511		0.89421	0.02034	0.86549	0.0409	0.0409	0.0409		0.89421	0.02992	0.85261	0.05318	0.05318	0.05318
0.8952	0.02876	0.88944	0.03549	0.89024		0.8952	0.05657	0.89024	0.04228	0.89104		0.8952	0.02171	0.89104	0.01628	0.89025		0.8952	0.00592	0.89025	0.00853	0.89025		0.8952	0.0116	0.89025	0.014	0.89064		0.8952	0.01292	0.89064	0.02511	0.02511	0.02511		0.8952	0.02308	0.86648	0.0409	0.0409	0.0409		0.8952	0.02932	0.8536	0.05318	0.05318	0.05318
0.89619	0.02854	0.88984	0.03549	0.89025		0.89619	0.05827	0.89025	0.04228	0.89124		0.89619	0.02375	0.89124	0.01628	0.89064		0.89619	0.00814	0.89064	0.00853	0.89064		0.89619	0.01162	0.89064	0.014	0.89104		0.89619	0.01541	0.89104	0.02511	0.02511	0.02511		0.89619	0.02448	0.86747	0.0409	0.0409	0.0409		0.89619	0.02806	0.85459	0.05318	0.05318	0.05318
0.89719	0.02128	0.89024	0.03549	0.89064		0.89719	0.05742	0.89064	0.04228	0.89144		0.89719	0.02088	0.89144	0.01628	0.89124		0.89719	0.00883	0.89124	0.00853	0.89104		0.89719	0.00991	0.89104	0.014	0.89124		0.89719	0.01364	0.89124	0.02511	0.02511	0.02511		0.89719	0.02437	0.86846	0.0409	0.0409	0.0409		0.89719	0.02587	0.85559	0.05318	0.05318	0.05318
0.89818	0.03206	0.89025	0.03549	0.89104		0.89818	0.05674	0.89104	0.04228	0.89185		0.89818	0.01736	0.89185	0.01628	0.89185		0.89818	0.00879	0.89185	0.00853	0.89124		0.89818	0.01016	0.89124	0.014	0.89144		0.89818	0.0121	0.89144	0.02511	0.02511	0.02511		0.89818	0.02418	0.86945	0.0409	0.0409	0.0409		0.89818	0.02612	0.85658	0.05318	0.05318	0.05318
0.89917	0.03051	0.89064	0.03549	0.89124		0.89917	0.05645	0.89124	0.04228	0.89223		0.89917	0.01472	0.89223	0.01628	0.89223		0.89917	0.00699	0.89223	0.00853	0.89144		0.89917	0.0083	0.89144	0.014	0.89185		0.89917	0.00905	0.89185	0.02511	0.02511	0.02511		0.89917	0.02204	0.87044	0.0409	0.0409	0.0409		0.89917	0.02574	0.85757	0.05318	0.05318	0.05318
0.90016	0.03267	0.89104	0.03549	0.89144		0.90016	0.0502	0.89144	0.04228	0.89225		0.90016	0.01839	0.89225	0.01628	0.89225		0.90016	0.00759	0.89225	0.00853	0.89185		0.90016	0.00953	0.89185	0.014	0.89223		0.90016	0.01015	0.89223	0.02511	0.02511	0.02511		0.90016	0.0221	0.87143	0.0409	0.0409	0.0409		0.90016	0.02711	0.85856	0.05318	0.05318	0.05318
0.90115	0.03419	0.89124	0.03549	0.89185		0.90115	0.04966	0.89185	0.04228	0.89265		0.90115	0.02402	0.89265	0.01628	0.89265		0.90115	0.00843	0.89265	0.00853	0.89223		0.90115	0.01037	0.89223	0.014	0.89225		0.90115	0.01244	0.89225	0.02511	0.02511	0.02511		0.90115	0.02131	0.87242	0.0409	0.0409	0.0409		0.90115	0.02979	0.85955	0.05318	0.05318	0.05318
0.90214	0.04205	0.89144	0.03549	0.89223		0.90214	0.05471	0.89223	0.04228	0.89305		0.90214	0.02639	0.89305	0.01628	0.89305		0.90214	0.00838	0.89305	0.00853	0.89225		0.90214	0.01075	0.89225	0.014	0.89265		0.90214	0.0156	0.89265	0.02511	0.02511	0.02511		0.90214	0.02535	0.87341	0.0409	0.0409	0.0409		0.90214	0.02993	0.86054	0.05318	0.05318	0.05318
0.90313	0.03878	0.89185	0.03549	0.89225		0.90313	0.05603	0.89225	0.04228	0.89322		0.90313	0.02208	0.89322	0.01628	0.89322		0.90313	0.00703	0.89322	0.00853	0.89265		0.90313	0.00832	0.89265	0.014	0.89305		0.90313	0.01329	0.89305	0.02511	0.02511	0.02511		0.90313	0.02433	0.8744	0.0409	0.0409	0.0409		0.90313	0.02942	0.86153	0.05318	0.05318	0.05318
0.90412	0.03509	0.89223	0.03549	0.89265		0.90412	0.05548	0.89265	0.04228	0.89345		0.90412	0.01766	0.89345	0.01628	0.89345		0.90412	0.00847	0.89345	0.00853	0.89305		0.90412	0.00827	0.89305	0.014	0.89322		0.90412	0.01497	0.89322	0.02511	0.02511	0.02511		0.90412	0.02578	0.87539	0.0409	0.0409	0.0409		0.90412	0.03071	0.86252	0.05318	0.05318	0.05318
0.90511	0.0257	0.89225	0.03549	0.89305		0.90511	0.0512	0.89305	0.04228	0.89385		0.90511	0.01681	0.89385	0.01628	0.89385		0.90511	0.00945	0.89385	0.00853	0.89322		0.90511	0.00944	0.89322	0.014	0.89345		0.90511	0.01506	0.89345	0.02511	0.02511	0.02511		0.90511	0.02621	0.87639	0.0409	0.0409	0.0409		0.90511	0.0342	0.86351	0.05318	0.05318	0.05318
0.9061	0.03643	0.89265	0.03549	0.89322		0.9061	0.05668	0.89322	0.04228	0.89421		0.9061	0.02059	0.89421	0.01628	0.89421		0.9061	0.01196	0.89421	0.00853	0.89345		0.9061	0.01243	0.89345	0.014	0.89385		0.9061	0.02006	0.89385	0.02511	0.02511	0.02511		0.9061	0.02901	0.87738	0.0409	0.0409	0.0409		0.9061	0.03497	0.8645	0.05318	0.05318	0.05318
0.90709	0.03971	0.89305	0.03549	0.89345		0.90709	0.05405	0.89345	0.04228	0.89425		0.90709	0.02254	0.89425	0.01628	0.89425		0.90709	0.01046	0.89425	0.00853	0.89385		0.90709	0.01195	0.89385	0.014	0.89421		0.90709	0.01918	0.89421	0.02511	0.02511	0.02511		0.90709	0.0309	0.87837	0.0409	0.0409	0.0409		0.90709	0.03149	0.86549	0.05318	0.05318	0.05318
0.90808	0.04223	0.89322	0.03549	0.89385		0.90808	0.05492	0.89385	0.04228	0.89465		0.90808	0.02128	0.89465	0.01628	0.89465		0.90808	0.00906	0.89465	0.00853	0.89421		0.90808	0.0109	0.89421	0.014	0.89425		0.90808	0.01757	0.89425	0.02511	0.02511	0.02511		0.90808	0.02826	0.87936	0.0409	0.0409	0.0409		0.90808	0.02886	0.86648	0.05318	0.05318	0.05318
0.90907	0.02212	0.89345	0.03549	0.89421		0.90907	0.04817	0.89421	0.04228	0.89505		0.90907	0.01556	0.89505	0.01628	0.89505		0.90907	0.00612	0.89505	0.00853	0.89425		0.90907	0.0088	0.89425	0.014	0.89465		0.90907	0.0126	0.89465	0.02511	0.02511	0.02511		0.90907	0.02468	0.88035	0.0409	0.0409	0.0409		0.90907	0.02627	0.86747	0.05318	0.05318	0.05318
0.91006	0.00863	0.89385	0.03549	0.89425		0.91006	0.0452	0.89425	0.04228	0.8952		0.91006	0.01345	0.8952	0.01628	0.8952		0.91006	0.00446	0.8952	0.00853	0.89465		0.91006	0.00664	0.89465	0.014	0.89505		0.91006	0.0101	0.89505	0.02511	0.02511	0.02511		0.91006	0.01867	0.88134	0.0409	0.0409	0.0409		0.91006	0.0258	0.86846	0.05318	0.05318	0.05318
0.91105	0.02286	0.89421	0.03549	0.89465		0.91105	0.04406	0.89465	0.04228	0.89545		0.91105	0.01712	0.89545	0.01628	0.89545		0.91105	0.00719	0.89545	0.00853	0.89505		0.91105	0.00735	0.89505	0.014	0.8952		0.91105	0.01153	0.8952	0.02511	0.02511	0.02511		0.91105	0.02239	0.88233	0.0409	0.0409	0.0409		0.91105	0.03029	0.86945	0.05318	0.05318	0.05318
0.91204	0.03631	0.89425	0.03549	0.89505		0.91204	0.04808	0.89505	0.04228	0.89585		0.91204	0.02052	0.89585	0.01628	0.89585		0.91204	0.00869	0.89585	0.00853	0.8952		0.91204	0.00931	0.8952	0.014	0.89545		0.91204	0.01244	0.89545	0.02511	0.02511	0.02511		0.91204	0.02583	0.88332	0.0409	0.0409	0.0409		0.91204	0.03317	0.87044	0.05318	0.05318	0.05318
0.91303	0.04586	0.89465	0.03549	0.8952		0.91303	0.05176	0.8952	0.04228	0.89619		0.91303	0.02215	0.89619	0.01628	0.89619		0.91303	0.01049	0.89619	0.00853	0.89545		0.91303	0.0106	0.89545	0.014	0.89585		0.91303	0.01314	0.89585	0.02511	0.02511	0.02511		0.91303	0.02848	0.88431	0.0409	0.0409	0.0409		0.91303	0.03684	0.87143	0.05318	0.05318	0.05318
0.91402	0.0434	0.89505	0.03549	0.89545		0.91402	0.05242	0.89545	0.04228	0.89625		0.91402	0.02073	0.89625	0.01628	0.89625		0.91402	0.01053	0.89625	0.00853	0.89585		0.91402	0.01185	0.89585	0.014	0.89619		0.91402	0.01363	0.89619	0.02511	0.02511	0.02511		0.91402	0.02841	0.8853	0.0409	0.0409	0.0409		0.91402	0.03482	0.87242	0.05318	0.05318	0.05318
0.91501	0.04938	0.8952	0.03549	0.89585		0.91501	0.05455	0.89585	0.04228	0.89665		0.91501	0.01984	0.89665	0.01628	0.89665		0.91501	0.01087	0.89665	0.00853	0.89619		0.91501	0.01222	0.89619	0.014	0.89625		0.91501	0.01813	0.89625	0.02511	0.02511	0.02511		0.91501	0.02799	0.88629	0.0409	0.0409	0.0409		0.91501	0.03641	0.87341	0.05318	0.05318	0.05318
0.916	0.04526	0.89545	0.03549	0.89619		0.916	0.05184	0.89619	0.04228	0.89705		0.916	0.01896	0.89705	0.01628	0.89705		0.916	0.00909	0.89705	0.00853	0.89625		0.916	0.0125	0.89625	0.014	0.89665		0.916	0.02016	0.89665	0.02511	0.02511	0.02511		0.916	0.0292	0.88728	0.0409	0.0409	0.0409		0.916	0.03495	0.8744	0.05318	0.05318	0.05318
0.91699	0.03179	0.89585	0.03549	0.89625		0.91699	0.04968	0.89625	0.04228	0.89719		0.91699	0.01668	0.89719	0.01628	0.89719		0.91699	0.00735	0.89719	0.00853	0.89665		0.91699	0.01014	0.89665	0.014	0.89705		0.91699	0.02011	0.89705	0.02511	0.02511	0.02511		0.91699	0.02836	0.88827	0.0409	0.0409	0.0409		0.91699	0.03593	0.87539	0.05318	0.05318	0.05318
0.91799	0.02667	0.89619	0.03549	0.89665		0.91799	0.04801	0.89665	0.04228	0.89745		0.91799	0.01837	0.89745	0.01628	0.89745		0.91799	0.00765	0.89745	0.00853	0.89705		0.91799	0.0095	0.89705	0.014	0.89719		0.91799	0.01714	0.89719	0.02511	0.02511	0.02511		0.91799	0.02723	0.88926	0.0409	0.0409	0.0409		0.91799	0.03634	0.87639	0.05318	0.05318	0.05318
0.91898	0.02676	0.89625	0.03549	0.89705		0.91898	0.04255	0.89705	0.04228	0.89785		0.91898	0.01694	0.89785	0.01628	0.89785		0.91898	0.00791	0.89785	0.00853	0.89719		0.91898	0.00964	0.89719	0.014	0.89745		0.91898	0.0132	0.89745	0.02511	0.02511	0.02511		0.91898	0.0233	0.89025	0.0409	0.0409	0.0409		0.91898	0.03485	0.87738	0.05318	0.05318	0.05318
0.91997	0.02975	0.89665	0.03549	0.89719		0.91997	0.0436	0.89719	0.04228	0.89818		0.91997	0.01962	0.89818	0.01628	0.89818		0.91997	0.00995	0.89818	0.00853	0.89745		0.91997	0.0132	0.89745	0.014	0.89785		0.91997	0.01367	0.89785	0.02511	0.02511	0.02511		0.91997	0.02423	0.89124	0.0409	0.0409	0.0409		0.91997	0.03615	0.87837	0.05318	0.05318	0.05318
0.92096	0.03126	0.89705	0.03549	0.89745		0.92096	0.045	0.89745	0.04228	0.89825		0.92096	0.02146	0.89825	0.01628	0.89825		0.92096	0.01	0.89825	0.00853	0.89785		0.92096	0.01562	0.89785	0.014	0.89818		0.92096	0.01687	0.89818	0.02511	0.02511	0.02511		0.92096	0.02602	0.89185	0.0409	0.0409	0.0409		0.92096	0.03756	0.87936	0.05318	0.05318	0.05318
0.92195	0.03087	0.89719	0.03549	0.89785		0.92195	0.04703	0.89785	0.04228	0.89865		0.92195	0.01958	0.89865	0.01628	0.89865		0.92195	0.01146	0.89865	0.00853	0.89818		0.92195	0.01563	0.89818	0.014	0.89825		0.92195	0.02131	0.89825	0.02511	0.02511	0.02511		0.92195	0.02706	0.89223	0.0409	0.0409	0.0409		0.92195	0.03803	0.88035	0.05318	0.05318	0.05318
0.92294	0.03569	0.89745	0.03549	0.89818		0.92294	0.04557	0.89818	0.04228	0.89906		0.92294	0.01813	0.89906	0.01628	0.89906		0.92294	0.01024	0.89906	0.00853	0.89825		0.92294	0.01348	0.89825	0.014	0.89865		0.92294	0.0218	0.89865	0.02511	0.02511	0.02511		0.92294	0.02758	0.89225	0.0409	0.0409	0.0409		0.92294	0.03546	0.88134	0.05318	0.05318	0.05318
0.92393	0.02777	0.89785	0.03549	0.89825		0.92393	0.04102	0.89825	0.04228	0.89917		0.92393	0.01541	0.89917	0.01628	0.89917		0.92393	0.00817	0.89917	0.00853	0.89865		0.92393	0.0103	0.89865	0.014	0.89906		0.92393	0.01976	0.89906	0.02511	0.02511	0.02511		0.92393	0.02715	0.89265	0.0409	0.0409	0.0409		0.92393	0.03321	0.88233	0.05318	0.05318	0.05318
0.92492	0.0336	0.89818	0.03549	0.89865		0.92492	0.04883	0.89865	0.04228	0.89946		0.92492	0.02016	0.89946	0.01628	0.89946		0.92492	0.00845	0.89946	0.00853	0.89906		0.92492	0.01246	0.89906	0.014	0.89917		0.92492	0.02064	0.89917	0.02511	0.02511	0.02511		0.92492	0.03406	0.89305	0.0409	0.0409	0.0409		0.92492	0.03773	0.88332	0.05318	0.05318	0.05318
0.92591	0.02824	0.89825	0.03549	0.89906		0.92591	0.05317	0.89906	0.04228	0.89986		0.92591	0.02085	0.89986	0.01628	0.89986		0.92591	0.00901	0.89986	0.00853	0.89917		0.92591	0.01397	0.89917	0.014	0.89946		0.92591	0.01963	0.89946	0.02511	0.02511	0.02511		0.92591	0.03531	0.89322	0.0409	0.0409	0.0409		0.92591	0.0417	0.88431	0.05318	0.05318	0.05318
0.9269	0.02477	0.89865	0.03549	0.89917		0.9269	0.04664	0.89917	0.04228	0.90016		0.9269	0.01873	0.90016	0.01628	0.90016		0.9269	0.00918	0.90016	0.00853	0.89946		0.9269	0.01268	0.89946	0.014	0.89986		0.9269	0.01802	0.89986	0.02511	0.02511	0.02511		0.9269	0.03442	0.89345	0.0409	0.0409	0.0409		0.9269	0.03894	0.8853	0.05318	0.05318	0.05318
0.92789	0.01924	0.89906	0.03549	0.89946		0.92789	0.04448	0.89946	0.04228	0.90026		0.92789	0.01577	0.90026	0.01628	0.90026		0.92789	0.00918	0.90026	0.00853	0.89986		0.92789	0.01244	0.89986	0.014	0.90016		0.92789	0.01806	0.90016	0.02511	0.02511	0.02511		0.92789	0.03112	0.89385	0.0409	0.0409	0.0409		0.92789	0.03858	0.88629	0.05318	0.05318	0.05318
0.92888	0.02248	0.89917	0.03549	0.89986		0.92888	0.04594	0.89986	0.04228	0.90066		0.92888	0.01414	0.90066	0.01628	0.90066		0.92888	0.0079	0.90066	0.00853	0.90016		0.92888	0.01198	0.90016	0.014	0.90026		0.92888	0.01968	0.90026	0.02511	0.02511	0.02511		0.92888	0.02976	0.89421	0.0409	0.0409	0.0409		0.92888	0.03553	0.88728	0.05318	0.05318	0.05318
0.92987	0.03964	0.89946	0.03549	0.90016		0.92987	0.05421	0.90016	0.04228	0.90106		0.92987	0.01884	0.90106	0.01628	0.90106		0.92987	0.01081	0.90106	0.00853	0.90026		0.92987	0.01563	0.90026	0.014	0.90066		0.92987	0.02545	0.90066	0.02511	0.02511	0.02511		0.92987	0.03276	0.89425	0.0409	0.0409	0.0409		0.92987	0.04203	0.88827	0.05318	0.05318	0.05318
0.93086	0.04978	0.89986	0.03549	0.90026		0.93086	0.05727	0.90026	0.04228	0.90115		0.93086	0.02364	0.90115	0.01628	0.90115		0.93086	0.01227	0.90115	0.00853	0.90066		0.93086	0.01587	0.90066	0.014	0.90106		0.93086	0.02701	0.90106	0.02511	0.02511	0.02511		0.93086	0.03638	0.89465	0.0409	0.0409	0.0409		0.93086	0.04301	0.88926	0.05318	0.05318	0.05318
0.93185	0.04819	0.90016	0.03549	0.90066		0.93185	0.05729	0.90066	0.04228	0.90146		0.93185	0.02629	0.90146	0.01628	0.90146		0.93185	0.01555	0.90146	0.00853	0.90106		0.93185	0.01628	0.90106	0.014	0.90115		0.93185	0.02793	0.90115	0.02511	0.02511	0.02511		0.93185	0.03752	0.89505	0.0409	0.0409	0.0409		0.93185	0.04534	0.89025	0.05318	0.05318	0.05318
0.93284	0.04439	0.90026	0.03549	0.90106		0.93284	0.05672	0.90106	0.04228	0.90186		0.93284	0.02617	0.90186	0.01628	0.90186		0.93284	0.01443	0.90186	0.00853	0.90115		0.93284	0.01689	0.90115	0.014	0.90146		0.93284	0.02835	0.90146	0.02511	0.02511	0.02511		0.93284	0.03841	0.8952	0.0409	0.0409	0.0409		0.93284	0.04436	0.89124	0.05318	0.05318	0.05318
0.93383	0.04339	0.90066	0.03549	0.90115		0.93383	0.05395	0.90115	0.04228	0.90214		0.93383	0.02273	0.90214	0.01628	0.90214		0.93383	0.01324	0.90214	0.00853	0.90146		0.93383	0.01582	0.90146	0.014	0.90186		0.93383	0.02635	0.90186	0.02511	0.02511	0.02511		0.93383	0.03513	0.89545	0.0409	0.0409	0.0409		0.93383	0.04294	0.89223	0.05318	0.05318	0.05318
0.93482	0.04727	0.90106	0.03549	0.90146		0.93482	0.05662	0.90146	0.04228	0.90226		0.93482	0.02268	0.90226	0.01628	0.90226		0.93482	0.01255	0.90226	0.00853	0.90186		0.93482	0.0159	0.90186	0.014	0.90214		0.93482	0.02651	0.90214	0.02511	0.02511	0.02511		0.93482	0.03611	0.89585	0.0409	0.0409	0.0409		0.93482	0.04331	0.89322	0.05318	0.05318	0.05318
0.93581	0.04531	0.90115	0.03549	0.90186		0.93581	0.05665	0.90186	0.04228	0.90266		0.93581	0.02268	0.90266	0.01628	0.90266		0.93581	0.01275	0.90266	0.00853	0.90214		0.93581	0.01575	0.90214	0.014	0.90226		0.93581	0.02385	0.90226	0.02511	0.02511	0.02511		0.93581	0.03456	0.89619	0.0409	0.0409	0.0409		0.93581	0.04244	0.89421	0.05318	0.05318	0.05318
0.9368	0.038	0.90146	0.03549	0.90214		0.9368	0.05533	0.90214	0.04228	0.90306		0.9368	0.02491	0.90306	0.01628	0.90306		0.9368	0.01267	0.90306	0.00853	0.90226		0.9368	0.01638	0.90226	0.014	0.90266		0.9368	0.02415	0.90266	0.02511	0.02511	0.02511		0.9368	0.03478	0.89625	0.0409	0.0409	0.0409		0.9368	0.04293	0.89505	0.05318	0.05318	0.05318
0.93779	0.03262	0.90186	0.03549	0.90226		0.93779	0.05362	0.90226	0.04228	0.90313		0.93779	0.02356	0.90313	0.01628	0.90313		0.93779	0.01332	0.90313	0.00853	0.90266		0.93779	0.01646	0.90266	0.014	0.90306		0.93779	0.0238	0.90306	0.02511	0.02511	0.02511		0.93779	0.03387	0.89665	0.0409	0.0409	0.0409		0.93779	0.04266	0.8952	0.05318	0.05318	0.05318
0.93879	0.02776	0.90214	0.03549	0.90266		0.93879	0.05752	0.90266	0.04228	0.90346		0.93879	0.02283	0.90346	0.01628	0.90346		0.93879	0.01455	0.90346	0.00853	0.90306		0.93879	0.01736	0.90306	0.014	0.90313		0.93879	0.02403	0.90313	0.02511	0.02511	0.02511		0.93879	0.03475	0.89705	0.0409	0.0409	0.0409		0.93879	0.04551	0.89545	0.05318	0.05318	0.05318
0.93978	0.03202	0.90226	0.03549	0.90306		0.93978	0.05866	0.90306	0.04228	0.90386		0.93978	0.02168	0.90386	0.01628	0.90386		0.93978	0.0145	0.90386	0.00853	0.90313		0.93978	0.01708	0.90313	0.014	0.90346		0.93978	0.02521	0.90346	0.02511	0.02511	0.02511		0.93978	0.03491	0.89719	0.0409	0.0409	0.0409		0.93978	0.04564	0.89585	0.05318	0.05318	0.05318
0.94077	0.0337	0.90266	0.03549	0.90313		0.94077	0.06013	0.90313	0.04228	0.90412		0.94077	0.02048	0.90412	0.01628	0.90412		0.94077	0.01281	0.90412	0.00853	0.90346		0.94077	0.01614	0.90346	0.014	0.90386		0.94077	0.02594	0.90386	0.02511	0.02511	0.02511		0.94077	0.03758	0.89745	0.0409	0.0409	0.0409		0.94077	0.04705	0.89619	0.05318	0.05318	0.05318
0.94176	0.044	0.90306	0.03549	0.90346		0.94176	0.05788	0.90346	0.04228	0.90426		0.94176	0.02145	0.90426	0.01628	0.90426		0.94176	0.01204	0.90426	0.00853	0.90386		0.94176	0.01589	0.90386	0.014	0.90412		0.94176	0.02639	0.90412	0.02511	0.02511	0.02511		0.94176	0.03943	0.89785	0.0409	0.0409	0.0409		0.94176	0.04528	0.89625	0.05318	0.05318	0.05318
0.94275	0.04447	0.90313	0.03549	0.90386		0.94275	0.05399	0.90386	0.04228	0.90466		0.94275	0.02054	0.90466	0.01628	0.90466		0.94275	0.01168	0.90466	0.00853	0.90412		0.94275	0.01595	0.90412	0.014	0.90426		0.94275	0.02551	0.90426	0.02511	0.02511	0.02511		0.94275	0.04117	0.89818	0.0409	0.0409	0.0409		0.94275	0.04324	0.89665	0.05318	0.05318	0.05318
0.94374	0.04092	0.90346	0.03549	0.90412		0.94374	0.05213	0.90412	0.04228	0.90506		0.94374	0.02288	0.90506	0.01628	0.90506		0.94374	0.01158	0.90506	0.00853	0.90426		0.94374	0.01595	0.90426	0.014	0.90466		0.94374	0.02467	0.90466	0.02511	0.02511	0.02511		0.94374	0.03979	0.89825	0.0409	0.0409	0.0409		0.94374	0.04309	0.89705	0.05318	0.05318	0.05318
0.94473	0.03753	0.90386	0.03549	0.90426		0.94473	0.05471	0.90426	0.04228	0.90511		0.94473	0.02415	0.90511	0.01628	0.90511		0.94473	0.01254	0.90511	0.00853	0.90466		0.94473	0.01702	0.90466	0.014	0.90506		0.94473	0.02606	0.90506	0.02511	0.02511	0.02511		0.94473	0.04217	0.89865	0.0409	0.0409	0.0409		0.94473	0.04299	0.89719	0.05318	0.05318	0.05318
0.94572	0.03422	0.90412	0.03549	0.90466		0.94572	0.05662	0.90466	0.04228	0.90546		0.94572	0.02494	0.90546	0.01628	0.90546		0.94572	0.01219	0.90546	0.00853	0.90506		0.94572	0.01591	0.90506	0.014	0.90511		0.94572	0.02795	0.90511	0.02511	0.02511	0.02511		0.94572	0.03866	0.89906	0.0409	0.0409	0.0409		0.94572	0.04418	0.89785	0.05318	0.05318	0.05318
0.94671	0.03979	0.90426	0.03549	0.90506		0.94671	0.05498	0.90506	0.04228	0.90586		0.94671	0.02561	0.90586	0.01628	0.90586		0.94671	0.01287	0.90586	0.00853	0.90511		0.94671	0.01692	0.90511	0.014	0.90546		0.94671	0.02963	0.90546	0.02511	0.02511	0.02511		0.94671	0.03942	0.89917	0.0409	0.0409	0.0409		0.94671	0.04724	0.89818	0.05318	0.05318	0.05318
0.9477	0.04428	0.90466	0.03549	0.90511		0.9477	0.05383	0.90511	0.04228	0.9061		0.9477	0.02487	0.9061	0.01628	0.9061		0.9477	0.01396	0.9061	0.00853	0.90546		0.9477	0.01591	0.90546	0.014	0.90586		0.9477	0.02854	0.90586	0.02511	0.02511	0.02511		0.9477	0.0381	0.89946	0.0409	0.0409	0.0409		0.9477	0.05019	0.89825	0.05318	0.05318	0.05318
0.94869	0.0476	0.90506	0.03549	0.90546		0.94869	0.05477	0.90546	0.04228	0.90627		0.94869	0.02631	0.90627	0.01628	0.90627		0.94869	0.0155	0.90627	0.00853	0.90586		0.94869	0.01665	0.90586	0.014	0.9061		0.94869	0.02861	0.9061	0.02511	0.02511	0.02511		0.94869	0.04127	0.89986	0.0409	0.0409	0.0409		0.94869	0.05109	0.89865	0.05318	0.05318	0.05318
0.94968	0.04084	0.90511	0.03549	0.90586		0.94968	0.05855	0.90586	0.04228	0.90667		0.94968	0.02572	0.90667	0.01628	0.90667		0.94968	0.01663	0.90667	0.00853	0.9061		0.94968	0.01781	0.9061	0.014	0.90627		0.94968	0.02743	0.90627	0.02511	0.02511	0.02511		0.94968	0.04341	0.90016	0.0409	0.0409	0.0409		0.94968	0.04937	0.89906	0.05318	0.05318	0.05318
0.95067	0.03913	0.90546	0.03549	0.9061		0.95067	0.05808	0.9061	0.04228	0.90707		0.95067	0.02921	0.90707	0.01628	0.90707		0.95067	0.01866	0.90707	0.00853	0.90627		0.95067	0.02204	0.90627	0.014	0.90667		0.95067	0.03133	0.90667	0.02511	0.02511	0.02511		0.95067	0.04599	0.90026	0.0409	0.0409	0.0409		0.95067	0.05482	0.89917	0.05318	0.05318	0.05318
0.95166	0.0424	0.90586	0.03549	0.90627		0.95166	0.05645	0.90627	0.04228	0.90709		0.95166	0.02811	0.90709	0.01628	0.90709		0.95166	0.01833	0.90709	0.00853	0.90667		0.95166	0.02497	0.90667	0.014	0.90707		0.95166	0.03359	0.90707	0.02511	0.02511	0.02511		0.95166	0.04798	0.90066	0.0409	0.0409	0.0409		0.95166	0.05633	0.89946	0.05318	0.05318	0.05318
0.95265	0.04072	0.9061	0.03549	0.90667		0.95265	0.05127	0.90667	0.04228	0.90747		0.95265	0.02591	0.90747	0.01628	0.90747		0.95265	0.01682	0.90747	0.00853	0.90707		0.95265	0.02417	0.90707	0.014	0.90709		0.95265	0.0362	0.90709	0.02511	0.02511	0.02511		0.95265	0.04856	0.90106	0.0409	0.0409	0.0409		0.95265	0.05545	0.89986	0.05318	0.05318	0.05318
0.95364	0.04175	0.90627	0.03549	0.90707		0.95364	0.05291	0.90707	0.04228	0.90787		0.95364	0.02571	0.90787	0.01628	0.90787		0.95364	0.01491	0.90787	0.00853	0.90709		0.95364	0.02159	0.90709	0.014	0.90747		0.95364	0.03447	0.90747	0.02511	0.02511	0.02511		0.95364	0.04794	0.90115	0.0409	0.0409	0.0409		0.95364	0.05186	0.90016	0.05318	0.05318	0.05318
0.95463	0.0428	0.90667	0.03549	0.90709		0.95463	0.05649	0.90709	0.04228	0.90808		0.95463	0.02742	0.90808	0.01628	0.90808		0.95463	0.0163	0.90808	0.00853	0.90747		0.95463	0.02016	0.90747	0.014	0.90787		0.95463	0.03173	0.90787	0.02511	0.02511	0.02511		0.95463	0.04704	0.90146	0.0409	0.0409	0.0409		0.95463	0.05297	0.90026	0.05318	0.05318	0.05318
0.95562	0.05891	0.90707	0.03549	0.90747		0.95562	0.06451	0.90747	0.04228	0.90827		0.95562	0.03456	0.90827	0.01628	0.90827		0.95562	0.01999	0.90827	0.00853	0.90787		0.95562	0.0228	0.90787	0.014	0.90808		0.95562	0.03336	0.90808	0.02511	0.02511	0.02511		0.95562	0.05043	0.90186	0.0409	0.0409	0.0409		0.95562	0.0579	0.90066	0.05318	0.05318	0.05318
0.95661	0.06254	0.90709	0.03549	0.90787		0.95661	0.06774	0.90787	0.04228	0.90867		0.95661	0.03609	0.90867	0.01628	0.90867		0.95661	0.02172	0.90867	0.00853	0.90808		0.95661	0.0243	0.90808	0.014	0.90827		0.95661	0.03707	0.90827	0.02511	0.02511	0.02511		0.95661	0.05583	0.90214	0.0409	0.0409	0.0409		0.95661	0.06046	0.90106	0.05318	0.05318	0.05318
0.9576	0.0636	0.90747	0.03549	0.90808		0.9576	0.07106	0.90808	0.04228	0.90907		0.9576	0.03798	0.90907	0.01628	0.90907		0.9576	0.02171	0.90907	0.00853	0.90827		0.9576	0.02533	0.90827	0.014	0.90867		0.9576	0.04128	0.90867	0.02511	0.02511	0.02511		0.9576	0.05955	0.90226	0.0409	0.0409	0.0409		0.9576	0.06281	0.90115	0.05318	0.05318	0.05318
0.9586	0.06322	0.90787	0.03549	0.90827		0.9586	0.07628	0.90827	0.04228	0.90907		0.9586	0.04073	0.90907	0.01628	0.90907		0.9586	0.02185	0.90907	0.00853	0.90867		0.9586	0.02625	0.90867	0.014	0.90907		0.9586	0.04293	0.90907	0.02511	0.02511	0.02511		0.9586	0.06116	0.90266	0.0409	0.0409	0.0409		0.9586	0.06605	0.90146	0.05318	0.05318	0.05318
0.95959	0.07049	0.90808	0.03549	0.90867		0.95959	0.0811	0.90867	0.04228	0.90947		0.95959	0.04319	0.90947	0.01628	0.90947		0.95959	0.02269	0.90947	0.00853	0.90907		0.95959	0.0285	0.90907	0.014	0.90907		0.95959	0.04197	0.90907	0.02511	0.02511	0.02511		0.95959	0.06401	0.90306	0.0409	0.0409	0.0409		0.95959	0.06898	0.90186	0.05318	0.05318	0.05318
0.96058	0.07671	0.90827	0.03549	0.90907		0.96058	0.07907	0.90907	0.04228	0.90987		0.96058	0.04185	0.90987	0.01628	0.90987		0.96058	0.02307	0.90987	0.00853	0.90907		0.96058	0.02942	0.90907	0.014	0.90947		0.96058	0.03963	0.90947	0.02511	0.02511	0.02511		0.96058	0.06339	0.90313	0.0409	0.0409	0.0409		0.96058	0.0689	0.90214	0.05318	0.05318	0.05318
0.96157	0.07519	0.90867	0.03549	0.90907		0.96157	0.07814	0.90907	0.04228	0.91006		0.96157	0.03867	0.91006	0.01628	0.91006		0.96157	0.02361	0.91006	0.00853	0.90947		0.96157	0.03076	0.90947	0.014	0.90987		0.96157	0.03796	0.90987	0.02511	0.02511	0.02511		0.96157	0.06113	0.90346	0.0409	0.0409	0.0409		0.96157	0.07022	0.90226	0.05318	0.05318	0.05318
0.96256	0.07629	0.90907	0.03549	0.90947		0.96256	0.07727	0.90947	0.04228	0.91027		0.96256	0.04116	0.91027	0.01628	0.91027		0.96256	0.02603	0.91027	0.00853	0.90987		0.96256	0.03283	0.90987	0.014	0.91006		0.96256	0.04139	0.91006	0.02511	0.02511	0.02511		0.96256	0.05847	0.90386	0.0409	0.0409	0.0409		0.96256	0.0721	0.90266	0.05318	0.05318	0.05318
0.96355	0.07435	0.90907	0.03549	0.90987		0.96355	0.0808	0.90987	0.04228	0.91067		0.96355	0.04373	0.91067	0.01628	0.91067		0.96355	0.0281	0.91067	0.00853	0.91006		0.96355	0.03283	0.91006	0.014	0.91027		0.96355	0.04506	0.91027	0.02511	0.02511	0.02511		0.96355	0.05987	0.90412	0.0409	0.0409	0.0409		0.96355	0.07205	0.90306	0.05318	0.05318	0.05318
0.96454	0.07561	0.90947	0.03549	0.91006		0.96454	0.08301	0.91006	0.04228	0.91105		0.96454	0.04826	0.91105	0.01628	0.91105		0.96454	0.02856	0.91105	0.00853	0.91027		0.96454	0.03263	0.91027	0.014	0.91067		0.96454	0.04749	0.91067	0.02511	0.02511	0.02511		0.96454	0.06495	0.90426	0.0409	0.0409	0.0409		0.96454	0.07437	0.90313	0.05318	0.05318	0.05318
0.96553	0.07667	0.90987	0.03549	0.91027		0.96553	0.07985	0.91027	0.04228	0.91107		0.96553	0.04628	0.91107	0.01628	0.91107		0.96553	0.0288	0.91107	0.00853	0.91067		0.96553	0.03106	0.91067	0.014	0.91105		0.96553	0.04841	0.91105	0.02511	0.02511	0.02511		0.96553	0.06904	0.90466	0.0409	0.0409	0.0409		0.96553	0.07441	0.90346	0.05318	0.05318	0.05318
0.96652	0.07723	0.91006	0.03549	0.91067		0.96652	0.07937	0.91067	0.04228	0.91147		0.96652	0.0459	0.91147	0.01628	0.91147		0.96652	0.02907	0.91147	0.00853	0.91105		0.96652	0.03139	0.91105	0.014	0.91107		0.96652	0.04974	0.91107	0.02511	0.02511	0.02511		0.96652	0.07276	0.90506	0.0409	0.0409	0.0409		0.96652	0.07998	0.90386	0.05318	0.05318	0.05318
0.96751	0.07637	0.91027	0.03549	0.91105		0.96751	0.08466	0.91105	0.04228	0.91187		0.96751	0.04801	0.91187	0.01628	0.91187		0.96751	0.03093	0.91187	0.00853	0.91107		0.96751	0.03341	0.91107	0.014	0.91147		0.96751	0.05331	0.91147	0.02511	0.02511	0.02511		0.96751	0.07259	0.90511	0.0409	0.0409	0.0409		0.96751	0.08404	0.90412	0.05318	0.05318	0.05318
0.9685	0.08407	0.91067	0.03549	0.91107		0.9685	0.0936	0.91107	0.04228	0.91204		0.9685	0.05515	0.91204	0.01628	0.91204		0.9685	0.03431	0.91204	0.00853	0.91147		0.9685	0.03714	0.91147	0.014	0.91187		0.9685	0.05866	0.91187	0.02511	0.02511	0.02511		0.9685	0.07482	0.90546	0.0409	0.0409	0.0409		0.9685	0.09072	0.90426	0.05318	0.05318	0.05318
0.96949	0.0902	0.91105	0.03549	0.91147		0.96949	0.10324	0.91147	0.04228	0.91227		0.96949	0.06311	0.91227	0.01628	0.91227		0.96949	0.04044	0.91227	0.00853	0.91187		0.96949	0.04297	0.91187	0.014	0.91204		0.96949	0.06601	0.91204	0.02511	0.02511	0.02511		0.96949	0.08123	0.90586	0.0409	0.0409	0.0409		0.96949	0.09659	0.90466	0.05318	0.05318	0.05318
0.97048	0.09922	0.91107	0.03549	0.91187		0.97048	0.10575	0.91187	0.04228	0.91267		0.97048	0.06496	0.91267	0.01628	0.91267		0.97048	0.04404	0.91267	0.00853	0.91204		0.97048	0.04425	0.91204	0.014	0.91227		0.97048	0.06869	0.91227	0.02511	0.02511	0.02511		0.97048	0.08846	0.9061	0.0409	0.0409	0.0409		0.97048	0.09553	0.90506	0.05318	0.05318	0.05318
0.97147	0.11297	0.91147	0.03549	0.91204		0.97147	0.11042	0.91204	0.04228	0.91303		0.97147	0.06751	0.91303	0.01628	0.91303		0.97147	0.04645	0.91303	0.00853	0.91227		0.97147	0.04682	0.91227	0.014	0.91267		0.97147	0.0701	0.91267	0.02511	0.02511	0.02511		0.97147	0.09534	0.90627	0.0409	0.0409	0.0409		0.97147	0.10029	0.90511	0.05318	0.05318	0.05318
0.97246	0.13128	0.91187	0.03549	0.91227		0.97246	0.11797	0.91227	0.04228	0.91307		0.97246	0.06959	0.91307	0.01628	0.91307		0.97246	0.05035	0.91307	0.00853	0.91267		0.97246	0.04989	0.91267	0.014	0.91303		0.97246	0.07327	0.91303	0.02511	0.02511	0.02511		0.97246	0.10192	0.90667	0.0409	0.0409	0.0409		0.97246	0.10732	0.90546	0.05318	0.05318	0.05318
0.97345	0.15138	0.91204	0.03549	0.91267		0.97345	0.12664	0.91267	0.04228	0.91348		0.97345	0.07353	0.91348	0.01628	0.91348		0.97345	0.05256	0.91348	0.00853	0.91303		0.97345	0.0537	0.91303	0.014	0.91307		0.97345	0.07638	0.91307	0.02511	0.02511	0.02511		0.97345	0.10741	0.90707	0.0409	0.0409	0.0409		0.97345	0.11619	0.90586	0.05318	0.05318	0.05318
0.97444	0.15363	0.91227	0.03549	0.91303		0.97444	0.12654	0.91303	0.04228	0.91388		0.97444	0.0764	0.91388	0.01628	0.91388		0.97444	0.05543	0.91388	0.00853	0.91307		0.97444	0.05606	0.91307	0.014	0.91348		0.97444	0.07981	0.91348	0.02511	0.02511	0.02511		0.97444	0.11215	0.90709	0.0409	0.0409	0.0409		0.97444	0.12551	0.9061	0.05318	0.05318	0.05318
0.97543	0.1633	0.91267	0.03549	0.91307		0.97543	0.13052	0.91307	0.04228	0.91402		0.97543	0.0827	0.91402	0.01628	0.91402		0.97543	0.05779	0.91402	0.00853	0.91348		0.97543	0.05991	0.91348	0.014	0.91388		0.97543	0.08553	0.91388	0.02511	0.02511	0.02511		0.97543	0.1185	0.90747	0.0409	0.0409	0.0409		0.97543	0.1387	0.90627	0.05318	0.05318	0.05318
0.97642	0.1645	0.91303	0.03549	0.91348		0.97642	0.13554	0.91348	0.04228	0.91428		0.97642	0.08976	0.91428	0.01628	0.91428		0.97642	0.06022	0.91428	0.00853	0.91388		0.97642	0.06436	0.91388	0.014	0.91402		0.97642	0.09095	0.91402	0.02511	0.02511	0.02511		0.97642	0.12978	0.90787	0.0409	0.0409	0.0409		0.97642	0.15627	0.90667	0.05318	0.05318	0.05318
0.97741	0.18547	0.91307	0.03549	0.91388		0.97741	0.15361	0.91388	0.04228	0.91468		0.97741	0.10223	0.91468	0.01628	0.91468		0.97741	0.06747	0.91468	0.00853	0.91402		0.97741	0.07386	0.91402	0.014	0.91428		0.97741	0.10608	0.91428	0.02511	0.02511	0.02511		0.97741	0.15468	0.90808	0.0409	0.0409	0.0409		0.97741	0.19129	0.90707	0.05318	0.05318	0.05318
0.9784	0.20671	0.91348	0.03549	0.91402		0.9784	0.16836	0.91402	0.04228	0.91501		0.9784	0.11045	0.91501	0.01628	0.91501		0.9784	0.07706	0.91501	0.00853	0.91428		0.9784	0.08263	0.91428	0.014	0.91468		0.9784	0.11942	0.91468	0.02511	0.02511	0.02511		0.9784	0.18072	0.90827	0.0409	0.0409	0.0409		0.9784	0.22591	0.90709	0.05318	0.05318	0.05318
0.9794	0.23785	0.91388	0.03549	0.91428		0.9794	0.19595	0.91428	0.04228	0.91508		0.9794	0.12775	0.91508	0.01628	0.91508		0.9794	0.09184	0.91508	0.00853	0.91468		0.9794	0.09692	0.91468	0.014	0.91501		0.9794	0.14199	0.91501	0.02511	0.02511	0.02511		0.9794	0.22102	0.90867	0.0409	0.0409	0.0409		0.9794	0.27258	0.90747	0.05318	0.05318	0.05318
0.98039	0.2708	0.91402	0.03549	0.91468		0.98039	0.22238	0.91468	0.04228	0.91548		0.98039	0.14813	0.91548	0.01628	0.91548		0.98039	0.10843	0.91548	0.00853	0.91501		0.98039	0.11365	0.91501	0.014	0.91508		0.98039	0.17014	0.91508	0.02511	0.02511	0.02511		0.98039	0.27023	0.90907	0.0409	0.0409	0.0409		0.98039	0.33021	0.90787	0.05318	0.05318	0.05318
0.98138	0.28611	0.91428	0.03549	0.91501		0.98138	0.23998	0.91501	0.04228	0.91588		0.98138	0.16688	0.91588	0.01628	0.91588		0.98138	0.12076	0.91588	0.00853	0.91508		0.98138	0.13066	0.91508	0.014	0.91548		0.98138	0.19685	0.91548	0.02511	0.02511	0.02511		0.98138	0.31299	0.90907	0.0409	0.0409	0.0409		0.98138	0.37689	0.90808	0.05318	0.05318	0.05318
0.98237	0.31221	0.91468	0.03549	0.91508		0.98237	0.2564	0.91508	0.04228	0.916		0.98237	0.1887	0.916	0.01628	0.916		0.98237	0.14273	0.916	0.00853	0.91548		0.98237	0.15772	0.91548	0.014	0.91588		0.98237	0.24317	0.91588	0.02511	0.02511	0.02511		0.98237	0.38003	0.90947	0.0409	0.0409	0.0409		0.98237	0.44843	0.90827	0.05318	0.05318	0.05318
0.98336	0.32991	0.91501	0.03549	0.91548		0.98336	0.27532	0.91548	0.04228	0.91628		0.98336	0.20823	0.91628	0.01628	0.91628		0.98336	0.16242	0.91628	0.00853	0.91588		0.98336	0.18353	0.91588	0.014	0.916		0.98336	0.28427	0.916	0.02511	0.02511	0.02511		0.98336	0.44005	0.90987	0.0409	0.0409	0.0409		0.98336	0.50846	0.90867	0.05318	0.05318	0.05318
0.98435	0.35632	0.91508	0.03549	0.91588		0.98435	0.298	0.91588	0.04228	0.91668		0.98435	0.23185	0.91668	0.01628	0.91668		0.98435	0.18583	0.91668	0.00853	0.916		0.98435	0.21046	0.916	0.014	0.91628		0.98435	0.32828	0.91628	0.02511	0.02511	0.02511		0.98435	0.50049	0.91006	0.0409	0.0409	0.0409		0.98435	0.56564	0.90907	0.05318	0.05318	0.05318
0.98534	0.38867	0.91548	0.03549	0.916		0.98534	0.33519	0.916	0.04228	0.91699		0.98534	0.26373	0.91699	0.01628	0.91699		0.98534	0.22298	0.91699	0.00853	0.91628		0.98534	0.25308	0.91628	0.014	0.91668		0.98534	0.39138	0.91668	0.02511	0.02511	0.02511		0.98534	0.57987	0.91027	0.0409	0.0409	0.0409		0.98534	0.63869	0.90907	0.05318	0.05318	0.05318
0.98633	0.42646	0.91588	0.03549	0.91628		0.98633	0.36821	0.91628	0.04228	0.91708		0.98633	0.29265	0.91708	0.01628	0.91708		0.98633	0.25602	0.91708	0.00853	0.91668		0.98633	0.29182	0.91668	0.014	0.91699		0.98633	0.44499	0.91699	0.02511	0.02511	0.02511		0.98633	0.63991	0.91067	0.0409	0.0409	0.0409		0.98633	0.69252	0.90947	0.05318	0.05318	0.05318
0.98732	0.46714	0.916	0.03549	0.91668		0.98732	0.40804	0.91668	0.04228	0.91748		0.98732	0.32841	0.91748	0.01628	0.91748		0.98732	0.29789	0.91748	0.00853	0.91699		0.98732	0.3404	0.91699	0.014	0.91708		0.98732	0.51061	0.91708	0.02511	0.02511	0.02511		0.98732	0.70092	0.91105	0.0409	0.0409	0.0409		0.98732	0.74651	0.90987	0.05318	0.05318	0.05318
0.98831	0.51746	0.91628	0.03549	0.91699		0.98831	0.44928	0.91699	0.04228	0.91788		0.98831	0.37438	0.91788	0.01628	0.91788		0.98831	0.34383	0.91788	0.00853	0.91708		0.98831	0.39757	0.91708	0.014	0.91748		0.98831	0.58108	0.91748	0.02511	0.02511	0.02511		0.98831	0.76261	0.91107	0.0409	0.0409	0.0409		0.98831	0.79728	0.91006	0.05318	0.05318	0.05318
0.9893	0.55537	0.91668	0.03549	0.91708		0.9893	0.48329	0.91708	0.04228	0.91799		0.9893	0.41224	0.91799	0.01628	0.91799		0.9893	0.38215	0.91799	0.00853	0.91748		0.9893	0.44211	0.91748	0.014	0.91788		0.9893	0.63469	0.91788	0.02511	0.02511	0.02511		0.9893	0.80459	0.91147	0.0409	0.0409	0.0409		0.9893	0.83074	0.91027	0.05318	0.05318	0.05318
0.99029	0.60221	0.91699	0.03549	0.91748		0.99029	0.52986	0.91748	0.04228	0.91828		0.99029	0.46159	0.91828	0.01628	0.91828		0.99029	0.43499	0.91828	0.00853	0.91788		0.99029	0.50667	0.91788	0.014	0.91799		0.99029	0.70049	0.91799	0.02511	0.02511	0.02511		0.99029	0.85143	0.91187	0.0409	0.0409	0.0409		0.99029	0.86978	0.91067	0.05318	0.05318	0.05318
0.99128	0.63836	0.91708	0.03549	0.91788		0.99128	0.5686	0.91788	0.04228	0.91868		0.99128	0.50043	0.91868	0.01628	0.91868		0.99128	0.48071	0.91868	0.00853	0.91799		0.99128	0.55889	0.91799	0.014	0.91828		0.99128	0.74989	0.91828	0.02511	0.02511	0.02511		0.99128	0.87703	0.91204	0.0409	0.0409	0.0409		0.99128	0.89268	0.91105	0.05318	0.05318	0.05318
0.99227	0.66853	0.91748	0.03549	0.91799		0.99227	0.60673	0.91799	0.04228	0.91898		0.99227	0.53976	0.91898	0.01628	0.91898		0.99227	0.52403	0.91898	0.00853	0.91828		0.99227	0.607	0.91828	0.014	0.91868		0.99227	0.79251	0.91868	0.02511	0.02511	0.02511		0.99227	0.89786	0.91227	0.0409	0.0409	0.0409		0.99227	0.9084	0.91107	0.05318	0.05318	0.05318
0.99326	0.71421	0.91788	0.03549	0.91828		0.99326	0.65468	0.91828	0.04228	0.91908		0.99326	0.59239	0.91908	0.01628	0.91908		0.99326	0.58053	0.91908	0.00853	0.91868		0.99326	0.66352	0.91868	0.014	0.91898		0.99326	0.84193	0.91898	0.02511	0.02511	0.02511		0.99326	0.9212	0.91267	0.0409	0.0409	0.0409		0.99326	0.92652	0.91147	0.05318	0.05318	0.05318
0.99425	0.73754	0.91799	0.03549	0.91868		0.99425	0.68727	0.91868	0.04228	0.91948		0.99425	0.62864	0.91948	0.01628	0.91948		0.99425	0.62244	0.91948	0.00853	0.91898		0.99425	0.70345	0.91898	0.014	0.91908		0.99425	0.87139	0.91908	0.02511	0.02511	0.02511		0.99425	0.93681	0.91303	0.0409	0.0409	0.0409		0.99425	0.93771	0.91187	0.05318	0.05318	0.05318
0.99524	0.76401	0.91828	0.03549	0.91898		0.99524	0.72073	0.91898	0.04228	0.91988		0.99524	0.66839	0.91988	0.01628	0.91988		0.99524	0.67068	0.91988	0.00853	0.91908		0.99524	0.74725	0.91908	0.014	0.91948		0.99524	0.89236	0.91948	0.02511	0.02511	0.02511		0.99524	0.95054	0.91307	0.0409	0.0409	0.0409		0.99524	0.95093	0.91204	0.05318	0.05318	0.05318
0.99623	0.78579	0.91868	0.03549	0.91908		0.99623	0.7515	0.91908	0.04228	0.91997		0.99623	0.70856	0.91997	0.01628	0.91997		0.99623	0.71451	0.91997	0.00853	0.91948		0.99623	0.78771	0.91948	0.014	0.91988		0.99623	0.91194	0.91988	0.02511	0.02511	0.02511		0.99623	0.95837	0.91348	0.0409	0.0409	0.0409		0.99623	0.95874	0.91227	0.05318	0.05318	0.05318
0.99722	0.81021	0.91898	0.03549	0.91948		0.99722	0.7816	0.91948	0.04228	0.92028		0.99722	0.74434	0.92028	0.01628	0.92028		0.99722	0.74977	0.92028	0.00853	0.91988		0.99722	0.81811	0.91988	0.014	0.91997		0.99722	0.92635	0.91997	0.02511	0.02511	0.02511		0.99722	0.96703	0.91388	0.0409	0.0409	0.0409		0.99722	0.96772	0.91267	0.05318	0.05318	0.05318
0.99821	0.83965	0.91908	0.03549	0.91988		0.99821	0.82431	0.91988	0.04228	0.92069		0.99821	0.78652	0.92069	0.01628	0.92069		0.99821	0.79554	0.92069	0.00853	0.91997		0.99821	0.858	0.91997	0.014	0.92028		0.99821	0.94697	0.92028	0.02511	0.02511	0.02511		0.99821	0.97824	0.91402	0.0409	0.0409	0.0409		0.99821	0.97922	0.91303	0.05318	0.05318	0.05318
0.9992	0.86165	0.91948	0.03549	0.91997		0.9992	0.85599	0.91997	0.04228	0.92096		0.9992	0.81733	0.92096	0.01628	0.92096		0.9992	0.82884	0.92096	0.00853	0.92028		0.9992	0.88335	0.92028	0.014	0.92069		0.9992	0.95875	0.92069	0.02511	0.02511	0.02511		0.9992	0.98455	0.91428	0.0409	0.0409	0.0409		0.9992	0.98869	0.91307	0.05318	0.05318	0.05318
1.0002	0.89632	0.91988	0.03549	0.92028		1.0002	0.8839	0.92028	0.04228	0.92109		1.0002	0.8463	0.92109	0.01628	0.92109		1.0002	0.85841	0.92109	0.00853	0.92069		1.0002	0.90617	0.92069	0.014	0.92096		1.0002	0.97004	0.92096	0.02511	0.02511	0.02511		1.0002	0.98996	0.91468	0.0409	0.0409	0.0409		1.0002	0.99826	0.91348	0.05318	0.05318	0.05318
1.00119	0.92104	0.91997	0.03549	0.92069		1.00119	0.90717	0.92069	0.04228	0.92149		1.00119	0.88195	0.92149	0.01628	0.92149		1.00119	0.88861	0.92149	0.00853	0.92096		1.00119	0.92796	0.92096	0.014	0.92109		1.00119	0.97827	0.92109	0.02511	0.02511	0.02511		1.00119	0.9924	0.91501	0.0409	0.0409	0.0409		1.00119	0.99955	0.91388	0.05318	0.05318	0.05318
1.00218	0.94899	0.92028	0.03549	0.92096		1.00218	0.92677	0.92096	0.04228	0.92189		1.00218	0.90568	0.92189	0.01628	0.92189		1.00218	0.90998	0.92189	0.00853	0.92109		1.00218	0.94247	0.92109	0.014	0.92149		1.00218	0.98394	0.92149	0.02511	0.02511	0.02511		1.00218	1	0.91508	0.0409	0.0409	0.0409		1.00218	0.99991	0.91402	0.05318	0.05318	0.05318
1.00317	0.95778	0.92069	0.03549	0.92109		1.00317	0.95043	0.92109	0.04228	0.92195		1.00317	0.93111	0.92195	0.01628	0.92195		1.00317	0.93291	0.92195	0.00853	0.92149		1.00317	0.96027	0.92149	0.014	0.92189		1.00317	0.99049	0.92189	0.02511	0.02511	0.02511		1.00317	0.99983	0.91548	0.0409	0.0409	0.0409		1.00317	1	0.91428	0.05318	0.05318	0.05318
1.00416	0.96608	0.92096	0.03549	0.92149		1.00416	0.97	0.92149	0.04228	0.92229		1.00416	0.94957	0.92229	0.01628	0.92229		1.00416	0.95137	0.92229	0.00853	0.92189		1.00416	0.97184	0.92189	0.014	0.92195		1.00416	0.9952	0.92195	0.02511	0.02511	0.02511		1.00416	0.99537	0.91588	0.0409	0.0409	0.0409		1.00416	0.99602	0.91468	0.05318	0.05318	0.05318
1.00515	0.97156	0.92109	0.03549	0.92189		1.00515	0.98151	0.92189	0.04228	0.92269		1.00515	0.96399	0.92269	0.01628	0.92269		1.00515	0.9632	0.92269	0.00853	0.92195		1.00515	0.97986	0.92195	0.014	0.92229		1.00515	0.99711	0.92229	0.02511	0.02511	0.02511		1.00515	0.98807	0.916	0.0409	0.0409	0.0409		1.00515	0.9868	0.91501	0.05318	0.05318	0.05318
1.00614	0.98576	0.92149	0.03549	0.92195		1.00614	0.98847	0.92195	0.04228	0.92294		1.00614	0.98215	0.92294	0.01628	0.92294		1.00614	0.98079	0.92294	0.00853	0.92229		1.00614	0.99002	0.92229	0.014	0.92269		1.00614	1	0.92269	0.02511	0.02511	0.02511		1.00614	0.97997	0.91628	0.0409	0.0409	0.0409		1.00614	0.97294	0.91508	0.05318	0.05318	0.05318
1.00713	0.99577	0.92189	0.03549	0.92229		1.00713	0.99421	0.92229	0.04228	0.92309		1.00713	0.99418	0.92309	0.01628	0.92309		1.00713	0.98889	0.92309	0.00853	0.92269		1.00713	0.99476	0.92269	0.014	0.92294		1.00713	0.99634	0.92294	0.02511	0.02511	0.02511		1.00713	0.96417	0.91668	0.0409	0.0409	0.0409		1.00713	0.95731	0.91548	0.05318	0.05318	0.05318
1.00812	1	0.92195	0.03549	0.92269		1.00812	1	0.92269	0.04228	0.92349		1.00812	1	0.92349	0.01628	0.92349		1.00812	0.99918	0.92349	0.00853	0.92294		1.00812	1	0.92294	0.014	0.92309		1.00812	0.9926	0.92309	0.02511	0.02511	0.02511		1.00812	0.95185	0.91699	0.0409	0.0409	0.0409		1.00812	0.94668	0.91588	0.05318	0.05318	0.05318
1.00911	0.99124	0.92229	0.03549	0.92294		1.00911	0.99649	0.92294	0.04228	0.92389		1.00911	0.99467	0.92389	0.01628	0.92389		1.00911	0.99915	0.92389	0.00853	0.92309		1.00911	0.99348	0.92309	0.014	0.92349		1.00911	0.9783	0.92349	0.02511	0.02511	0.02511		1.00911	0.92925	0.91708	0.0409	0.0409	0.0409		1.00911	0.92138	0.916	0.05318	0.05318	0.05318
1.0101	0.98092	0.92269	0.03549	0.92309		1.0101	0.99378	0.92309	0.04228	0.92393		1.0101	0.99435	0.92393	0.01628	0.92393		1.0101	1	0.92393	0.00853	0.92349		1.0101	0.98927	0.92349	0.014	0.92389		1.0101	0.96944	0.92389	0.02511	0.02511	0.02511		1.0101	0.91608	0.91748	0.0409	0.0409	0.0409		1.0101	0.90399	0.91628	0.05318	0.05318	0.05318
1.01109	0.95928	0.92294	0.03549	0.92349		1.01109	0.98586	0.92349	0.04228	0.92429		1.01109	0.99236	0.92429	0.01628	0.92429		1.01109	0.99696	0.92429	0.00853	0.92389		1.01109	0.98243	0.92389	0.014	0.92393		1.01109	0.95795	0.92393	0.02511	0.02511	0.02511		1.01109	0.89917	0.91788	0.0409	0.0409	0.0409		1.01109	0.88404	0.91668	0.05318	0.05318	0.05318
1.01208	0.93272	0.92309	0.03549	0.92389		1.01208	0.97482	0.92389	0.04228	0.92469		1.01208	0.98132	0.92469	0.01628	0.92469		1.01208	0.98621	0.92469	0.00853	0.92393		1.01208	0.96936	0.92393	0.014	0.92429		1.01208	0.93746	0.92429	0.02511	0.02511	0.02511		1.01208	0.87597	0.91799	0.0409	0.0409	0.0409		1.01208	0.85796	0.91699	0.05318	0.05318	0.05318
1.01307	0.91154	0.92349	0.03549	0.92393		1.01307	0.95884	0.92393	0.04228	0.92492		1.01307	0.96734	0.92492	0.01628	0.92492		1.01307	0.97091	0.92492	0.00853	0.92429		1.01307	0.95312	0.92429	0.014	0.92469		1.01307	0.91622	0.92469	0.02511	0.02511	0.02511		1.01307	0.84679	0.91828	0.0409	0.0409	0.0409		1.01307	0.82707	0.91708	0.05318	0.05318	0.05318
1.01406	0.88972	0.92389	0.03549	0.92429		1.01406	0.93513	0.92429	0.04228	0.92509		1.01406	0.94338	0.92509	0.01628	0.92509		1.01406	0.94395	0.92509	0.00853	0.92469		1.01406	0.92943	0.92469	0.014	0.92492		1.01406	0.89151	0.92492	0.02511	0.02511	0.02511		1.01406	0.80814	0.91868	0.0409	0.0409	0.0409		1.01406	0.78596	0.91748	0.05318	0.05318	0.05318
1.01505	0.88093	0.92393	0.03549	0.92469		1.01505	0.91569	0.92469	0.04228	0.92549		1.01505	0.92635	0.92549	0.01628	0.92549		1.01505	0.92066	0.92549	0.00853	0.92492		1.01505	0.90624	0.92492	0.014	0.92509		1.01505	0.8705	0.92509	0.02511	0.02511	0.02511		1.01505	0.77606	0.91898	0.0409	0.0409	0.0409		1.01505	0.75383	0.91788	0.05318	0.05318	0.05318
1.01604	0.85315	0.92429	0.03549	0.92492		1.01604	0.8867	0.92492	0.04228	0.92589		1.01604	0.90062	0.92589	0.01628	0.92589		1.01604	0.89275	0.92589	0.00853	0.92509		1.01604	0.87828	0.92509	0.014	0.92549		1.01604	0.84644	0.92549	0.02511	0.02511	0.02511		1.01604	0.73927	0.91908	0.0409	0.0409	0.0409		1.01604	0.70936	0.91799	0.05318	0.05318	0.05318
1.01703	0.81899	0.92469	0.03549	0.92509		1.01703	0.85249	0.92509	0.04228	0.92591		1.01703	0.86645	0.92591	0.01628	0.92591		1.01703	0.8575	0.92591	0.00853	0.92549		1.01703	0.84368	0.92549	0.014	0.92589		1.01703	0.81504	0.92589	0.02511	0.02511	0.02511		1.01703	0.69163	0.91948	0.0409	0.0409	0.0409		1.01703	0.65393	0.91828	0.05318	0.05318	0.05318
1.01802	0.77581	0.92492	0.03549	0.92549		1.01802	0.81351	0.92549	0.04228	0.92629		1.01802	0.83191	0.92629	0.01628	0.92629		1.01802	0.82163	0.92629	0.00853	0.92589		1.01802	0.80946	0.92589	0.014	0.92591		1.01802	0.78625	0.92591	0.02511	0.02511	0.02511		1.01802	0.64698	0.91988	0.0409	0.0409	0.0409		1.01802	0.60538	0.91868	0.05318	0.05318	0.05318
1.01901	0.73571	0.92509	0.03549	0.92589		1.01901	0.77001	0.92589	0.04228	0.92669		1.01901	0.78505	0.92669	0.01628	0.92669		1.01901	0.7753	0.92669	0.00853	0.92591		1.01901	0.77003	0.92591	0.014	0.92629		1.01901	0.75244	0.92629	0.02511	0.02511	0.02511		1.01901	0.59171	0.91997	0.0409	0.0409	0.0409		1.01901	0.54832	0.91898	0.05318	0.05318	0.05318
1.02	0.68999	0.92549	0.03549	0.92591		1.02	0.72738	0.92591	0.04228	0.9269		1.02	0.7388	0.9269	0.01628	0.9269		1.02	0.7272	0.9269	0.00853	0.92629		1.02	0.72812	0.92629	0.014	0.92669		1.02	0.71302	0.92669	0.02511	0.02511	0.02511		1.02	0.53699	0.92028	0.0409	0.0409	0.0409		1.02	0.48962	0.91908	0.05318	0.05318	0.05318
1.021	0.6381	0.92589	0.03549	0.92629		1.021	0.68373	0.92629	0.04228	0.92709		1.021	0.69449	0.92709	0.01628	0.92709		1.021	0.68356	0.92709	0.00853	0.92669		1.021	0.69128	0.92669	0.014	0.9269		1.021	0.67386	0.9269	0.02511	0.02511	0.02511		1.021	0.48539	0.92069	0.0409	0.0409	0.0409		1.021	0.43667	0.91948	0.05318	0.05318	0.05318
1.02199	0.5802	0.92591	0.03549	0.92669		1.02199	0.62157	0.92669	0.04228	0.92749		1.02199	0.63494	0.92749	0.01628	0.92749		1.02199	0.625	0.92749	0.00853	0.9269		1.02199	0.63724	0.9269	0.014	0.92709		1.02199	0.61742	0.92709	0.02511	0.02511	0.02511		1.02199	0.41541	0.92096	0.0409	0.0409	0.0409		1.02199	0.37457	0.91988	0.05318	0.05318	0.05318
1.02298	0.53365	0.92629	0.03549	0.9269		1.02298	0.57188	0.9269	0.04228	0.92789		1.02298	0.58567	0.92789	0.01628	0.92789		1.02298	0.5764	0.92789	0.00853	0.92709		1.02298	0.59334	0.92709	0.014	0.92749		1.02298	0.57384	0.92749	0.02511	0.02511	0.02511		1.02298	0.36244	0.92109	0.0409	0.0409	0.0409		1.02298	0.33207	0.91997	0.05318	0.05318	0.05318
1.02397	0.49887	0.92669	0.03549	0.92709		1.02397	0.52709	0.92709	0.04228	0.9279		1.02397	0.53381	0.9279	0.01628	0.9279		1.02397	0.5235	0.9279	0.00853	0.92749		1.02397	0.54848	0.92749	0.014	0.92789		1.02397	0.53287	0.92789	0.02511	0.02511	0.02511		1.02397	0.31626	0.92149	0.0409	0.0409	0.0409		1.02397	0.29633	0.92028	0.05318	0.05318	0.05318
1.02496	0.46029	0.9269	0.03549	0.92749		1.02496	0.48611	0.92749	0.04228	0.9283		1.02496	0.4812	0.9283	0.01628	0.9283		1.02496	0.46788	0.9283	0.00853	0.92789		1.02496	0.4978	0.92789	0.014	0.9279		1.02496	0.48549	0.9279	0.02511	0.02511	0.02511		1.02496	0.27392	0.92189	0.0409	0.0409	0.0409		1.02496	0.26169	0.92069	0.05318	0.05318	0.05318
1.02595	0.43481	0.92709	0.03549	0.92789		1.02595	0.45269	0.92789	0.04228	0.9287		1.02595	0.43797	0.9287	0.01628	0.9287		1.02595	0.42646	0.9287	0.00853	0.9279		1.02595	0.45863	0.9279	0.014	0.9283		1.02595	0.44842	0.9283	0.02511	0.02511	0.02511		1.02595	0.24612	0.92195	0.0409	0.0409	0.0409		1.02595	0.24191	0.92096	0.05318	0.05318	0.05318
1.02694	0.39246	0.92749	0.03549	0.9279		1.02694	0.407	0.9279	0.04228	0.92888		1.02694	0.38545	0.92888	0.01628	0.92888		1.02694	0.3728	0.92888	0.00853	0.9283		1.02694	0.40505	0.9283	0.014	0.9287		1.02694	0.39871	0.9287	0.02511	0.02511	0.02511		1.02694	0.2123	0.92229	0.0409	0.0409	0.0409		1.02694	0.22187	0.92109	0.05318	0.05318	0.05318
1.02793	0.35661	0.92789	0.03549	0.9283		1.02793	0.36452	0.9283	0.04228	0.9291		1.02793	0.34097	0.9291	0.01628	0.9291		1.02793	0.32712	0.9291	0.00853	0.9287		1.02793	0.35976	0.9287	0.014	0.92888		1.02793	0.35887	0.92888	0.02511	0.02511	0.02511		1.02793	0.18751	0.92269	0.0409	0.0409	0.0409		1.02793	0.20999	0.92149	0.05318	0.05318	0.05318
1.02892	0.32538	0.9279	0.03549	0.9287		1.02892	0.32863	0.9287	0.04228	0.9295		1.02892	0.3023	0.9295	0.01628	0.9295		1.02892	0.28561	0.9295	0.00853	0.92888		1.02892	0.3199	0.92888	0.014	0.9291		1.02892	0.32641	0.9291	0.02511	0.02511	0.02511		1.02892	0.16978	0.92294	0.0409	0.0409	0.0409		1.02892	0.20129	0.92189	0.05318	0.05318	0.05318
1.02991	0.29754	0.9283	0.03549	0.92888		1.02991	0.29163	0.92888	0.04228	0.92987		1.02991	0.25959	0.92987	0.01628	0.92987		1.02991	0.24173	0.92987	0.00853	0.9291		1.02991	0.27346	0.9291	0.014	0.9295		1.02991	0.29169	0.9295	0.02511	0.02511	0.02511		1.02991	0.15678	0.92309	0.0409	0.0409	0.0409		1.02991	0.1961	0.92195	0.05318	0.05318	0.05318
1.0309	0.27448	0.9287	0.03549	0.9291		1.0309	0.26414	0.9291	0.04228	0.9299		1.0309	0.23181	0.9299	0.01628	0.9299		1.0309	0.20873	0.9299	0.00853	0.9295		1.0309	0.24084	0.9295	0.014	0.92987		1.0309	0.26577	0.92987	0.02511	0.02511	0.02511		1.0309	0.14722	0.92349	0.0409	0.0409	0.0409		1.0309	0.19207	0.92229	0.05318	0.05318	0.05318
1.03189	0.24932	0.92888	0.03549	0.9295		1.03189	0.24088	0.9295	0.04228	0.9303		1.03189	0.20441	0.9303	0.01628	0.9303		1.03189	0.17961	0.9303	0.00853	0.92987		1.03189	0.20801	0.92987	0.014	0.9299		1.03189	0.24088	0.9299	0.02511	0.02511	0.02511		1.03189	0.14136	0.92389	0.0409	0.0409	0.0409		1.03189	0.1927	0.92269	0.05318	0.05318	0.05318
1.03288	0.2212	0.9291	0.03549	0.92987		1.03288	0.21361	0.92987	0.04228	0.9307		1.03288	0.17741	0.9307	0.01628	0.9307		1.03288	0.15047	0.9307	0.00853	0.9299		1.03288	0.17773	0.9299	0.014	0.9303		1.03288	0.2166	0.9303	0.02511	0.02511	0.02511		1.03288	0.1314	0.92393	0.0409	0.0409	0.0409		1.03288	0.19234	0.92294	0.05318	0.05318	0.05318
1.03387	0.20567	0.9295	0.03549	0.9299		1.03387	0.19711	0.9299	0.04228	0.93086		1.03387	0.15769	0.93086	0.01628	0.93086		1.03387	0.13123	0.93086	0.00853	0.9303		1.03387	0.15467	0.9303	0.014	0.9307		1.03387	0.20074	0.9307	0.02511	0.02511	0.02511		1.03387	0.12529	0.92429	0.0409	0.0409	0.0409		1.03387	0.19198	0.92309	0.05318	0.05318	0.05318
1.03486	0.18511	0.92987	0.03549	0.9303		1.03486	0.1714	0.9303	0.04228	0.9311		1.03486	0.1384	0.9311	0.01628	0.9311		1.03486	0.10864	0.9311	0.00853	0.9307		1.03486	0.12849	0.9307	0.014	0.93086		1.03486	0.17757	0.93086	0.02511	0.02511	0.02511		1.03486	0.11943	0.92469	0.0409	0.0409	0.0409		1.03486	0.1904	0.92349	0.05318	0.05318	0.05318
1.03585	0.17187	0.9299	0.03549	0.9307		1.03585	0.15547	0.9307	0.04228	0.9315		1.03585	0.12397	0.9315	0.01628	0.9315		1.03585	0.09342	0.9315	0.00853	0.93086		1.03585	0.10901	0.93086	0.014	0.9311		1.03585	0.16208	0.9311	0.02511	0.02511	0.02511		1.03585	0.11306	0.92492	0.0409	0.0409	0.0409		1.03585	0.18958	0.92389	0.05318	0.05318	0.05318
1.03684	0.15837	0.9303	0.03549	0.93086		1.03684	0.13779	0.93086	0.04228	0.93185		1.03684	0.10945	0.93185	0.01628	0.93185		1.03684	0.08229	0.93185	0.00853	0.9311		1.03684	0.09504	0.9311	0.014	0.9315		1.03684	0.14875	0.9315	0.02511	0.02511	0.02511		1.03684	0.10679	0.92509	0.0409	0.0409	0.0409		1.03684	0.18885	0.92393	0.05318	0.05318	0.05318
1.03783	0.13849	0.9307	0.03549	0.9311		1.03783	0.12175	0.9311	0.04228	0.9319		1.03783	0.09654	0.9319	0.01628	0.9319		1.03783	0.07023	0.9319	0.00853	0.9315		1.03783	0.08008	0.9315	0.014	0.93185		1.03783	0.13595	0.93185	0.02511	0.02511	0.02511		1.03783	0.09989	0.92549	0.0409	0.0409	0.0409		1.03783	0.18947	0.92429	0.05318	0.05318	0.05318
1.03882	0.12052	0.93086	0.03549	0.9315		1.03882	0.11261	0.9315	0.04228	0.9323		1.03882	0.08614	0.9323	0.01628	0.9323		1.03882	0.06222	0.9323	0.00853	0.93185		1.03882	0.0711	0.93185	0.014	0.9319		1.03882	0.12446	0.9319	0.02511	0.02511	0.02511		1.03882	0.09568	0.92589	0.0409	0.0409	0.0409		1.03882	0.18633	0.92469	0.05318	0.05318	0.05318
1.03981	0.11636	0.9311	0.03549	0.93185		1.03981	0.11486	0.93185	0.04228	0.9327		1.03981	0.08012	0.9327	0.01628	0.9327		1.03981	0.05774	0.9327	0.00853	0.9319		1.03981	0.06458	0.9319	0.014	0.9323		1.03981	0.11394	0.9323	0.02511	0.02511	0.02511		1.03981	0.09358	0.92591	0.0409	0.0409	0.0409		1.03981	0.1834	0.92492	0.05318	0.05318	0.05318
1.04081	0.11991	0.9315	0.0355	0.9319		1.04081	0.11052	0.9319	0.04228	0.93284		1.04081	0.07408	0.93284	0.01628	0.93284		1.04081	0.05391	0.93284	0.00853	0.9323		1.04081	0.05859	0.9323	0.014	0.9327		1.04081	0.10283	0.9327	0.02511	0.02511	0.02511		1.04081	0.08988	0.92629	0.0409	0.0409	0.0409		1.04081	0.17712	0.92509	0.05318	0.05318	0.05318
1.0418	0.11249	0.93185	0.0355	0.9323		1.0418	0.10054	0.9323	0.04228	0.9331		1.0418	0.06871	0.9331	0.01628	0.9331		1.0418	0.04923	0.9331	0.00853	0.9327		1.0418	0.05441	0.9327	0.014	0.93284		1.0418	0.09271	0.93284	0.02511	0.02511	0.02511		1.0418	0.08699	0.92669	0.0409	0.0409	0.0409		1.0418	0.17096	0.92549	0.05318	0.05318	0.05318
1.04279	0.09173	0.9319	0.0355	0.9327		1.04279	0.08426	0.9327	0.04228	0.9335		1.04279	0.05887	0.9335	0.01628	0.9335		1.04279	0.04349	0.9335	0.00853	0.93284		1.04279	0.04759	0.93284	0.014	0.9331		1.04279	0.07947	0.9331	0.02511	0.02511	0.02511		1.04279	0.08054	0.9269	0.0409	0.0409	0.0409		1.04279	0.16505	0.92589	0.05318	0.05318	0.05318
1.04378	0.07929	0.9323	0.0355	0.93284		1.04378	0.07647	0.93284	0.04228	0.93383		1.04378	0.0537	0.93383	0.01628	0.93383		1.04378	0.03904	0.93383	0.00853	0.9331		1.04378	0.04406	0.9331	0.014	0.9335		1.04378	0.07277	0.9335	0.02511	0.02511	0.02511		1.04378	0.07777	0.92709	0.0409	0.0409	0.0409		1.04378	0.15974	0.92591	0.05318	0.05318	0.05318
1.04477	0.08224	0.9327	0.0355	0.9331		1.04477	0.07989	0.9331	0.04228	0.9339		1.04477	0.05264	0.9339	0.01628	0.9339		1.04477	0.03742	0.9339	0.00853	0.9335		1.04477	0.04334	0.9335	0.014	0.93383		1.04477	0.07135	0.93383	0.02511	0.02511	0.02511		1.04477	0.07889	0.92749	0.0409	0.0409	0.0409		1.04477	0.15703	0.92629	0.05318	0.05318	0.05318
1.04576	0.08369	0.93284	0.0355	0.9335		1.04576	0.08035	0.9335	0.04228	0.9343		1.04576	0.04982	0.9343	0.01628	0.9343		1.04576	0.03483	0.9343	0.00853	0.93383		1.04576	0.0421	0.93383	0.014	0.9339		1.04576	0.06952	0.9339	0.02511	0.02511	0.02511		1.04576	0.07746	0.92789	0.0409	0.0409	0.0409		1.04576	0.14989	0.92669	0.05318	0.05318	0.05318
1.04675	0.08668	0.9331	0.0355	0.93383		1.04675	0.0775	0.93383	0.04228	0.9347		1.04675	0.04711	0.9347	0.01628	0.9347		1.04675	0.03432	0.9347	0.00853	0.9339		1.04675	0.04106	0.9339	0.014	0.9343		1.04675	0.06665	0.9343	0.02511	0.02511	0.02511		1.04675	0.0781	0.9279	0.0409	0.0409	0.0409		1.04675	0.14499	0.9269	0.05318	0.05318	0.05318
1.04774	0.07985	0.9335	0.0355	0.9339		1.04774	0.07206	0.9339	0.04228	0.93482		1.04774	0.04342	0.93482	0.01628	0.93482		1.04774	0.03179	0.93482	0.00853	0.9343		1.04774	0.03731	0.9343	0.014	0.9347		1.04774	0.06104	0.9347	0.02511	0.02511	0.02511		1.04774	0.07514	0.9283	0.0409	0.0409	0.0409		1.04774	0.13362	0.92709	0.05318	0.05318	0.05318
1.04873	0.07226	0.93383	0.0355	0.9343		1.04873	0.06492	0.9343	0.04228	0.93511		1.04873	0.03989	0.93511	0.01628	0.93511		1.04873	0.02777	0.93511	0.00853	0.9347		1.04873	0.03478	0.9347	0.014	0.93482		1.04873	0.05591	0.93482	0.02511	0.02511	0.02511		1.04873	0.0707	0.9287	0.0409	0.0409	0.0409		1.04873	0.12401	0.92749	0.05318	0.05318	0.05318
1.04972	0.06313	0.9339	0.0355	0.9347		1.04972	0.06063	0.9347	0.04228	0.93551		1.04972	0.03567	0.93551	0.01628	0.93551		1.04972	0.02483	0.93551	0.00853	0.93482		1.04972	0.03251	0.93482	0.014	0.93511		1.04972	0.0521	0.93511	0.02511	0.02511	0.02511		1.04972	0.06586	0.92888	0.0409	0.0409	0.0409		1.04972	0.1165	0.92789	0.05318	0.05318	0.05318
1.05071	0.05939	0.9343	0.0355	0.93482		1.05071	0.05789	0.93482	0.04228	0.93581		1.05071	0.03106	0.93581	0.01628	0.93581		1.05071	0.02251	0.93581	0.00853	0.93511		1.05071	0.03198	0.93511	0.014	0.93551		1.05071	0.05024	0.93551	0.02511	0.02511	0.02511		1.05071	0.06561	0.9291	0.0409	0.0409	0.0409		1.05071	0.11144	0.9279	0.05318	0.05318	0.05318
1.0517	0.05499	0.9347	0.0355	0.93511		1.0517	0.05442	0.93511	0.04228	0.93591		1.0517	0.02919	0.93591	0.01628	0.93591		1.0517	0.02144	0.93591	0.00853	0.93551		1.0517	0.03097	0.93551	0.014	0.93581		1.0517	0.04773	0.93581	0.02511	0.02511	0.02511		1.0517	0.06671	0.9295	0.0409	0.0409	0.0409		1.0517	0.1062	0.9283	0.05318	0.05318	0.05318
1.05269	0.05414	0.93482	0.0355	0.93551		1.05269	0.0519	0.93551	0.04228	0.93631		1.05269	0.03034	0.93631	0.01628	0.93631		1.05269	0.0215	0.93631	0.00853	0.93581		1.05269	0.03117	0.93581	0.014	0.93591		1.05269	0.04651	0.93591	0.02511	0.02511	0.02511		1.05269	0.06805	0.92987	0.0409	0.0409	0.0409		1.05269	0.10146	0.9287	0.05318	0.05318	0.05318
1.05368	0.05405	0.93511	0.0355	0.93581		1.05368	0.04702	0.93581	0.04228	0.93671		1.05368	0.03037	0.93671	0.01628	0.93671		1.05368	0.01931	0.93671	0.00853	0.93591		1.05368	0.03054	0.93591	0.014	0.93631		1.05368	0.04607	0.93631	0.02511	0.02511	0.02511		1.05368	0.06629	0.9299	0.0409	0.0409	0.0409		1.05368	0.09425	0.92888	0.05318	0.05318	0.05318
1.05467	0.05258	0.93551	0.03551	0.93591		1.05467	0.05132	0.93591	0.04228	0.9368		1.05467	0.02987	0.9368	0.01628	0.9368		1.05467	0.01965	0.9368	0.00853	0.93631		1.05467	0.0298	0.93631	0.014	0.93671		1.05467	0.04821	0.93671	0.02511	0.02511	0.02511		1.05467	0.06564	0.9303	0.0409	0.0409	0.0409		1.05467	0.08909	0.9291	0.05318	0.05318	0.05318
1.05566	0.04799	0.93581	0.03551	0.93631		1.05566	0.05291	0.93631	0.04229	0.93711		1.05566	0.02637	0.93711	0.01629	0.93711		1.05566	0.01644	0.93711	0.00853	0.93671		1.05566	0.02747	0.93671	0.014	0.9368		1.05566	0.04777	0.9368	0.02511	0.02511	0.02511		1.05566	0.06334	0.9307	0.0409	0.0409	0.0409		1.05566	0.08237	0.9295	0.05318	0.05318	0.05318
1.05665	0.04745	0.93591	0.03551	0.93671		1.05665	0.05137	0.93671	0.04229	0.93751		1.05665	0.02372	0.93751	0.01629	0.93751		1.05665	0.01643	0.93751	0.00853	0.9368		1.05665	0.02666	0.9368	0.014	0.93711		1.05665	0.04404	0.93711	0.02511	0.02511	0.02511		1.05665	0.05843	0.93086	0.0409	0.0409	0.0409		1.05665	0.08138	0.92987	0.05318	0.05318	0.05318
1.05764	0.04453	0.93631	0.03551	0.9368		1.05764	0.05036	0.9368	0.04229	0.93779		1.05764	0.02385	0.93779	0.01629	0.93779		1.05764	0.01488	0.93779	0.00853	0.93711		1.05764	0.0259	0.93711	0.014	0.93751		1.05764	0.04207	0.93751	0.02511	0.02511	0.02511		1.05764	0.05618	0.9311	0.0409	0.0409	0.0409		1.05764	0.07962	0.9299	0.05318	0.05318	0.05318
1.05863	0.04587	0.93671	0.03551	0.93711		1.05863	0.0556	0.93711	0.04229	0.93791		1.05863	0.0231	0.93791	0.01629	0.93791		1.05863	0.01646	0.93791	0.00853	0.93751		1.05863	0.02725	0.93751	0.014	0.93779		1.05863	0.04261	0.93779	0.02511	0.02511	0.02511		1.05863	0.05905	0.9315	0.0409	0.0409	0.0409		1.05863	0.07957	0.9303	0.05318	0.05318	0.05318
1.05962	0.04626	0.9368	0.03551	0.93751		1.05962	0.05733	0.93751	0.04229	0.93831		1.05962	0.02214	0.93831	0.01629	0.93831		1.05962	0.01542	0.93831	0.00853	0.93779		1.05962	0.02569	0.93779	0.014	0.93791		1.05962	0.0439	0.93791	0.02511	0.02511	0.02511		1.05962	0.06083	0.93185	0.0409	0.0409	0.0409		1.05962	0.07625	0.9307	0.05318	0.05318	0.05318
1.06061	0.0536	0.93711	0.03552	0.93779		1.06061	0.0516	0.93779	0.04229	0.93871		1.06061	0.02029	0.93871	0.01629	0.93871		1.06061	0.01549	0.93871	0.00853	0.93791		1.06061	0.02589	0.93791	0.014	0.93831		1.06061	0.04156	0.93831	0.02511	0.02511	0.02511		1.06061	0.0597	0.9319	0.0409	0.0409	0.0409		1.06061	0.07771	0.93086	0.05318	0.05318	0.05318
1.06161	0.0454	0.93751	0.03552	0.93791		1.06161	0.04458	0.93791	0.04229	0.93879		1.06161	0.01762	0.93879	0.01629	0.93879		1.06161	0.01338	0.93879	0.00853	0.93831		1.06161	0.02439	0.93831	0.014	0.93871		1.06161	0.03849	0.93871	0.02512	0.02511	0.02512		1.06161	0.05217	0.9323	0.0409	0.0409	0.0409		1.06161	0.07476	0.9311	0.05318	0.05318	0.05318
1.0626	0.04469	0.93779	0.03552	0.93831		1.0626	0.04198	0.93831	0.04229	0.93911		1.0626	0.01766	0.93911	0.01629	0.93911		1.0626	0.01564	0.93911	0.00853	0.93871		1.0626	0.02542	0.93871	0.014	0.93879		1.0626	0.04022	0.93879	0.02512	0.02511	0.02512		1.0626	0.05266	0.9327	0.0409	0.0409	0.0409		1.0626	0.0758	0.9315	0.05318	0.05318	0.05318
1.06359	0.04509	0.93791	0.03552	0.93871		1.06359	0.04326	0.93871	0.04229	0.93951		1.06359	0.01969	0.93951	0.01629	0.93951		1.06359	0.01779	0.93951	0.00853	0.93879		1.06359	0.0263	0.93879	0.014	0.93911		1.06359	0.03958	0.93911	0.02512	0.02511	0.02512		1.06359	0.05591	0.93284	0.0409	0.0409	0.0409		1.06359	0.07605	0.93185	0.05318	0.05318	0.05318
1.06458	0.04715	0.93831	0.03553	0.93879		1.06458	0.04098	0.93879	0.04229	0.93978		1.06458	0.01985	0.93978	0.01629	0.93978		1.06458	0.01844	0.93978	0.00853	0.93911		1.06458	0.02679	0.93911	0.014	0.93951		1.06458	0.03941	0.93951	0.02512	0.02511	0.02512		1.06458	0.05919	0.9331	0.0409	0.0409	0.0409		1.06458	0.07802	0.9319	0.05318	0.05318	0.05318
1.06557	0.05003	0.93871	0.03553	0.93911		1.06557	0.04163	0.93911	0.04229	0.93991		1.06557	0.02139	0.93991	0.01629	0.93991		1.06557	0.0169	0.93991	0.00853	0.93951		1.06557	0.02678	0.93951	0.014	0.93978		1.06557	0.03762	0.93978	0.02512	0.02511	0.02512		1.06557	0.06059	0.9335	0.0409	0.0409	0.0409		1.06557	0.07784	0.9323	0.05318	0.05318	0.05318
1.06656	0.04455	0.93879	0.03553	0.93951		1.06656	0.03918	0.93951	0.04229	0.94031		1.06656	0.01897	0.94031	0.01629	0.94031		1.06656	0.01428	0.94031	0.00853	0.93978		1.06656	0.02521	0.93978	0.01401	0.93991		1.06656	0.0371	0.93991	0.02512	0.02511	0.02512		1.06656	0.05898	0.93383	0.0409	0.0409	0.0409		1.06656	0.07438	0.9327	0.05318	0.05318	0.05318
1.06755	0.04101	0.93911	0.03554	0.93978		1.06755	0.03732	0.93978	0.0423	0.94071		1.06755	0.01805	0.94071	0.01629	0.94071		1.06755	0.01382	0.94071	0.00853	0.93991		1.06755	0.02352	0.93991	0.01401	0.94031		1.06755	0.03768	0.94031	0.02512	0.02511	0.02512		1.06755	0.0585	0.9339	0.0409	0.0409	0.0409		1.06755	0.07273	0.93284	0.05318	0.05318	0.05318
1.06854	0.03524	0.93951	0.03555	0.93991		1.06854	0.0381	0.93991	0.0423	0.94077		1.06854	0.0153	0.94077	0.01629	0.94077		1.06854	0.01286	0.94077	0.00853	0.94031		1.06854	0.02212	0.94031	0.01401	0.94071		1.06854	0.0382	0.94071	0.02512	0.02511	0.02512		1.06854	0.05611	0.9343	0.0409	0.0409	0.0409		1.06854	0.07086	0.9331	0.05318	0.05318	0.05318
1.06953	0.02724	0.93978	0.03555	0.94031		1.06953	0.03353	0.94031	0.0423	0.94111		1.06953	0.01812	0.94111	0.01629	0.94111		1.06953	0.01229	0.94111	0.00853	0.94071		1.06953	0.0209	0.94071	0.01401	0.94077		1.06953	0.03848	0.94077	0.02512	0.02511	0.02512		1.06953	0.05743	0.9347	0.0409	0.0409	0.0409		1.06953	0.07165	0.9335	0.05318	0.05318	0.05318
1.07052	0.0289	0.93991	0.03555	0.94071		1.07052	0.03254	0.94071	0.0423	0.94151		1.07052	0.01942	0.94151	0.01629	0.94151		1.07052	0.01183	0.94151	0.00853	0.94077		1.07052	0.02157	0.94077	0.01401	0.94111		1.07052	0.03815	0.94111	0.02512	0.02511	0.02512		1.07052	0.05741	0.93482	0.0409	0.0409	0.0409		1.07052	0.0719	0.93383	0.05318	0.05318	0.05318
1.07151	0.02974	0.94031	0.03556	0.94077		1.07151	0.03214	0.94077	0.0423	0.94176		1.07151	0.02026	0.94176	0.01629	0.94176		1.07151	0.01104	0.94176	0.00853	0.94111		1.07151	0.02226	0.94111	0.01401	0.94151		1.07151	0.03789	0.94151	0.02512	0.02511	0.02512		1.07151	0.05688	0.93511	0.0409	0.0409	0.0409		1.07151	0.07029	0.9339	0.05318	0.05318	0.05318
1.0725	0.031	0.94071	0.03557	0.94111		1.0725	0.03587	0.94111	0.0423	0.94191		1.0725	0.01866	0.94191	0.01629	0.94191		1.0725	0.00955	0.94191	0.00853	0.94151		1.0725	0.02178	0.94151	0.01401	0.94176		1.0725	0.03728	0.94176	0.02512	0.02511	0.02512		1.0725	0.05609	0.93551	0.0409	0.0409	0.0409		1.0725	0.06985	0.9343	0.05318	0.05318	0.05318
1.07349	0.03007	0.94077	0.03557	0.94151		1.07349	0.04042	0.94151	0.04231	0.94232		1.07349	0.02139	0.94232	0.01629	0.94232		1.07349	0.01049	0.94232	0.00853	0.94176		1.07349	0.0224	0.94176	0.01401	0.94191		1.07349	0.03649	0.94191	0.02512	0.02511	0.02512		1.07349	0.05648	0.93581	0.0409	0.0409	0.0409		1.07349	0.07096	0.9347	0.05318	0.05318	0.05318
1.07448	0.02776	0.94111	0.03558	0.94176		1.07448	0.03671	0.94176	0.04231	0.94272		1.07448	0.02084	0.94272	0.01629	0.94272		1.07448	0.01054	0.94272	0.00853	0.94191		1.07448	0.02117	0.94191	0.01401	0.94232		1.07448	0.03573	0.94232	0.02513	0.02511	0.02513		1.07448	0.05843	0.93591	0.0409	0.0409	0.0409		1.07448	0.06955	0.93482	0.05318	0.05318	0.05318
1.07547	0.03482	0.94151	0.03559	0.94191		1.07547	0.03547	0.94191	0.04231	0.94275		1.07547	0.01851	0.94275	0.01629	0.94275		1.07547	0.01095	0.94275	0.00853	0.94232		1.07547	0.02175	0.94232	0.01401	0.94272		1.07547	0.03534	0.94272	0.02513	0.02511	0.02513		1.07547	0.05747	0.93631	0.0409	0.0409	0.0409		1.07547	0.06928	0.93511	0.05318	0.05318	0.05318
1.07646	0.04047	0.94176	0.0356	0.94232		1.07646	0.03475	0.94232	0.04231	0.94312		1.07646	0.01652	0.94312	0.0163	0.94312		1.07646	0.00981	0.94312	0.00853	0.94272		1.07646	0.02195	0.94272	0.01401	0.94275		1.07646	0.03647	0.94275	0.02513	0.02511	0.02513		1.07646	0.06087	0.93671	0.0409	0.0409	0.0409		1.07646	0.06901	0.93551	0.05318	0.05318	0.05318
1.07745	0.04081	0.94191	0.0356	0.94272		1.07745	0.03428	0.94272	0.04232	0.94352		1.07745	0.01472	0.94352	0.0163	0.94352		1.07745	0.00882	0.94352	0.00853	0.94275		1.07745	0.02264	0.94275	0.01402	0.94312		1.07745	0.03631	0.94312	0.02513	0.02511	0.02513		1.07745	0.06006	0.9368	0.0409	0.0409	0.0409		1.07745	0.07182	0.93581	0.05318	0.05318	0.05318
1.07844	0.03947	0.94232	0.03561	0.94275		1.07844	0.03217	0.94275	0.04232	0.94374		1.07844	0.01526	0.94374	0.0163	0.94374		1.07844	0.00935	0.94374	0.00853	0.94312		1.07844	0.02328	0.94312	0.01402	0.94352		1.07844	0.03699	0.94352	0.02513	0.02511	0.02513		1.07844	0.06014	0.93711	0.0409	0.0409	0.0409		1.07844	0.07151	0.93591	0.05318	0.05318	0.05318
1.07943	0.03237	0.94272	0.03563	0.94312		1.07943	0.02941	0.94312	0.04232	0.94392		1.07943	0.01529	0.94392	0.0163	0.94392		1.07943	0.00915	0.94392	0.00853	0.94352		1.07943	0.02267	0.94352	0.01402	0.94374		1.07943	0.03443	0.94374	0.02514	0.02511	0.02514		1.07943	0.05606	0.93751	0.0409	0.0409	0.0409		1.07943	0.07007	0.93631	0.05318	0.05318	0.05318
1.08042	0.02877	0.94275	0.03563	0.94352		1.08042	0.02932	0.94352	0.04233	0.94432		1.08042	0.01719	0.94432	0.0163	0.94432		1.08042	0.0101	0.94432	0.00853	0.94374		1.08042	0.02212	0.94374	0.01402	0.94392		1.08042	0.0339	0.94392	0.02514	0.02511	0.02514		1.08042	0.05199	0.93779	0.0409	0.0409	0.0409		1.08042	0.06779	0.93671	0.05318	0.05318	0.05318
1.08141	0.0292	0.94312	0.03564	0.94374		1.08141	0.03457	0.94374	0.04233	0.94472		1.08141	0.01874	0.94472	0.01631	0.94472		1.08141	0.01046	0.94472	0.00854	0.94392		1.08141	0.02131	0.94392	0.01402	0.94432		1.08141	0.03525	0.94432	0.02514	0.02511	0.02514		1.08141	0.04979	0.93791	0.0409	0.0409	0.0409		1.08141	0.06961	0.9368	0.05318	0.05318	0.05318
1.08241	0.03194	0.94352	0.03566	0.94392		1.08241	0.03572	0.94392	0.04233	0.94473		1.08241	0.01806	0.94473	0.01631	0.94473		1.08241	0.01234	0.94473	0.00854	0.94432		1.08241	0.02065	0.94432	0.01403	0.94472		1.08241	0.03718	0.94472	0.02514	0.02511	0.02514		1.08241	0.05117	0.93831	0.0409	0.0409	0.0409		1.08241	0.07049	0.93711	0.05318	0.05318	0.05318
1.0834	0.0367	0.94374	0.03567	0.94432		1.0834	0.04079	0.94432	0.04234	0.94512		1.0834	0.02062	0.94512	0.01631	0.94512		1.0834	0.01238	0.94512	0.00854	0.94472		1.0834	0.02064	0.94472	0.01403	0.94473		1.0834	0.03804	0.94473	0.02514	0.02511	0.02514		1.0834	0.0544	0.93871	0.0409	0.0409	0.0409		1.0834	0.07172	0.93751	0.05318	0.05318	0.05318
1.08439	0.03376	0.94392	0.03568	0.94472		1.08439	0.03804	0.94472	0.04235	0.94552		1.08439	0.01887	0.94552	0.01631	0.94552		1.08439	0.01328	0.94552	0.00854	0.94473		1.08439	0.02246	0.94473	0.01403	0.94512		1.08439	0.03836	0.94512	0.02515	0.02511	0.02515		1.08439	0.05403	0.93879	0.0409	0.0409	0.0409		1.08439	0.06959	0.93779	0.05318	0.05318	0.05318
1.08538	0.0314	0.94432	0.0357	0.94473		1.08538	0.03977	0.94473	0.04235	0.94572		1.08538	0.01549	0.94572	0.01631	0.94572		1.08538	0.01339	0.94572	0.00854	0.94512		1.08538	0.02179	0.94512	0.01403	0.94552		1.08538	0.037	0.94552	0.02515	0.02511	0.02515		1.08538	0.05357	0.93911	0.0409	0.0409	0.0409		1.08538	0.06966	0.93791	0.05318	0.05318	0.05318
1.08637	0.03386	0.94472	0.03573	0.94512		1.08637	0.03064	0.94512	0.04236	0.94592		1.08637	0.01021	0.94592	0.01632	0.94592		1.08637	0.01138	0.94592	0.00854	0.94552		1.08637	0.02131	0.94552	0.01404	0.94572		1.08637	0.03539	0.94572	0.02516	0.02511	0.02516		1.08637	0.05082	0.93951	0.0409	0.0409	0.0409		1.08637	0.0682	0.93831	0.05318	0.05318	0.05318
1.08736	0.03365	0.94473	0.03573	0.94552		1.08736	0.02513	0.94552	0.04237	0.94632		1.08736	0.00898	0.94632	0.01632	0.94632		1.08736	0.01005	0.94632	0.00854	0.94572		1.08736	0.01969	0.94572	0.01404	0.94592		1.08736	0.03383	0.94592	0.02516	0.02511	0.02516		1.08736	0.04747	0.93978	0.0409	0.0409	0.0409		1.08736	0.0652	0.93871	0.05318	0.05318	0.05318
1.08835	0.0353	0.94512	0.03575	0.94572		1.08835	0.02609	0.94572	0.04237	0.94671		1.08835	0.011	0.94671	0.01633	0.94671		1.08835	0.00975	0.94671	0.00855	0.94592		1.08835	0.01999	0.94592	0.01404	0.94632		1.08835	0.03384	0.94632	0.02517	0.02511	0.02517		1.08835	0.04829	0.93991	0.0409	0.0409	0.0409		1.08835	0.06306	0.93879	0.05318	0.05318	0.05318
1.08934	0.04084	0.94552	0.03578	0.94592		1.08934	0.03755	0.94592	0.04238	0.94672		1.08934	0.01549	0.94672	0.01633	0.94672		1.08934	0.01329	0.94672	0.00855	0.94632		1.08934	0.02017	0.94632	0.01405	0.94671		1.08934	0.03359	0.94671	0.02517	0.02511	0.02517		1.08934	0.05323	0.94031	0.0409	0.0409	0.0409		1.08934	0.06212	0.93911	0.05318	0.05318	0.05318
1.09033	0.04313	0.94572	0.0358	0.94632		1.09033	0.04018	0.94632	0.04239	0.94712		1.09033	0.01454	0.94712	0.01633	0.94712		1.09033	0.01259	0.94712	0.00855	0.94671		1.09033	0.0204	0.94671	0.01406	0.94672		1.09033	0.03282	0.94672	0.02517	0.02511	0.02517		1.09033	0.05684	0.94071	0.0409	0.0409	0.0409		1.09033	0.06445	0.93951	0.05318	0.05318	0.05318
1.09132	0.04477	0.94592	0.03582	0.94671		1.09132	0.03785	0.94671	0.0424	0.94752		1.09132	0.01514	0.94752	0.01634	0.94752		1.09132	0.01156	0.94752	0.00855	0.94672		1.09132	0.02055	0.94672	0.01406	0.94712		1.09132	0.03468	0.94712	0.02518	0.02511	0.02518		1.09132	0.05879	0.94077	0.0409	0.0409	0.0409		1.09132	0.06636	0.93978	0.05318	0.05318	0.05318
1.09231	0.04167	0.94632	0.03585	0.94672		1.09231	0.03572	0.94672	0.0424	0.9477		1.09231	0.01351	0.9477	0.01634	0.9477		1.09231	0.00865	0.9477	0.00856	0.94712		1.09231	0.02074	0.94712	0.01406	0.94752		1.09231	0.03587	0.94752	0.02519	0.02511	0.02519		1.09231	0.05891	0.94111	0.0409	0.0409	0.0409		1.09231	0.06968	0.93991	0.05318	0.05318	0.05318
1.0933	0.04203	0.94671	0.03589	0.94712		1.0933	0.03633	0.94712	0.04242	0.94792		1.0933	0.01426	0.94792	0.01635	0.94792		1.0933	0.00944	0.94792	0.00856	0.94752		1.0933	0.0214	0.94752	0.01407	0.9477		1.0933	0.03649	0.9477	0.0252	0.02511	0.0252		1.0933	0.05946	0.94151	0.0409	0.0409	0.0409		1.0933	0.07213	0.94031	0.05318	0.05318	0.05318
1.09429	0.03307	0.94672	0.03589	0.94752		1.09429	0.03643	0.94752	0.04244	0.94832		1.09429	0.01263	0.94832	0.01636	0.94832		1.09429	0.01003	0.94832	0.00856	0.9477		1.09429	0.02157	0.9477	0.01408	0.94792		1.09429	0.03683	0.94792	0.0252	0.02511	0.0252		1.09429	0.05608	0.94176	0.0409	0.0409	0.0409		1.09429	0.07212	0.94071	0.05318	0.05318	0.05318
1.09528	0.03307	0.94712	0.03594	0.9477		1.09528	0.0341	0.9477	0.04244	0.94869		1.09528	0.01155	0.94869	0.01636	0.94869		1.09528	0.01034	0.94869	0.00857	0.94792		1.09528	0.02172	0.94792	0.01408	0.94832		1.09528	0.03749	0.94832	0.02521	0.02511	0.02521		1.09528	0.05512	0.94191	0.0409	0.0409	0.0409		1.09528	0.07436	0.94077	0.05318	0.05318	0.05318
1.09627	0.03336	0.94752	0.03599	0.94792		1.09627	0.03044	0.94792	0.04246	0.94872		1.09627	0.01173	0.94872	0.01637	0.94872		1.09627	0.01096	0.94872	0.00857	0.94832		1.09627	0.0215	0.94832	0.01409	0.94869		1.09627	0.03846	0.94869	0.02523	0.02511	0.02523		1.09627	0.05541	0.94232	0.0409	0.0409	0.0409		1.09627	0.07186	0.94111	0.05318	0.05318	0.05318
1.09726	0.03702	0.9477	0.03601	0.94832		1.09726	0.02783	0.94832	0.04248	0.94912		1.09726	0.01389	0.94912	0.01638	0.94912		1.09726	0.01034	0.94912	0.00857	0.94869		1.09726	0.02114	0.94869	0.0141	0.94872		1.09726	0.03811	0.94872	0.02523	0.02511	0.02523		1.09726	0.0547	0.94272	0.0409	0.0409	0.0409		1.09726	0.06882	0.94151	0.05319	0.05318	0.05319
1.09825	0.03732	0.94792	0.03604	0.94869		1.09825	0.02922	0.94869	0.0425	0.94953		1.09825	0.01465	0.94953	0.01639	0.94953		1.09825	0.01083	0.94953	0.00858	0.94872		1.09825	0.02122	0.94872	0.01411	0.94912		1.09825	0.03859	0.94912	0.02524	0.02511	0.02524		1.09825	0.05532	0.94275	0.0409	0.0409	0.0409		1.09825	0.06453	0.94176	0.05319	0.05318	0.05319
1.09924	0.03058	0.94832	0.0361	0.94872		1.09924	0.02875	0.94872	0.0425	0.94968		1.09924	0.01284	0.94968	0.01639	0.94968		1.09924	0.01018	0.94968	0.00858	0.94912		1.09924	0.0196	0.94912	0.01412	0.94953		1.09924	0.03685	0.94953	0.02526	0.02511	0.02526		1.09924	0.05382	0.94312	0.0409	0.0409	0.0409		1.09924	0.06394	0.94191	0.05319	0.05318	0.05319
1.10023	0.03265	0.94869	0.03616	0.94912		1.10023	0.02729	0.94912	0.04253	0.94993		1.10023	0.00915	0.94993	0.0164	0.94993		1.10023	0.00967	0.94993	0.00859	0.94953		1.10023	0.0186	0.94953	0.01413	0.94968		1.10023	0.03455	0.94968	0.02527	0.02511	0.02527		1.10023	0.05507	0.94352	0.0409	0.0409	0.0409		1.10023	0.06732	0.94232	0.05319	0.05318	0.05319
1.10122	0.03468	0.94872	0.03617	0.94953		1.10122	0.02508	0.94953	0.04256	0.95033		1.10122	0.00811	0.95033	0.01642	0.95033		1.10122	0.01002	0.95033	0.0086	0.94968		1.10122	0.0182	0.94968	0.01414	0.94993		1.10122	0.03473	0.94993	0.02528	0.02511	0.02528		1.10122	0.0539	0.94374	0.0409	0.0409	0.0409		1.10122	0.06962	0.94272	0.05319	0.05318	0.05319
1.10221	0.0426	0.94912	0.03624	0.94968		1.10221	0.02662	0.94968	0.04257	0.95067		1.10221	0.00989	0.95067	0.01643	0.95067		1.10221	0.01041	0.95067	0.00861	0.94993		1.10221	0.02133	0.94993	0.01415	0.95033		1.10221	0.03578	0.95033	0.0253	0.02511	0.0253		1.10221	0.0568	0.94392	0.0409	0.0409	0.0409		1.10221	0.07073	0.94275	0.05319	0.05318	0.05319
1.10321	0.03851	0.94953	0.03632	0.94993		1.10321	0.02706	0.94993	0.04259	0.95073		1.10321	0.01113	0.95073	0.01644	0.95073		1.10321	0.01075	0.95073	0.00861	0.95033		1.10321	0.02377	0.95033	0.01417	0.95067		1.10321	0.03611	0.95067	0.02532	0.02511	0.02532		1.10321	0.0575	0.94432	0.0409	0.0409	0.0409		1.10321	0.07009	0.94312	0.05319	0.05318	0.05319
1.1042	0.03324	0.94968	0.03635	0.95033		1.1042	0.02655	0.95033	0.04263	0.95113		1.1042	0.01182	0.95113	0.01646	0.95113		1.1042	0.01053	0.95113	0.00862	0.95067		1.1042	0.02364	0.95067	0.01419	0.95073		1.1042	0.03491	0.95073	0.02532	0.02511	0.02532		1.1042	0.05879	0.94472	0.04091	0.0409	0.04091		1.1042	0.07079	0.94352	0.05319	0.05318	0.05319
1.10519	0.03473	0.94993	0.0364	0.95067		1.10519	0.02684	0.95067	0.04266	0.95153		1.10519	0.01404	0.95153	0.01648	0.95153		1.10519	0.01095	0.95153	0.00863	0.95073		1.10519	0.02222	0.95073	0.01419	0.95113		1.10519	0.03408	0.95113	0.02535	0.02511	0.02535		1.10519	0.05694	0.94473	0.04091	0.0409	0.04091		1.10519	0.07151	0.94374	0.05319	0.05318	0.05319
1.10618	0.03728	0.95033	0.0365	0.95073		1.10618	0.02882	0.95073	0.04267	0.95166		1.10618	0.01408	0.95166	0.01649	0.95166		1.10618	0.00963	0.95166	0.00864	0.95113		1.10618	0.02081	0.95113	0.01422	0.95153		1.10618	0.03376	0.95153	0.02538	0.02511	0.02538		1.10618	0.05534	0.94512	0.04091	0.0409	0.04091		1.10618	0.06996	0.94392	0.05319	0.05318	0.05319
1.10717	0.03317	0.95067	0.03658	0.95113		1.10717	0.02512	0.95113	0.04271	0.95193		1.10717	0.01194	0.95193	0.0165	0.95193		1.10717	0.0079	0.95193	0.00865	0.95153		1.10717	0.01821	0.95153	0.01425	0.95166		1.10717	0.03243	0.95166	0.02539	0.02511	0.02539		1.10717	0.05321	0.94552	0.04091	0.0409	0.04091		1.10717	0.06571	0.94432	0.05319	0.05318	0.05319
1.10816	0.03959	0.95073	0.0366	0.95153		1.10816	0.02956	0.95153	0.04276	0.95233		1.10816	0.01139	0.95233	0.01653	0.95233		1.10816	0.0077	0.95233	0.00866	0.95166		1.10816	0.0191	0.95166	0.01426	0.95193		1.10816	0.03224	0.95193	0.02541	0.02511	0.02541		1.10816	0.05517	0.94572	0.04091	0.0409	0.04091		1.10816	0.06658	0.94472	0.05319	0.05318	0.05319
1.10915	0.03844	0.95113	0.03671	0.95166		1.10915	0.02512	0.95166	0.04278	0.95265		1.10915	0.01293	0.95265	0.01656	0.95265		1.10915	0.00699	0.95265	0.00868	0.95193		1.10915	0.01899	0.95193	0.01428	0.95233		1.10915	0.03262	0.95233	0.02545	0.02511	0.02545		1.10915	0.05412	0.94592	0.04091	0.0409	0.04091		1.10915	0.0669	0.94473	0.05319	0.05318	0.05319
1.11014	0.03863	0.95153	0.03684	0.95193		1.11014	0.02659	0.95193	0.04282	0.95273		1.11014	0.01309	0.95273	0.01656	0.95273		1.11014	0.00713	0.95273	0.00868	0.95233		1.11014	0.01996	0.95233	0.01431	0.95265		1.11014	0.03345	0.95265	0.02548	0.02511	0.02548		1.11014	0.05505	0.94632	0.04091	0.0409	0.04091		1.11014	0.06842	0.94512	0.05319	0.05318	0.05319
1.11113	0.03204	0.95166	0.03688	0.95233		1.11113	0.02273	0.95233	0.04288	0.95313		1.11113	0.01181	0.95313	0.0166	0.95313		1.11113	0.00554	0.95313	0.0087	0.95265		1.11113	0.01946	0.95265	0.01434	0.95273		1.11113	0.03463	0.95273	0.02549	0.02511	0.02549		1.11113	0.05488	0.94671	0.04092	0.0409	0.04092		1.11113	0.06727	0.94552	0.05319	0.05318	0.05319
1.11212	0.03591	0.95193	0.03697	0.95265		1.11212	0.02584	0.95265	0.04293	0.95353		1.11212	0.00869	0.95353	0.01664	0.95353		1.11212	0.00607	0.95353	0.00873	0.95273		1.11212	0.01904	0.95273	0.01435	0.95313		1.11212	0.03393	0.95313	0.02553	0.02511	0.02553		1.11212	0.05651	0.94672	0.04092	0.0409	0.04092		1.11212	0.06704	0.94572	0.05319	0.05318	0.05319
1.11311	0.03332	0.95233	0.03712	0.95273		1.11311	0.02653	0.95273	0.04295	0.95364		1.11311	0.00548	0.95364	0.01665	0.95364		1.11311	0.00765	0.95364	0.00873	0.95313		1.11311	0.01815	0.95313	0.01439	0.95353		1.11311	0.03374	0.95353	0.02558	0.02511	0.02558		1.11311	0.05547	0.94712	0.04092	0.0409	0.04092		1.11311	0.06601	0.94592	0.05319	0.05318	0.05319
1.1141	0.0297	0.95265	0.03725	0.95313		1.1141	0.02409	0.95313	0.04302	0.95393		1.1141	0.00394	0.95393	0.01668	0.95393		1.1141	0.00826	0.95393	0.00875	0.95353		1.1141	0.01876	0.95353	0.01444	0.95364		1.1141	0.03358	0.95364	0.0256	0.02511	0.0256		1.1141	0.05345	0.94752	0.04092	0.0409	0.04092		1.1141	0.0641	0.94632	0.05319	0.05318	0.05319
1.11509	0.02622	0.95273	0.03728	0.95353		1.11509	0.02146	0.95353	0.0431	0.95433		1.11509	0.00496	0.95433	0.01673	0.95433		1.11509	0.00901	0.95433	0.00878	0.95364		1.11509	0.01964	0.95364	0.01446	0.95393		1.11509	0.03477	0.95393	0.02564	0.02511	0.02564		1.11509	0.05232	0.9477	0.04092	0.0409	0.04092		1.11509	0.06633	0.94671	0.05319	0.05318	0.05319
1.11608	0.02467	0.95313	0.03745	0.95364		1.11608	0.01832	0.95364	0.04313	0.95463		1.11608	0.00501	0.95463	0.01677	0.95463		1.11608	0.0068	0.95463	0.00881	0.95393		1.11608	0.01962	0.95393	0.0145	0.95433		1.11608	0.03515	0.95433	0.0257	0.02511	0.0257		1.11608	0.05081	0.94792	0.04093	0.0409	0.04093		1.11608	0.06829	0.94672	0.05319	0.05318	0.05319
1.11707	0.02713	0.95353	0.03765	0.95393		1.11707	0.02262	0.95393	0.0432	0.95473		1.11707	0.00808	0.95473	0.01678	0.95473		1.11707	0.00661	0.95473	0.00882	0.95433		1.11707	0.01909	0.95433	0.01456	0.95463		1.11707	0.03538	0.95463	0.02575	0.02511	0.02575		1.11707	0.05399	0.94832	0.04093	0.0409	0.04093		1.11707	0.07094	0.94712	0.05319	0.05318	0.05319
1.11806	0.03459	0.95364	0.0377	0.95433		1.11806	0.02362	0.95433	0.0433	0.95513		1.11806	0.00788	0.95513	0.01684	0.95513		1.11806	0.00656	0.95513	0.00886	0.95463		1.11806	0.01866	0.95463	0.0146	0.95473		1.11806	0.03518	0.95473	0.02577	0.02511	0.02577		1.11806	0.05591	0.94869	0.04094	0.0409	0.04094		1.11806	0.07118	0.94752	0.0532	0.05318	0.0532
1.11905	0.04999	0.95393	0.03785	0.95463		1.11905	0.02966	0.95463	0.04338	0.95553		1.11905	0.00991	0.95553	0.01691	0.95553		1.11905	0.00861	0.95553	0.0089	0.95473		1.11905	0.0202	0.95473	0.01462	0.95513		1.11905	0.03665	0.95513	0.02584	0.02511	0.02584		1.11905	0.0578	0.94872	0.04094	0.0409	0.04094		1.11905	0.07409	0.9477	0.0532	0.05318	0.0532
1.12004	0.05773	0.95433	0.03808	0.95473		1.12004	0.02592	0.95473	0.04341	0.95562		1.12004	0.00884	0.95562	0.01692	0.95562		1.12004	0.00917	0.95562	0.00891	0.95513		1.12004	0.02148	0.95513	0.01469	0.95553		1.12004	0.03573	0.95553	0.02593	0.02511	0.02593		1.12004	0.05857	0.94912	0.04094	0.0409	0.04094		1.12004	0.07394	0.94792	0.0532	0.05318	0.0532
1.12103	0.0565	0.95463	0.03826	0.95513		1.12103	0.02158	0.95513	0.04353	0.95593		1.12103	0.01003	0.95593	0.01698	0.95593		1.12103	0.0089	0.95593	0.00895	0.95553		1.12103	0.02213	0.95553	0.01478	0.95562		1.12103	0.03374	0.95562	0.02595	0.02511	0.02595		1.12103	0.05953	0.94953	0.04095	0.0409	0.04095		1.12103	0.07261	0.94832	0.0532	0.05318	0.0532
1.12202	0.04489	0.95473	0.03833	0.95553		1.12202	0.0158	0.95553	0.04366	0.95633		1.12202	0.01039	0.95633	0.01706	0.95633		1.12202	0.0078	0.95633	0.009	0.95562		1.12202	0.02124	0.95562	0.0148	0.95593		1.12202	0.03295	0.95593	0.02602	0.02511	0.02602		1.12202	0.06078	0.94968	0.04095	0.0409	0.04095		1.12202	0.06926	0.94869	0.0532	0.05318	0.0532
1.12301	0.03278	0.95513	0.03859	0.95562		1.12301	0.01529	0.95562	0.04369	0.95661		1.12301	0.00767	0.95661	0.01713	0.95661		1.12301	0.00691	0.95661	0.00904	0.95593		1.12301	0.01993	0.95593	0.01487	0.95633		1.12301	0.03191	0.95633	0.02612	0.02511	0.02612		1.12301	0.05877	0.94993	0.04096	0.0409	0.04096		1.12301	0.06727	0.94872	0.0532	0.05318	0.0532
1.12401	0.02358	0.95553	0.03888	0.95593		1.12401	0.01482	0.95593	0.04381	0.95674		1.12401	0.00554	0.95674	0.01715	0.95674		1.12401	0.00544	0.95674	0.00906	0.95633		1.12401	0.01882	0.95633	0.01497	0.95661		1.12401	0.03255	0.95661	0.0262	0.02511	0.0262		1.12401	0.05621	0.95033	0.04097	0.0409	0.04097		1.12401	0.06692	0.94912	0.05321	0.05318	0.05321
[truncated: 672 more rows]

## Sheet: Fig. 4c
Control			Dual additive
Incidence angle (o)	Intensity (a.u.)		Incidence angle (o)	Intensity (a.u.)
	α phase	β phase		α phase	β phase
0.05	63807	84445	0.05	0	128223
0.1	57986	81790	0.1	0	123656
0.15	53169	74595	0.15	0	120551
0.2	47942	71306	0.2	0	119739
[truncated: 6 more rows]
