# Supplementary material for: Acceleration of radiative recombination for efficient perovskite LEDs
Source: Nature. 2024 May 29;630(8017):631–5. doi: 10.1038/s41586-024-07460-7 (PMC11186751; doi:10.1038/s41586-024-07460-7)
Supplement: Supplementary file 7 — Source Data Extended Data Fig. 3 [file 41586_2024_7460_MOESM7_ESM.xlsx]

## Sheet: Extended Data Fig. 3a
Current density (mA cm-2)	EQE	ECE
-6e-06	0	0
0.000108	0	0
0.000261	0	0
0.000475	0	0
0.000807	0	0
0.00128	0	0
0.00191	0	0
0.00275	0	0
0.00468	0	0
0.01135	0	0
0.02815	0	0
0.06159	0	0
0.12154	0	0
0.28569	4.23892	5.04779
0.89193	12.6846	14.0261
2.43035	17.4847	18.045
5.31775	19.4686	18.8366
9.96526	20.3061	18.4913
16.8056	20.5462	17.6704
26.3411	20.4114	16.6306
38.9929	19.9704	15.4578
55.1108	19.3922	14.2954
74.6784	18.6909	13.1521
98.8637	17.9659	12.0923
127.792	17.2096	11.1007
161.775	16.4123	10.1629
201.073	15.6614	9.32494
245.937	14.9258	8.5578
296.46	14.2086	7.85564
352.688	13.4621	7.18629
415.362	12.6631	6.53441
484.495	11.7593	5.87232
560.573	10.6815	5.16739
643.987	9.33758	4.38036

## Sheet: Extended Data Fig. 3b
Voltage (V)	Current density (mA cm-2)	Radiance (W sr-1 m-2)
0	-6e-06	0
0.1	0.000108	0
0.2	0.000261	0
0.3	0.000475	0
0.4	0.000807	0
0.5	0.00128	0
0.6	0.00191	0
0.7	0.00275	0
0.8	0.00468	0
0.9	0.01135	0
1	0.02815	0
1.1	0.06159	0
1.2	0.12154	0
1.3	0.28569	0.05859
1.4	0.89193	0.55624
1.5	2.43035	2.0911
1.6	5.31775	5.09438
1.7	9.96526	9.96113
1.8	16.8056	16.9987
1.9	26.3411	26.4718
2	38.9929	38.3411
2.1	55.1108	52.6252
2.2	74.6784	68.7397
2.3	98.8637	87.4866
2.4	127.792	108.346
2.5	161.775	130.835
2.6	201.073	155.216
2.7	245.937	180.99
2.8	296.46	207.767
2.9	352.688	234.291
3	415.362	259.685
3.1	484.495	281.462
3.2	560.573	296.007
3.3	643.987	297.499
3.4	734.933	279.612
3.5	833.417	237.388

## Sheet: Extended Data Fig. 3c
Wavelength (nm)	EL intensity (a.u.)
600.111	-0.00144
600.882	-0.00262
601.653	-0.00183
602.423	-0.00249
603.194	-0.00145
603.964	-0.00145
604.734	-0.00211
605.505	-0.00369
606.275	-0.00317
607.045	-0.00318
607.815	-0.00265
608.585	-0.00451
609.355	-0.00318
610.125	-0.00186
610.894	-0.00186
611.664	-0.00293
612.433	-0.00213
613.203	-0.002
613.972	-0.00187
614.742	-0.00134
615.511	-0.00174
616.28	-0.00255
617.049	-0.00215
617.818	-0.00121
618.587	-0.00339
619.356	-0.0027
620.125	-0.00488
620.894	-0.00258
621.662	-0.00355
622.431	-0.00314
623.199	-0.00507
623.968	-0.00302
624.736	-0.00178
625.504	-0.00234
626.273	-0.0022
627.041	-0.00234
627.809	-0.00288
628.577	-0.00275
629.345	-0.00385
630.112	-0.00275
630.88	-0.00234
631.648	-0.00358
632.415	-0.00263
633.183	-0.00221
633.95	-0.00208
634.718	-0.00347
635.485	-0.0018
636.252	-0.00181
637.019	-0.00195
637.787	-0.00321
638.554	-0.00182
639.32	-0.00279
640.087	-0.00252
640.854	-0.00253
641.621	-0.00239
642.387	-0.00296
643.154	-0.00311
643.92	-0.00284
644.687	-0.00298
645.453	-0.00142
646.219	-0.000999875
646.985	-0.00229
647.752	-0.00272
648.518	-0.00215
649.284	-0.00374
650.049	-0.00101
650.815	-0.00303
651.581	-0.00217
652.346	-0.00188
653.112	-0.00291
653.878	-0.00481
654.643	-0.00278
655.408	-0.00146
656.174	-0.00103
656.939	-0.00249
657.704	-0.00353
658.469	-0.00266
659.234	-0.00267
659.999	-0.00238
660.763	-0.000148406
661.528	-0.00284
662.293	-0.00283
663.057	-0.00225
663.822	-0.00225
664.586	-0.00256
665.351	-0.00332
666.115	-0.00287
666.879	-0.00333
667.643	-0.00242
668.407	-0.00183
669.171	-0.00168
669.935	-0.00229
670.699	-0.00215
671.463	-0.00307
672.226	-0.00354
672.99	-0.00185
673.753	-0.0017
674.517	-0.00202
675.28	-0.00249
676.043	-0.00327
676.807	-0.00344
677.57	-0.00266
678.333	-0.00173
679.096	-0.00315
679.859	-0.00174
680.622	-0.00301
681.384	-0.00271
682.147	-0.00239
682.91	-0.00288
683.672	-0.00241
684.435	-0.00193
685.197	-0.000484094
685.959	-0.00178
686.721	-0.00227
687.484	-0.00114
688.246	-0.00195
689.008	-0.00326
689.77	-0.00409
690.531	-0.00329
691.293	-0.0028
692.055	-0.00282
692.816	-0.00166
693.578	-0.0015
694.339	-0.000668255
695.101	-0.001
695.862	-0.00151
696.623	-0.00168
697.384	-0.00169
698.145	-0.00169
698.906	-0.000340039
699.667	-0.00221
700.428	-0.0012
701.189	-0.00137
701.95	-0.00085686
702.71	-0.00276
703.471	-0.000690766
704.231	0
704.992	-0.00122
705.752	-0.00105
706.512	0.000523632
707.272	-0.00158
708.032	-0.000176215
708.792	-0.000530536
709.552	-0.000176972
710.312	-0.00178
711.072	0.00214
711.832	0.00017962
712.591	0.000900276
713.351	-0.000903681
714.11	0.00145
714.87	-0.00128
715.629	0.00165
716.388	0.00184
717.147	0.00203
717.907	0.00316
718.666	0.00337
719.424	0.00245
720.183	0.0036
720.942	0.00229
721.701	0.00327
722.459	0.0029
723.218	0.00407
723.976	0.00447
724.735	0.00489
725.493	0.00471
726.251	0.00726
727.01	0.00707
727.768	0.0069
728.526	0.00574
729.284	0.00891
730.042	0.00912
730.799	0.00875
731.557	0.01295
732.315	0.01179
733.072	0.01061
733.83	0.01506
734.587	0.01572
735.344	0.01516
736.102	0.01641
736.859	0.01763
737.616	0.01789
738.373	0.02064
739.13	0.0217
739.887	0.0233
740.643	0.02507
741.4	0.02559
742.157	0.02756
742.913	0.02908
743.67	0.03248
744.426	0.03564
745.183	0.03659
745.939	0.03761
746.695	0.03836
747.451	0.04449
748.207	0.04526
748.963	0.04654
749.719	0.0509
750.475	0.05726
751.23	0.05862
751.986	0.06123
752.742	0.06375
753.497	0.06961
754.252	0.07511
755.008	0.07759
755.763	0.08375
756.518	0.08628
757.273	0.09521
758.028	0.10023
758.783	0.10384
759.538	0.10918
760.293	0.11689
761.048	0.12184
761.802	0.12725
762.557	0.13579
763.311	0.14553
764.066	0.15153
764.82	0.16086
765.574	0.17238
766.328	0.18259
767.082	0.19287
767.836	0.20137
768.59	0.21193
769.344	0.22476
770.098	0.23667
770.852	0.24981
771.605	0.26143
772.359	0.27892
773.112	0.29383
773.866	0.30385
774.619	0.31923
775.372	0.33988
776.125	0.35645
776.879	0.37826
777.632	0.39422
778.385	0.41363
779.137	0.43545
779.89	0.45074
780.643	0.4791
781.395	0.4998
782.148	0.52072
782.9	0.54492
783.653	0.56805
784.405	0.59381
785.157	0.61692
785.91	0.6461
786.662	0.67078
787.414	0.69312
788.166	0.72133
788.917	0.74694
789.669	0.76858
790.421	0.79632
791.173	0.82284
791.924	0.84041
792.676	0.8651
793.427	0.88718
794.178	0.90224
794.929	0.92708
795.681	0.94087
796.432	0.96472
797.183	0.96225
797.934	0.96919
798.684	0.98877
799.435	0.99054
800.186	0.99597
800.936	1
801.687	0.99579
802.437	0.99296
803.188	0.9846
803.938	0.98145
804.688	0.97012
805.438	0.96679
806.189	0.94452
806.939	0.93044
807.688	0.91637
808.438	0.89781
809.188	0.88721
809.938	0.86155
810.687	0.8436
811.437	0.82231
812.186	0.79884
812.936	0.78302
813.685	0.75524
814.434	0.7307
815.183	0.71212
815.932	0.6831
816.681	0.6508
817.43	0.64039
818.179	0.61176
818.928	0.59004
819.676	0.56692
820.425	0.55497
821.173	0.52831
821.922	0.5057
822.67	0.48909
823.419	0.46666
824.167	0.44807
824.915	0.43035
825.663	0.40829
826.411	0.39053
827.159	0.38098
827.907	0.36311
828.654	0.34464
829.402	0.32788
830.149	0.30838
830.897	0.30412
831.644	0.28629
832.392	0.26819
833.139	0.26315
833.886	0.24613
834.633	0.23326
835.38	0.22274
836.127	0.21492
836.874	0.20636
837.621	0.19439
838.368	0.18738
839.114	0.17585
839.861	0.16537
840.607	0.16088
841.354	0.14909
842.1	0.14051
842.846	0.13562
843.592	0.12924
844.339	0.12201
845.085	0.11426
845.831	0.11239
846.576	0.10855
847.322	0.09659
848.068	0.09375
848.813	0.09417
849.559	0.0842
850.304	0.07939
851.05	0.07495
851.795	0.07652
852.54	0.07034
853.286	0.0657
854.031	0.06402
854.776	0.05773
855.521	0.05317
856.265	0.05359
857.01	0.04876
857.755	0.04703
858.499	0.04662
859.244	0.04105
859.988	0.03988
860.733	0.03913
861.477	0.03132
862.221	0.03386
862.965	0.02998
863.709	0.02808
864.453	0.03167
865.197	0.02661
865.941	0.02425
866.685	0.02667
867.429	0.02273
868.172	0.01813
868.916	0.01686
869.659	0.01961
870.402	0.01651
871.146	0.01433
871.889	0.01577
872.632	0.01476
873.375	0.0118
874.118	0.01144
874.861	0.00847
875.604	0.01062
876.346	0.00903
877.089	0.01393
877.832	0.01115
878.574	0.00731
879.316	0.00661
880.059	0.00765
880.801	0.00629
881.543	0.00423
882.285	0.00603
883.027	0.00604
883.769	0.00354
884.511	0.00141
885.253	0.0067
885.995	0.00247
886.736	0.00427
887.478	-0.00251
888.219	0.00288
888.961	0.00144
889.702	0.00108
890.443	0.00144
891.184	0.00287
891.925	-0.00108
892.666	-0.00145
893.407	0.000732763
894.148	-0.000735033
894.889	-0.00184
895.63	-0.00258
896.37	-0.00184
897.111	-0.00333
897.851	-0.0063
898.591	-0.0071
899.332	-0.00113
900.072	-0.00114

## Sheet: Extended Data Fig. 3d
Time (h)	Normalized EQE
0.000484	0.93974
0.00104	0.93973
0.0016	0.93946
0.00215	0.93996
0.00271	0.93963
0.00326	0.93958
0.00382	0.9396
0.00438	0.93984
0.00493	0.94011
0.00549	0.93914
0.00605	0.93973
0.0066	0.94031
0.00716	0.93976
0.00771	0.93936
0.00827	0.9398
0.00883	0.9394
0.00938	0.94006
0.00994	0.94049
0.01049	0.93968
0.01105	0.93994
0.01161	0.94044
0.01216	0.9403
0.01272	0.93974
0.01327	0.94006
0.01383	0.94016
0.01439	0.93981
0.01494	0.9397
0.0155	0.9397
0.01605	0.93974
0.01661	0.93994
0.01716	0.93971
0.01772	0.93979
0.01828	0.93992
0.01883	0.94027
0.01939	0.94066
0.01994	0.94032
0.0205	0.93986
0.02106	0.93929
0.02161	0.93955
0.02217	0.93952
0.02272	0.93943
0.02328	0.93944
0.02383	0.93894
0.02439	0.93911
0.02495	0.93914
0.0255	0.93902
0.02606	0.93893
0.02661	0.93869
0.02717	0.93824
0.02773	0.93825
0.02828	0.93847
0.02884	0.93881
0.02939	0.93927
0.02995	0.93912
0.0305	0.9388
0.03106	0.93795
0.03162	0.93815
0.03217	0.93785
0.03273	0.93798
0.03328	0.93797
0.03384	0.93764
0.0344	0.93768
0.03495	0.93764
0.03551	0.93746
0.03606	0.93742
0.03662	0.93771
0.03718	0.93821
0.03773	0.93796
0.03829	0.93746
0.03884	0.9374
0.0394	0.93751
0.03995	0.93725
0.04051	0.93747
0.04107	0.93734
0.04162	0.93715
0.04218	0.93765
0.04273	0.93728
0.04329	0.93756
0.04385	0.93754
0.0444	0.93759
0.04496	0.93736
0.04551	0.93706
0.04607	0.93739
0.04663	0.93752
0.04718	0.93732
0.04774	0.93716
0.04829	0.93712
0.04885	0.93733
0.0494	0.93721
0.04996	0.93727
0.05052	0.93819
0.05107	0.93776
0.05163	0.93727
0.05218	0.93741
0.05274	0.93913
0.0533	0.93899
0.05385	0.93914
0.05441	0.93778
0.05496	0.93791
0.05552	0.93809
0.05608	0.93783
0.05663	0.93773
0.05719	0.9377
0.05774	0.93744
0.0583	0.93718
0.05886	0.93751
0.05941	0.93741
0.05997	0.93744
0.06052	0.93757
0.06108	0.93772
0.06164	0.93738
0.06219	0.93677
0.06275	0.9367
0.0633	0.93651
0.06386	0.93633
0.06442	0.9364
0.06497	0.93623
0.06553	0.93604
0.06608	0.93623
0.06664	0.93661
0.0672	0.93677
0.06775	0.93687
0.06831	0.93668
0.06886	0.93665
0.06942	0.93618
0.06998	0.93704
0.07053	0.93752
0.07109	0.93875
0.07164	0.93744
0.0722	0.93726
0.07276	0.93748
0.07331	0.99811
0.07387	0.99833
0.07442	0.9982
0.07498	0.99801
0.07553	0.99851
0.07609	0.99814
0.07665	0.99842
0.0772	0.9984
0.07776	0.99844
0.07831	0.99822
0.07887	0.99792
0.07943	0.99825
0.07998	0.99838
0.08054	0.99818
0.08109	0.99802
0.08165	0.99798
0.08221	0.99818
0.08276	0.99807
0.08332	0.99813
0.08387	0.99905
0.08443	0.99862
0.08498	0.99813
0.08554	0.99827
0.0861	0.99999
0.08665	0.99985
0.08721	1
0.08776	0.99864
0.08832	0.99876
0.08888	0.99895
0.08943	0.99869
0.08999	0.99859
0.09055	0.99856
0.0911	0.9983
0.09166	0.99804
0.09221	0.99837
0.09277	0.99827
0.09333	0.99829
0.09388	0.99843
0.09444	0.99858
0.09499	0.99824
0.09555	0.99763
0.09611	0.99756
0.09666	0.99737
0.09722	0.99719
0.09777	0.99726
0.09833	0.99709
0.09888	0.9969
0.09944	0.99709
0.1	0.99747
0.10055	0.99763
0.10111	0.99772
0.10167	0.99754
0.10222	0.99751
0.10278	0.99704
0.10333	0.9979
0.10389	0.99838
0.10445	0.99961
0.105	0.9983
0.10556	0.99812
0.10611	0.99834
0.10667	0.99798
0.10723	0.99807
0.10779	0.99787
0.10834	0.99767
0.1089	0.99825
0.10946	0.99859
0.11001	0.99809
0.11057	0.99789
0.11112	0.99832
0.11168	0.99807
0.11224	0.99756
0.11279	0.99808
0.11335	0.99782
0.1139	0.99767
0.11446	0.9975
0.11502	0.99762
0.11557	0.99793
0.11613	0.99759
0.11669	0.99736
0.11724	0.9976
0.11813	0.99746
0.11872	0.99708
0.11928	0.99699
0.11984	0.99725
0.12039	0.99696
0.12095	0.99727
0.1215	0.99715
0.12206	0.99705
0.12262	0.99722
0.12317	0.9972
0.12373	0.99718
0.12428	0.99714
0.12486	0.99775
0.12542	0.9975
0.12597	0.99744
0.12653	0.99719
0.12709	0.99724
0.12764	0.99718
0.1282	0.99732
0.12876	0.99676
0.12931	0.99708
0.12987	0.99708
0.13042	0.99704
0.13098	0.99706
0.13154	0.99673
0.13209	0.99669
0.13265	0.99668
0.1332	0.99648
0.13376	0.99635
0.13432	0.99687
0.13487	0.99707
0.13543	0.99678
0.13598	0.99664
0.13654	0.99734
0.1371	0.99664
0.13765	0.99686
0.13821	0.9965
0.13876	0.99649
0.13932	0.99689
0.13988	0.99715
0.14043	0.99674
0.14099	0.99694
0.14154	0.99706
0.1421	0.99711
0.14266	0.9969
0.14321	0.9968
0.14377	0.99706
0.14432	0.9969
0.14488	0.99687
0.14544	0.99692
0.14599	0.99667
0.14655	0.99673
0.1471	0.99683
0.14766	0.9968
0.14822	0.99674
0.14877	0.99693
0.14933	0.99669
0.14988	0.99663
0.15044	0.99645
0.151	0.99656
0.15157	0.99657
0.15213	0.99626
0.15269	0.99648
0.15324	0.99665
0.1538	0.99637
0.15435	0.99643
0.15491	0.99649
0.15547	0.99665
0.15602	0.9963
0.15658	0.99589
0.15713	0.99615
0.15769	0.99616
0.15825	0.99628
0.1588	0.99594
0.15936	0.99572
0.15991	0.99579
0.16047	0.99592
0.16103	0.996
0.1616	0.99596
0.16215	0.99552
0.16271	0.99547
0.16326	0.99532
0.16382	0.99561
0.16438	0.99565
0.16493	0.99563
0.16549	0.99599
0.16604	0.99615
0.1666	0.99618
0.16716	0.99614
0.16771	0.99597
0.16827	0.99582
0.16882	0.99603
0.16938	0.99613
0.16994	0.99624
0.17049	0.99634
0.17105	0.99622
0.1716	0.99604
0.17216	0.99612
0.17272	0.99605
0.17327	0.99567
0.17383	0.99638
0.17438	0.99617
0.17494	0.99603
0.1755	0.99582
0.17605	0.99561
0.17661	0.99602
0.17716	0.99596
0.17772	0.9958
0.17828	0.99592
0.17883	0.99619
0.17939	0.99602
0.17995	0.9959
0.1805	0.99604
0.18106	0.99627
0.18161	0.99573
0.18217	0.99603
0.18272	0.99574
0.18328	0.99553
0.18384	0.99565
0.18439	0.9963
0.18495	0.99629
0.1855	0.99617
0.18606	0.99576
0.18662	0.99598
0.18717	0.99568
0.18773	0.99506
0.18828	0.99533
0.18884	0.99553
0.1894	0.99561
0.18995	0.99566
0.19051	0.99584
0.19106	0.99594
0.19162	0.99585
0.19218	0.99588
0.19273	0.99607
0.19329	0.9956
0.19384	0.99546
0.1944	0.99579
0.19495	0.99564
0.19551	0.99554
0.19607	0.99593
0.19662	0.99648
0.19718	0.99645
0.19773	0.99673
0.19829	0.99619
0.19885	0.99603
0.1994	0.99631
0.19996	0.99633
0.20051	0.9961
0.20107	0.99398
0.20163	0.99482
0.20218	0.99477
0.20274	0.99433
0.20329	0.99517
0.20385	0.99567
0.20441	0.99472
0.20496	0.9943
0.20552	0.99412
0.20608	0.9949
0.20663	0.99482
0.20719	0.99506
0.20774	0.99489
0.2083	0.99371
0.20886	0.99421
0.20941	0.99484
0.20997	0.99521
0.21052	0.99484
0.21108	0.99559
0.21163	0.99501
0.21219	0.99516
0.21275	0.99518
0.2133	0.99479
0.21386	0.99471
0.21441	0.99532
0.21497	0.99491
0.21553	0.99469
0.21608	0.99489
0.21664	0.99497
0.2172	0.99453
0.21775	0.99529
0.21831	0.99547
0.21886	0.99513
0.21942	0.99496
0.21998	0.99504
0.22053	0.99462
0.22109	0.99494
0.22164	0.99475
0.2222	0.99498
0.22276	0.99484
0.22331	0.99483
0.22387	0.99509
0.22442	0.9949
0.22498	0.99522
0.22554	0.99525
0.22609	0.99511
0.22665	0.99494
0.2272	0.99508
0.22776	0.9952
0.22831	0.99479
0.22887	0.99502
0.22943	0.99494
0.22998	0.995
0.23054	0.99477
0.2311	0.99506
0.23165	0.9948
0.23221	0.99466
0.23276	0.99476
0.23332	0.99464
0.23388	0.99471
0.23443	0.9951
0.23499	0.99492
0.23554	0.99506
0.2361	0.99443
0.23666	0.99461
0.23721	0.99443
0.23777	0.99445
0.23832	0.99474
0.23888	0.9948
0.23943	0.99479
0.23999	0.99479
0.24055	0.99462
0.2411	0.99464
0.24166	0.99491
0.24222	0.99461
0.24277	0.99448
0.24333	0.99445
0.24388	0.9945
0.24444	0.99444
0.245	0.99425
0.24555	0.99421
0.24611	0.99409
0.24666	0.9942
0.24722	0.99406
0.24778	0.99422
0.24833	0.99406
0.24889	0.99375
0.24944	0.99417
0.25	0.99392
0.25056	0.9941
0.25111	0.99403
0.25167	0.99421
0.25222	0.99383
0.25278	0.99372
0.25334	0.99403
0.25389	0.994
0.25445	0.994
0.255	0.99396
0.25556	0.99408
0.25612	0.99402
0.25667	0.99361
0.25723	0.99381
0.25778	0.99369
0.25834	0.99365
0.25889	0.99374
0.25945	0.99337
0.26001	0.99375
0.26056	0.99354
0.26112	0.99393
0.26167	0.99365
0.26223	0.99323
0.26279	0.99284
0.26334	0.99281
0.2639	0.99294
0.26445	0.99299
0.26501	0.99309
0.26557	0.99324
0.26612	0.99292
0.26668	0.99274
0.26723	0.9926
0.26779	0.99251
0.26835	0.99245
0.2689	0.99247
0.26946	0.99223
0.27001	0.99246
0.27057	0.99166
0.27113	0.99251
0.27168	0.99103
0.27224	0.9913
0.27279	0.99141
0.27335	0.99152
0.27391	0.99213
0.27446	0.9922
0.27502	0.99199
0.27557	0.99174
0.27613	0.99184
0.27669	0.99191
0.27724	0.99183
0.2778	0.99177
0.27835	0.99154
0.27891	0.99137
0.27947	0.99142
0.28002	0.99175
0.28058	0.99197
0.28113	0.99173
0.28169	0.99185
0.28224	0.99173
0.2828	0.99181
0.28336	0.99136
0.28391	0.99149
0.28447	0.9918
0.28502	0.99152
0.28558	0.99156
0.28614	0.99201
0.28669	0.99127
0.28725	0.99154
0.2878	0.99232
0.28836	0.99211
0.28892	0.99175
0.28947	0.99218
0.29003	0.99181
0.29058	0.99203
0.29114	0.99186
0.2917	0.99122
0.29225	0.99147
0.29281	0.99139
0.29336	0.99162
0.29392	0.99193
0.29448	0.99177
0.29503	0.9914
0.29559	0.99199
0.29614	0.99174
0.2967	0.99117
0.29725	0.99115
0.29781	0.99102
0.29837	0.99138
0.29892	0.99101
0.29948	0.99082
0.30003	0.99034
0.30059	0.99093
0.30115	0.99081
0.3017	0.99077
0.30226	0.99065
0.30281	0.99028
0.30337	0.99043
0.30392	0.99103
0.30448	0.99024
0.30504	0.99033
0.30559	0.99054
0.30615	0.99016
0.3067	0.99038
0.30726	0.99038
0.30782	0.99085
0.30837	0.99023
0.30893	0.99018
0.30948	0.99016
0.31004	0.99048
0.3106	0.99022
0.31115	0.99047
0.31171	0.99041
0.31226	0.99017
0.31282	0.99057
0.31338	0.9909
0.31393	0.9908
0.31449	0.99076
0.31504	0.9909
0.3156	0.9909
0.31616	0.99099
0.31671	0.99124
0.31727	0.9914
0.31782	0.99102
0.31838	0.99089
0.31894	0.99064
0.31949	0.99092
0.32005	0.99069
0.3206	0.99096
0.32116	0.9915
0.32172	0.99092
0.32227	0.9907
0.32283	0.9911
0.32338	0.9909
0.32394	0.99054
0.3245	0.99093
0.32505	0.99109
0.32561	0.99077
0.32616	0.99091
0.32672	0.99126
0.32728	0.99092
0.32783	0.99048
0.32839	0.99045
0.32894	0.98979
0.3295	0.98972
0.33005	0.98988
0.33061	0.98988
0.33117	0.99031
0.33172	0.99052
0.33228	0.99033
0.33283	0.99008
0.33339	0.9897
0.33395	0.98965
0.3345	0.98967
0.33506	0.98962
0.33561	0.98935
0.33617	0.9895
0.33673	0.98977
0.33728	0.98976
0.33784	0.98961
0.33839	0.98958
0.33895	0.98938
0.33951	0.99008
0.34006	0.99004
0.34062	0.98994
0.34117	0.98988
0.34173	0.98972
0.34229	0.98962
0.34284	0.98979
0.3434	0.98991
0.34395	0.98975
0.34451	0.98932
0.34507	0.98838
0.34562	0.9889
0.34618	0.98878
0.34673	0.98917
0.34729	0.98899
0.34785	0.98893
0.3484	0.98871
0.34896	0.98893
0.34951	0.98892
0.35007	0.9897
0.35062	0.98896
0.35118	0.98933
0.35174	0.98892
0.35229	0.98884
0.35285	0.9888
0.3534	0.98877
0.35396	0.98917
0.35452	0.98886
0.35507	0.98924
0.35563	0.98938
0.35618	0.98931
0.35674	0.9896
0.3573	0.9897
0.35785	0.98929
0.35841	0.98945
0.35896	0.98915
0.35952	0.98931
0.36008	0.98912
0.36063	0.98925
0.36119	0.98856
0.36174	0.98848
0.3623	0.98897
0.36286	0.98908
0.36341	0.98902
0.36397	0.98875
0.36452	0.98911
0.36508	0.98884
0.36564	0.98883
0.36619	0.98885
0.36675	0.989
0.3673	0.98888
0.36786	0.98892
0.36842	0.98886
0.36897	0.98905
0.36953	0.98914
0.37008	0.98925
0.37064	0.98858
0.3712	0.9887
0.37175	0.9888
0.37231	0.98865
0.37286	0.9884
0.37342	0.98839
0.37398	0.98866
0.37453	0.98888
0.37509	0.98864
0.37564	0.98866
0.3762	0.98841
0.37676	0.98852
0.37731	0.98837
0.37787	0.98824
0.37842	0.98853
0.37898	0.9887
0.37953	0.98868
0.38009	0.98882
0.38065	0.98859
0.3812	0.98869
0.38176	0.98922
0.38231	0.98886
0.38287	0.98943
0.38343	0.98902
0.38398	0.98887
0.38454	0.9885
0.38509	0.98821
0.38565	0.98807
0.3862	0.98832
0.38676	0.98815
0.38732	0.98853
0.38787	0.98827
0.38843	0.98812
0.38898	0.98836
0.38954	0.98797
0.3901	0.98789
0.39065	0.98843
0.39121	0.98836
0.39176	0.98848
0.39232	0.98835
0.39287	0.98836
0.39343	0.98867
0.39399	0.98807
0.39454	0.9882
0.3951	0.98814
0.39565	0.98805
0.39621	0.98822
0.39676	0.98835
0.39732	0.98863
0.39788	0.98896
0.39843	0.98837
0.39899	0.98799
0.39954	0.98867
0.4001	0.9884
0.40066	0.98838
0.40121	0.98864
0.40177	0.98839
0.40232	0.9885
0.40288	0.98888
0.40344	0.98871
0.40399	0.98845
0.40455	0.98836
0.4051	0.98841
0.40566	0.98852
0.40621	0.98816
0.40677	0.98812
0.40733	0.98684
0.40788	0.98709
0.40844	0.98825
0.40899	0.98822
0.40955	0.98828
0.41011	0.9879
0.41066	0.98899
0.41122	0.9899
0.41177	0.99038
0.41233	0.98977
0.41289	0.99014
0.41344	0.98979
0.414	0.98999
0.41455	0.98999
0.41511	0.98948
0.41567	0.98966
0.41622	0.98998
0.41678	0.98967
0.41733	0.98942
0.41789	0.98925
0.41844	0.98899
0.419	0.98949
0.41956	0.98981
0.42011	0.98973
0.42067	0.98983
0.42122	0.99003
0.42178	0.98989
0.42234	0.98984
0.42289	0.98972
0.42345	0.98958
0.424	0.98986
0.42456	0.98959
0.42511	0.98971
0.42567	0.98951
0.42623	0.9895
0.42678	0.98913
0.42734	0.98956
0.42789	0.98955
0.42845	0.98949
0.42901	0.98951
0.42956	0.98944
0.43012	0.98943
0.43067	0.98924
0.43123	0.98921
0.43179	0.98846
0.43234	0.98864
0.4329	0.98858
0.43345	0.98875
0.43401	0.98933
0.43457	0.98891
0.43512	0.9891
0.43568	0.98916
0.43623	0.98907
0.4373	0.98892
0.43789	0.989
0.43845	0.98862
0.439	0.98803
0.43956	0.98764
0.44011	0.98812
0.44067	0.98818
0.44123	0.98805
0.44178	0.9884
0.44234	0.9887
0.4429	0.98878
0.44345	0.98853
0.44401	0.98857
0.44456	0.9888
0.44512	0.98867
0.44568	0.98844
0.44623	0.98916
0.44679	0.98894
0.44735	0.98881
0.4479	0.98836
0.44846	0.98857
0.44901	0.98859
0.44957	0.98887
0.45013	0.98892
0.45068	0.98867
0.45124	0.98847
0.45179	0.98852
0.45235	0.98863
0.45291	0.98862
0.45346	0.98866
0.45402	0.98871
0.45457	0.98847
0.45513	0.98824
0.45569	0.9885
0.45624	0.98872
0.4568	0.98842
0.45736	0.98849
0.45791	0.98807
0.45847	0.98806
0.45902	0.98828
0.45958	0.98813
0.46014	0.98828
0.46069	0.98859
0.46125	0.98836
0.4618	0.98849
0.46236	0.98828
0.46292	0.9883
0.46347	0.98848
0.46403	0.9883
0.46459	0.98819
0.46514	0.98807
0.4657	0.98811
0.46625	0.98799
0.46681	0.98789
0.46736	0.98812
0.46792	0.98812
0.46848	0.98787
0.46903	0.98817
0.46959	0.98789
0.47014	0.98803
0.4707	0.98791
0.47126	0.98805
0.47181	0.98818
0.47237	0.98781
0.47292	0.98826
0.47348	0.98827
0.47404	0.98811
0.47459	0.98865
0.47515	0.98805
0.4757	0.9878
0.47626	0.98782
0.47681	0.98814
0.47737	0.98782
0.47793	0.98756
0.47848	0.98743
0.47904	0.98772
0.4796	0.98756
0.48015	0.98747
0.48071	0.98761
0.48126	0.98715
0.48182	0.98742
0.48238	0.98743
0.48293	0.98736
0.48349	0.98774
0.48404	0.98747
0.4846	0.98751
0.48516	0.98762
0.48571	0.98741
0.48627	0.98758
0.48682	0.98736
0.48738	0.98716
0.48794	0.98703
0.48849	0.98741
0.48905	0.98713
0.4896	0.98673
0.49016	0.98706
0.49072	0.9881
0.49127	0.98755
0.49183	0.98716
0.49238	0.98778
0.49294	0.98755
0.4935	0.98707
0.49405	0.98706
0.49461	0.98702
0.49516	0.9869
0.49572	0.98696
0.49628	0.98683
0.49683	0.98678
0.49739	0.98692
0.49794	0.9875
0.4985	0.98703
0.49906	0.98744
0.49961	0.98741
0.50017	0.98734
0.5335	0.98576
0.56684	0.98468
0.60017	0.98356
0.6335	0.98078
0.66684	0.98016
0.70019	0.97932
0.73355	0.97905
0.76691	0.97773
0.80027	0.97617
0.8336	0.97627
0.86695	0.97287
0.90029	0.97109
0.93362	0.96896
0.96696	0.9678
1.00029	0.9676
1.03415	0.96711
1.06749	0.96514
1.10082	0.9646
1.13418	0.96405
1.16751	0.96221
1.20087	0.95896
1.2342	0.95686
1.26756	0.95574
1.30092	0.95446
1.33428	0.95275
1.36763	0.95197
1.40099	0.9495
1.43435	0.94715
1.46771	0.945
1.50107	0.94534
1.53443	0.94326
1.56779	0.94167
1.60115	0.94048
1.63451	0.93803
1.66786	0.93512
1.70122	0.93466
1.73458	0.93288
1.76795	0.93112
1.80129	0.92871
1.83464	0.92819
1.868	0.92612
1.90136	0.92531
1.93472	0.92289
1.96808	0.92183
2.00141	0.91991
2.03475	0.91817
2.06808	0.916
2.10141	0.91428
2.13475	0.91358
2.16808	0.91078
2.20144	0.91028
2.2348	0.90924
2.26816	0.9069
2.30152	0.90563
2.33488	0.90284
2.36824	0.90092
2.40159	0.89923
2.43493	0.89929
2.46826	0.89772
2.50159	0.89444
2.53493	0.89238
2.56826	0.89089
2.60159	0.88934
2.63493	0.88737
2.66826	0.88581
2.7016	0.8838
2.73493	0.88218
2.76826	0.88033
2.8016	0.87857
2.83493	0.87694
2.86827	0.87524
2.9016	0.87354
2.93493	0.8717
2.9683	0.87005
3.00166	0.86813
3.03502	0.86643
3.06839	0.86425
3.10175	0.86296
3.13511	0.86074
3.16847	0.85892
3.20184	0.85737
3.2352	0.85538
3.26856	0.85325
3.30192	0.85149
3.33528	0.84963
3.36865	0.848
3.40201	0.84628
3.43537	0.84437
3.46871	0.84374
3.50204	0.84225
3.53567	0.84063
3.56903	0.83769
3.60239	0.83568
3.63576	0.83322
3.66911	0.83186
3.70247	0.83021
3.73583	0.82805
3.76919	0.8266
3.80255	0.82462
3.8359	0.8232
3.86927	0.82119
3.90263	0.8209
3.93599	0.8179
3.96934	0.81615
4.0027	0.81503
4.03606	0.81313
4.06942	0.81112
4.10278	0.80933
4.13614	0.80827
4.16949	0.80638
4.20285	0.8042
4.23621	0.80303
4.26957	0.801
4.30293	0.79953
4.33629	0.79783
4.36964	0.79673
4.403	0.79411
4.43636	0.79395
4.46972	0.79113
4.50308	0.78858
4.53644	0.78753
4.5698	0.7857
4.60316	0.78429
4.63649	0.78253
4.66984	0.78093
4.7032	0.77898
4.73656	0.77765
4.76991	0.7771
4.80327	0.77443
4.83663	0.77257
4.86999	0.77053
4.90335	0.76973
4.93671	0.76727
4.97007	0.76606
5.00343	0.76417
5.03679	0.76283
5.07016	0.76164
5.10352	0.75947
5.13688	0.75831
5.17024	0.75674
5.2036	0.75534
5.23696	0.75456
5.27032	0.75266
5.30368	0.75119
5.33704	0.74995
5.3704	0.74877
5.40376	0.74723
5.43712	0.74521
5.47048	0.74397
5.50383	0.7422
5.53717	0.74065
5.5705	0.73899
5.60383	0.73792
5.63717	0.73594
5.6705	0.73468
5.70383	0.73346
5.73717	0.73226
5.7705	0.73065
5.80384	0.72967
5.83717	0.72917
5.8705	0.72643
5.90384	0.72486
5.93717	0.72343
5.9705	0.72353
6.00384	0.72089
6.03717	0.71905
6.07051	0.71797
6.10384	0.71805
6.13717	0.71709
6.17051	0.71561
6.20384	0.71301
6.23717	0.71145
6.27051	0.71075
6.30384	0.70938
6.33718	0.70819
6.37051	0.70676
6.40384	0.70556
6.43718	0.70393
6.47051	0.70262
6.50384	0.70174
6.53718	0.70075
6.57051	0.69893
6.60385	0.69821
6.63718	0.69642
6.67051	0.69502
6.70385	0.69433
6.73718	0.6931
6.77051	0.69173
6.80385	0.69061
6.83718	0.6896
6.87052	0.68846
6.90385	0.68762
6.93718	0.68615
6.97052	0.68491
7.00385	0.68393
7.03718	0.68248
7.07052	0.68177
7.10385	0.68056
7.13719	0.67967
7.17052	0.67813
7.20385	0.67687
7.23719	0.67572
7.27052	0.67402
7.30385	0.67345
7.33719	0.67251
7.37052	0.67069
7.40385	0.6699
7.43719	0.66924
7.47052	0.66837
7.50386	0.66821
7.53719	0.66567
7.57052	0.66483
7.60386	0.66403
7.63719	0.66302
7.67053	0.66267
7.70386	0.66122
7.73719	0.6594
7.77053	0.65833
7.80386	0.65795
7.83719	0.65707
7.87053	0.6561
7.90386	0.65549
7.9372	0.65404
7.97053	0.65243
8.00386	0.65157
8.0372	0.65116
8.07053	0.65064
8.10386	0.64988
8.1372	0.64876
8.17053	0.64817
8.20386	0.64708
8.2372	0.64623
8.27053	0.64566
8.30386	0.64442
8.3372	0.64351
8.37053	0.6429
8.40386	0.642
8.4372	0.64085
8.47053	0.63991
8.50387	0.63947
8.5372	0.63773
8.57053	0.63755
8.60387	0.63656
8.6372	0.63568
8.67053	0.63474
8.70387	0.63467
8.7372	0.63319
8.77054	0.63208
8.80387	0.63125
8.8372	0.6307
8.87054	0.62999
8.90387	0.62959
8.9372	0.62883
8.97054	0.62811
9.00387	0.62735
9.03721	0.62645
9.07054	0.62575
9.10387	0.62502
9.13721	0.62436
9.17054	0.62322
9.20387	0.62274
9.23721	0.6218
9.27054	0.62117
9.30388	0.62043
9.33721	0.61989
9.37054	0.6189
9.40388	0.61842
9.43721	0.61774
9.47054	0.61706
9.50388	0.61638
9.53721	0.61568
9.57055	0.61513
9.60388	0.61424
9.63721	0.61375
9.67055	0.61282
9.70388	0.61211
9.73721	0.61135
9.77055	0.61091
9.80388	0.6104
9.83722	0.61024
9.87055	0.60942
9.90388	0.60878
9.93722	0.60784
9.97055	0.60691
10.0039	0.60656
10.0372	0.60589
10.0706	0.60584
10.1039	0.60503
10.1372	0.60423
10.1706	0.60383
10.2039	0.60319
10.2372	0.60264
10.2706	0.60199
10.3039	0.60144
10.3372	0.60106
10.3706	0.60027
10.4039	0.59951
10.4372	0.59904
10.4706	0.5985
10.5039	0.598
10.5372	0.59733
10.5706	0.59722
10.6039	0.59669
10.6372	0.59559
10.6706	0.59561
10.7039	0.59515
10.7372	0.59422
10.7706	0.59337
10.8039	0.59353
10.8372	0.59208
10.8706	0.59176
10.9039	0.59137
10.9372	0.59096
10.9706	0.5902
11.0039	0.58908
11.0372	0.58901
11.0706	0.58816
11.1039	0.58784
11.1372	0.58725
11.1706	0.58726
11.2039	0.58689
11.2372	0.58613
11.2706	0.58553
11.3039	0.58541
11.3372	0.58482
11.3706	0.5839
11.4039	0.5838
11.4372	0.58323
11.4706	0.58263
11.5039	0.58212
11.5372	0.58181
11.5706	0.58101
11.6039	0.58066
11.6372	0.58018
11.6706	0.57973
11.7039	0.57927
11.7372	0.57896
11.7706	0.57844
11.8039	0.57796
11.8372	0.57781
11.8706	0.57662
11.9039	0.57674
11.9373	0.57609
11.9707	0.57571
12.004	0.57539
12.0374	0.57486
12.0707	0.57424
12.1041	0.5738
12.1374	0.57354
12.1707	0.57304
12.2041	0.57304
12.2374	0.57208
12.2707	0.573
12.3041	0.5724
12.3374	0.57096
12.3707	0.57032
12.4041	0.57048
12.4374	0.56964
12.4707	0.56936
12.5041	0.5692
12.5374	0.5686
12.5707	0.56855
12.6041	0.56767
12.6374	0.56824
12.6707	0.56748
12.7041	0.5663
12.7374	0.56584
12.7707	0.56682
12.8041	0.5651
12.8374	0.56487
12.8707	0.56439
12.9041	0.56409
12.9374	0.56394
12.9708	0.56403
13.0041	0.5634
13.0375	0.56266
13.0709	0.56211
13.1042	0.56171
13.1376	0.56272
13.1709	0.56098
13.2043	0.56162
13.2377	0.56046
13.271	0.56016
13.3044	0.55966
13.3377	0.55934
13.3711	0.55892
13.4045	0.55853
13.4378	0.55813
13.4712	0.55768
13.5045	0.55744
13.5379	0.55689
13.5713	0.5567
13.6046	0.55653
13.638	0.55604
13.6713	0.55552
13.7047	0.55534
13.738	0.55517
13.7714	0.55484
13.8048	0.55461
13.8381	0.55402
13.8715	0.55354
13.9048	0.55343
13.9382	0.55308
13.9716	0.55262
14.0049	0.55226
14.0383	0.55196
14.0716	0.55179
14.105	0.55112
14.1383	0.55081
14.1716	0.55025
14.205	0.55032
14.2383	0.54965
14.2717	0.54952
14.305	0.54911
14.3384	0.54902
14.3718	0.54854
14.4051	0.54948
14.4385	0.54821
14.4718	0.54778
14.5052	0.54764
14.5386	0.54729
14.5719	0.54697
14.6052	0.54666
14.6386	0.54647
14.6719	0.54582
14.7052	0.54548
14.7386	0.54556
14.7719	0.54538
14.8052	0.54477
14.8386	0.54476
14.8719	0.54461
14.9052	0.5442
14.9386	0.54377
14.9719	0.54363
15.0052	0.54338
15.0386	0.54304
15.0719	0.54265
15.1052	0.54214
15.1386	0.54198
15.1719	0.54156
15.2052	0.54129
15.2386	0.54079
15.2719	0.54066
15.3052	0.54037
15.3386	0.54007
15.3719	0.53991
15.4053	0.53949
15.4386	0.53928
15.4719	0.53897
15.5053	0.53868
15.5386	0.53853
15.5719	0.53841
15.6052	0.53788
15.6386	0.53789
15.6719	0.53712
15.7052	0.53725
15.7386	0.53673
15.7719	0.53664
15.8052	0.53643
15.8386	0.53609
15.8719	0.53559
15.9053	0.53528
15.9386	0.53481
15.972	0.53474
16.0053	0.53445
16.0386	0.53408
16.072	0.53387
16.1053	0.53365
16.1386	0.53312
16.172	0.53303
16.2054	0.53489
16.2387	0.52645
16.272	0.52827
16.3054	0.52928
16.3387	0.52963
16.3721	0.53005
16.4055	0.53043
16.4388	0.53083
16.4722	0.53098
16.5055	0.53076
16.5389	0.53076
16.5723	0.53076
16.6056	0.53018
16.639	0.52997
16.6723	0.53009
16.7057	0.52973
16.739	0.52936
16.7724	0.52923
16.8058	0.52918
16.8391	0.5289
16.8725	0.52842
16.9058	0.52807
16.9392	0.52823
16.9725	0.52808
17.0059	0.52796
17.0393	0.52757
17.0726	0.52718
17.106	0.52687
17.1393	0.52682
17.1727	0.52649
17.206	0.52638
17.2394	0.52585
17.2727	0.5258
17.3061	0.52581
17.3395	0.52529
17.3728	0.52521
17.4062	0.52489
17.4395	0.52482
17.4729	0.52447
17.5062	0.52405
17.5396	0.52384
17.573	0.52358
17.6063	0.52325
17.6397	0.52452
17.673	0.52307
17.7064	0.52265
17.7398	0.52256
17.7731	0.52216
17.8065	0.52188
17.8398	0.52149
17.8732	0.52123
17.9065	0.52111
17.9399	0.52223
17.9732	0.52216
18.0065	0.52187
18.0399	0.52198
18.0732	0.52076
18.1065	0.52041
18.1399	0.52039
18.1732	0.52042
18.2065	0.51971
18.2399	0.51966
18.2732	0.5191
18.3066	0.51915
18.3399	0.51873
18.3732	0.51856
18.4065	0.51829
18.4399	0.51812
18.4732	0.51772
18.5066	0.51762
18.5399	0.51724
18.5732	0.51852
18.6065	0.51685
18.6399	0.5168
18.6732	0.5166
18.7066	0.51648
18.7399	0.51601
18.7732	0.51575
18.8066	0.51538
18.8399	0.51544
18.8732	0.51499
18.9065	0.51483
18.9399	0.5147
18.9732	0.51468
19.0066	0.51446
19.0399	0.51418
19.0732	0.5139
19.1065	0.51357
19.1399	0.51336
19.1732	0.51495
19.2066	0.51442
19.2399	0.51288
19.2732	0.51263
19.3066	0.51246
19.3399	0.5123
19.3732	0.51171
19.4066	0.51153
19.4399	0.51162
19.4732	0.51133
19.5066	0.51267
19.5399	0.51105
19.5732	0.5109
19.6066	0.51065
19.6399	0.51076
19.6732	0.51023
19.7066	0.51008
19.7399	0.50976
19.7732	0.50956
19.8066	0.50908
19.8399	0.509
19.8732	0.50902
19.9066	0.50878
19.9399	0.50853
19.9732	0.50837
20.0066	0.5082
20.0399	0.50821
20.0732	0.50792
20.1066	0.50779
20.1399	0.50726
20.1732	0.50705
20.2066	0.50701
20.2399	0.50658
20.2732	0.50665
20.3066	0.5064
20.3399	0.50612
20.3732	0.50585
20.4066	0.5054
20.4399	0.50494
20.4732	0.50503
20.5066	0.50492
20.5399	0.5042
20.5732	0.50414
20.6066	0.50535
20.6399	0.50363
20.6732	0.50367
20.7066	0.50331
20.7399	0.50316
20.7733	0.50266
20.8066	0.50252
20.8399	0.50258
20.8732	0.50313
20.9066	0.50233
20.9399	0.50234
20.9733	0.50165
21.0066	0.5016
21.0399	0.50158
21.0733	0.5002
21.1066	0.50098
21.1399	0.50069
21.1732	0.50047
21.2066	0.50026
21.2399	0.50023
21.2733	0.50032
21.3066	0.50023
21.3399	0.50014
21.3732	0.49965
21.4066	0.49923
21.4399	0.49921
21.4733	0.4989
21.5066	0.49877
21.5399	0.49869
21.5733	0.4984
21.6066	0.4985
21.6399	0.49811
21.6733	0.49784
21.7066	0.49797
21.7399	0.49789
21.7733	0.49739
21.8066	0.49719
21.8399	0.49702
21.8733	0.49694
21.9066	0.49668
21.9399	0.49671
21.9733	0.49693
22.0066	0.49636
22.0399	0.49624
22.0733	0.49638
22.1066	0.49585
22.1399	0.49576
22.1733	0.49633
22.2066	0.49594
22.2399	0.4956
22.2733	0.49553
22.3066	0.49546
22.34	0.49512
22.3733	0.49512
22.4066	0.49493
22.44	0.49477
22.4733	0.4945
22.5067	0.49441
22.5401	0.49425
22.5734	0.49384
22.6068	0.49378
22.6401	0.49369
22.6735	0.49463
22.7068	0.4941
22.7402	0.49281
22.7736	0.49355
22.8069	0.4935
22.8403	0.49365
22.8736	0.49331
22.907	0.49311
22.9404	0.49282
22.9737	0.49268
23.0071	0.49234
23.0404	0.49229
23.0738	0.49206
23.1072	0.49215
23.1405	0.49091
23.1739	0.49078
23.2072	0.49047
23.2406	0.49029
23.2739	0.4901
23.3073	0.49026
23.3407	0.48981
23.374	0.48971
23.4074	0.48975
23.4407	0.48949
23.4741	0.48959
23.5075	0.48898
23.5408	0.48889
23.5742	0.48862
23.6075	0.4886
23.6409	0.48867
23.6743	0.48849
23.7076	0.48837
23.741	0.488
23.7743	0.48783
23.8077	0.48768
23.841	0.48731
23.8744	0.48734
23.9078	0.48703
23.9411	0.48695
23.9745	0.48674
24.0078	0.48634
24.0412	0.48626
24.0745	0.4864
24.1079	0.48673
24.1413	0.48639
24.1746	0.48597
24.208	0.48587
24.2413	0.48556
24.2747	0.48545
24.308	0.48535
24.3414	0.48511
24.3747	0.48493
24.408	0.48481
24.4414	0.48483
24.4747	0.48458
24.508	0.48427
24.5414	0.48421
24.5747	0.48416
24.608	0.48368
24.6414	0.48354
24.6747	0.4833
24.708	0.48317
24.7414	0.48322
24.7747	0.48287
24.808	0.48303
24.8414	0.48254
24.8747	0.48263
24.908	0.48258
24.9414	0.48223
24.9747	0.48137
25.008	0.48192
25.0414	0.48183
25.0747	0.48156
25.108	0.48106
25.1414	0.48118
25.1747	0.48091
25.208	0.48041
25.2414	0.48045
25.2747	0.48054
25.308	0.48001
25.3414	0.47999
25.3747	0.47987
25.408	0.47992
25.4414	0.47989
25.4747	0.47946
25.508	0.47935
25.5414	0.47932
25.5747	0.47919
25.608	0.47903
25.6414	0.47865
25.6747	0.47855
25.7081	0.47867
25.7414	0.47852
25.7747	0.47835
25.8081	0.47827
25.8414	0.4782
25.8747	0.47757
25.908	0.47775
25.9414	0.47747
25.9747	0.47728
26.0081	0.47731
26.0414	0.47701
26.0747	0.47702
26.108	0.47684
26.1414	0.47647
26.1747	0.4763
26.2081	0.47627
26.2414	0.47628
26.2747	0.47569
26.3081	0.47536
26.3414	0.47551
26.3747	0.4758
26.4081	0.47536
26.4414	0.47535
26.4747	0.47486
26.5081	0.47508
26.5414	0.47458
26.5747	0.47451
26.6081	0.47455
26.6414	0.47404
26.6747	0.47433
26.7081	0.47392
26.7414	0.47377
26.7747	0.4738
26.8081	0.47382
26.8414	0.47383
26.8747	0.47359
26.9081	0.47361
26.9414	0.47447
26.9747	0.47317
27.0081	0.47321
27.0414	0.47293
27.0747	0.47278
27.1081	0.4726
27.1414	0.47218
27.1747	0.47225
27.2081	0.47186
27.2414	0.47202
27.2747	0.47158
27.3081	0.47146
27.3414	0.47129
27.3747	0.47096
27.4081	0.47164
27.4414	0.47097
27.4747	0.47062
27.5081	0.47029
27.5414	0.47015
27.5747	0.46998
27.6081	0.47019
27.6414	0.46998
27.6747	0.47004
27.7081	0.46963
27.7414	0.46951
27.7747	0.46928
27.8081	0.4692
27.8414	0.46897
27.8747	0.46887
27.9081	0.46906
27.9414	0.46879
27.9747	0.4683
28.0081	0.46839
28.0414	0.4684
28.0748	0.46828
28.1081	0.46794
28.1414	0.46789
28.1747	0.46772
28.2081	0.46749
28.2414	0.46736
28.2748	0.46722
28.3081	0.4671
28.3414	0.46669
28.3747	0.46684
28.4081	0.4666
28.4414	0.46654
28.4748	0.46629
28.5081	0.46611
28.5414	0.4661
28.5748	0.46612
28.6081	0.46564
28.6414	0.46541
28.6748	0.46558
28.7081	0.46518
28.7414	0.46492
28.7748	0.46443
28.8081	0.46465
28.8414	0.46464
28.8748	0.46443
28.9081	0.46416
28.9414	0.46405
28.9748	0.46379
29.0081	0.46367
29.0414	0.46363
29.0748	0.46388
29.1081	0.46372
29.1414	0.46339
29.1748	0.46295
29.2081	0.46327
29.2414	0.46341
29.2748	0.46307
29.3081	0.46289
29.3414	0.46297
29.3748	0.4627
29.4081	0.46235
29.4414	0.4625
29.4748	0.4624
29.5081	0.46232
29.5414	0.46154
29.5748	0.46141
29.6081	0.46197
29.6414	0.46145
29.6748	0.46198
29.7081	0.46184
29.7414	0.46183
29.7748	0.46193
29.8081	0.46141
29.8414	0.46106
29.8748	0.46073
29.9081	0.46134
29.9414	0.46067
29.9748	0.46077
30.0081	0.46032
30.0414	0.4595
30.0748	0.46118
30.1081	0.4609
30.1414	0.46049
30.1748	0.4607
30.2081	0.45909
30.2414	0.45881
30.2748	0.46069
30.3081	0.45818
30.3414	0.45757
30.3748	0.45852
30.4081	0.45911
30.4414	0.45876
30.4748	0.4587
30.5081	0.46116
30.5415	0.46112
30.5748	0.46114
30.6081	0.46093
30.6414	0.46039
30.6748	0.46012
30.7081	0.45954
30.7415	0.45955
30.7748	0.45969
30.8081	0.4594
30.8414	0.4591
30.8748	0.45922
30.9081	0.45906
30.9414	0.45912
30.9748	0.45874
31.0081	0.45871
31.0415	0.45858
31.0748	0.45802
31.1081	0.45789
31.1414	0.45794
31.1748	0.45782
31.2081	0.45729
31.2415	0.45632
31.2748	0.45724
31.3081	0.45705
31.3415	0.45696
31.3748	0.45671
31.4081	0.45489
31.4415	0.45613
31.4748	0.45598
31.5081	0.45584
31.5415	0.45581
31.5748	0.45557
31.6081	0.45563
31.6415	0.45555
31.6748	0.45534
31.7081	0.45408
31.7415	0.45353
31.7748	0.45458
31.8081	0.45309
31.8415	0.45291
31.8748	0.45246
31.9081	0.45239
31.9415	0.45268
31.9748	0.45244
32.0081	0.45233
32.0415	0.45244
32.0748	0.45225
32.1081	0.45198
32.1415	0.45212
32.1748	0.45184
32.2081	0.4521
32.2415	0.45208
32.2748	0.45181
32.3081	0.45163
32.3415	0.45185
32.3748	0.45159
32.4081	0.45095
32.4415	0.45105
32.4748	0.45069
32.5081	0.4507
32.5415	0.4507
32.5748	0.45075
32.6081	0.45066
32.6415	0.45013
32.6748	0.44996
32.7081	0.45001
32.7415	0.44983
32.7748	0.44999
32.8081	0.44977
32.8415	0.44974
32.8748	0.44957
32.9081	0.44954
32.9415	0.44914
32.9748	0.44912
33.0082	0.44885
33.0415	0.44862
33.0748	0.4485
33.1082	0.44884
33.1415	0.45072
33.1748	0.45038
33.2082	0.45044
33.2415	0.45018
33.2748	0.44992
33.3081	0.4497
33.3415	0.4496
33.3748	0.44954
33.4081	0.44936
33.4415	0.44952
33.4748	0.44942
33.5082	0.44912
33.5415	0.44923
33.5748	0.44889
33.6082	0.44872
33.6415	0.44859
33.6748	0.44871
33.7082	0.44846
33.7415	0.4485
33.7748	0.44883
33.8082	0.44846
33.8415	0.44885
33.8748	0.44896
33.9082	0.44876
33.9415	0.44847
33.9748	0.44821
34.0082	0.4479
34.0415	0.4483
34.0748	0.44841
34.1082	0.44779
34.1415	0.44765
34.1748	0.44704
34.2082	0.44741
34.2415	0.44698
34.2748	0.44711
34.3082	0.44693
34.3415	0.44689
34.3748	0.44693
34.4082	0.44756
34.4415	0.44738
34.4748	0.44726
34.5082	0.44732
34.5415	0.44688
34.5748	0.44707
34.6082	0.44666
34.6415	0.44688
34.6748	0.44669
34.7082	0.44653
34.7415	0.44652
34.7748	0.44633
34.8082	0.44551
34.8415	0.44632
34.8748	0.44626
34.9082	0.44623
34.9415	0.44598
34.9748	0.44595
35.0082	0.44594
35.0415	0.44584
35.0748	0.44565
35.1082	0.44525
35.1415	0.44538
35.1748	0.44553
35.2082	0.4456
35.2415	0.44535
35.2748	0.44532
35.3082	0.44497
35.3415	0.44515
35.3749	0.44482
35.4082	0.44493
35.4415	0.44505
35.4749	0.44472
35.5082	0.4447
35.5415	0.44455
35.5748	0.44445
35.6082	0.4443
35.6415	0.44265
35.6748	0.44364
35.7082	0.4438
35.7415	0.44374
35.7749	0.44359
35.8082	0.44329
35.8415	0.44332
35.8749	0.4431
35.9082	0.44313
35.9415	0.44342
35.9749	0.4434
36.0082	0.44341
36.0415	0.44343
36.0749	0.44335
36.1082	0.4436
36.1415	0.44365
36.1749	0.44351
36.2082	0.44336
36.2415	0.4433
36.2749	0.4435
36.3082	0.44303
36.3415	0.44348
36.3749	0.44334
36.4082	0.44316
36.4415	0.44328
36.4749	0.44314
36.5082	0.44296
36.5415	0.44285
36.5749	0.44273
36.6082	0.44253
36.6415	0.44284
36.6749	0.44276
36.7082	0.44266
36.7415	0.44255
36.7749	0.44249
36.8082	0.44232
36.8415	0.44214
36.8749	0.44221
36.9082	0.44215
36.9415	0.44205
36.9749	0.44193
37.0082	0.44189
