# Supplementary material for: Acceleration of radiative recombination for efficient perovskite LEDs
Source: Nature. 2024 May 29;630(8017):631–5. doi: 10.1038/s41586-024-07460-7 (PMC11186751; doi:10.1038/s41586-024-07460-7)
Supplement: Supplementary file 8 — Source Data Extended Data Fig. 4 [file 41586_2024_7460_MOESM8_ESM.xlsx]

## Sheet: Sheet1
Time (ns)	Normalized PL intensity (a.u.)
	Dual additive	Control	Instrument respone function
0	0.82067	0.90733	1
0.025	0.97067	1	0.912
0.05	1	0.90267	0.649
0.075	0.91667	0.85867	0.522
0.1	0.81933	0.764	0.42
0.125	0.71067	0.73867	0.306
0.15	0.668	0.72867	0.261
0.175	0.608	0.65333	0.222
0.2	0.596	0.628	0.152
0.225	0.58733	0.538	0.148
0.25	0.524	0.53733	0.12
0.275	0.482	0.51267	0.107
0.3	0.46467	0.46467	0.117
0.325	0.40133	0.44267	0.088
0.35	0.39933	0.436	0.063
0.375	0.37467	0.382	0.084
0.4	0.38467	0.392	0.06
0.425	0.31333	0.34867	0.053
0.45	0.326	0.346	0.048
0.475	0.30467	0.30067	0.052
0.5	0.28067	0.30467	0.048
0.525	0.28067	0.28733	0.051
0.55	0.26	0.24467	0.035
0.575	0.248	0.25867	0.026
0.6	0.22133	0.23333	0.031
0.625	0.19467	0.19467	0.036
0.65	0.17867	0.20467	0.033
0.675	0.18467	0.18	0.02
0.7	0.18667	0.19	0.022
0.725	0.148	0.16467	0.025
0.75	0.15467	0.15133	0.018
0.775	0.14667	0.15	0.015
0.8	0.144	0.126	0.014
0.825	0.13533	0.13267	0.017
0.85	0.13733	0.11133	0.016
0.875	0.11933	0.10267	0.011
0.9	0.10667	0.10467	0.01
0.925	0.102	0.09867	0.017
0.95	0.102	0.10333	0.009
0.975	0.11333	0.086	0.013
1	0.108	0.084	0.007
1.025	0.09467	0.084	0.004
1.05	0.09267	0.076	0.009
1.075	0.076	0.06533	0.004
1.1	0.08733	0.068	0.008
1.125	0.07267	0.064	0.004
1.15	0.06667	0.07333	0.005
1.175	0.06	0.06133	0.005
1.2	0.05	0.04933	0.003
1.225	0.05933	0.042	0.005
1.25	0.06867	0.05267	0.002
1.275	0.05067	0.05133	0.006
1.3	0.05333	0.03467	0.008
1.325	0.042	0.03	0.003
1.35	0.05267	0.03133	0.004
1.375	0.042	0.04	0.002
1.4	0.03867	0.03067	0.003
1.425	0.036	0.03067	0.005
1.45	0.034	0.03067	0.003
1.475	0.04867	0.032	0.004
1.5	0.04	0.02867	0.003
1.525	0.03333	0.03267	0.001
1.55	0.026	0.02	0.003
1.575	0.03933	0.02733	0.003
1.6	0.03467	0.03133	0.002
1.625	0.03733	0.018	0.003
1.65	0.022	0.03067	0.001
1.675	0.02467	0.02867	0.001
1.7	0.03333	0.02667	0.003
1.725	0.03067	0.024	0.001
1.75	0.02867	0.02333	0.001
1.775	0.02667	0.02533	0.001
1.8	0.032	0.02067	0.001
1.825	0.022	0.024	0.001
1.85	0.022	0.01933	0.003
1.875	0.024	0.02067	0.002
1.9	0.026	0.024	0.003
1.925	0.024	0.01667	0.001
1.95	0.026	0.01933	0.001
1.975	0.02933	0.01533	0.002
2	0.01667	0.022	0.001
2.025	0.02067	0.01333	0.001
2.05	0.02467	0.01733	0.001
2.075	0.02533	0.022	0.001
2.1	0.02533	0.01933	0.001
2.125	0.01667	0.01533	0.001
2.15	0.01533	0.01867	0.001
2.175	0.01733	0.014	0.001
2.2	0.01667	0.01667	0.001
2.225	0.01333	0.02067	0.001
2.25	0.01467	0.01467	0.001
2.275	0.01733	0.01533	0.001
2.3	0.01533	0.012	0.001
2.325	0.02	0.01333	0.001
2.35	0.01533	0.01267	0.002
2.375	0.01533	0.02067	0.001
2.4	0.016	0.01267	0.002
2.425	0.016	0.01533	0.001
2.45	0.01333	0.01267	0.001
2.475	0.01733	0.012	0.001
2.5	0.02333	0.01667	0.001
2.525	0.01267	0.016	0.001
2.55	0.018	0.024	0.001
2.575	0.01333	0.01533	0.001
2.6	0.01867	0.02333	0.001
2.625	0.016	0.01867	0.001
2.65	0.01867	0.01667	0.001
2.675	0.02067	0.01733	0.001
2.7	0.016	0.02067	0.001
2.725	0.01133	0.022	0.001
2.75	0.02333	0.02067	0.001
2.775	0.012	0.012	0.001
2.8	0.01533	0.02267	0.001
2.825	0.018	0.02267	0.001
2.85	0.02133	0.016	0.001
2.875	0.01533	0.01067	0.001
2.9	0.014	0.01133	0.001
2.925	0.01067	0.012	0.001
2.95	0.01733	0.01333	0.001
2.975	0.02	0.014	0.001
3	0.01533	0.01333	0.001
3.025	0.01867	0.014	0.001
3.05	0.01933	0.01667	0.001
3.075	0.01733	0.01667	0.001
3.1	0.014	0.01533	0.001
3.125	0.01933	0.014	0.001
3.15	0.01133	0.01733	0.001
3.175	0.01533	0.01467	0.001
3.2	0.01933	0.01	0.001
3.225	0.02667	0.01533	0.001
3.25	0.01933	0.014	0.001
3.275	0.01267	0.01867	0.001
3.3	0.01733	0.016	0.001
3.325	0.018	0.01267	0.001
3.35	0.02067	0.014	0.001
3.375	0.016	0.01267	0.001
3.4	0.02	0.012	0.001
3.425	0.016	0.024	0.001
3.45	0.014	0.01467	0.001
3.475	0.02	0.01333	0.001
3.5	0.01733	0.01	0.001
3.525	0.01867	0.018	0.001
3.55	0.01733	0.01467	0.001
3.575	0.02133	0.012	0.001
3.6	0.016	0.012	0.001
3.625	0.018	0.014	0.001
3.65	0.01733	0.01267	0.001
3.675	0.01733	0.01133	0.001
3.7	0.01267	0.012	0.001
3.725	0.00867	0.01533	0.001
3.75	0.01867	0.00933	0.001
3.775	0.01267	0.018	0.001
3.8	0.01	0.016	0.001
3.825	0.01333	0.01667	0.001
3.85	0.01333	0.014	0.001
3.875	0.01467	0.01267	0.001
3.9	0.01533	0.022	0.001
3.925	0.014	0.01533	0.001
3.95	0.012	0.01533	0.001
3.975	0.01733	0.01267	0.001
4	0.01867	0.016	0.001
4.025	0.012	0.00933	0.001
4.05	0.01933	0.01067	0.001
4.075	0.01533	0.016	0.001
4.1	0.014	0.01333	0.001
4.125	0.01067	0.01667	0.001
4.15	0.016	0.01467	0.001
4.175	0.01733	0.01267	0.001
4.2	0.01533	0.01333	0.001
4.225	0.01133	0.00867	0.001
4.25	0.01333	0.014	0.001
4.275	0.016	0.01467	0.001
4.3	0.01467	0.01267	0.001
4.325	0.01267	0.01867	0.001
4.35	0.02	0.018	0.001
4.375	0.01667	0.008	0.001
4.4	0.01267	0.01333	0.001
4.425	0.01867	0.01733	0.001
4.45	0.01133	0.012	0.001
4.475	0.01333	0.01	0.001
4.5	0.01133	0.01733	0.001
4.525	0.01667	0.01533	0.001
4.55	0.01467	0.01267	0.001
4.575	0.012	0.01	0.001
4.6	0.01133	0.01333	0.001
4.625	0.00933	0.012	0.001
4.65	0.01133	0.008	0.002
4.675	0.01	0.01333	0.001
4.7	0.01	0.01267	0.001
4.725	0.01	0.018	0.001
4.75	0.00667	0.012	0.001
4.775	0.01133	0.01	0.001
4.8	0.01	0.00933	0.001
4.825	0.01133	0.014	0.001
4.85	0.012	0.01067	0.001
4.875	0.01067	0.00733	0.001
4.9	0.00867	0.00933	0.001
4.925	0.01267	0.012	0.001
4.95	0.01733	0.00867	0.001
4.975	0.01133	0.01	0.001
5	0.012	0.00933	0.001
5.025	0.00933	0.008	0.001
5.05	0.01267	0.01467	0.001
5.075	0.01	0.01333	0.001
5.1	0.01133	0.01133	0.001
5.125	0.00933	0.008	0.001
5.15	0.00933	0.01067	0.001
5.175	0.00933	0.01	0.001
5.2	0.00733	0.00867	0.001
5.225	0.00733	0.01	0.001
5.25	0.01067	0.01267	0.001
5.275	0.00933	0.01	0.002
5.3	0.01067	0.01267	0.002
5.325	0.01133	0.00933	0.001
5.35	0.012	0.01	0.001
5.375	0.008	0.00867	0.003
5.4	0.014	0.01	0.003
5.425	0.01067	0.012	0.003
5.45	0.01133	0.01333	0.002
5.475	0.012	0.01267	0.001
5.5	0.01067	0.01467	0.004
5.525	0.01	0.00733	0.011
5.55	0.016	0.008	0.004
5.575	0.012	0.014	0.001
5.6	0.00733	0.01667	0.003
5.625	0.01467	0.01667	0.004
5.65	0.01667	0.01533	0.003
5.675	0.00933	0.014	0.004
5.7	0.008	0.01333	0.004
5.725	0.01067	0.008	0.001
5.75	0.014	0.00933	0.001
5.775	0.012	0.01133	0.001
5.8	0.01	0.014	0.001
5.825	0.00867	0.00933	0.001
5.85	0.012	0.01067	0.001
5.875	0.016	0.01	0.001
5.9	0.00867	0.00667	0.002
5.925	0.01133	0.00467	0.003
5.95	0.00867	0.01133	0.001
5.975	0.008	0.01067	0.001
6	0.008	0.01333	0.001
6.025	0.00933	0.00667	0.001
6.05	0.01	0.00867	0.001
6.075	0.00533	0.012	0.002
6.1	0.01	0.00733	0.002
6.125	0.008	0.00933	0.001
6.15	0.00867	0.008	0.001
6.175	0.00533	0.00733	0.001
6.2	0.008	0.01	0.001
6.225	0.008	0.00733	0.001
6.25	0.006	0.00733	0.001
6.275	0.008	0.00733	0.001
6.3	0.00867	0.006	0.001
6.325	0.00667	0.008	0.001
6.35	0.00667	0.00867	0.001
6.375	0.01067	0.00933	0.001
6.4	0.00867	0.006	0.001
6.425	0.00533	0.00667	0.002
6.45	0.01133	0.00733	0.001
6.475	0.01	0.00533	0.001
6.5	0.008	0.00733	0.001
6.525	0.00533	0.006	0.002
6.55	0.01	0.008	0.001
6.575	0.008	0.00533	0.001
6.6	0.00867	0.008	0.002
6.625	0.00733	0.00867	0.002
6.65	0.008	0.00467	0.002
6.675	0.012	0.00933	0.001
6.7	0.00333	0.008	0.001
6.725	0.00733	0.00667	0.001
6.75	0.00933	0.00667	0.001
6.775	0.008	0.008	0.003
6.8	0.00733	0.00667	0.001
6.825	0.006	0.00533	0.001
6.85	0.00867	0.008	0.001
6.875	0.01	0.00467	0.002
6.9	0.004	0.014	0.001
6.925	0.004	0.00533	0.002
6.95	0.006	0.00733	0.001
6.975	0.008	0.008	0.001
7	0.01	0.00667	0.001
7.025	0.00333	0.00667	0.001
7.05	0.00933	0.00733	0.001
7.075	0.00867	0.004	0.001
7.1	0.00733	0.00867	0.001
7.125	0.004	0.004	0.001
7.15	0.00467	0.00733	0.001
7.175	0.002	0.00467	0.001
7.2	0.008	0.00733	0.001
7.225	0.01067	0.00467	0.001
7.25	0.00533	0.00867	0.001
7.275	0.00733	0.006	0.002
7.3	0.00667	0.006	0.001
7.325	0.006	0.00467	0.001
7.35	0.004	0.00467	0.001
7.375	0.01	0.00733	0.001
7.4	0.01	0.006	0.001
7.425	0.004	0.00267	0.001
7.45	0.00733	0.00467	0.001
7.475	0.00467	0.006	0.001
7.5	0.00267	0.00867	0.001
7.525	0.006	0.00933	0.001
7.55	0.00267	0.00333	0.001
7.575	0.01	0.00533	0.001
7.6	0.00467	0.00467	0.001
7.625	0.00533	0.004	0.001
7.65	0.00533	0.008	0.001
7.675	0.008	0.00333	0.001
7.7	0.006	0.00533	0.001
7.725	0.00867	0.008	0.001
7.75	0.00533	0.00533	0.001
7.775	0.00933	0.002	0.001
7.8	0.00667	0.00467	0.001
7.825	0.00667	0.004	0.001
7.85	0.008	0.00333	0.001
7.875	0.00467	0.004	0.001
7.9	0.00467	0.004	0.001
7.925	0.00667	0.00333	0.001
7.95	0.006	0.00467	0.001
7.975	0.006	0.004	0.001
8	0.00867	0.00867	0.001
8.025	0.00267	0.006	0.001
8.05	0.006	0.00467	0.001
8.075	0.00467	0.002	0.001
8.1	0.00933	0.004	0.001
8.125	0.00533	0.006	0.001
8.15	0.00733	0.00533	0.001
8.175	0.00533	0.006	0.001
8.2	0.004	0.002	0.001
8.225	0.008	0.004	0.001
8.25	0.00667	0.00467	0.002
8.275	0.004	0.00533	0.001
8.3	0.006	0.004	0.001
8.325	0.00667	0.002	0.001
8.35	0.01	0.00667	0.001
8.375	0.00467	0.006	0.001
8.4	0.00267	0.00333	0.001
8.425	0.00533	0.00667	0.001
8.45	0.004	0.004	0.001
8.475	0.004	0.00667	0.001
8.5	0.00733	0.00333	0.001
8.525	0.002	0.006	0.001
8.55	0.004	0.006	0.001
8.575	0.004	0.00267	0.001
8.6	0.00533	0.00333	0.001
8.625	0.004	0.006	0.001
8.65	0.00467	0.00267	0.001
8.675	0.00867	0.002	0.001
8.7	0.00667	0.00533	0.001
8.725	0.00533	0.00667	0.001
8.75	0.002	0.006	0.001
8.775	0.004	0.00667	0.001
8.8	0.00467	0.004	0.002
8.825	0.00333	0.00333	0.001
8.85	0.00467	0.00533	0.001
8.875	0.00133	0.006	0.001
8.9	0.00533	0.00467	0.001
8.925	0.00267	0.004	0.001
8.95	0.00667	0.004	0.001
8.975	0.00467	0.008	0.001
9	0.00733	0.00867	0.001
9.025	0.006	0.00733	0.001
9.05	0.00867	0.00333	0.001
9.075	0.00267	0.00667	0.001
9.1	0.004	0.00333	0.001
9.125	0.00467	0.006	0.001
9.15	0.006	0.006	0.001
9.175	0.002	0.00733	0.001
9.2	0.00533	0.002	0.001
9.225	0.00733	0.00333	0.001
9.25	0.00867	0.00333	0.001
9.275	0.00467	0.000666667	0.001
9.3	0.006	0.004	0.001
9.325	0.004	0.00267	0.001
9.35	0.00533	0.00333	0.001
9.375	0.00667	0.002	0.001
9.4	0.006	0.00267	0.001
9.425	0.00533	0.004	0.001
9.45	0.00467	0.00267	0.001
9.475	0.00267	0.006	0.001
9.5	0.002	0.00533	0.001
9.525	0.006	0.002	0.001
9.55	0.00533	0.000666667	0.001
9.575	0.002	0.00467	0.001
9.6	0.00467	0.00333	0.001
9.625	0.00467	0.002	0.001
9.65	0.00333	0.00333	0.001
9.675	0.00467	0.004	0.001
9.7	0.00333	0.00333	0.001
9.725	0.004	0.004	0.001
9.75	0.004	0.00333	0.001
9.775	0.006	0.00333	0.001
9.8	0.00467	0.00333	0.001
9.825	0.004	0.00533	0.001
9.85	0.00667	0.004	0.001
9.875	0.008	0.00333	0.001
9.9	0.00333	0.00333	0.001
9.925	0.004	0.006	0.002
9.95	0.00667	0.00467	0.001
9.975	0.00467	0.00467	0.001
10	0.002	0.00333	0.001
