# Supplementary material for: Acceleration of radiative recombination for efficient perovskite LEDs
Source: Nature. 2024 May 29;630(8017):631–5. doi: 10.1038/s41586-024-07460-7 (PMC11186751; doi:10.1038/s41586-024-07460-7)
Supplement: Supplementary file 9 — Source Data Extended Data Fig. 5 [file 41586_2024_7460_MOESM9_ESM.xlsx]

## Sheet: Extended Data Fig. 5a
Experimental data		Model fitting
		Total		Excitonic		Continuum
Energy (eV)	Intensity (a.u.)	Energy (eV)	Intensity (a.u.)	Energy (eV)	Intensity (a.u.)	Energy (eV)	Intensity (a.u.)
1.40034	0	1.40034	0.01234	1.39961	0.01405	1.39961	0.01229
1.40113	0.00953	1.40074	0.01237	1.40024	0.01405	1.40024	0.01234
1.40192	0.00811	1.40113	0.0124	1.40087	0.01406	1.40087	0.01238
1.40271	0.00825	1.40114	0.0124	1.4015	0.01406	1.4015	0.01242
1.40351	0.00863	1.40154	0.01243	1.40213	0.01406	1.40213	0.01247
1.4043	0.00289	1.40192	0.01246	1.40276	0.01406	1.40276	0.01251
1.4051	0.00603	1.40194	0.01246	1.40339	0.01407	1.40339	0.01256
1.4059	0.01287	1.40234	0.01249	1.40402	0.01407	1.40402	0.0126
1.40669	0.00132	1.40271	0.01251	1.40465	0.01407	1.40465	0.01265
1.40749	0.0156	1.40275	0.01252	1.40528	0.01407	1.40528	0.0127
1.40829	0.0173	1.40315	0.01255	1.40591	0.01408	1.40591	0.01274
1.40909	0.00608	1.40351	0.01257	1.40654	0.01408	1.40654	0.01279
1.40989	0.01271	1.40355	0.01258	1.40717	0.01408	1.40717	0.01284
1.41069	0.01006	1.40395	0.01261	1.4078	0.01409	1.4078	0.01289
1.4115	0.0066	1.4043	0.01264	1.40843	0.01409	1.40843	0.01294
1.4123	0.01803	1.40435	0.01264	1.40906	0.01409	1.40906	0.01299
1.41311	0.01643	1.40475	0.01267	1.40969	0.0141	1.40969	0.01303
1.41391	0.0069	1.4051	0.0127	1.41032	0.0141	1.41032	0.01308
1.41472	0.0122	1.40515	0.0127	1.41095	0.0141	1.41095	0.01314
1.41553	0.0134	1.40555	0.01273	1.41158	0.01411	1.41158	0.01319
1.41633	0.000794768	1.4059	0.01276	1.41221	0.01411	1.41221	0.01324
1.41714	0.01595	1.40595	0.01277	1.41284	0.01412	1.41284	0.01329
1.41795	0.01731	1.40635	0.0128	1.41347	0.01412	1.41347	0.01334
1.41876	0.0019	1.40669	0.01282	1.4141	0.01413	1.4141	0.0134
1.41958	0.00638	1.40676	0.01283	1.41473	0.01413	1.41473	0.01345
1.42039	0.006	1.40716	0.01286	1.41536	0.01414	1.41536	0.0135
1.4212	0.00791	1.40749	0.01289	1.41599	0.01414	1.41599	0.01356
1.42202	0.01461	1.40756	0.01289	1.41662	0.01415	1.41662	0.01361
1.42283	0.00705	1.40796	0.01293	1.41725	0.01415	1.41725	0.01367
1.42365	0.01736	1.40829	0.01295	1.41788	0.01416	1.41788	0.01372
1.42447	0.02225	1.40836	0.01296	1.41851	0.01416	1.41851	0.01378
1.42529	0.01254	1.40876	0.01299	1.41914	0.01417	1.41914	0.01384
1.42611	0.01354	1.40909	0.01302	1.41977	0.01418	1.41977	0.0139
1.42693	0.01137	1.40916	0.01303	1.4204	0.01418	1.4204	0.01396
1.42775	0.00639	1.40956	0.01306	1.42103	0.01419	1.42103	0.01401
1.42857	0.00784	1.40989	0.01309	1.42166	0.0142	1.42166	0.01407
1.42939	0.01486	1.40996	0.0131	1.42229	0.01421	1.42229	0.01414
1.43022	0.00891	1.41037	0.01313	1.42292	0.01422	1.42292	0.0142
1.43104	0.00394	1.41069	0.01316	1.42355	0.01422	1.42355	0.01426
1.43187	0.01801	1.41077	0.01316	1.42418	0.01423	1.42418	0.01432
1.4327	0.00549	1.41117	0.0132	1.42481	0.01424	1.42481	0.01439
1.43353	0.00483	1.4115	0.01323	1.42544	0.01425	1.42544	0.01445
1.43436	0.02235	1.41157	0.01323	1.42607	0.01426	1.42607	0.01451
1.43519	0.00355	1.41197	0.01327	1.4267	0.01427	1.4267	0.01458
1.43602	0.01881	1.4123	0.0133	1.42733	0.01428	1.42733	0.01465
1.43685	0.01321	1.41237	0.01331	1.42796	0.01429	1.42796	0.01471
1.43768	0.00426	1.41277	0.01334	1.42859	0.0143	1.42859	0.01478
1.43852	0.01027	1.41311	0.01337	1.42922	0.01432	1.42922	0.01485
1.43935	0.02504	1.41317	0.01338	1.42985	0.01433	1.42985	0.01492
1.44019	0.04315	1.41357	0.01341	1.43048	0.01434	1.43048	0.01499
1.44102	0.02587	1.41391	0.01344	1.43111	0.01436	1.43111	0.01506
1.44186	0.00252	1.41398	0.01345	1.43174	0.01437	1.43174	0.01514
1.4427	0.01487	1.41438	0.01349	1.43237	0.01438	1.43237	0.01521
1.44354	0.03711	1.41472	0.01352	1.433	0.0144	1.433	0.01529
1.44438	0.04972	1.41478	0.01353	1.43363	0.01441	1.43363	0.01536
1.44522	0.03922	1.41518	0.01356	1.43426	0.01443	1.43426	0.01544
1.44606	0.02456	1.41553	0.0136	1.43489	0.01445	1.43489	0.01552
1.44691	0.00445	1.41558	0.0136	1.43552	0.01446	1.43552	0.0156
1.44775	0.01133	1.41598	0.01364	1.43615	0.01448	1.43615	0.01568
1.4486	0.02249	1.41633	0.01367	1.43678	0.0145	1.43678	0.01576
1.44944	0.00933	1.41638	0.01368	1.43741	0.01452	1.43741	0.01584
1.45029	0.00417	1.41678	0.01372	1.43804	0.01454	1.43804	0.01592
1.45114	0.02015	1.41714	0.01375	1.43867	0.01456	1.43867	0.01601
1.45199	0.01695	1.41718	0.01376	1.4393	0.01459	1.4393	0.0161
1.45284	0.00568	1.41759	0.01379	1.43993	0.01461	1.43993	0.01619
1.45369	0.00928	1.41795	0.01383	1.44056	0.01463	1.44056	0.01627
1.45455	0.0267	1.41799	0.01383	1.44119	0.01466	1.44119	0.01637
1.4554	0.02439	1.41839	0.01387	1.44182	0.01468	1.44182	0.01646
1.45625	0.0206	1.41876	0.01391	1.44245	0.01471	1.44245	0.01655
1.45711	0.01758	1.41879	0.01391	1.44308	0.01474	1.44308	0.01665
1.45797	0.01688	1.41919	0.01396	1.44371	0.01477	1.44371	0.01675
1.45882	0.04204	1.41958	0.014	1.44434	0.0148	1.44434	0.01685
1.45968	0.03351	1.41959	0.014	1.44497	0.01483	1.44497	0.01695
1.46054	0.00313	1.41999	0.01404	1.4456	0.01486	1.4456	0.01705
1.4614	0.0182	1.42039	0.01408	1.44623	0.01489	1.44623	0.01715
1.46226	0.02597	1.42039	0.01408	1.44686	0.01493	1.44686	0.01726
1.46313	0.02595	1.42079	0.01412	1.44749	0.01496	1.44749	0.01737
1.46399	0.02949	1.42119	0.01417	1.44812	0.015	1.44812	0.01748
1.46486	0.01627	1.4212	0.01417	1.44875	0.01504	1.44875	0.01759
1.46572	0.01831	1.4216	0.01421	1.44938	0.01508	1.44938	0.01771
1.46659	0.03845	1.422	0.01425	1.45001	0.01512	1.45001	0.01783
1.46746	0.02269	1.42202	0.01425	1.45064	0.01517	1.45064	0.01795
1.46832	0.01359	1.4224	0.0143	1.45127	0.01521	1.45127	0.01807
1.46919	0.04374	1.4228	0.01434	1.4519	0.01526	1.4519	0.0182
1.47007	0.03869	1.42283	0.01434	1.45253	0.01531	1.45253	0.01832
1.47094	0.00711	1.4232	0.01438	1.45316	0.01536	1.45316	0.01846
1.47181	0.01165	1.4236	0.01443	1.45379	0.01542	1.45379	0.01859
1.47268	0.03782	1.42365	0.01443	1.45442	0.01547	1.45442	0.01873
1.47356	0.03449	1.424	0.01447	1.45505	0.01553	1.45505	0.01887
1.47444	0.04515	1.4244	0.01452	1.45568	0.01559	1.45568	0.01901
1.47531	0.04864	1.42447	0.01453	1.45631	0.01565	1.45631	0.01915
1.47619	0.0264	1.4248	0.01457	1.45694	0.01572	1.45694	0.0193
1.47707	0.04417	1.42521	0.01461	1.45757	0.01578	1.45757	0.01946
1.47795	0.05623	1.42529	0.01462	1.4582	0.01585	1.4582	0.01961
1.47883	0.03335	1.42561	0.01466	1.45883	0.01593	1.45883	0.01978
1.47971	0.03567	1.42601	0.01471	1.45946	0.016	1.45946	0.01994
1.4806	0.03696	1.42611	0.01472	1.46009	0.01608	1.46009	0.02011
1.48148	0.04293	1.42641	0.01476	1.46072	0.01616	1.46072	0.02028
1.48237	0.03275	1.42681	0.0148	1.46135	0.01624	1.46135	0.02046
1.48325	0.04128	1.42693	0.01482	1.46198	0.01633	1.46198	0.02064
1.48414	0.04823	1.42721	0.01485	1.46261	0.01642	1.46261	0.02083
1.48503	0.04391	1.42761	0.0149	1.46324	0.01652	1.46324	0.02102
1.48592	0.05069	1.42775	0.01492	1.46387	0.01662	1.46387	0.02122
1.48681	0.0448	1.42801	0.01495	1.4645	0.01672	1.4645	0.02142
1.4877	0.04868	1.42841	0.015	1.46513	0.01683	1.46513	0.02162
1.4886	0.06261	1.42857	0.01502	1.46576	0.01694	1.46576	0.02184
1.48949	0.05318	1.42882	0.01506	1.46639	0.01705	1.46639	0.02206
1.49038	0.05253	1.42922	0.01511	1.46702	0.01717	1.46702	0.02228
1.49128	0.0621	1.42939	0.01513	1.46765	0.0173	1.46765	0.02251
1.49218	0.07232	1.42962	0.01516	1.46828	0.01742	1.46828	0.02275
1.49308	0.06828	1.43002	0.01521	1.46891	0.01756	1.46891	0.023
1.49398	0.06861	1.43022	0.01524	1.46954	0.0177	1.46954	0.02325
1.49488	0.06578	1.43042	0.01527	1.47017	0.01784	1.47017	0.02351
1.49578	0.06857	1.43082	0.01532	1.4708	0.01799	1.4708	0.02377
1.49668	0.06601	1.43104	0.01535	1.47143	0.01815	1.47143	0.02405
1.49758	0.07281	1.43122	0.01537	1.47206	0.01831	1.47206	0.02433
1.49849	0.07376	1.43162	0.01543	1.47269	0.01848	1.47269	0.02462
1.4994	0.0606	1.43187	0.01546	1.47332	0.01865	1.47332	0.02492
1.5003	0.07517	1.43202	0.01549	1.47395	0.01884	1.47395	0.02523
1.50121	0.08263	1.43243	0.01554	1.47458	0.01902	1.47458	0.02555
1.50212	0.07281	1.4327	0.01558	1.47521	0.01922	1.47521	0.02588
1.50303	0.08747	1.43283	0.0156	1.47584	0.01942	1.47584	0.02621
1.50394	0.08848	1.43323	0.01566	1.47647	0.01964	1.47647	0.02656
1.50485	0.08492	1.43353	0.0157	1.4771	0.01986	1.4771	0.02692
1.50577	0.0958	1.43363	0.01571	1.47773	0.02008	1.47773	0.0273
1.50668	0.10571	1.43403	0.01577	1.47836	0.02032	1.47836	0.02768
1.5076	0.09984	1.43436	0.01582	1.47899	0.02057	1.47899	0.02807
1.50852	0.10762	1.43443	0.01583	1.47962	0.02082	1.47962	0.02848
1.50943	0.11558	1.43483	0.01589	1.48025	0.02109	1.48025	0.02891
1.51035	0.12651	1.43519	0.01595	1.48088	0.02137	1.48088	0.02934
1.51127	0.13634	1.43523	0.01595	1.48151	0.02165	1.48151	0.02979
1.5122	0.13549	1.43563	0.01602	1.48214	0.02195	1.48214	0.03026
1.51312	0.14579	1.43602	0.01608	1.48277	0.02226	1.48277	0.03074
1.51404	0.14894	1.43603	0.01608	1.4834	0.02258	1.4834	0.03123
1.51497	0.15717	1.43644	0.01614	1.48403	0.02292	1.48403	0.03175
1.51589	0.1538	1.43684	0.01621	1.48466	0.02326	1.48466	0.03228
1.51682	0.16191	1.43685	0.01621	1.48529	0.02362	1.48529	0.03282
1.51775	0.17319	1.43724	0.01627	1.48592	0.024	1.48592	0.03339
1.51868	0.18057	1.43764	0.01634	1.48655	0.02438	1.48655	0.03398
1.51961	0.17874	1.43768	0.01634	1.48718	0.02478	1.48718	0.03459
1.52054	0.19169	1.43804	0.0164	1.48781	0.0252	1.48781	0.03521
1.52147	0.1948	1.43844	0.01647	1.48844	0.02564	1.48844	0.03586
1.52241	0.21545	1.43852	0.01648	1.48907	0.02608	1.48907	0.03653
1.52334	0.21718	1.43884	0.01654	1.4897	0.02655	1.4897	0.03723
1.52428	0.21643	1.43924	0.01661	1.49033	0.02703	1.49033	0.03795
1.52522	0.2296	1.43935	0.01663	1.49096	0.02754	1.49096	0.03869
1.52615	0.23278	1.43964	0.01668	1.49159	0.02806	1.49159	0.03946
1.52709	0.26172	1.44005	0.01675	1.49222	0.02859	1.49222	0.04026
1.52803	0.25972	1.44019	0.01678	1.49285	0.02915	1.49285	0.04109
1.52898	0.27021	1.44045	0.01682	1.49348	0.02973	1.49348	0.04195
1.52992	0.26965	1.44085	0.0169	1.49411	0.03033	1.49411	0.04283
1.53086	0.28864	1.44102	0.01693	1.49474	0.03095	1.49474	0.04375
1.53181	0.29887	1.44125	0.01697	1.49537	0.0316	1.49537	0.0447
1.53276	0.30476	1.44165	0.01705	1.496	0.03227	1.496	0.04569
1.5337	0.31524	1.44186	0.01709	1.49663	0.03296	1.49663	0.04671
1.53465	0.32817	1.44205	0.01712	1.49726	0.03367	1.49726	0.04776
1.5356	0.33591	1.44245	0.0172	1.49789	0.03441	1.49789	0.04886
1.53656	0.35774	1.4427	0.01725	1.49852	0.03517	1.49852	0.05
1.53751	0.36371	1.44285	0.01728	1.49915	0.03596	1.49915	0.05117
1.53846	0.36953	1.44325	0.01736	1.49978	0.03678	1.49978	0.05239
1.53942	0.38958	1.44354	0.01741	1.50041	0.03762	1.50041	0.05366
1.54037	0.39793	1.44366	0.01744	1.50104	0.0385	1.50104	0.05497
1.54133	0.40682	1.44406	0.01752	1.50167	0.03939	1.50167	0.05633
1.54229	0.41634	1.44438	0.01759	1.5023	0.04032	1.5023	0.05773
1.54325	0.42727	1.44446	0.0176	1.50293	0.04128	1.50293	0.05919
1.54421	0.4335	1.44486	0.01769	1.50356	0.04226	1.50356	0.06071
1.54517	0.43944	1.44522	0.01776	1.50419	0.04327	1.50419	0.06228
1.54613	0.44972	1.44526	0.01777	1.50482	0.04431	1.50482	0.0639
1.5471	0.46457	1.44566	0.01786	1.50545	0.04538	1.50545	0.06559
1.54806	0.48137	1.44606	0.01795	1.50608	0.04648	1.50608	0.06734
1.54903	0.48362	1.44606	0.01795	1.50671	0.04761	1.50671	0.06915
1.55	0.49858	1.44646	0.01803	1.50734	0.04877	1.50734	0.07103
1.55097	0.50852	1.44686	0.01813	1.50797	0.04995	1.50797	0.07297
1.55194	0.52163	1.44691	0.01814	1.5086	0.05116	1.5086	0.07499
1.55291	0.53114	1.44727	0.01822	1.50923	0.05239	1.50923	0.07709
1.55388	0.54452	1.44767	0.01831	1.50986	0.05365	1.50986	0.07926
1.55486	0.54523	1.44775	0.01833	1.51049	0.05494	1.51049	0.08151
1.55583	0.55814	1.44807	0.01841	1.51112	0.05624	1.51112	0.08384
1.55681	0.56718	1.44847	0.0185	1.51175	0.05757	1.51175	0.08626
1.55779	0.56396	1.4486	0.01853	1.51238	0.05891	1.51238	0.08877
1.55877	0.58135	1.44887	0.0186	1.51301	0.06027	1.51301	0.09136
1.55975	0.58206	1.44927	0.0187	1.51364	0.06163	1.51364	0.09405
1.56073	0.59865	1.44944	0.01874	1.51427	0.06301	1.51427	0.09684
1.56171	0.60438	1.44967	0.0188	1.5149	0.0644	1.5149	0.09973
1.5627	0.60725	1.45007	0.0189	1.51553	0.06579	1.51553	0.10273
1.56368	0.61686	1.45029	0.01896	1.51616	0.06717	1.51616	0.10583
1.56467	0.63761	1.45047	0.01901	1.51679	0.06856	1.51679	0.10904
1.56566	0.63098	1.45087	0.01911	1.51742	0.06993	1.51742	0.11237
1.56665	0.6431	1.45114	0.01918	1.51805	0.07128	1.51805	0.11581
1.56764	0.65771	1.45128	0.01922	1.51868	0.07262	1.51868	0.11938
1.56863	0.65722	1.45168	0.01933	1.51931	0.07393	1.51931	0.12306
1.56962	0.64984	1.45199	0.01942	1.51994	0.07521	1.51994	0.12688
1.57061	0.66429	1.45208	0.01944	1.52057	0.07646	1.52057	0.13083
1.57161	0.6729	1.45248	0.01955	1.5212	0.07766	1.5212	0.13491
1.57261	0.67621	1.45284	0.01966	1.52183	0.07882	1.52183	0.13913
1.5736	0.68601	1.45288	0.01967	1.52246	0.07992	1.52246	0.1435
1.5746	0.68598	1.45328	0.01978	1.52309	0.08096	1.52309	0.148
1.5756	0.69176	1.45368	0.0199	1.52372	0.08194	1.52372	0.15265
1.57661	0.6805	1.45369	0.01991	1.52435	0.08285	1.52435	0.15746
1.57761	0.69839	1.45408	0.02002	1.52498	0.08368	1.52498	0.16242
1.57861	0.69771	1.45448	0.02015	1.52561	0.08444	1.52561	0.16753
1.57962	0.69649	1.45455	0.02017	1.52624	0.08511	1.52624	0.1728
1.58062	0.70228	1.45489	0.02027	1.52687	0.08569	1.52687	0.17823
1.58163	0.69897	1.45529	0.0204	1.5275	0.08618	1.5275	0.18382
1.58264	0.7202	1.4554	0.02044	1.52813	0.08658	1.52813	0.18957
1.58365	0.71884	1.45569	0.02053	1.52876	0.08689	1.52876	0.19549
1.58466	0.71352	1.45609	0.02066	1.52939	0.08709	1.52939	0.20157
1.58568	0.71847	1.45625	0.02072	1.53002	0.0872	1.53002	0.20781
1.58669	0.73182	1.45649	0.02079	1.53065	0.08721	1.53065	0.21422
1.58771	0.72192	1.45689	0.02093	1.53128	0.08713	1.53128	0.22079
1.58873	0.73787	1.45711	0.02101	1.53191	0.08694	1.53191	0.22752
1.58974	0.72658	1.45729	0.02107	1.53254	0.08666	1.53254	0.23441
1.59076	0.73192	1.45769	0.02121	1.53317	0.08629	1.53317	0.24145
1.59178	0.7236	1.45797	0.02131	1.5338	0.08583	1.5338	0.24865
1.59281	0.72207	1.45809	0.02136	1.53443	0.08529	1.53443	0.256
1.59383	0.73796	1.4585	0.0215	1.53506	0.08465	1.53506	0.26349
1.59486	0.74197	1.45882	0.02162	1.53569	0.08395	1.53569	0.27111
1.59588	0.73724	1.4589	0.02165	1.53632	0.08316	1.53632	0.27887
1.59691	0.73608	1.4593	0.0218	1.53695	0.08231	1.53695	0.28675
1.59794	0.74057	1.45968	0.02195	1.53758	0.08139	1.53758	0.29475
1.59897	0.73776	1.4597	0.02196	1.53821	0.08041	1.53821	0.30285
1.6	0.75399	1.4601	0.02212	1.53884	0.07937	1.53884	0.31106
1.60103	0.75202	1.4605	0.02228	1.53947	0.07829	1.53947	0.31935
1.60207	0.7501	1.46054	0.02229	1.5401	0.07715	1.5401	0.32771
1.6031	0.75095	1.4609	0.02244	1.54073	0.07598	1.54073	0.33615
1.60414	0.7515	1.4613	0.02261	1.54136	0.07477	1.54136	0.34464
1.60518	0.76285	1.4614	0.02265	1.54199	0.07353	1.54199	0.35317
1.60622	0.75322	1.4617	0.02278	1.54262	0.07227	1.54262	0.36173
1.60726	0.7535	1.4621	0.02295	1.54325	0.07098	1.54325	0.37031
1.6083	0.75915	1.46226	0.02302	1.54388	0.06968	1.54388	0.37889
1.60934	0.75664	1.46251	0.02313	1.54451	0.06836	1.54451	0.38746
1.61039	0.76558	1.46291	0.02331	1.54514	0.06704	1.54514	0.39602
1.61144	0.77119	1.46313	0.02341	1.54577	0.0657	1.54577	0.40454
1.61248	0.75922	1.46331	0.02349	1.5464	0.06437	1.5464	0.41302
1.61353	0.76736	1.46371	0.02368	1.54703	0.06304	1.54703	0.42144
1.61458	0.77155	1.46399	0.02381	1.54766	0.06171	1.54766	0.42979
1.61564	0.76398	1.46411	0.02387	1.54829	0.06039	1.54829	0.43807
1.61669	0.76746	1.46451	0.02406	1.54892	0.05908	1.54892	0.44626
1.61774	0.77748	1.46486	0.02423	1.54955	0.05778	1.54955	0.45435
1.6188	0.77643	1.46491	0.02426	1.55018	0.05649	1.55018	0.46234
1.61986	0.77193	1.46531	0.02446	1.55081	0.05522	1.55081	0.47022
1.62092	0.77318	1.46571	0.02467	1.55144	0.05397	1.55144	0.47798
1.62198	0.76823	1.46572	0.02467	1.55207	0.05274	1.55207	0.48561
1.62304	0.77063	1.46612	0.02488	1.5527	0.05153	1.5527	0.49311
1.6241	0.77299	1.46652	0.02509	1.55333	0.05035	1.55333	0.50047
1.62516	0.78931	1.46659	0.02513	1.55396	0.04919	1.55396	0.5077
1.62623	0.77842	1.46692	0.02531	1.55459	0.04805	1.55459	0.51478
1.6273	0.78641	1.46732	0.02553	1.55522	0.04693	1.55522	0.52171
1.62837	0.77931	1.46746	0.02561	1.55585	0.04585	1.55585	0.5285
1.62943	0.77693	1.46772	0.02576	1.55648	0.04478	1.55648	0.53514
1.63051	0.78567	1.46812	0.02599	1.55711	0.04375	1.55711	0.54162
1.63158	0.78535	1.46832	0.02611	1.55774	0.04274	1.55774	0.54795
1.63265	0.78272	1.46852	0.02623	1.55837	0.04176	1.55837	0.55414
1.63373	0.78561	1.46892	0.02647	1.559	0.04081	1.559	0.56016
1.63481	0.78798	1.46919	0.02664	1.55963	0.03988	1.55963	0.56604
1.63588	0.78959	1.46932	0.02672	1.56026	0.03898	1.56026	0.57177
1.63696	0.79394	1.46973	0.02697	1.56089	0.0381	1.56089	0.57735
1.63804	0.78822	1.47007	0.02719	1.56152	0.03725	1.56152	0.58279
1.63913	0.79584	1.47013	0.02723	1.56215	0.03643	1.56215	0.58808
1.64021	0.79117	1.47053	0.02749	1.56278	0.03564	1.56278	0.59323
1.6413	0.79858	1.47093	0.02776	1.56341	0.03486	1.56341	0.59823
1.64238	0.79955	1.47094	0.02776	1.56404	0.03412	1.56404	0.6031
1.64347	0.79508	1.47133	0.02803	1.56467	0.03339	1.56467	0.60784
1.64456	0.79618	1.47173	0.02831	1.5653	0.03269	1.5653	0.61244
1.64565	0.79324	1.47181	0.02837	1.56593	0.03202	1.56593	0.61692
1.64675	0.80591	1.47213	0.0286	1.56656	0.03136	1.56656	0.62127
1.64784	0.8032	1.47253	0.02889	1.56719	0.03073	1.56719	0.62549
1.64894	0.80413	1.47268	0.029	1.56782	0.03012	1.56782	0.6296
1.65003	0.80585	1.47293	0.02918	1.56845	0.02953	1.56845	0.63359
1.65113	0.81066	1.47334	0.02949	1.56908	0.02896	1.56908	0.63746
1.65223	0.80887	1.47356	0.02966	1.56971	0.02841	1.56971	0.64123
1.65333	0.8038	1.47374	0.0298	1.57034	0.02788	1.57034	0.64488
1.65444	0.81036	1.47414	0.03011	1.57097	0.02737	1.57097	0.64844
1.65554	0.80914	1.47444	0.03035	1.5716	0.02688	1.5716	0.65189
1.65665	0.81308	1.47454	0.03044	1.57223	0.0264	1.57223	0.65525
1.65775	0.8119	1.47494	0.03077	1.57286	0.02594	1.57286	0.6585
1.65886	0.81194	1.47531	0.03108	1.57349	0.0255	1.57349	0.66167
1.65997	0.81558	1.47534	0.0311	1.57412	0.02507	1.57412	0.66475
1.66109	0.81418	1.47574	0.03145	1.57475	0.02466	1.57475	0.66774
1.6622	0.81118	1.47614	0.0318	1.57538	0.02426	1.57538	0.67065
1.66331	0.81361	1.47619	0.03184	1.57601	0.02388	1.57601	0.67348
1.66443	0.81585	1.47654	0.03216	1.57664	0.02351	1.57664	0.67623
1.66555	0.82337	1.47694	0.03253	1.57727	0.02316	1.57727	0.6789
1.66667	0.82087	1.47707	0.03264	1.5779	0.02282	1.5779	0.6815
1.66779	0.82815	1.47735	0.0329	1.57853	0.02249	1.57853	0.68403
1.66891	0.82734	1.47775	0.03329	1.57916	0.02217	1.57916	0.6865
1.67003	0.82831	1.47795	0.03348	1.57979	0.02186	1.57979	0.68889
1.67116	0.83081	1.47815	0.03368	1.58042	0.02157	1.58042	0.69123
1.67229	0.82685	1.47855	0.03408	1.58105	0.02129	1.58105	0.6935
1.67341	0.82757	1.47883	0.03436	1.58168	0.02101	1.58168	0.69571
1.67454	0.83184	1.47895	0.03449	1.58231	0.02075	1.58231	0.69787
1.67568	0.83791	1.47935	0.0349	1.58294	0.0205	1.58294	0.69997
1.67681	0.84062	1.47971	0.03529	1.58357	0.02025	1.58357	0.70202
1.67794	0.8384	1.47975	0.03533	1.5842	0.02002	1.5842	0.70402
1.67908	0.83564	1.48015	0.03577	1.58483	0.01979	1.58483	0.70596
1.68022	0.83769	1.48055	0.03622	1.58546	0.01958	1.58546	0.70786
1.68136	0.8442	1.4806	0.03626	1.58609	0.01937	1.58609	0.70972
1.6825	0.8471	1.48096	0.03667	1.58672	0.01917	1.58672	0.71153
1.68364	0.84369	1.48136	0.03714	1.58735	0.01897	1.58735	0.71329
1.68478	0.8478	1.48148	0.03729	1.58798	0.01878	1.58798	0.71502
1.68593	0.84444	1.48176	0.03761	1.58861	0.0186	1.58861	0.71671
1.68707	0.8516	1.48216	0.0381	1.58924	0.01843	1.58924	0.71835
1.68822	0.84504	1.48237	0.03836	1.58987	0.01826	1.58987	0.71997
1.68937	0.8471	1.48256	0.0386	1.5905	0.0181	1.5905	0.72154
1.69052	0.85169	1.48296	0.03911	1.59113	0.01795	1.59113	0.72308
1.69168	0.84971	1.48325	0.03949	1.59176	0.0178	1.59176	0.72459
1.69283	0.8499	1.48336	0.03963	1.59239	0.01766	1.59239	0.72607
1.69399	0.85429	1.48376	0.04016	1.59302	0.01752	1.59302	0.72752
1.69515	0.86344	1.48414	0.04068	1.59365	0.01739	1.59365	0.72893
1.69631	0.86424	1.48416	0.04071	1.59428	0.01726	1.59428	0.73032
1.69747	0.86245	1.48457	0.04126	1.59491	0.01714	1.59491	0.73169
1.69863	0.86027	1.48497	0.04183	1.59554	0.01702	1.59554	0.73302
1.69979	0.85968	1.48503	0.04192	1.59617	0.01691	1.59617	0.73433
1.70096	0.8706	1.48537	0.04242	1.5968	0.0168	1.5968	0.73562
1.70213	0.875	1.48577	0.04301	1.59743	0.01669	1.59743	0.73688
1.7033	0.86732	1.48592	0.04324	1.59806	0.01659	1.59806	0.73812
1.70447	0.86426	1.48617	0.04362	1.59869	0.01649	1.59869	0.73934
1.70564	0.86782	1.48657	0.04424	1.59932	0.0164	1.59932	0.74054
1.70681	0.86794	1.48681	0.04462	1.59995	0.01631	1.59995	0.74172
1.70799	0.87403	1.48697	0.04488	1.60058	0.01622	1.60058	0.74288
1.70917	0.87193	1.48737	0.04553	1.60121	0.01614	1.60121	0.74402
1.71034	0.87411	1.4877	0.04607	1.60184	0.01606	1.60184	0.74514
1.71153	0.88117	1.48777	0.04619	1.60247	0.01598	1.60247	0.74624
1.71271	0.88386	1.48818	0.04687	1.6031	0.01591	1.6031	0.74733
1.71389	0.88317	1.48858	0.04757	1.60373	0.01583	1.60373	0.7484
1.71508	0.88137	1.4886	0.0476	1.60436	0.01576	1.60436	0.74946
1.71626	0.88249	1.48898	0.04828	1.60499	0.0157	1.60499	0.7505
1.71745	0.88645	1.48938	0.04901	1.60562	0.01563	1.60562	0.75153
1.71864	0.8867	1.48949	0.04921	1.60625	0.01557	1.60625	0.75255
1.71983	0.88822	1.48978	0.04975	1.60688	0.01551	1.60688	0.75355
1.72103	0.89145	1.49018	0.05052	1.60751	0.01546	1.60751	0.75454
1.72222	0.89441	1.49038	0.05091	1.60814	0.0154	1.60814	0.75551
1.72342	0.89624	1.49058	0.05129	1.60877	0.01535	1.60877	0.75648
1.72462	0.89921	1.49098	0.05209	1.6094	0.0153	1.6094	0.75743
1.72582	0.8948	1.49128	0.05269	1.61003	0.01525	1.61003	0.75838
1.72702	0.89445	1.49138	0.05291	1.61066	0.0152	1.61066	0.75931
1.72822	0.89733	1.49178	0.05374	1.61129	0.01516	1.61129	0.76023
1.72943	0.89998	1.49218	0.05457	1.61192	0.01511	1.61192	0.76115
1.73064	0.90588	1.49219	0.05459	1.61255	0.01507	1.61255	0.76205
1.73184	0.91237	1.49259	0.05546	1.61318	0.01503	1.61318	0.76295
1.73305	0.917	1.49299	0.05635	1.61381	0.01499	1.61381	0.76383
1.73427	0.91303	1.49308	0.05655	1.61444	0.01495	1.61444	0.76471
1.73548	0.909	1.49339	0.05726	1.61507	0.01492	1.61507	0.76558
1.73669	0.90978	1.49379	0.0582	1.6157	0.01488	1.6157	0.76645
1.73791	0.90763	1.49398	0.05863	1.61633	0.01485	1.61633	0.7673
1.73913	0.90993	1.49419	0.05915	1.61696	0.01482	1.61696	0.76815
1.74035	0.91652	1.49459	0.06012	1.61759	0.01479	1.61759	0.76899
1.74157	0.91877	1.49488	0.06083	1.61822	0.01476	1.61822	0.76983
1.7428	0.91886	1.49499	0.06112	1.61885	0.01473	1.61885	0.77066
1.74402	0.92181	1.49539	0.06214	1.61948	0.0147	1.61948	0.77149
1.74525	0.92318	1.49578	0.06314	1.62011	0.01468	1.62011	0.7723
1.74648	0.92502	1.4958	0.06318	1.62074	0.01465	1.62074	0.77312
1.74771	0.92726	1.4962	0.06425	1.62137	0.01463	1.62137	0.77393
1.74894	0.9303	1.4966	0.06534	1.622	0.0146	1.622	0.77473
1.75018	0.93052	1.49668	0.06557	1.62263	0.01458	1.62263	0.77553
1.75141	0.9286	1.497	0.06645	1.62326	0.01456	1.62326	0.77632
1.75265	0.92927	1.4974	0.06759	1.62389	0.01454	1.62389	0.77711
1.75389	0.93331	1.49758	0.06813	1.62452	0.01452	1.62452	0.7779
1.75513	0.93458	1.4978	0.06876	1.62515	0.0145	1.62515	0.77868
1.75637	0.93654	1.4982	0.06995	1.62578	0.01448	1.62578	0.77946
1.75762	0.93872	1.49849	0.07082	1.62641	0.01446	1.62641	0.78023
1.75887	0.93956	1.4986	0.07117	1.62704	0.01444	1.62704	0.781
1.76011	0.9425	1.499	0.07241	1.62767	0.01443	1.62767	0.78177
1.76136	0.94532	1.4994	0.07365	1.6283	0.01441	1.6283	0.78254
1.76262	0.94711	1.49941	0.07369	1.62893	0.01439	1.62893	0.7833
1.76387	0.95159	1.49981	0.07499	1.62956	0.01438	1.62956	0.78406
1.76512	0.95784	1.50021	0.07632	1.63019	0.01437	1.63019	0.78481
1.76638	0.95779	1.5003	0.07664	1.63082	0.01435	1.63082	0.78556
1.76764	0.95818	1.50061	0.07768	1.63145	0.01434	1.63145	0.78632
1.7689	0.95615	1.50101	0.07907	1.63208	0.01433	1.63208	0.78706
1.77016	0.95672	1.50121	0.07977	1.63271	0.01431	1.63271	0.78781
1.77143	0.95985	1.50141	0.08049	1.63334	0.0143	1.63334	0.78855
1.77269	0.96362	1.50181	0.08194	1.63397	0.01429	1.63397	0.78929
1.77396	0.96597	1.50212	0.08307	1.6346	0.01428	1.6346	0.79003
1.77523	0.96794	1.50221	0.08342	1.63523	0.01427	1.63523	0.79077
1.7765	0.9678	1.50261	0.08493	1.63586	0.01426	1.63586	0.79151
1.77778	0.96574	1.50302	0.08648	1.63649	0.01425	1.63649	0.79224
1.77905	0.96968	1.50303	0.08654	1.63712	0.01424	1.63712	0.79298
1.78033	0.97126	1.50342	0.08806	1.63775	0.01423	1.63775	0.79371
1.78161	0.97616	1.50382	0.08968	1.63838	0.01422	1.63838	0.79444
1.78289	0.97688	1.50394	0.09019	1.63901	0.01421	1.63901	0.79517
1.78417	0.97564	1.50422	0.09133	1.63964	0.01421	1.63964	0.7959
1.78546	0.97903	1.50462	0.09301	1.64027	0.0142	1.64027	0.79662
1.78674	0.97982	1.50485	0.09402	1.6409	0.01419	1.6409	0.79735
1.78803	0.97953	1.50502	0.09473	1.64153	0.01418	1.64153	0.79807
1.78932	0.9827	1.50542	0.09649	1.64216	0.01418	1.64216	0.79879
1.79061	0.99065	1.50577	0.09803	1.64279	0.01417	1.64279	0.79952
1.79191	0.99479	1.50582	0.09828	1.64342	0.01416	1.64342	0.80024
1.7932	0.99533	1.50622	0.10011	1.64405	0.01416	1.64405	0.80096
1.7945	0.99321	1.50662	0.10198	1.64468	0.01415	1.64468	0.80168
1.7958	0.99505	1.50668	0.10225	1.64531	0.01415	1.64531	0.8024
1.7971	0.9966	1.50703	0.10388	1.64594	0.01414	1.64594	0.80312
1.7984	0.99764	1.50743	0.10583	1.64657	0.01413	1.64657	0.80384
1.79971	0.99966	1.5076	0.10667	1.6472	0.01413	1.6472	0.80455
1.80102	1	1.50783	0.10781	1.64783	0.01412	1.64783	0.80527
		1.50823	0.10983	1.64846	0.01412	1.64846	0.80599
		1.50852	0.1113	1.64909	0.01412	1.64909	0.8067
		1.50863	0.1119	1.64972	0.01411	1.64972	0.80742
		1.50903	0.114	1.65035	0.01411	1.65035	0.80814
		1.50943	0.11614	1.65098	0.0141	1.65098	0.80885
		1.50943	0.11615	1.65161	0.0141	1.65161	0.80957
		1.50983	0.11833	1.65224	0.0141	1.65224	0.81028
		1.51023	0.12056	1.65287	0.01409	1.65287	0.811
		1.51035	0.12122	1.6535	0.01409	1.6535	0.81171
		1.51064	0.12282	1.65413	0.01408	1.65413	0.81243
		1.51104	0.12514	1.65476	0.01408	1.65476	0.81314
		1.51127	0.12652	1.65539	0.01408	1.65539	0.81386
		1.51144	0.12749	1.65602	0.01408	1.65602	0.81457
		1.51184	0.12989	1.65665	0.01407	1.65665	0.81529
		1.5122	0.13205	1.65728	0.01407	1.65728	0.816
		1.51224	0.13232	1.65791	0.01407	1.65791	0.81672
		1.51264	0.13481	1.65854	0.01406	1.65854	0.81744
		1.51304	0.13733	1.65917	0.01406	1.65917	0.81815
		1.51312	0.13781	1.6598	0.01406	1.6598	0.81887
		1.51344	0.1399	1.66043	0.01406	1.66043	0.81958
		1.51384	0.14251	1.66106	0.01406	1.66106	0.8203
		1.51404	0.14381	1.66169	0.01405	1.66169	0.82102
		1.51425	0.14517	1.66232	0.01405	1.66232	0.82173
		1.51465	0.14787	1.66295	0.01405	1.66295	0.82245
		1.51497	0.15005	1.66358	0.01405	1.66358	0.82317
		1.51505	0.15061	1.66421	0.01405	1.66421	0.82388
		1.51545	0.15339	1.66484	0.01404	1.66484	0.8246
		1.51585	0.15622	1.66547	0.01404	1.66547	0.82532
		1.51589	0.15653	1.6661	0.01404	1.6661	0.82604
		1.51625	0.15909	1.66673	0.01404	1.66673	0.82676
		1.51665	0.16201	1.66736	0.01404	1.66736	0.82748
		1.51682	0.16324	1.66799	0.01404	1.66799	0.8282
		1.51775	0.17019	1.66862	0.01404	1.66862	0.82892
		1.51868	0.17736	1.66925	0.01403	1.66925	0.82964
		1.51961	0.18477	1.66988	0.01403	1.66988	0.83036
		1.52054	0.19239	1.67051	0.01403	1.67051	0.83109
		1.52147	0.20023	1.67114	0.01403	1.67114	0.83181
		1.52241	0.20827	1.67177	0.01403	1.67177	0.83253
		1.52334	0.21651	1.6724	0.01403	1.6724	0.83326
		1.52428	0.22495	1.67303	0.01403	1.67303	0.83398
		1.52522	0.23356	1.67366	0.01403	1.67366	0.8347
		1.52615	0.24236	1.67429	0.01402	1.67429	0.83543
		1.52709	0.25133	1.67492	0.01402	1.67492	0.83616
		1.52803	0.26046	1.67555	0.01402	1.67555	0.83688
		1.52898	0.26976	1.67618	0.01402	1.67618	0.83761
		1.52992	0.27922	1.67681	0.01402	1.67681	0.83834
		1.53086	0.28884	1.67744	0.01402	1.67744	0.83907
		1.53181	0.29862	1.67807	0.01402	1.67807	0.8398
		1.53276	0.30855	1.6787	0.01402	1.6787	0.84053
		1.5337	0.31864	1.67933	0.01402	1.67933	0.84126
		1.53465	0.32888	1.67996	0.01402	1.67996	0.84199
		1.5356	0.33927	1.68059	0.01402	1.68059	0.84272
		1.53656	0.3498	1.68122	0.01402	1.68122	0.84345
		1.53751	0.36046	1.68185	0.01402	1.68185	0.84419
		1.53846	0.37125	1.68248	0.01402	1.68248	0.84492
		1.53942	0.38215	1.68311	0.01401	1.68311	0.84565
		1.54037	0.39313	1.68374	0.01401	1.68374	0.84639
		1.54133	0.40418	1.68437	0.01401	1.68437	0.84713
		1.54229	0.41528	1.685	0.01401	1.685	0.84786
		1.54325	0.42639	1.68563	0.01401	1.68563	0.8486
		1.54421	0.43749	1.68626	0.01401	1.68626	0.84934
		1.54517	0.44854	1.68689	0.01401	1.68689	0.85008
		1.54613	0.45952	1.68752	0.01401	1.68752	0.85082
		1.5471	0.4704	1.68815	0.01401	1.68815	0.85156
		1.54806	0.48114	1.68878	0.01401	1.68878	0.8523
		1.54903	0.49172	1.68941	0.01401	1.68941	0.85304
		1.55	0.50212	1.69004	0.01401	1.69004	0.85378
		1.55097	0.5123	1.69067	0.01401	1.69067	0.85453
		1.55194	0.52226	1.6913	0.01401	1.6913	0.85527
		1.55291	0.53198	1.69193	0.01401	1.69193	0.85602
		1.55388	0.54143	1.69256	0.01401	1.69256	0.85677
		1.55486	0.55062	1.69319	0.01401	1.69319	0.85751
		1.55583	0.55952	1.69382	0.01401	1.69382	0.85826
		1.55681	0.56814	1.69445	0.01401	1.69445	0.85901
		1.55779	0.57647	1.69508	0.01401	1.69508	0.85976
		1.55877	0.5845	1.69571	0.01401	1.69571	0.86051
		1.55975	0.59225	1.69634	0.01401	1.69634	0.86126
		1.55997	0.59395	1.69697	0.01401	1.69697	0.86201
		1.56037	0.597	1.6976	0.01401	1.6976	0.86277
		1.56073	0.59971	1.69823	0.01401	1.69823	0.86352
		1.56077	0.60001	1.69886	0.01401	1.69886	0.86427
		1.56117	0.60297	1.69949	0.01401	1.69949	0.86503
		1.56157	0.60588	1.70012	0.01401	1.70012	0.86579
		1.56171	0.60688	1.70075	0.014	1.70075	0.86654
		1.56197	0.60874	1.70138	0.014	1.70138	0.8673
		1.56237	0.61155	1.70201	0.014	1.70201	0.86806
		1.5627	0.61378	1.70264	0.014	1.70264	0.86882
		1.56278	0.61432	1.70327	0.014	1.70327	0.86958
		1.56318	0.61704	1.7039	0.014	1.7039	0.87034
		1.56358	0.61971	1.70453	0.014	1.70453	0.87111
		1.56368	0.6204	1.70516	0.014	1.70516	0.87187
		1.56398	0.62234	1.70579	0.014	1.70579	0.87263
		1.56438	0.62492	1.70642	0.014	1.70642	0.8734
		1.56467	0.62675	1.70705	0.014	1.70705	0.87417
		1.56478	0.62746	1.70768	0.014	1.70768	0.87493
		1.56518	0.62995	1.70831	0.014	1.70831	0.8757
		1.56558	0.6324	1.70894	0.014	1.70894	0.87647
		1.56566	0.63285	1.70957	0.014	1.70957	0.87724
		1.56598	0.63481	1.7102	0.014	1.7102	0.87801
		1.56639	0.63718	1.71083	0.014	1.71083	0.87879
		1.56665	0.63869	1.71146	0.014	1.71146	0.87956
		1.56679	0.6395	1.71209	0.014	1.71209	0.88033
		1.56719	0.64179	1.71272	0.014	1.71272	0.88111
		1.56759	0.64403	1.71335	0.014	1.71335	0.88188
		1.56764	0.64429	1.71398	0.014	1.71398	0.88266
		1.56799	0.64624	1.71461	0.014	1.71461	0.88344
		1.56839	0.6484	1.71524	0.014	1.71524	0.88422
		1.56863	0.64966	1.71587	0.014	1.71587	0.885
		1.56879	0.65053	1.7165	0.014	1.7165	0.88578
		1.56919	0.65262	1.71713	0.014	1.71713	0.88656
		1.56959	0.65468	1.71776	0.014	1.71776	0.88734
		1.56962	0.65481	1.71839	0.014	1.71839	0.88813
		1.57	0.6567	1.71902	0.014	1.71902	0.88891
		1.5704	0.65868	1.71965	0.014	1.71965	0.8897
		1.57061	0.65974	1.72028	0.014	1.72028	0.89048
		1.5708	0.66063	1.72091	0.014	1.72091	0.89127
		1.5712	0.66254	1.72154	0.014	1.72154	0.89206
		1.5716	0.66442	1.72217	0.014	1.72217	0.89285
		1.57161	0.66447	1.7228	0.014	1.7228	0.89364
		1.572	0.66627	1.72343	0.014	1.72343	0.89443
		1.5724	0.66809	1.72406	0.014	1.72406	0.89522
		1.57261	0.669	1.72469	0.014	1.72469	0.89602
		1.5728	0.66987	1.72532	0.014	1.72532	0.89681
		1.5732	0.67163	1.72595	0.014	1.72595	0.89761
		1.5736	0.67335	1.72658	0.014	1.72658	0.89841
		1.5736	0.67335	1.72721	0.014	1.72721	0.8992
		1.57401	0.67505	1.72784	0.014	1.72784	0.9
		1.57441	0.67671	1.72847	0.014	1.72847	0.9008
		1.5746	0.67751	1.7291	0.014	1.7291	0.90161
		1.57481	0.67835	1.72973	0.014	1.72973	0.90241
		1.57521	0.67996	1.73036	0.014	1.73036	0.90321
		1.5756	0.68151	1.73099	0.014	1.73099	0.90402
		1.57561	0.68154	1.73162	0.014	1.73162	0.90482
		1.57601	0.68309	1.73225	0.014	1.73225	0.90563
		1.57641	0.68462	1.73288	0.014	1.73288	0.90644
		1.57661	0.68535	1.73351	0.014	1.73351	0.90724
		1.57681	0.68612	1.73414	0.014	1.73414	0.90805
		1.57721	0.6876	1.73477	0.014	1.73477	0.90886
		1.57761	0.68903	1.7354	0.014	1.7354	0.90968
		1.57762	0.68906	1.73603	0.014	1.73603	0.91049
		1.57802	0.69049	1.73666	0.014	1.73666	0.9113
		1.57842	0.69189	1.73729	0.014	1.73729	0.91212
		1.57861	0.69257	1.73792	0.014	1.73792	0.91294
		1.57882	0.69327	1.73855	0.014	1.73855	0.91375
		1.57922	0.69464	1.73918	0.014	1.73918	0.91457
		1.57962	0.69596	1.73981	0.014	1.73981	0.91539
		1.57962	0.69597	1.74044	0.014	1.74044	0.91621
		1.58002	0.69729	1.74107	0.014	1.74107	0.91703
		1.58042	0.69859	1.7417	0.014	1.7417	0.91786
		1.58062	0.69923	1.74233	0.014	1.74233	0.91868
		1.58082	0.69986	1.74296	0.014	1.74296	0.91951
		1.58123	0.70112	1.74359	0.014	1.74359	0.92033
		1.58163	0.70236	1.74422	0.014	1.74422	0.92116
		1.58163	0.70238	1.74485	0.014	1.74485	0.92199
		1.58203	0.70357	1.74548	0.014	1.74548	0.92282
		1.58243	0.70477	1.74611	0.014	1.74611	0.92365
		1.58264	0.7054	1.74674	0.014	1.74674	0.92448
		1.58283	0.70595	1.74737	0.014	1.74737	0.92532
		1.58323	0.70711	1.748	0.014	1.748	0.92615
		1.58363	0.70826	1.74863	0.014	1.74863	0.92699
		1.58365	0.70832	1.74926	0.014	1.74926	0.92783
		1.58403	0.70939	1.74989	0.014	1.74989	0.92866
		1.58443	0.7105	1.75052	0.014	1.75052	0.9295
		1.58466	0.71113	1.75115	0.014	1.75115	0.93034
		1.58484	0.71159	1.75178	0.014	1.75178	0.93118
		1.58524	0.71267	1.75241	0.014	1.75241	0.93203
		1.58564	0.71373	1.75304	0.014	1.75304	0.93287
		1.58568	0.71384	1.75367	0.014	1.75367	0.93372
		1.58604	0.71478	1.7543	0.014	1.7543	0.93456
		1.58644	0.71581	1.75493	0.014	1.75493	0.93541
		1.58669	0.71646	1.75556	0.014	1.75556	0.93626
		1.58684	0.71683	1.75619	0.014	1.75619	0.93711
		1.58724	0.71784	1.75682	0.014	1.75682	0.93796
		1.58764	0.71883	1.75745	0.014	1.75745	0.93881
		1.58771	0.71899	1.75808	0.014	1.75808	0.93967
		1.58804	0.7198	1.75871	0.014	1.75871	0.94052
		1.58844	0.72077	1.75934	0.014	1.75934	0.94138
		1.58873	0.72143	1.75997	0.014	1.75997	0.94224
		1.58885	0.72172	1.7606	0.014	1.7606	0.9431
		1.58925	0.72266	1.76123	0.014	1.76123	0.94396
		1.58965	0.72358	1.76186	0.014	1.76186	0.94482
		1.58974	0.7238	1.76249	0.014	1.76249	0.94568
		1.59005	0.7245	1.76312	0.014	1.76312	0.94654
		1.59045	0.7254	1.76375	0.014	1.76375	0.94741
		1.59076	0.72609	1.76438	0.014	1.76438	0.94828
		1.59085	0.72629	1.76501	0.014	1.76501	0.94914
		1.59125	0.72717	1.76564	0.014	1.76564	0.95001
		1.59165	0.72804	1.76627	0.014	1.76627	0.95088
		1.59178	0.72832	1.7669	0.014	1.7669	0.95175
		1.59205	0.72889	1.76753	0.014	1.76753	0.95263
		1.59246	0.72974	1.76816	0.014	1.76816	0.9535
		1.59281	0.73047	1.76879	0.014	1.76879	0.95438
		1.59286	0.73058	1.76942	0.014	1.76942	0.95525
		1.59326	0.73141	1.77005	0.014	1.77005	0.95613
		1.59366	0.73222	1.77068	0.014	1.77068	0.95701
		1.59383	0.73257	1.77131	0.014	1.77131	0.95789
		1.59406	0.73303	1.77194	0.014	1.77194	0.95877
		1.59446	0.73383	1.77257	0.014	1.77257	0.95965
		1.59486	0.73461	1.7732	0.014	1.7732	0.96054
		1.59486	0.73462	1.77383	0.014	1.77383	0.96143
		1.59526	0.7354	1.77446	0.014	1.77446	0.96231
		1.59566	0.73617	1.77509	0.014	1.77509	0.9632
		1.59588	0.73659	1.77572	0.014	1.77572	0.96409
		1.59607	0.73694	1.77635	0.014	1.77635	0.96498
		1.59647	0.73769	1.77698	0.014	1.77698	0.96587
		1.59687	0.73844	1.77761	0.014	1.77761	0.96677
		1.59691	0.73852	1.77824	0.014	1.77824	0.96766
		1.59727	0.73918	1.77887	0.014	1.77887	0.96856
		1.59767	0.73991	1.7795	0.014	1.7795	0.96946
		1.59794	0.7404	1.78013	0.014	1.78013	0.97036
		1.59807	0.74064	1.78076	0.014	1.78076	0.97126
		1.59847	0.74135	1.78139	0.014	1.78139	0.97216
		1.59887	0.74206	1.78202	0.014	1.78202	0.97306
		1.59897	0.74223	1.78265	0.014	1.78265	0.97397
		1.59927	0.74277	1.78328	0.014	1.78328	0.97488
		1.59968	0.74346	1.78391	0.014	1.78391	0.97578
		1.6	0.74402	1.78454	0.014	1.78454	0.97669
		1.60008	0.74415	1.78517	0.014	1.78517	0.9776
		1.60048	0.74484	1.7858	0.014	1.7858	0.97851
		1.60088	0.74551	1.78643	0.014	1.78643	0.97943
		1.60103	0.74577	1.78706	0.014	1.78706	0.98034
		1.60128	0.74618	1.78769	0.014	1.78769	0.98126
		1.60168	0.74685	1.78832	0.014	1.78832	0.98218
		1.60207	0.74749	1.78895	0.014	1.78895	0.9831
		1.60208	0.74751	1.78958	0.014	1.78958	0.98402
		1.60248	0.74816	1.79021	0.014	1.79021	0.98494
		1.60288	0.74881	1.79084	0.014	1.79084	0.98586
		1.6031	0.74916	1.79147	0.014	1.79147	0.98679
		1.60328	0.74945	1.7921	0.014	1.7921	0.98771
		1.60369	0.75009	1.79273	0.014	1.79273	0.98864
		1.60409	0.75072	1.79336	0.014	1.79336	0.98957
		1.60414	0.75081	1.79399	0.014	1.79399	0.9905
		1.60449	0.75135	1.79462	0.014	1.79462	0.99143
		1.60489	0.75197	1.79525	0.014	1.79525	0.99237
		1.60518	0.75242	1.79588	0.014	1.79588	0.9933
		1.60529	0.75259	1.79651	0.014	1.79651	0.99424
		1.60569	0.7532	1.79714	0.014	1.79714	0.99518
		1.60609	0.75381	1.79777	0.014	1.79777	0.99612
		1.60622	0.754	1.7984	0.014	1.7984	0.99706
		1.60649	0.75442	1.79903	0.014	1.79903	0.998
		1.60689	0.75502	1.79966	0.014	1.79966	0.99894
		1.60726	0.75556	1.80029	0.014	1.80029	0.99989
		1.6073	0.75561	1.80092	0.014	1.80092	1.00084
		1.6077	0.7562	1.80155	0.014	1.80155	1.00179
		1.6081	0.75679	1.80218	0.014	1.80218	1.00274
		1.6083	0.75708	1.80281	0.014	1.80281	1.00369
		1.6085	0.75737	1.80344	0.014	1.80344	1.00464
		1.6089	0.75795	1.80407	0.014	1.80407	1.0056
		1.6093	0.75853	1.8047	0.014	1.8047	1.00655
		1.60934	0.75859	1.80533	0.014	1.80533	1.00751
		1.6097	0.7591	1.80596	0.014	1.80596	1.00847
		1.6101	0.75967	1.80659	0.014	1.80659	1.00943
		1.61039	0.76007	1.80722	0.014	1.80722	1.0104
		1.6105	0.76023	1.80785	0.014	1.80785	1.01136
		1.61091	0.7608	1.80848	0.014	1.80848	1.01233
		1.61131	0.76135	1.80911	0.014	1.80911	1.01329
		1.61144	0.76153	1.80974	0.014	1.80974	1.01426
		1.61171	0.76191	1.81037	0.014	1.81037	1.01523
		1.61211	0.76246	1.811	0.014	1.811	1.01621
		1.61248	0.76298	1.81163	0.014	1.81163	1.01718
		1.61251	0.76301	1.81226	0.014	1.81226	1.01816
		1.61291	0.76356	1.81289	0.014	1.81289	1.01913
		1.61331	0.7641	1.81352	0.014	1.81352	1.02011
		1.61353	0.7644	1.81415	0.014	1.81415	1.02109
		1.61371	0.76464	1.81478	0.014	1.81478	1.02207
		1.61411	0.76518	1.81541	0.014	1.81541	1.02306
		1.61451	0.76571	1.81604	0.014	1.81604	1.02404
		1.61458	0.7658	1.81667	0.014	1.81667	1.02503
		1.61492	0.76625	1.8173	0.014	1.8173	1.02602
		1.61532	0.76678	1.81793	0.014	1.81793	1.02701
		1.61564	0.76719	1.81856	0.014	1.81856	1.028
		1.61572	0.7673	1.81919	0.014	1.81919	1.029
		1.61612	0.76783	1.81982	0.014	1.81982	1.02999
		1.61652	0.76835	1.82045	0.014	1.82045	1.03099
		1.61669	0.76857	1.82108	0.014	1.82108	1.03199
		1.61692	0.76887	1.82171	0.014	1.82171	1.03299
		1.61732	0.76939	1.82234	0.014	1.82234	1.03399
		1.61772	0.76991	1.82297	0.014	1.82297	1.03499
		1.61774	0.76993	1.8236	0.014	1.8236	1.036
		1.61812	0.77042	1.82423	0.014	1.82423	1.03701
		1.61853	0.77093	1.82486	0.014	1.82486	1.03802
		1.6188	0.77128	1.82549	0.014	1.82549	1.03903
		1.61893	0.77144	1.82612	0.014	1.82612	1.04004
		1.61933	0.77195	1.82675	0.014	1.82675	1.04105
		1.61973	0.77246	1.82738	0.014	1.82738	1.04207
		1.61986	0.77262	1.82801	0.014	1.82801	1.04309
		1.62013	0.77296	1.82864	0.014	1.82864	1.04411
		1.62053	0.77346	1.82927	0.014	1.82927	1.04513
		1.62092	0.77394	1.8299	0.014	1.8299	1.04615
		1.62093	0.77397	1.83053	0.014	1.83053	1.04718
		1.62133	0.77446	1.83116	0.014	1.83116	1.0482
		1.62173	0.77496	1.83179	0.014	1.83179	1.04923
		1.62198	0.77526	1.83242	0.014	1.83242	1.05026
		1.62214	0.77546	1.83305	0.014	1.83305	1.05129
		1.62254	0.77595	1.83368	0.014	1.83368	1.05233
		1.62294	0.77645	1.83431	0.014	1.83431	1.05336
		1.62304	0.77657	1.83494	0.014	1.83494	1.0544
		1.62334	0.77694	1.83557	0.014	1.83557	1.05544
		1.62374	0.77743	1.8362	0.014	1.8362	1.05648
		1.6241	0.77787	1.83683	0.014	1.83683	1.05752
		1.62414	0.77792	1.83746	0.014	1.83746	1.05857
		1.62454	0.7784	1.83809	0.014	1.83809	1.05962
		1.62494	0.77889	1.83872	0.014	1.83872	1.06066
		1.62516	0.77916	1.83935	0.014	1.83935	1.06171
		1.62534	0.77937	1.83998	0.014	1.83998	1.06277
		1.62575	0.77986	1.84061	0.014	1.84061	1.06382
		1.62615	0.78034	1.84124	0.014	1.84124	1.06488
		1.62623	0.78044	1.84187	0.014	1.84187	1.06593
		1.62655	0.78082	1.8425	0.014	1.8425	1.06699
		1.62695	0.7813	1.84313	0.014	1.84313	1.06806
		1.6273	0.78172	1.84376	0.014	1.84376	1.06912
		1.62735	0.78178	1.84439	0.014	1.84439	1.07019
		1.62775	0.78226	1.84502	0.014	1.84502	1.07125
		1.62815	0.78273	1.84565	0.014	1.84565	1.07232
		1.62837	0.78299	1.84628	0.014	1.84628	1.07339
		1.62855	0.78321	1.84691	0.014	1.84691	1.07447
		1.62895	0.78369	1.84754	0.014	1.84754	1.07554
		1.62935	0.78416	1.84817	0.014	1.84817	1.07662
		1.62943	0.78425	1.8488	0.014	1.8488	1.0777
		1.62976	0.78463	1.84943	0.014	1.84943	1.07878
		1.63016	0.7851	1.85006	0.014	1.85006	1.07986
		1.63051	0.78551	1.85069	0.014	1.85069	1.08095
		1.63056	0.78558	1.85132	0.014	1.85132	1.08203
		1.63096	0.78605	1.85195	0.014	1.85195	1.08312
		1.63136	0.78652	1.85258	0.014	1.85258	1.08421
		1.63158	0.78677	1.85321	0.014	1.85321	1.08531
		1.63176	0.78698	1.85384	0.014	1.85384	1.0864
		1.63216	0.78745	1.85447	0.014	1.85447	1.0875
		1.63256	0.78792	1.8551	0.014	1.8551	1.0886
		1.63265	0.78802	1.85573	0.014	1.85573	1.0897
		1.63296	0.78839	1.85636	0.014	1.85636	1.0908
		1.63337	0.78885	1.85699	0.014	1.85699	1.09191
		1.63373	0.78927	1.85762	0.014	1.85762	1.09302
		1.63377	0.78932	1.85825	0.014	1.85825	1.09412
		1.63417	0.78978	1.85888	0.014	1.85888	1.09524
		1.63457	0.79025	1.85951	0.014	1.85951	1.09635
		1.63481	0.79052	1.86014	0.014	1.86014	1.09746
		1.63497	0.79071	1.86077	0.014	1.86077	1.09858
		1.63537	0.79117	1.8614	0.014	1.8614	1.0997
		1.63577	0.79164	1.86203	0.014	1.86203	1.10082
		1.63588	0.79177	1.86266	0.014	1.86266	1.10195
		1.63617	0.7921	1.86329	0.014	1.86329	1.10307
		1.63657	0.79256	1.86392	0.014	1.86392	1.1042
		1.63696	0.79301	1.86455	0.014	1.86455	1.10533
		1.63698	0.79302	1.86518	0.014	1.86518	1.10646
		1.63738	0.79348	1.86581	0.014	1.86581	1.1076
		1.63778	0.79394	1.86644	0.014	1.86644	1.10874
		1.63804	0.79425	1.86707	0.014	1.86707	1.10987
		1.63818	0.7944	1.8677	0.014	1.8677	1.11102
		1.63858	0.79486	1.86833	0.014	1.86833	1.11216
		1.63898	0.79532	1.86896	0.014	1.86896	1.1133
		1.63913	0.79549	1.86959	0.014	1.86959	1.11445
		1.64021	0.79673	1.87022	0.014	1.87022	1.1156
		1.6413	0.79796	1.87085	0.014	1.87085	1.11675
		1.64238	0.7992	1.87148	0.014	1.87148	1.11791
		1.64347	0.80044	1.87211	0.014	1.87211	1.11906
		1.64456	0.80167	1.87274	0.014	1.87274	1.12022
		1.64565	0.80291	1.87337	0.014	1.87337	1.12138
		1.64675	0.80415	1.874	0.014	1.874	1.12255
		1.64784	0.80538	1.87463	0.014	1.87463	1.12371
		1.64894	0.80662	1.87526	0.014	1.87526	1.12488
		1.65003	0.80786	1.87589	0.014	1.87589	1.12605
		1.65113	0.8091	1.87652	0.014	1.87652	1.12722
		1.65223	0.81035	1.87715	0.014	1.87715	1.1284
		1.65333	0.81159	1.87778	0.014	1.87778	1.12957
		1.65444	0.81284	1.87841	0.014	1.87841	1.13075
		1.65554	0.81409	1.87904	0.014	1.87904	1.13193
		1.65665	0.81534	1.87967	0.014	1.87967	1.13312
		1.65775	0.81659	1.8803	0.014	1.8803	1.1343
		1.65886	0.81784	1.88093	0.014	1.88093	1.13549
		1.65997	0.8191	1.88156	0.014	1.88156	1.13668
		1.66109	0.82036	1.88219	0.014	1.88219	1.13787
		1.6622	0.82163	1.88282	0.014	1.88282	1.13907
		1.66331	0.82289	1.88345	0.014	1.88345	1.14027
		1.66443	0.82416	1.88408	0.014	1.88408	1.14147
		1.66555	0.82543	1.88471	0.014	1.88471	1.14267
		1.66667	0.82671	1.88534	0.014	1.88534	1.14387
		1.66779	0.82799	1.88597	0.014	1.88597	1.14508
		1.66891	0.82927	1.8866	0.014	1.8866	1.14629
		1.67003	0.83055	1.88723	0.014	1.88723	1.1475
		1.67116	0.83184	1.88786	0.014	1.88786	1.14872
		1.67229	0.83313	1.88849	0.014	1.88849	1.14993
		1.67341	0.83443	1.88912	0.014	1.88912	1.15115
		1.67454	0.83573	1.88975	0.014	1.88975	1.15238
		1.67568	0.83703	1.89038	0.014	1.89038	1.1536
		1.67681	0.83834	1.89101	0.014	1.89101	1.15483
		1.67794	0.83965	1.89164	0.014	1.89164	1.15605
		1.67908	0.84097	1.89227	0.014	1.89227	1.15729
		1.68022	0.84228	1.8929	0.014	1.8929	1.15852
		1.68136	0.84361	1.89353	0.014	1.89353	1.15976
		1.6825	0.84494	1.89416	0.014	1.89416	1.161
		1.68364	0.84627	1.89479	0.014	1.89479	1.16224
		1.68478	0.8476	1.89542	0.014	1.89542	1.16348
		1.68593	0.84894	1.89605	0.014	1.89605	1.16473
		1.68707	0.85029	1.89668	0.014	1.89668	1.16598
		1.68822	0.85164	1.89731	0.014	1.89731	1.16723
		1.68937	0.85299	1.89794	0.014	1.89794	1.16848
		1.69052	0.85435	1.89857	0.014	1.89857	1.16974
		1.69168	0.85571	1.8992	0.014	1.8992	1.171
		1.69283	0.85708	1.89983	0.014	1.89983	1.17226
		1.69399	0.85845	1.90046	0.014	1.90046	1.17353
		1.69515	0.85983	1.90109	0.014	1.90109	1.17479
		1.69631	0.86121	1.90172	0.014	1.90172	1.17606
		1.69747	0.8626	1.90235	0.014	1.90235	1.17734
		1.69863	0.86399	1.90298	0.014	1.90298	1.17861
		1.69979	0.86538	1.90361	0.014	1.90361	1.17989
		1.70096	0.86678	1.90424	0.014	1.90424	1.18117
		1.70213	0.86819	1.90487	0.014	1.90487	1.18245
		1.7033	0.8696	1.9055	0.014	1.9055	1.18374
		1.70447	0.87102	1.90613	0.014	1.90613	1.18503
		1.70564	0.87244	1.90676	0.014	1.90676	1.18632
		1.70681	0.87387	1.90739	0.014	1.90739	1.18761
		1.70799	0.8753	1.90802	0.014	1.90802	1.18891
		1.70917	0.87673	1.90865	0.014	1.90865	1.19021
		1.71034	0.87818	1.90928	0.014	1.90928	1.19151
		1.71153	0.87962	1.90991	0.014	1.90991	1.19281
		1.71271	0.88108	1.91054	0.014	1.91054	1.19412
		1.71389	0.88254	1.91117	0.014	1.91117	1.19543
		1.71508	0.884	1.9118	0.014	1.9118	1.19674
		1.71626	0.88547	1.91243	0.014	1.91243	1.19806
		1.71745	0.88694	1.91306	0.014	1.91306	1.19938
		1.71864	0.88842	1.91369	0.014	1.91369	1.2007
		1.71983	0.88991	1.91432	0.014	1.91432	1.20202
		1.72103	0.8914	1.91495	0.014	1.91495	1.20335
		1.72222	0.8929	1.91558	0.014	1.91558	1.20468
		1.72342	0.8944	1.91621	0.014	1.91621	1.20601
		1.72462	0.89591	1.91684	0.014	1.91684	1.20735
		1.72582	0.89743	1.91747	0.014	1.91747	1.20868
		1.72702	0.89895	1.9181	0.014	1.9181	1.21002
		1.72822	0.90048	1.91873	0.014	1.91873	1.21137
		1.72943	0.90201	1.91936	0.014	1.91936	1.21272
		1.73064	0.90355	1.91999	0.014	1.91999	1.21407
		1.73184	0.90509	1.92062	0.014	1.92062	1.21542
		1.73305	0.90664	1.92125	0.014	1.92125	1.21677
		1.73427	0.9082	1.92188	0.014	1.92188	1.21813
		1.73548	0.90976	1.92251	0.014	1.92251	1.21949
		1.73669	0.91133	1.92314	0.014	1.92314	1.22086
		1.73791	0.91291	1.92377	0.014	1.92377	1.22222
		1.73913	0.91449	1.9244	0.014	1.9244	1.22359
		1.74035	0.91608	1.92503	0.014	1.92503	1.22497
		1.74157	0.91768	1.92566	0.014	1.92566	1.22634
		1.7428	0.91928	1.92629	0.014	1.92629	1.22772
		1.74402	0.92089	1.92692	0.014	1.92692	1.22911
		1.74525	0.9225	1.92755	0.014	1.92755	1.23049
		1.74648	0.92412	1.92818	0.014	1.92818	1.23188
		1.74771	0.92575	1.92881	0.014	1.92881	1.23327
		1.74894	0.92739	1.92944	0.014	1.92944	1.23467
		1.75018	0.92903	1.93007	0.014	1.93007	1.23606
		1.75141	0.93068	1.9307	0.014	1.9307	1.23746
		1.75265	0.93233	1.93133	0.014	1.93133	1.23887
		1.75369	0.93373	1.93196	0.014	1.93196	1.24027
		1.75389	0.934	1.93259	0.014	1.93259	1.24168
		1.75409	0.93427	1.93322	0.014	1.93322	1.2431
		1.75449	0.93481	1.93385	0.014	1.93385	1.24451
		1.75489	0.93535	1.93448	0.014	1.93448	1.24593
		1.75513	0.93567	1.93511	0.014	1.93511	1.24735
		1.75529	0.93589	1.93574	0.014	1.93574	1.24878
		1.75569	0.93643	1.93637	0.014	1.93637	1.25021
		1.7561	0.93697	1.937	0.014	1.937	1.25164
		1.75637	0.93734	1.93763	0.014	1.93763	1.25308
		1.7565	0.93751	1.93826	0.014	1.93826	1.25452
		1.7569	0.93805	1.93889	0.014	1.93889	1.25596
		1.7573	0.9386	1.93952	0.014	1.93952	1.2574
		1.75762	0.93903	1.94015	0.014	1.94015	1.25885
		1.7577	0.93914	1.94078	0.014	1.94078	1.2603
		1.7581	0.93968	1.94141	0.014	1.94141	1.26176
		1.7585	0.94023	1.94204	0.014	1.94204	1.26321
		1.75887	0.94072	1.94267	0.014	1.94267	1.26468
		1.7589	0.94077	1.9433	0.014	1.9433	1.26614
		1.7593	0.94132	1.94393	0.014	1.94393	1.26761
		1.75971	0.94186	1.94456	0.014	1.94456	1.26908
		1.76011	0.94241	1.94519	0.014	1.94519	1.27056
		1.76011	0.94242	1.94582	0.014	1.94582	1.27203
		1.76051	0.94296	1.94645	0.014	1.94645	1.27351
		1.76091	0.9435	1.94708	0.014	1.94708	1.275
		1.76131	0.94405	1.94771	0.014	1.94771	1.27649
		1.76136	0.94412	1.94834	0.014	1.94834	1.27798
		1.76171	0.9446	1.94897	0.014	1.94897	1.27947
		1.76211	0.94515	1.9496	0.014	1.9496	1.28097
		1.76251	0.9457	1.95023	0.014	1.95023	1.28248
		1.76262	0.94584	1.95086	0.014	1.95086	1.28398
		1.76291	0.94625	1.95149	0.014	1.95149	1.28549
		1.76332	0.9468	1.95212	0.014	1.95212	1.287
		1.76372	0.94735	1.95275	0.014	1.95275	1.28852
		1.76387	0.94756	1.95338	0.014	1.95338	1.29004
		1.76412	0.9479	1.95401	0.014	1.95401	1.29156
		1.76452	0.94845	1.95464	0.014	1.95464	1.29309
		1.76492	0.949	1.95527	0.014	1.95527	1.29462
		1.76512	0.94929	1.9559	0.014	1.9559	1.29615
		1.76532	0.94956	1.95653	0.014	1.95653	1.29769
		1.76572	0.95011	1.95716	0.014	1.95716	1.29923
		1.76612	0.95066	1.95779	0.014	1.95779	1.30078
		1.76638	0.95102	1.95842	0.014	1.95842	1.30232
		1.76652	0.95122	1.95905	0.014	1.95905	1.30388
		1.76692	0.95177	1.95968	0.014	1.95968	1.30543
		1.76733	0.95233	1.96031	0.014	1.96031	1.30699
		1.76764	0.95277	1.96094	0.014	1.96094	1.30855
		1.76773	0.95288	1.96157	0.014	1.96157	1.31012
		1.76813	0.95344	1.9622	0.014	1.9622	1.31169
		1.76853	0.954	1.96283	0.014	1.96283	1.31327
		1.7689	0.95452	1.96346	0.014	1.96346	1.31484
		1.76893	0.95456	1.96409	0.014	1.96409	1.31642
		1.76933	0.95511	1.96472	0.014	1.96472	1.31801
		1.76973	0.95567	1.96535	0.014	1.96535	1.3196
		1.77013	0.95623	1.96598	0.014	1.96598	1.32119
		1.77016	0.95627	1.96661	0.014	1.96661	1.32279
		1.77053	0.95679	1.96724	0.014	1.96724	1.32439
		1.77094	0.95735	1.96787	0.014	1.96787	1.326
		1.77134	0.95791	1.9685	0.014	1.9685	1.3276
		1.77143	0.95804	1.96913	0.014	1.96913	1.32922
		1.77174	0.95847	1.96976	0.014	1.96976	1.33083
		1.77214	0.95904	1.97039	0.014	1.97039	1.33245
		1.77254	0.9596	1.97102	0.014	1.97102	1.33408
		1.77269	0.95982	1.97165	0.014	1.97165	1.3357
		1.77294	0.96016	1.97228	0.014	1.97228	1.33734
		1.77334	0.96072	1.97291	0.014	1.97291	1.33897
		1.77374	0.96129	1.97354	0.014	1.97354	1.34061
		1.77396	0.9616	1.97417	0.014	1.97417	1.34226
		1.77414	0.96185	1.9748	0.014	1.9748	1.3439
		1.77455	0.96242	1.97543	0.014	1.97543	1.34556
		1.77495	0.96298	1.97606	0.014	1.97606	1.34721
		1.77523	0.96339	1.97669	0.014	1.97669	1.34887
		1.77535	0.96355	1.97732	0.014	1.97732	1.35054
		1.77575	0.96412	1.97795	0.014	1.97795	1.35221
		1.77615	0.96468	1.97858	0.014	1.97858	1.35388
		1.7765	0.96519	1.97921	0.014	1.97921	1.35556
		1.77655	0.96525	1.97984	0.014	1.97984	1.35724
		1.77695	0.96582	1.98047	0.014	1.98047	1.35892
		1.77735	0.96639	1.9811	0.014	1.9811	1.36061
		1.77775	0.96696	1.98173	0.014	1.98173	1.3623
		1.77778	0.96699	1.98236	0.014	1.98236	1.364
		1.77816	0.96753	1.98299	0.014	1.98299	1.3657
		1.77856	0.9681	1.98362	0.014	1.98362	1.36741
		1.77896	0.96867	1.98425	0.014	1.98425	1.36912
		1.77905	0.96881	1.98488	0.014	1.98488	1.37084
		1.77936	0.96924	1.98551	0.014	1.98551	1.37255
		1.77976	0.96981	1.98614	0.014	1.98614	1.37428
		1.78016	0.97039	1.98677	0.014	1.98677	1.37601
		1.78033	0.97063	1.9874	0.014	1.9874	1.37774
		1.78056	0.97096	1.98803	0.014	1.98803	1.37947
		1.78096	0.97153	1.98866	0.014	1.98866	1.38121
		1.78136	0.97211	1.98929	0.014	1.98929	1.38296
		1.78161	0.97246	1.98992	0.014	1.98992	1.38471
		1.78176	0.97268	1.99055	0.014	1.99055	1.38646
		1.78217	0.97326	1.99118	0.014	1.99118	1.38822
		1.78257	0.97384	1.99181	0.014	1.99181	1.38999
		1.78289	0.9743	1.99244	0.014	1.99244	1.39175
		1.78297	0.97441	1.99307	0.014	1.99307	1.39353
		1.78337	0.97499	1.9937	0.014	1.9937	1.3953
		1.78377	0.97557	1.99433	0.014	1.99433	1.39708
		1.78417	0.97615	1.99496	0.014	1.99496	1.39887
		1.78417	0.97615	1.99559	0.014	1.99559	1.40066
		1.78457	0.97672	1.99622	0.014	1.99622	1.40246
		1.78497	0.9773	1.99685	0.014	1.99685	1.40426
		1.78537	0.97788	1.99748	0.014	1.99748	1.40606
		1.78546	0.978	1.99811	0.014	1.99811	1.40787
		1.78578	0.97846	1.99874	0.014	1.99874	1.40968
		1.78618	0.97905	1.99937	0.014	1.99937	1.4115
		1.78658	0.97963
		1.78674	0.97987
		1.78698	0.98021
		1.78738	0.98079
		1.78778	0.98138
		1.78803	0.98174
		1.78818	0.98196
		1.78858	0.98255
		1.78898	0.98313
		1.78932	0.98362
		1.78939	0.98372
		1.78979	0.9843
		1.79019	0.98489
		1.79059	0.98548
		1.79061	0.98552
		1.79099	0.98607
		1.79139	0.98666
		1.79179	0.98725
		1.79191	0.98742
		1.79219	0.98784
		1.79259	0.98843
		1.793	0.98902
		1.7932	0.98932
		1.7934	0.98961
		1.7938	0.9902
		1.7942	0.99079
		1.7945	0.99124
		1.7946	0.99139
		1.795	0.99198
		1.7954	0.99258
		1.7958	0.99317
		1.7958	0.99317
		1.7962	0.99377
		1.7966	0.99436
		1.79701	0.99496
		1.7971	0.9951
		1.79741	0.99556
		1.79781	0.99616
		1.79821	0.99676
		1.7984	0.99705
		1.79861	0.99736
		1.79901	0.99796
		1.79941	0.99856
		1.79971	0.999
		1.79981	0.99916
		1.80021	0.99976
		1.80102	1.00097

## Sheet: Extended Data Fig. 5b
Experimental data		Model fitting
		Total		Excitonic		Continuum
Energy (eV)	Intensity (a.u.)	Energy (eV)	Intensity (a.u.)	Energy (eV)	Intensity (a.u.)	Energy (eV)	Intensity (a.u.)
1.40034	1.12806e-17	1.40034	-0.01642	1.39961	0.00959	1.39961	-0.01681
1.40113	0.00259	1.40074	-0.01622	1.40024	0.00959	1.40024	-0.0165
1.40192	0.00514	1.40113	-0.01603	1.40087	0.00959	1.40087	-0.01619
1.40271	0.0136	1.40114	-0.01602	1.4015	0.00959	1.4015	-0.01588
1.40351	0.00492	1.40154	-0.01582	1.40213	0.00959	1.40213	-0.01557
1.4043	0.00325	1.40192	-0.01563	1.40276	0.00959	1.40276	-0.01525
1.4051	0.00773	1.40194	-0.01562	1.40339	0.00959	1.40339	-0.01494
1.4059	0.00255	1.40234	-0.01542	1.40402	0.00959	1.40402	-0.01462
1.40669	-0.00233	1.40271	-0.01524	1.40465	0.00959	1.40465	-0.0143
1.40749	0.00755	1.40275	-0.01522	1.40528	0.00959	1.40528	-0.01398
1.40829	0.0089	1.40315	-0.01502	1.40591	0.00959	1.40591	-0.01366
1.40909	0.0046	1.40351	-0.01484	1.40654	0.00959	1.40654	-0.01334
1.40989	0.0049	1.40355	-0.01482	1.40717	0.00959	1.40717	-0.01302
1.41069	0.000928656	1.40395	-0.01462	1.4078	0.00959	1.4078	-0.01269
1.4115	0.00436	1.4043	-0.01444	1.40843	0.00959	1.40843	-0.01237
1.4123	0.0122	1.40435	-0.01442	1.40906	0.00959	1.40906	-0.01204
1.41311	0.0145	1.40475	-0.01421	1.40969	0.00959	1.40969	-0.01171
1.41391	-8.12574e-05	1.4051	-0.01404	1.41032	0.00959	1.41032	-0.01138
1.41472	0.00394	1.40515	-0.01401	1.41095	0.00959	1.41095	-0.01105
1.41553	0.00984	1.40555	-0.01381	1.41158	0.00959	1.41158	-0.01072
1.41633	-0.000441112	1.4059	-0.01363	1.41221	0.00959	1.41221	-0.01039
1.41714	0.01067	1.40595	-0.0136	1.41284	0.00959	1.41284	-0.01005
1.41795	0.00174	1.40635	-0.0134	1.41347	0.00959	1.41347	-0.00972
1.41876	-0.000417895	1.40669	-0.01322	1.4141	0.00959	1.4141	-0.00938
1.41958	0.00153	1.40676	-0.01319	1.41473	0.00959	1.41473	-0.00905
1.42039	0.00265	1.40716	-0.01299	1.41536	0.00959	1.41536	-0.00871
1.4212	0.01191	1.40749	-0.01281	1.41599	0.00959	1.41599	-0.00837
1.42202	0.01139	1.40756	-0.01278	1.41662	0.00959	1.41662	-0.00803
1.42283	0.01205	1.40796	-0.01257	1.41725	0.00959	1.41725	-0.00768
1.42365	0.01809	1.40829	-0.0124	1.41788	0.00959	1.41788	-0.00734
1.42447	0.00835	1.40836	-0.01237	1.41851	0.0096	1.41851	-0.00699
1.42529	0.00629	1.40876	-0.01216	1.41914	0.0096	1.41914	-0.00665
1.42611	0.0114	1.40909	-0.01199	1.41977	0.0096	1.41977	-0.0063
1.42693	-0.00424	1.40916	-0.01195	1.4204	0.0096	1.4204	-0.00595
1.42775	0.01839	1.40956	-0.01174	1.42103	0.0096	1.42103	-0.0056
1.42857	-0.00846	1.40989	-0.01157	1.42166	0.0096	1.42166	-0.00525
1.42939	-0.02142	1.40996	-0.01153	1.42229	0.0096	1.42229	-0.00489
1.43022	0.01104	1.41037	-0.01132	1.42292	0.0096	1.42292	-0.00454
1.43104	0.00787	1.41069	-0.01115	1.42355	0.0096	1.42355	-0.00418
1.43187	-0.01427	1.41077	-0.01111	1.42418	0.0096	1.42418	-0.00382
1.4327	0.01074	1.41117	-0.0109	1.42481	0.0096	1.42481	-0.00346
1.43353	0.0127	1.4115	-0.01073	1.42544	0.0096	1.42544	-0.0031
1.43436	0.0086	1.41157	-0.01069	1.42607	0.0096	1.42607	-0.00274
1.43519	-0.00304	1.41197	-0.01048	1.4267	0.0096	1.4267	-0.00238
1.43602	0.01011	1.4123	-0.0103	1.42733	0.0096	1.42733	-0.00201
1.43685	0.00911	1.41237	-0.01027	1.42796	0.0096	1.42796	-0.00165
1.43768	0.00796	1.41277	-0.01005	1.42859	0.0096	1.42859	-0.00128
1.43852	-0.01095	1.41311	-0.00988	1.42922	0.0096	1.42922	-0.000910007
1.43935	-0.00495	1.41317	-0.00984	1.42985	0.0096	1.42985	-0.000538985
1.44019	0.03074	1.41357	-0.00963	1.43048	0.0096	1.43048	-0.000166415
1.44102	-0.00702	1.41391	-0.00945	1.43111	0.0096	1.43111	0.000207718
1.44186	-0.05275	1.41398	-0.00941	1.43174	0.0096	1.43174	0.00058343
1.4427	-0.02803	1.41438	-0.0092	1.43237	0.0096	1.43237	0.000960736
1.44354	0.04051	1.41472	-0.00902	1.433	0.0096	1.433	0.00134
1.44438	0.05842	1.41478	-0.00898	1.43363	0.00961	1.43363	0.00172
1.44522	0.01939	1.41518	-0.00877	1.43426	0.00961	1.43426	0.0021
1.44606	0.00376	1.41553	-0.00858	1.43489	0.00961	1.43489	0.00249
1.44691	0.00749	1.41558	-0.00855	1.43552	0.00961	1.43552	0.00287
1.44775	0.00869	1.41598	-0.00833	1.43615	0.00961	1.43615	0.00326
1.4486	-0.00485	1.41633	-0.00814	1.43678	0.00961	1.43678	0.00365
1.44944	0.00326	1.41638	-0.00812	1.43741	0.00961	1.43741	0.00404
1.45029	0.00147	1.41678	-0.0079	1.43804	0.00961	1.43804	0.00443
1.45114	0.00583	1.41714	-0.0077	1.43867	0.00961	1.43867	0.00483
1.45199	-0.01061	1.41718	-0.00768	1.4393	0.00961	1.4393	0.00522
1.45284	-0.01748	1.41759	-0.00746	1.43993	0.00961	1.43993	0.00562
1.45369	-0.00431	1.41795	-0.00726	1.44056	0.00962	1.44056	0.00602
1.45455	0.01459	1.41799	-0.00724	1.44119	0.00962	1.44119	0.00642
1.4554	0.01901	1.41839	-0.00702	1.44182	0.00962	1.44182	0.00682
1.45625	0.00961	1.41876	-0.00682	1.44245	0.00962	1.44245	0.00723
1.45711	0.01484	1.41879	-0.0068	1.44308	0.00962	1.44308	0.00764
1.45797	0.00651	1.41919	-0.00658	1.44371	0.00962	1.44371	0.00805
1.45882	0.02931	1.41958	-0.00637	1.44434	0.00962	1.44434	0.00846
1.45968	0.03036	1.41959	-0.00636	1.44497	0.00963	1.44497	0.00887
1.46054	0.0086	1.41999	-0.00614	1.4456	0.00963	1.4456	0.00929
1.4614	0.00837	1.42039	-0.00592	1.44623	0.00963	1.44623	0.0097
1.46226	0.000626843	1.42039	-0.00592	1.44686	0.00963	1.44686	0.01012
1.46313	-0.000824182	1.42079	-0.00569	1.44749	0.00963	1.44749	0.01054
1.46399	0.00279	1.42119	-0.00547	1.44812	0.00964	1.44812	0.01097
1.46486	0.01319	1.4212	-0.00546	1.44875	0.00964	1.44875	0.01139
1.46572	0.02	1.4216	-0.00524	1.44938	0.00964	1.44938	0.01182
1.46659	0.03913	1.422	-0.00502	1.45001	0.00964	1.45001	0.01225
1.46746	0.00363	1.42202	-0.00501	1.45064	0.00965	1.45064	0.01269
1.46832	-0.00879	1.4224	-0.00479	1.45127	0.00965	1.45127	0.01312
1.46919	0.02821	1.4228	-0.00457	1.4519	0.00965	1.4519	0.01356
1.47007	0.03162	1.42283	-0.00455	1.45253	0.00965	1.45253	0.014
1.47094	-0.0018	1.4232	-0.00434	1.45316	0.00966	1.45316	0.01444
1.47181	0.00638	1.4236	-0.00411	1.45379	0.00966	1.45379	0.01489
1.47268	0.01359	1.42365	-0.00409	1.45442	0.00966	1.45442	0.01533
1.47356	0.01313	1.424	-0.00389	1.45505	0.00967	1.45505	0.01578
1.47444	0.02475	1.4244	-0.00366	1.45568	0.00967	1.45568	0.01624
1.47531	0.04076	1.42447	-0.00362	1.45631	0.00967	1.45631	0.01669
1.47619	0.02918	1.4248	-0.00343	1.45694	0.00968	1.45694	0.01715
1.47707	0.03493	1.42521	-0.0032	1.45757	0.00968	1.45757	0.01761
1.47795	0.04827	1.42529	-0.00315	1.4582	0.00969	1.4582	0.01808
1.47883	0.01213	1.42561	-0.00297	1.45883	0.00969	1.45883	0.01854
1.47971	0.02715	1.42601	-0.00274	1.45946	0.0097	1.45946	0.01901
1.4806	0.01887	1.42611	-0.00268	1.46009	0.0097	1.46009	0.01949
1.48148	0.02175	1.42641	-0.00251	1.46072	0.00971	1.46072	0.01996
1.48237	0.01055	1.42681	-0.00227	1.46135	0.00971	1.46135	0.02044
1.48325	0.01747	1.42693	-0.00221	1.46198	0.00972	1.46198	0.02093
1.48414	0.01359	1.42721	-0.00204	1.46261	0.00972	1.46261	0.02141
1.48503	0.01199	1.42761	-0.00181	1.46324	0.00973	1.46324	0.0219
1.48592	0.02006	1.42775	-0.00173	1.46387	0.00974	1.46387	0.0224
1.48681	0.03343	1.42801	-0.00157	1.4645	0.00974	1.4645	0.02289
1.4877	0.04653	1.42841	-0.00134	1.46513	0.00975	1.46513	0.02339
1.4886	0.04896	1.42857	-0.00125	1.46576	0.00976	1.46576	0.0239
1.48949	0.02692	1.42882	-0.00111	1.46639	0.00977	1.46639	0.02441
1.49038	0.02485	1.42922	-0.00086964	1.46702	0.00977	1.46702	0.02492
1.49128	0.03307	1.42939	-0.000764647	1.46765	0.00978	1.46765	0.02544
1.49218	0.05487	1.42962	-0.00063333	1.46828	0.00979	1.46828	0.02596
1.49308	0.04908	1.43002	-0.000396385	1.46891	0.0098	1.46891	0.02648
1.49398	0.02879	1.43022	-0.000277691	1.46954	0.00981	1.46954	0.02701
1.49488	0.04296	1.43042	-0.000158801	1.47017	0.00982	1.47017	0.02754
1.49578	0.03445	1.43082	7.94273e-05	1.4708	0.00983	1.4708	0.02808
1.49668	0.05067	1.43104	0.000212541	1.47143	0.00984	1.47143	0.02863
1.49758	0.04705	1.43122	0.000318303	1.47206	0.00986	1.47206	0.02918
1.49849	0.05659	1.43162	0.000557831	1.47269	0.00987	1.47269	0.02973
1.4994	0.03883	1.43187	0.000706097	1.47332	0.00988	1.47332	0.03029
1.5003	0.05473	1.43202	0.000798015	1.47395	0.0099	1.47395	0.03085
1.50121	0.05364	1.43243	0.00104	1.47458	0.00991	1.47458	0.03142
1.50212	0.04992	1.4327	0.0012	1.47521	0.00993	1.47521	0.032
1.50303	0.05067	1.43283	0.00128	1.47584	0.00994	1.47584	0.03258
1.50394	0.05712	1.43323	0.00152	1.47647	0.00996	1.47647	0.03317
1.50485	0.04387	1.43353	0.0017	1.4771	0.00998	1.4771	0.03376
1.50577	0.05296	1.43363	0.00177	1.47773	0.01	1.47773	0.03436
1.50668	0.05425	1.43403	0.00201	1.47836	0.01001	1.47836	0.03497
1.5076	0.0621	1.43436	0.00221	1.47899	0.01004	1.47899	0.03558
1.50852	0.06665	1.43443	0.00225	1.47962	0.01006	1.47962	0.0362
1.50943	0.0813	1.43483	0.0025	1.48025	0.01008	1.48025	0.03683
1.51035	0.09095	1.43519	0.00271	1.48088	0.0101	1.48088	0.03746
1.51127	0.09823	1.43523	0.00274	1.48151	0.01013	1.48151	0.03811
1.5122	0.09302	1.43563	0.00299	1.48214	0.01015	1.48214	0.03876
1.51312	0.10433	1.43602	0.00323	1.48277	0.01018	1.48277	0.03942
1.51404	0.10898	1.43603	0.00324	1.4834	0.01021	1.4834	0.04009
1.51497	0.11077	1.43644	0.00348	1.48403	0.01024	1.48403	0.04077
1.51589	0.112	1.43684	0.00373	1.48466	0.01027	1.48466	0.04145
1.51682	0.10505	1.43685	0.00374	1.48529	0.0103	1.48529	0.04215
1.51775	0.11319	1.43724	0.00398	1.48592	0.01033	1.48592	0.04286
1.51868	0.12138	1.43764	0.00423	1.48655	0.01037	1.48655	0.04357
1.51961	0.1126	1.43768	0.00426	1.48718	0.0104	1.48718	0.0443
1.52054	0.14114	1.43804	0.00448	1.48781	0.01044	1.48781	0.04504
1.52147	0.13561	1.43844	0.00473	1.48844	0.01048	1.48844	0.04579
1.52241	0.1486	1.43852	0.00478	1.48907	0.01053	1.48907	0.04655
1.52334	0.1404	1.43884	0.00499	1.4897	0.01057	1.4897	0.04732
1.52428	0.15238	1.43924	0.00524	1.49033	0.01062	1.49033	0.04811
1.52522	0.1655	1.43935	0.00531	1.49096	0.01067	1.49096	0.04891
1.52615	0.16711	1.43964	0.00549	1.49159	0.01072	1.49159	0.04973
1.52709	0.18858	1.44005	0.00575	1.49222	0.01077	1.49222	0.05055
1.52803	0.18378	1.44019	0.00584	1.49285	0.01083	1.49285	0.0514
1.52898	0.1829	1.44045	0.006	1.49348	0.01089	1.49348	0.05226
1.52992	0.19163	1.44085	0.00626	1.49411	0.01095	1.49411	0.05313
1.53086	0.19992	1.44102	0.00637	1.49474	0.01101	1.49474	0.05402
1.53181	0.22347	1.44125	0.00651	1.49537	0.01108	1.49537	0.05493
1.53276	0.21855	1.44165	0.00677	1.496	0.01115	1.496	0.05585
1.5337	0.23134	1.44186	0.00691	1.49663	0.01122	1.49663	0.0568
1.53465	0.23987	1.44205	0.00703	1.49726	0.0113	1.49726	0.05776
1.5356	0.23684	1.44245	0.00729	1.49789	0.01138	1.49789	0.05875
1.53656	0.26352	1.4427	0.00745	1.49852	0.01147	1.49852	0.05975
1.53751	0.27698	1.44285	0.00755	1.49915	0.01156	1.49915	0.06078
1.53846	0.27511	1.44325	0.00781	1.49978	0.01165	1.49978	0.06183
1.53942	0.29826	1.44354	0.008	1.50041	0.01175	1.50041	0.0629
1.54037	0.30289	1.44366	0.00807	1.50104	0.01185	1.50104	0.06399
1.54133	0.29957	1.44406	0.00833	1.50167	0.01196	1.50167	0.06512
1.54229	0.31672	1.44438	0.00855	1.5023	0.01207	1.5023	0.06626
1.54325	0.32436	1.44446	0.0086	1.50293	0.01219	1.50293	0.06744
1.54421	0.32001	1.44486	0.00886	1.50356	0.01231	1.50356	0.06864
1.54517	0.3355	1.44522	0.0091	1.50419	0.01244	1.50419	0.06987
1.54613	0.35283	1.44526	0.00913	1.50482	0.01257	1.50482	0.07114
1.5471	0.3719	1.44566	0.00939	1.50545	0.01271	1.50545	0.07243
1.54806	0.37857	1.44606	0.00966	1.50608	0.01286	1.50608	0.07376
1.54903	0.37734	1.44606	0.00966	1.50671	0.01302	1.50671	0.07513
1.55	0.40444	1.44646	0.00993	1.50734	0.01318	1.50734	0.07653
1.55097	0.42116	1.44686	0.0102	1.50797	0.01335	1.50797	0.07796
1.55194	0.42548	1.44691	0.01022	1.5086	0.01353	1.5086	0.07944
1.55291	0.43496	1.44727	0.01046	1.50923	0.01371	1.50923	0.08096
1.55388	0.44457	1.44767	0.01073	1.50986	0.01391	1.50986	0.08252
1.55486	0.45459	1.44775	0.01079	1.51049	0.01411	1.51049	0.08412
1.55583	0.45664	1.44807	0.01101	1.51112	0.01432	1.51112	0.08577
1.55681	0.4769	1.44847	0.01128	1.51175	0.01454	1.51175	0.08747
1.55779	0.48381	1.4486	0.01137	1.51238	0.01478	1.51238	0.08921
1.55877	0.51891	1.44887	0.01155	1.51301	0.01502	1.51301	0.09101
1.55975	0.49237	1.44927	0.01183	1.51364	0.01527	1.51364	0.09286
1.56073	0.512	1.44944	0.01194	1.51427	0.01554	1.51427	0.09477
1.56171	0.52445	1.44967	0.0121	1.5149	0.01582	1.5149	0.09673
1.5627	0.52157	1.45007	0.01238	1.51553	0.01611	1.51553	0.09876
1.56368	0.54562	1.45029	0.01253	1.51616	0.01641	1.51616	0.10085
1.56467	0.55457	1.45047	0.01265	1.51679	0.01672	1.51679	0.103
1.56566	0.56304	1.45087	0.01293	1.51742	0.01705	1.51742	0.10522
1.56665	0.56851	1.45114	0.01312	1.51805	0.0174	1.51805	0.10751
1.56764	0.59581	1.45128	0.01321	1.51868	0.01776	1.51868	0.10988
1.56863	0.59289	1.45168	0.01349	1.51931	0.01813	1.51931	0.11232
1.56962	0.59161	1.45199	0.01371	1.51994	0.01852	1.51994	0.11484
1.57061	0.59622	1.45208	0.01377	1.52057	0.01892	1.52057	0.11744
1.57161	0.61991	1.45248	0.01405	1.5212	0.01935	1.5212	0.12013
1.57261	0.61327	1.45284	0.01431	1.52183	0.01978	1.52183	0.12291
1.5736	0.62947	1.45288	0.01434	1.52246	0.02024	1.52246	0.12578
1.5746	0.635	1.45328	0.01462	1.52309	0.02072	1.52309	0.12874
1.5756	0.63124	1.45368	0.01491	1.52372	0.02121	1.52372	0.1318
1.57661	0.6338	1.45369	0.01491	1.52435	0.02172	1.52435	0.13497
1.57761	0.64414	1.45408	0.01519	1.52498	0.02224	1.52498	0.13824
1.57861	0.64125	1.45448	0.01548	1.52561	0.02279	1.52561	0.14162
1.57962	0.6511	1.45455	0.01552	1.52624	0.02336	1.52624	0.14511
1.58062	0.65209	1.45489	0.01577	1.52687	0.02394	1.52687	0.14872
1.58163	0.65343	1.45529	0.01606	1.5275	0.02454	1.5275	0.15245
1.58264	0.66426	1.4554	0.01614	1.52813	0.02516	1.52813	0.1563
1.58365	0.66502	1.45569	0.01635	1.52876	0.02579	1.52876	0.16029
1.58466	0.68055	1.45609	0.01664	1.52939	0.02644	1.52939	0.1644
1.58568	0.67689	1.45625	0.01676	1.53002	0.02711	1.53002	0.16865
1.58669	0.68787	1.45649	0.01694	1.53065	0.02779	1.53065	0.17304
1.58771	0.67686	1.45689	0.01723	1.53128	0.02848	1.53128	0.17757
1.58873	0.70076	1.45711	0.01739	1.53191	0.02918	1.53191	0.18225
1.58974	0.69308	1.45729	0.01753	1.53254	0.0299	1.53254	0.18707
1.59076	0.69597	1.45769	0.01782	1.53317	0.03062	1.53317	0.19205
1.59178	0.68969	1.45797	0.01803	1.5338	0.03134	1.5338	0.19718
1.59281	0.69638	1.45809	0.01812	1.53443	0.03206	1.53443	0.20247
1.59383	0.70204	1.4585	0.01842	1.53506	0.03279	1.53506	0.20791
1.59486	0.70586	1.45882	0.01867	1.53569	0.0335	1.53569	0.21351
1.59588	0.70152	1.4589	0.01872	1.53632	0.03421	1.53632	0.21928
1.59691	0.70528	1.4593	0.01902	1.53695	0.03491	1.53695	0.2252
1.59794	0.71786	1.45968	0.01931	1.53758	0.03559	1.53758	0.23128
1.59897	0.71108	1.4597	0.01933	1.53821	0.03625	1.53821	0.23753
1.6	0.72865	1.4601	0.01963	1.53884	0.03688	1.53884	0.24393
1.60103	0.72263	1.4605	0.01994	1.53947	0.03748	1.53947	0.25048
1.60207	0.7259	1.46054	0.01997	1.5401	0.03804	1.5401	0.25719
1.6031	0.72501	1.4609	0.02025	1.54073	0.03857	1.54073	0.26404
1.60414	0.72942	1.4613	0.02055	1.54136	0.03905	1.54136	0.27104
1.60518	0.73832	1.4614	0.02063	1.54199	0.03949	1.54199	0.27817
1.60622	0.72483	1.4617	0.02086	1.54262	0.03987	1.54262	0.28543
1.60726	0.73753	1.4621	0.02118	1.54325	0.04019	1.54325	0.29282
1.6083	0.74767	1.46226	0.0213	1.54388	0.04045	1.54388	0.30032
1.60934	0.74227	1.46251	0.02149	1.54451	0.04066	1.54451	0.30793
1.61039	0.74722	1.46291	0.02181	1.54514	0.04079	1.54514	0.31563
1.61144	0.74633	1.46313	0.02198	1.54577	0.04087	1.54577	0.32342
1.61248	0.74288	1.46331	0.02212	1.5464	0.04087	1.5464	0.3313
1.61353	0.74338	1.46371	0.02244	1.54703	0.04081	1.54703	0.33924
1.61458	0.74966	1.46399	0.02266	1.54766	0.04068	1.54766	0.34725
1.61564	0.75536	1.46411	0.02276	1.54829	0.04049	1.54829	0.35531
1.61669	0.7414	1.46451	0.02308	1.54892	0.04024	1.54892	0.36341
1.61774	0.76551	1.46486	0.02336	1.54955	0.03993	1.54955	0.37153
1.6188	0.75769	1.46491	0.0234	1.55018	0.03956	1.55018	0.37966
1.61986	0.75962	1.46531	0.02373	1.55081	0.03913	1.55081	0.38778
1.62092	0.75034	1.46571	0.02405	1.55144	0.03866	1.55144	0.39588
1.62198	0.74907	1.46572	0.02406	1.55207	0.03814	1.55207	0.40394
1.62304	0.74849	1.46612	0.02438	1.5527	0.03759	1.5527	0.41195
1.6241	0.76363	1.46652	0.02471	1.55333	0.03699	1.55333	0.41991
1.62516	0.77048	1.46659	0.02477	1.55396	0.03637	1.55396	0.4278
1.62623	0.76145	1.46692	0.02504	1.55459	0.03572	1.55459	0.43562
1.6273	0.76443	1.46732	0.02538	1.55522	0.03504	1.55522	0.44335
1.62837	0.77073	1.46746	0.02549	1.55585	0.03435	1.55585	0.45099
1.62943	0.76142	1.46772	0.02571	1.55648	0.03364	1.55648	0.45853
1.63051	0.769	1.46812	0.02605	1.55711	0.03293	1.55711	0.46596
1.63158	0.76484	1.46832	0.02622	1.55774	0.03221	1.55774	0.47327
1.63265	0.77349	1.46852	0.02639	1.55837	0.03148	1.55837	0.48045
1.63373	0.77037	1.46892	0.02673	1.559	0.03076	1.559	0.4875
1.63481	0.77265	1.46919	0.02696	1.55963	0.03004	1.55963	0.49442
1.63588	0.76823	1.46932	0.02707	1.56026	0.02933	1.56026	0.5012
1.63696	0.77196	1.46973	0.02742	1.56089	0.02863	1.56089	0.50783
1.63804	0.76325	1.47007	0.02771	1.56152	0.02793	1.56152	0.51431
1.63913	0.77417	1.47013	0.02776	1.56215	0.02725	1.56215	0.52064
1.64021	0.77709	1.47053	0.02811	1.56278	0.02658	1.56278	0.52683
1.6413	0.78064	1.47093	0.02846	1.56341	0.02593	1.56341	0.53286
1.64238	0.78969	1.47094	0.02847	1.56404	0.02529	1.56404	0.53873
1.64347	0.78202	1.47133	0.02882	1.56467	0.02467	1.56467	0.54446
1.64456	0.78146	1.47173	0.02917	1.5653	0.02407	1.5653	0.55003
1.64565	0.78136	1.47181	0.02924	1.56593	0.02348	1.56593	0.55545
1.64675	0.79411	1.47213	0.02953	1.56656	0.02291	1.56656	0.56073
1.64784	0.7917	1.47253	0.02989	1.56719	0.02236	1.56719	0.56586
1.64894	0.79506	1.47268	0.03003	1.56782	0.02183	1.56782	0.57085
1.65003	0.78997	1.47293	0.03025	1.56845	0.02132	1.56845	0.57569
1.65113	0.79538	1.47334	0.03062	1.56908	0.02082	1.56908	0.5804
1.65223	0.79369	1.47356	0.03082	1.56971	0.02034	1.56971	0.58497
1.65333	0.78658	1.47374	0.03098	1.57034	0.01988	1.57034	0.58942
1.65444	0.78805	1.47414	0.03135	1.57097	0.01944	1.57097	0.59373
1.65554	0.79349	1.47444	0.03163	1.5716	0.01902	1.5716	0.59792
1.65665	0.79698	1.47454	0.03173	1.57223	0.01861	1.57223	0.60199
1.65775	0.79256	1.47494	0.0321	1.57286	0.01821	1.57286	0.60594
1.65886	0.79797	1.47531	0.03245	1.57349	0.01784	1.57349	0.60978
1.65997	0.80469	1.47534	0.03248	1.57412	0.01748	1.57412	0.6135
1.66109	0.79751	1.47574	0.03286	1.57475	0.01713	1.57475	0.61712
1.6622	0.79611	1.47614	0.03324	1.57538	0.0168	1.57538	0.62064
1.66331	0.80324	1.47619	0.03329	1.57601	0.01648	1.57601	0.62405
1.66443	0.80061	1.47654	0.03363	1.57664	0.01617	1.57664	0.62737
1.66555	0.81115	1.47694	0.03402	1.57727	0.01588	1.57727	0.6306
1.66667	0.80643	1.47707	0.03414	1.5779	0.0156	1.5779	0.63373
1.66779	0.81249	1.47735	0.03441	1.57853	0.01533	1.57853	0.63678
1.66891	0.811	1.47775	0.0348	1.57916	0.01508	1.57916	0.63975
1.67003	0.81048	1.47795	0.035	1.57979	0.01483	1.57979	0.64263
1.67116	0.81708	1.47815	0.0352	1.58042	0.0146	1.58042	0.64544
1.67229	0.8182	1.47855	0.0356	1.58105	0.01437	1.58105	0.64817
1.67341	0.81131	1.47883	0.03588	1.58168	0.01416	1.58168	0.65083
1.67454	0.81995	1.47895	0.036	1.58231	0.01395	1.58231	0.65342
1.67568	0.82613	1.47935	0.03641	1.58294	0.01375	1.58294	0.65594
1.67681	0.823	1.47971	0.03678	1.58357	0.01357	1.58357	0.6584
1.67794	0.82069	1.47975	0.03682	1.5842	0.01339	1.5842	0.6608
1.67908	0.81708	1.48015	0.03724	1.58483	0.01322	1.58483	0.66313
1.68022	0.8244	1.48055	0.03765	1.58546	0.01305	1.58546	0.66541
1.68136	0.83664	1.4806	0.0377	1.58609	0.0129	1.58609	0.66764
1.6825	0.83287	1.48096	0.03807	1.58672	0.01275	1.58672	0.66981
1.68364	0.82993	1.48136	0.0385	1.58735	0.0126	1.58735	0.67193
1.68478	0.83743	1.48148	0.03863	1.58798	0.01247	1.58798	0.67401
1.68593	0.84197	1.48176	0.03893	1.58861	0.01234	1.58861	0.67603
1.68707	0.84074	1.48216	0.03936	1.58924	0.01221	1.58924	0.67801
1.68822	0.83231	1.48237	0.03959	1.58987	0.0121	1.58987	0.67995
1.68937	0.8349	1.48256	0.0398	1.5905	0.01198	1.5905	0.68185
1.69052	0.83472	1.48296	0.04024	1.59113	0.01187	1.59113	0.6837
1.69168	0.83643	1.48325	0.04056	1.59176	0.01177	1.59176	0.68552
1.69283	0.83212	1.48336	0.04068	1.59239	0.01167	1.59239	0.6873
1.69399	0.8343	1.48376	0.04113	1.59302	0.01158	1.59302	0.68905
1.69515	0.84926	1.48414	0.04155	1.59365	0.01149	1.59365	0.69076
1.69631	0.85533	1.48416	0.04158	1.59428	0.0114	1.59428	0.69244
1.69747	0.85281	1.48457	0.04204	1.59491	0.01132	1.59491	0.69408
1.69863	0.85132	1.48497	0.0425	1.59554	0.01124	1.59554	0.6957
1.69979	0.85498	1.48503	0.04257	1.59617	0.01117	1.59617	0.69729
1.70096	0.85504	1.48537	0.04297	1.5968	0.01109	1.5968	0.69885
1.70213	0.85175	1.48577	0.04344	1.59743	0.01103	1.59743	0.70038
1.7033	0.85266	1.48592	0.04361	1.59806	0.01096	1.59806	0.70189
1.70447	0.84858	1.48617	0.04391	1.59869	0.0109	1.59869	0.70338
1.70564	0.84697	1.48657	0.04439	1.59932	0.01084	1.59932	0.70483
1.70681	0.85767	1.48681	0.04468	1.59995	0.01078	1.59995	0.70627
1.70799	0.85574	1.48697	0.04488	1.60058	0.01073	1.60058	0.70769
1.70917	0.85222	1.48737	0.04537	1.60121	0.01068	1.60121	0.70908
1.71034	0.85861	1.4877	0.04577	1.60184	0.01063	1.60184	0.71045
1.71153	0.86377	1.48777	0.04586	1.60247	0.01058	1.60247	0.71181
1.71271	0.86236	1.48818	0.04636	1.6031	0.01054	1.6031	0.71314
1.71389	0.87136	1.48858	0.04687	1.60373	0.01049	1.60373	0.71446
1.71508	0.87142	1.4886	0.04689	1.60436	0.01045	1.60436	0.71576
1.71626	0.86637	1.48898	0.04738	1.60499	0.01041	1.60499	0.71705
1.71745	0.87267	1.48938	0.0479	1.60562	0.01038	1.60562	0.71831
1.71864	0.87174	1.48949	0.04804	1.60625	0.01034	1.60625	0.71957
1.71983	0.87507	1.48978	0.04842	1.60688	0.01031	1.60688	0.7208
1.72103	0.87837	1.49018	0.04895	1.60751	0.01027	1.60751	0.72203
1.72222	0.88041	1.49038	0.04923	1.60814	0.01024	1.60814	0.72324
1.72342	0.8809	1.49058	0.04949	1.60877	0.01021	1.60877	0.72444
1.72462	0.88619	1.49098	0.05003	1.6094	0.01018	1.6094	0.72562
1.72582	0.8814	1.49128	0.05044	1.61003	0.01016	1.61003	0.72679
1.72702	0.88351	1.49138	0.05058	1.61066	0.01013	1.61066	0.72796
1.72822	0.88987	1.49178	0.05114	1.61129	0.01011	1.61129	0.72911
1.72943	0.8891	1.49218	0.05169	1.61192	0.01008	1.61192	0.73025
1.73064	0.89492	1.49219	0.0517	1.61255	0.01006	1.61255	0.73137
1.73184	0.90095	1.49259	0.05227	1.61318	0.01004	1.61318	0.73249
1.73305	0.90355	1.49299	0.05285	1.61381	0.01002	1.61381	0.7336
1.73427	0.90557	1.49308	0.05297	1.61444	0.01	1.61444	0.7347
1.73548	0.90557	1.49339	0.05343	1.61507	0.00998	1.61507	0.73579
1.73669	0.89892	1.49379	0.05402	1.6157	0.00996	1.6157	0.73688
1.73791	0.89618	1.49398	0.0543	1.61633	0.00995	1.61633	0.73795
1.73913	0.90243	1.49419	0.05462	1.61696	0.00993	1.61696	0.73902
1.74035	0.90926	1.49459	0.05523	1.61759	0.00991	1.61759	0.74008
1.74157	0.91221	1.49488	0.05566	1.61822	0.0099	1.61822	0.74113
1.7428	0.91117	1.49499	0.05584	1.61885	0.00989	1.61885	0.74218
1.74402	0.91763	1.49539	0.05647	1.61948	0.00987	1.61948	0.74321
1.74525	0.91679	1.49578	0.05707	1.62011	0.00986	1.62011	0.74424
1.74648	0.91329	1.4958	0.0571	1.62074	0.00985	1.62074	0.74527
1.74771	0.91357	1.4962	0.05774	1.62137	0.00984	1.62137	0.74629
1.74894	0.91471	1.4966	0.05839	1.622	0.00982	1.622	0.7473
1.75018	0.91657	1.49668	0.05853	1.62263	0.00981	1.62263	0.74831
1.75141	0.9188	1.497	0.05905	1.62326	0.0098	1.62326	0.74931
1.75265	0.91878	1.4974	0.05972	1.62389	0.00979	1.62389	0.75031
1.75389	0.92613	1.49758	0.06003	1.62452	0.00978	1.62452	0.7513
1.75513	0.93166	1.4978	0.0604	1.62515	0.00978	1.62515	0.75229
1.75637	0.92773	1.4982	0.06108	1.62578	0.00977	1.62578	0.75327
1.75762	0.92854	1.49849	0.06158	1.62641	0.00976	1.62641	0.75425
1.75887	0.93007	1.4986	0.06178	1.62704	0.00975	1.62704	0.75522
1.76011	0.93347	1.499	0.06249	1.62767	0.00974	1.62767	0.75619
1.76136	0.93776	1.4994	0.06319	1.6283	0.00974	1.6283	0.75716
1.76262	0.93949	1.49941	0.06321	1.62893	0.00973	1.62893	0.75812
1.76387	0.94067	1.49981	0.06394	1.62956	0.00972	1.62956	0.75908
1.76512	0.94199	1.50021	0.06468	1.63019	0.00972	1.63019	0.76003
1.76638	0.94471	1.5003	0.06486	1.63082	0.00971	1.63082	0.76098
1.76764	0.94794	1.50061	0.06544	1.63145	0.00971	1.63145	0.76193
1.7689	0.94751	1.50101	0.0662	1.63208	0.0097	1.63208	0.76287
1.77016	0.94447	1.50121	0.06659	1.63271	0.0097	1.63271	0.76381
1.77143	0.94964	1.50141	0.06698	1.63334	0.00969	1.63334	0.76475
1.77269	0.95787	1.50181	0.06777	1.63397	0.00969	1.63397	0.76568
1.77396	0.95233	1.50212	0.06838	1.6346	0.00968	1.6346	0.76661
1.77523	0.95494	1.50221	0.06857	1.63523	0.00968	1.63523	0.76754
1.7765	0.96074	1.50261	0.06939	1.63586	0.00967	1.63586	0.76847
1.77778	0.95378	1.50302	0.07022	1.63649	0.00967	1.63649	0.76939
1.77905	0.95844	1.50303	0.07025	1.63712	0.00967	1.63712	0.77031
1.78033	0.96437	1.50342	0.07106	1.63775	0.00966	1.63775	0.77123
1.78161	0.96883	1.50382	0.07192	1.63838	0.00966	1.63838	0.77215
1.78289	0.97198	1.50394	0.07219	1.63901	0.00966	1.63901	0.77306
1.78417	0.96751	1.50422	0.07279	1.63964	0.00965	1.63964	0.77397
1.78546	0.97134	1.50462	0.07368	1.64027	0.00965	1.64027	0.77488
1.78674	0.97796	1.50485	0.0742	1.6409	0.00965	1.6409	0.77579
1.78803	0.9803	1.50502	0.07458	1.64153	0.00965	1.64153	0.77669
1.78932	0.97973	1.50542	0.0755	1.64216	0.00964	1.64216	0.7776
1.79061	0.98374	1.50577	0.0763	1.64279	0.00964	1.64279	0.7785
1.79191	0.98438	1.50582	0.07643	1.64342	0.00964	1.64342	0.7794
1.7932	0.98527	1.50622	0.07738	1.64405	0.00964	1.64405	0.78029
1.7945	0.99068	1.50662	0.07835	1.64468	0.00963	1.64468	0.78119
1.7958	0.99568	1.50668	0.07849	1.64531	0.00963	1.64531	0.78208
1.7971	0.99391	1.50703	0.07933	1.64594	0.00963	1.64594	0.78298
1.7984	0.9981	1.50743	0.08034	1.64657	0.00963	1.64657	0.78387
1.79971	1	1.5076	0.08077	1.6472	0.00963	1.6472	0.78476
1.80102	0.99862	1.50783	0.08136	1.64783	0.00962	1.64783	0.78564
		1.50823	0.0824	1.64846	0.00962	1.64846	0.78653
		1.50852	0.08315	1.64909	0.00962	1.64909	0.78742
		1.50863	0.08346	1.64972	0.00962	1.64972	0.7883
		1.50903	0.08454	1.65035	0.00962	1.65035	0.78918
		1.50943	0.08563	1.65098	0.00962	1.65098	0.79006
		1.50943	0.08564	1.65161	0.00962	1.65161	0.79094
		1.50983	0.08676	1.65224	0.00962	1.65224	0.79182
		1.51023	0.0879	1.65287	0.00961	1.65287	0.7927
		1.51035	0.08824	1.6535	0.00961	1.6535	0.79357
		1.51064	0.08906	1.65413	0.00961	1.65413	0.79445
		1.51104	0.09025	1.65476	0.00961	1.65476	0.79532
		1.51127	0.09096	1.65539	0.00961	1.65539	0.7962
		1.51144	0.09146	1.65602	0.00961	1.65602	0.79707
		1.51184	0.09269	1.65665	0.00961	1.65665	0.79794
		1.5122	0.09381	1.65728	0.00961	1.65728	0.79881
		1.51224	0.09395	1.65791	0.00961	1.65791	0.79968
		1.51264	0.09523	1.65854	0.00961	1.65854	0.80054
		1.51304	0.09654	1.65917	0.00961	1.65917	0.80141
		1.51312	0.09679	1.6598	0.0096	1.6598	0.80228
		1.51344	0.09787	1.66043	0.0096	1.66043	0.80314
		1.51384	0.09923	1.66106	0.0096	1.66106	0.80401
		1.51404	0.09991	1.66169	0.0096	1.66169	0.80487
		1.51425	0.10062	1.66232	0.0096	1.66232	0.80573
		1.51465	0.10204	1.66295	0.0096	1.66295	0.80659
		1.51497	0.10319	1.66358	0.0096	1.66358	0.80745
		1.51505	0.10349	1.66421	0.0096	1.66421	0.80831
		1.51545	0.10496	1.66484	0.0096	1.66484	0.80917
		1.51585	0.10647	1.66547	0.0096	1.66547	0.81003
		1.51589	0.10663	1.6661	0.0096	1.6661	0.81089
		1.51625	0.10801	1.66673	0.0096	1.66673	0.81175
		1.51665	0.10958	1.66736	0.0096	1.66736	0.81261
		1.51682	0.11024	1.66799	0.0096	1.66799	0.81346
		1.51705	0.11118	1.66862	0.0096	1.66862	0.81432
		1.51745	0.11281	1.66925	0.0096	1.66925	0.81517
		1.51775	0.11403	1.66988	0.0096	1.66988	0.81603
		1.51785	0.11448	1.67051	0.0096	1.67051	0.81688
		1.51826	0.11619	1.67114	0.0096	1.67114	0.81773
		1.51866	0.11793	1.67177	0.0096	1.67177	0.81858
		1.51868	0.11802	1.6724	0.0096	1.6724	0.81944
		1.51906	0.11971	1.67303	0.0096	1.67303	0.82029
		1.51946	0.12153	1.67366	0.0096	1.67366	0.82114
		1.51961	0.12221	1.67429	0.00959	1.67429	0.82199
		1.51986	0.12338	1.67492	0.00959	1.67492	0.82284
		1.52026	0.12528	1.67555	0.00959	1.67555	0.82369
		1.52054	0.12662	1.67618	0.00959	1.67618	0.82454
		1.52066	0.12721	1.67681	0.00959	1.67681	0.82539
		1.52106	0.12919	1.67744	0.00959	1.67744	0.82623
		1.52146	0.13121	1.67807	0.00959	1.67807	0.82708
		1.52147	0.13125	1.6787	0.00959	1.6787	0.82793
		1.52187	0.13327	1.67933	0.00959	1.67933	0.82877
		1.52227	0.13538	1.67996	0.00959	1.67996	0.82962
		1.52241	0.13613	1.68059	0.00959	1.68059	0.83047
		1.52267	0.13753	1.68122	0.00959	1.68122	0.83131
		1.52307	0.13973	1.68185	0.00959	1.68185	0.83216
		1.52334	0.14125	1.68248	0.00959	1.68248	0.833
		1.52347	0.14198	1.68311	0.00959	1.68311	0.83385
		1.52387	0.14427	1.68374	0.00959	1.68374	0.83469
		1.52427	0.14662	1.68437	0.00959	1.68437	0.83553
		1.52428	0.14665	1.685	0.00959	1.685	0.83638
		1.52467	0.14901	1.68563	0.00959	1.68563	0.83722
		1.52507	0.15146	1.68626	0.00959	1.68626	0.83806
		1.52522	0.15233	1.68689	0.00959	1.68689	0.8389
		1.52548	0.15395	1.68752	0.00959	1.68752	0.83975
		1.52588	0.1565	1.68815	0.00959	1.68815	0.84059
		1.52615	0.1583	1.68878	0.00959	1.68878	0.84143
		1.52628	0.1591	1.68941	0.00959	1.68941	0.84227
		1.52668	0.16176	1.69004	0.00959	1.69004	0.84311
		1.52708	0.16448	1.69067	0.00959	1.69067	0.84395
		1.52709	0.16457	1.6913	0.00959	1.6913	0.84479
		1.52748	0.16725	1.69193	0.00959	1.69193	0.84563
		1.52788	0.17008	1.69256	0.00959	1.69256	0.84647
		1.52803	0.17117	1.69319	0.00959	1.69319	0.84731
		1.52828	0.17296	1.69382	0.00959	1.69382	0.84815
		1.52868	0.17591	1.69445	0.00959	1.69445	0.84899
		1.52898	0.17809	1.69508	0.00959	1.69508	0.84983
		1.52909	0.17891	1.69571	0.00959	1.69571	0.85066
		1.52949	0.18198	1.69634	0.00959	1.69634	0.8515
		1.52989	0.1851	1.69697	0.00959	1.69697	0.85234
		1.52992	0.18536	1.6976	0.00959	1.6976	0.85318
		1.53029	0.18829	1.69823	0.00959	1.69823	0.85402
		1.53069	0.19154	1.69886	0.00959	1.69886	0.85485
		1.53086	0.19298	1.69949	0.00959	1.69949	0.85569
		1.53109	0.19486	1.70012	0.00959	1.70012	0.85653
		1.53149	0.19824	1.70075	0.00959	1.70075	0.85736
		1.53181	0.20096	1.70138	0.00959	1.70138	0.8582
		1.53189	0.20168	1.70201	0.00959	1.70201	0.85904
		1.53229	0.20518	1.70264	0.00959	1.70264	0.85987
		1.53269	0.20875	1.70327	0.00959	1.70327	0.86071
		1.53276	0.2093	1.7039	0.00959	1.7039	0.86155
		1.5331	0.21238	1.70453	0.00959	1.70453	0.86238
		1.5335	0.21608	1.70516	0.00959	1.70516	0.86322
		1.5337	0.21802	1.70579	0.00959	1.70579	0.86405
		1.5339	0.21984	1.70642	0.00959	1.70642	0.86489
		1.5343	0.22366	1.70705	0.00959	1.70705	0.86573
		1.53465	0.2271	1.70768	0.00959	1.70768	0.86656
		1.5347	0.22755	1.70831	0.00959	1.70831	0.8674
		1.5351	0.2315	1.70894	0.00959	1.70894	0.86823
		1.5355	0.23552	1.70957	0.00959	1.70957	0.86907
		1.5356	0.23654	1.7102	0.00959	1.7102	0.8699
		1.5359	0.23959	1.71083	0.00959	1.71083	0.87074
		1.53656	0.24634	1.71146	0.00959	1.71146	0.87157
		1.53751	0.25649	1.71209	0.00959	1.71209	0.87241
		1.53846	0.26697	1.71272	0.00959	1.71272	0.87324
		1.53942	0.27775	1.71335	0.00959	1.71335	0.87407
		1.54037	0.28882	1.71398	0.00959	1.71398	0.87491
		1.54133	0.30014	1.71461	0.00959	1.71461	0.87574
		1.54229	0.31168	1.71524	0.00959	1.71524	0.87658
		1.54325	0.3234	1.71587	0.00959	1.71587	0.87741
		1.54421	0.33527	1.7165	0.00959	1.7165	0.87825
		1.54517	0.34724	1.71713	0.00959	1.71713	0.87908
		1.54613	0.35928	1.71776	0.00959	1.71776	0.87992
		1.5471	0.37135	1.71839	0.00959	1.71839	0.88075
		1.54806	0.38343	1.71902	0.00959	1.71902	0.88158
		1.54903	0.39548	1.71965	0.00959	1.71965	0.88242
		1.55	0.40745	1.72028	0.00959	1.72028	0.88325
		1.55097	0.4193	1.72091	0.00959	1.72091	0.88409
		1.55194	0.43098	1.72154	0.00959	1.72154	0.88492
		1.55291	0.44248	1.72217	0.00959	1.72217	0.88575
		1.55388	0.45376	1.7228	0.00959	1.7228	0.88659
		1.55486	0.46482	1.72343	0.00959	1.72343	0.88742
		1.55583	0.47563	1.72406	0.00959	1.72406	0.88826
		1.55681	0.48618	1.72469	0.00959	1.72469	0.88909
		1.55779	0.49644	1.72532	0.00959	1.72532	0.88992
		1.55877	0.50641	1.72595	0.00959	1.72595	0.89076
		1.55957	0.51431	1.72658	0.00959	1.72658	0.89159
		1.55975	0.51608	1.72721	0.00959	1.72721	0.89243
		1.55997	0.5182	1.72784	0.00959	1.72784	0.89326
		1.56037	0.52203	1.72847	0.00959	1.72847	0.8941
		1.56073	0.52543	1.7291	0.00959	1.7291	0.89493
		1.56077	0.5258	1.72973	0.00959	1.72973	0.89576
		1.56117	0.52952	1.73036	0.00959	1.73036	0.8966
		1.56157	0.53318	1.73099	0.00959	1.73099	0.89743
		1.56171	0.53445	1.73162	0.00959	1.73162	0.89827
		1.56197	0.53679	1.73225	0.00959	1.73225	0.8991
		1.56237	0.54034	1.73288	0.00959	1.73288	0.89994
		1.5627	0.54315	1.73351	0.00959	1.73351	0.90077
		1.56278	0.54383	1.73414	0.00959	1.73414	0.90161
		1.56318	0.54727	1.73477	0.00959	1.73477	0.90244
		1.56358	0.55066	1.7354	0.00959	1.7354	0.90328
		1.56368	0.55153	1.73603	0.00959	1.73603	0.90411
		1.56398	0.55398	1.73666	0.00959	1.73666	0.90495
		1.56438	0.55726	1.73729	0.00959	1.73729	0.90578
		1.56467	0.55958	1.73792	0.00959	1.73792	0.90662
		1.56478	0.56048	1.73855	0.00959	1.73855	0.90745
		1.56518	0.56364	1.73918	0.00959	1.73918	0.90829
		1.56558	0.56675	1.73981	0.00959	1.73981	0.90912
		1.56566	0.56731	1.74044	0.00959	1.74044	0.90996
		1.56598	0.56981	1.74107	0.00959	1.74107	0.91079
		1.56639	0.57281	1.7417	0.00959	1.7417	0.91163
		1.56665	0.57473	1.74233	0.00959	1.74233	0.91247
		1.56679	0.57576	1.74296	0.00959	1.74296	0.9133
		1.56719	0.57866	1.74359	0.00959	1.74359	0.91414
		1.56759	0.58152	1.74422	0.00959	1.74422	0.91497
		1.56764	0.58185	1.74485	0.00959	1.74485	0.91581
		1.56799	0.58432	1.74548	0.00959	1.74548	0.91665
		1.56839	0.58707	1.74611	0.00959	1.74611	0.91748
		1.56863	0.58867	1.74674	0.00959	1.74674	0.91832
		1.56879	0.58977	1.74737	0.00959	1.74737	0.91916
		1.56919	0.59242	1.748	0.00959	1.748	0.91999
		1.56959	0.59503	1.74863	0.00959	1.74863	0.92083
		1.56962	0.5952	1.74926	0.00959	1.74926	0.92167
		1.57	0.59759	1.74989	0.00959	1.74989	0.92251
		1.5704	0.60011	1.75052	0.00959	1.75052	0.92335
		1.57061	0.60145	1.75115	0.00959	1.75115	0.92418
		1.5708	0.60258	1.75178	0.00959	1.75178	0.92502
		1.5712	0.605	1.75241	0.00959	1.75241	0.92586
		1.5716	0.60739	1.75304	0.00959	1.75304	0.9267
		1.57161	0.60745	1.75367	0.00959	1.75367	0.92754
		1.572	0.60973	1.7543	0.00959	1.7543	0.92838
		1.5724	0.61203	1.75493	0.00959	1.75493	0.92921
		1.57261	0.61318	1.75556	0.00959	1.75556	0.93005
		1.5728	0.61429	1.75619	0.00959	1.75619	0.93089
		1.5732	0.6165	1.75682	0.00959	1.75682	0.93173
		1.5736	0.61868	1.75745	0.00959	1.75745	0.93257
		1.5736	0.61868	1.75808	0.00959	1.75808	0.93341
		1.57401	0.62082	1.75871	0.00959	1.75871	0.93425
		1.57441	0.62293	1.75934	0.00959	1.75934	0.93509
		1.5746	0.62394	1.75997	0.00959	1.75997	0.93593
		1.57481	0.625	1.7606	0.00959	1.7606	0.93677
		1.57521	0.62703	1.76123	0.00959	1.76123	0.93762
		1.5756	0.62899	1.76186	0.00959	1.76186	0.93846
		1.57561	0.62902	1.76249	0.00959	1.76249	0.9393
		1.57601	0.63098	1.76312	0.00959	1.76312	0.94014
		1.57641	0.63291	1.76375	0.00959	1.76375	0.94098
		1.57661	0.63382	1.76438	0.00959	1.76438	0.94182
		1.57681	0.6348	1.76501	0.00959	1.76501	0.94267
		1.57721	0.63667	1.76564	0.00959	1.76564	0.94351
		1.57761	0.63846	1.76627	0.00959	1.76627	0.94435
		1.57762	0.6385	1.7669	0.00959	1.7669	0.94519
		1.57802	0.6403	1.76753	0.00959	1.76753	0.94604
		1.57842	0.64206	1.76816	0.00959	1.76816	0.94688
		1.57861	0.64291	1.76879	0.00959	1.76879	0.94773
		1.57882	0.6438	1.76942	0.00959	1.76942	0.94857
		1.57922	0.64552	1.77005	0.00959	1.77005	0.94941
		1.57962	0.64718	1.77068	0.00959	1.77068	0.95026
		1.57962	0.6472	1.77131	0.00959	1.77131	0.9511
		1.58002	0.64885	1.77194	0.00959	1.77194	0.95195
		1.58042	0.65048	1.77257	0.00959	1.77257	0.95279
		1.58062	0.65129	1.7732	0.00959	1.7732	0.95364
		1.58082	0.65209	1.77383	0.00959	1.77383	0.95449
		1.58123	0.65366	1.77446	0.00959	1.77446	0.95533
		1.58163	0.65521	1.77509	0.00959	1.77509	0.95618
		1.58163	0.65524	1.77572	0.00959	1.77572	0.95702
		1.58203	0.65674	1.77635	0.00959	1.77635	0.95787
		1.58243	0.65825	1.77698	0.00959	1.77698	0.95872
		1.58264	0.65904	1.77761	0.00959	1.77761	0.95957
		1.58283	0.65973	1.77824	0.00959	1.77824	0.96041
		1.58323	0.66118	1.77887	0.00959	1.77887	0.96126
		1.58363	0.66262	1.7795	0.00959	1.7795	0.96211
		1.58365	0.66269	1.78013	0.00959	1.78013	0.96296
		1.58403	0.66403	1.78076	0.00959	1.78076	0.96381
		1.58443	0.66543	1.78139	0.00959	1.78139	0.96466
		1.58466	0.66622	1.78202	0.00959	1.78202	0.96551
		1.58484	0.6668	1.78265	0.00959	1.78265	0.96636
		1.58524	0.66815	1.78328	0.00959	1.78328	0.96721
		1.58564	0.66948	1.78391	0.00959	1.78391	0.96806
		1.58568	0.66962	1.78454	0.00959	1.78454	0.96891
		1.58604	0.6708	1.78517	0.00959	1.78517	0.96976
		1.58644	0.67209	1.7858	0.00959	1.7858	0.97061
		1.58669	0.6729	1.78643	0.00959	1.78643	0.97147
		1.58684	0.67337	1.78706	0.00959	1.78706	0.97232
		1.58724	0.67463	1.78769	0.00959	1.78769	0.97317
		1.58764	0.67587	1.78832	0.00959	1.78832	0.97402
		1.58771	0.67607	1.78895	0.00959	1.78895	0.97488
		1.58804	0.67709	1.78958	0.00959	1.78958	0.97573
		1.58844	0.6783	1.79021	0.00959	1.79021	0.97659
		1.58873	0.67914	1.79084	0.00959	1.79084	0.97744
		1.58885	0.6795	1.79147	0.00959	1.79147	0.97829
		1.58925	0.68067	1.7921	0.00959	1.7921	0.97915
		1.58965	0.68183	1.79273	0.00959	1.79273	0.98001
		1.58974	0.68211	1.79336	0.00959	1.79336	0.98086
		1.59005	0.68298	1.79399	0.00959	1.79399	0.98172
		1.59045	0.68411	1.79462	0.00959	1.79462	0.98257
		1.59076	0.68499	1.79525	0.00959	1.79525	0.98343
		1.59085	0.68523	1.79588	0.00959	1.79588	0.98429
		1.59125	0.68633	1.79651	0.00959	1.79651	0.98515
		1.59165	0.68743	1.79714	0.00959	1.79714	0.986
		1.59178	0.68778	1.79777	0.00959	1.79777	0.98686
		1.59205	0.6885	1.7984	0.00959	1.7984	0.98772
		1.59246	0.68957	1.79903	0.00959	1.79903	0.98858
		1.59281	0.69049	1.79966	0.00959	1.79966	0.98944
		1.59286	0.69062	1.80029	0.00959	1.80029	0.9903
		1.59326	0.69166	1.80092	0.00959	1.80092	0.99116
		1.59366	0.69269	1.80155	0.00959	1.80155	0.99202
		1.59383	0.69312	1.80218	0.00959	1.80218	0.99288
		1.59406	0.6937	1.80281	0.00959	1.80281	0.99374
		1.59446	0.69471	1.80344	0.00959	1.80344	0.99461
		1.59486	0.69569	1.80407	0.00959	1.80407	0.99547
		1.59486	0.6957	1.8047	0.00959	1.8047	0.99633
		1.59526	0.69669	1.80533	0.00959	1.80533	0.99719
		1.59566	0.69766	1.80596	0.00959	1.80596	0.99806
		1.59588	0.69818	1.80659	0.00959	1.80659	0.99892
		1.59607	0.69862	1.80722	0.00959	1.80722	0.99979
		1.59647	0.69958	1.80785	0.00959	1.80785	1.00065
		1.59687	0.70052	1.80848	0.00959	1.80848	1.00152
		1.59691	0.70062	1.80911	0.00959	1.80911	1.00238
		1.59727	0.70145	1.80974	0.00959	1.80974	1.00325
		1.59767	0.70238	1.81037	0.00959	1.81037	1.00411
		1.59794	0.70299	1.811	0.00959	1.811	1.00498
		1.59807	0.70329	1.81163	0.00959	1.81163	1.00585
		1.59847	0.7042	1.81226	0.00959	1.81226	1.00672
		1.59887	0.7051	1.81289	0.00959	1.81289	1.00759
		1.59897	0.70531	1.81352	0.00959	1.81352	1.00845
		1.59927	0.70599	1.81415	0.00959	1.81415	1.00932
		1.59968	0.70687	1.81478	0.00959	1.81478	1.01019
		1.6	0.70757	1.81541	0.00959	1.81541	1.01106
		1.60008	0.70774	1.81604	0.00959	1.81604	1.01193
		1.60048	0.70861	1.81667	0.00959	1.81667	1.0128
		1.60088	0.70946	1.8173	0.00959	1.8173	1.01368
		1.60103	0.70979	1.81793	0.00959	1.81793	1.01455
		1.60128	0.71031	1.81856	0.00959	1.81856	1.01542
		1.60168	0.71116	1.81919	0.00959	1.81919	1.01629
		1.60207	0.71196	1.81982	0.00959	1.81982	1.01717
		1.60208	0.71199	1.82045	0.00959	1.82045	1.01804
		1.60248	0.71282	1.82108	0.00959	1.82108	1.01891
		1.60288	0.71365	1.82171	0.00959	1.82171	1.01979
		1.6031	0.71409	1.82234	0.00959	1.82234	1.02066
		1.60328	0.71446	1.82297	0.00959	1.82297	1.02154
		1.60369	0.71527	1.8236	0.00959	1.8236	1.02242
		1.60409	0.71608	1.82423	0.00959	1.82423	1.02329
		1.60414	0.71618	1.82486	0.00959	1.82486	1.02417
		1.60449	0.71688	1.82549	0.00959	1.82549	1.02505
		1.60489	0.71767	1.82612	0.00959	1.82612	1.02593
		1.60518	0.71823	1.82675	0.00959	1.82675	1.0268
		1.60529	0.71845	1.82738	0.00959	1.82738	1.02768
		1.60569	0.71923	1.82801	0.00959	1.82801	1.02856
		1.60609	0.72001	1.82864	0.00959	1.82864	1.02944
		1.60622	0.72025	1.82927	0.00959	1.82927	1.03032
		1.60649	0.72078	1.8299	0.00959	1.8299	1.03121
		1.60689	0.72154	1.83053	0.00959	1.83053	1.03209
		1.60726	0.72223	1.83116	0.00959	1.83116	1.03297
		1.6073	0.7223	1.83179	0.00959	1.83179	1.03385
		1.6077	0.72306	1.83242	0.00959	1.83242	1.03473
		1.6081	0.72381	1.83305	0.00959	1.83305	1.03562
		1.6083	0.72419	1.83368	0.00959	1.83368	1.0365
		1.6085	0.72455	1.83431	0.00959	1.83431	1.03739
		1.6089	0.72529	1.83494	0.00959	1.83494	1.03827
		1.6093	0.72603	1.83557	0.00959	1.83557	1.03916
		1.60934	0.72611	1.8362	0.00959	1.8362	1.04005
		1.6097	0.72676	1.83683	0.00959	1.83683	1.04093
		1.6101	0.72749	1.83746	0.00959	1.83746	1.04182
		1.61039	0.728	1.83809	0.00959	1.83809	1.04271
		1.6105	0.72821	1.83872	0.00959	1.83872	1.0436
		1.61091	0.72893	1.83935	0.00959	1.83935	1.04448
		1.61131	0.72964	1.83998	0.00959	1.83998	1.04537
		1.61144	0.72987	1.84061	0.00959	1.84061	1.04626
		1.61171	0.73036	1.84124	0.00959	1.84124	1.04716
		1.61211	0.73106	1.84187	0.00959	1.84187	1.04805
		1.61248	0.73172	1.8425	0.00959	1.8425	1.04894
		1.61251	0.73177	1.84313	0.00959	1.84313	1.04983
		1.61291	0.73247	1.84376	0.00959	1.84376	1.05072
		1.61331	0.73316	1.84439	0.00959	1.84439	1.05162
		1.61353	0.73355	1.84502	0.00959	1.84502	1.05251
		1.61371	0.73386	1.84565	0.00959	1.84565	1.05341
		1.61411	0.73455	1.84628	0.00959	1.84628	1.0543
		1.61451	0.73523	1.84691	0.00959	1.84691	1.0552
		1.61458	0.73535	1.84754	0.00959	1.84754	1.05609
		1.61492	0.73591	1.84817	0.00959	1.84817	1.05699
		1.61532	0.73659	1.8488	0.00959	1.8488	1.05789
		1.61564	0.73713	1.84943	0.00959	1.84943	1.05879
		1.61572	0.73727	1.85006	0.00959	1.85006	1.05968
		1.61612	0.73795	1.85069	0.00959	1.85069	1.06058
		1.61652	0.73862	1.85132	0.00959	1.85132	1.06148
		1.61669	0.7389	1.85195	0.00959	1.85195	1.06238
		1.61692	0.73928	1.85258	0.00959	1.85258	1.06328
		1.61732	0.73995	1.85321	0.00959	1.85321	1.06419
		1.61772	0.74061	1.85384	0.00959	1.85384	1.06509
		1.61774	0.74064	1.85447	0.00959	1.85447	1.06599
		1.61812	0.74127	1.8551	0.00959	1.8551	1.06689
		1.61853	0.74193	1.85573	0.00959	1.85573	1.0678
		1.6188	0.74238	1.85636	0.00959	1.85636	1.0687
		1.61893	0.74258	1.85699	0.00959	1.85699	1.06961
		1.61933	0.74324	1.85762	0.00959	1.85762	1.07051
		1.61973	0.74389	1.85825	0.00959	1.85825	1.07142
		1.61986	0.74409	1.85888	0.00959	1.85888	1.07233
		1.62013	0.74453	1.85951	0.00959	1.85951	1.07324
		1.62053	0.74518	1.86014	0.00959	1.86014	1.07414
		1.62092	0.7458	1.86077	0.00959	1.86077	1.07505
		1.62093	0.74582	1.8614	0.00959	1.8614	1.07596
		1.62133	0.74646	1.86203	0.00959	1.86203	1.07687
		1.62173	0.7471	1.86266	0.00959	1.86266	1.07778
		1.62198	0.74748	1.86329	0.00959	1.86329	1.0787
		1.62214	0.74774	1.86392	0.00959	1.86392	1.07961
		1.62254	0.74837	1.86455	0.00959	1.86455	1.08052
		1.62294	0.74901	1.86518	0.00959	1.86518	1.08143
		1.62304	0.74916	1.86581	0.00959	1.86581	1.08235
		1.62334	0.74964	1.86644	0.00959	1.86644	1.08326
		1.62374	0.75027	1.86707	0.00959	1.86707	1.08418
		1.6241	0.75083	1.8677	0.00959	1.8677	1.08509
		1.62414	0.75089	1.86833	0.00959	1.86833	1.08601
		1.62454	0.75152	1.86896	0.00959	1.86896	1.08693
		1.62494	0.75214	1.86959	0.00959	1.86959	1.08785
		1.62516	0.75248	1.87022	0.00959	1.87022	1.08876
		1.62534	0.75276	1.87085	0.00959	1.87085	1.08968
		1.62575	0.75338	1.87148	0.00959	1.87148	1.0906
		1.62615	0.754	1.87211	0.00959	1.87211	1.09152
		1.62623	0.75413	1.87274	0.00959	1.87274	1.09245
		1.62655	0.75461	1.87337	0.00959	1.87337	1.09337
		1.62695	0.75523	1.874	0.00959	1.874	1.09429
		1.6273	0.75576	1.87463	0.00959	1.87463	1.09521
		1.62735	0.75584	1.87526	0.00959	1.87526	1.09614
		1.62775	0.75645	1.87589	0.00959	1.87589	1.09706
		1.62815	0.75706	1.87652	0.00959	1.87652	1.09799
		1.62837	0.75739	1.87715	0.00959	1.87715	1.09891
		1.62855	0.75767	1.87778	0.00959	1.87778	1.09984
		1.62895	0.75828	1.87841	0.00959	1.87841	1.10077
		1.62935	0.75889	1.87904	0.00959	1.87904	1.1017
		1.62943	0.75901	1.87967	0.00959	1.87967	1.10263
		1.62976	0.75949	1.8803	0.00959	1.8803	1.10355
		1.63016	0.76009	1.88093	0.00959	1.88093	1.10448
		1.63051	0.76062	1.88156	0.00959	1.88156	1.10542
		1.63056	0.76069	1.88219	0.00959	1.88219	1.10635
		1.63096	0.76129	1.88282	0.00959	1.88282	1.10728
		1.63136	0.76189	1.88345	0.00959	1.88345	1.10821
		1.63158	0.76222	1.88408	0.00959	1.88408	1.10915
		1.63176	0.76249	1.88471	0.00959	1.88471	1.11008
		1.63216	0.76309	1.88534	0.00959	1.88534	1.11102
		1.63256	0.76368	1.88597	0.00959	1.88597	1.11195
		1.63265	0.76382	1.8866	0.00959	1.8866	1.11289
		1.63296	0.76428	1.88723	0.00959	1.88723	1.11383
		1.63337	0.76487	1.88786	0.00959	1.88786	1.11476
		1.63373	0.76541	1.88849	0.00959	1.88849	1.1157
		1.63377	0.76546	1.88912	0.00959	1.88912	1.11664
		1.63417	0.76605	1.88975	0.00959	1.88975	1.11758
		1.63457	0.76664	1.89038	0.00959	1.89038	1.11852
		1.63481	0.76699	1.89101	0.00959	1.89101	1.11947
		1.63497	0.76723	1.89164	0.00959	1.89164	1.12041
		1.63537	0.76782	1.89227	0.00959	1.89227	1.12135
		1.63577	0.76841	1.8929	0.00959	1.8929	1.1223
		1.63588	0.76857	1.89353	0.00959	1.89353	1.12324
		1.63617	0.76899	1.89416	0.00959	1.89416	1.12419
		1.63657	0.76958	1.89479	0.00959	1.89479	1.12513
		1.63696	0.77014	1.89542	0.00959	1.89542	1.12608
		1.63698	0.77016	1.89605	0.00959	1.89605	1.12703
		1.63738	0.77074	1.89668	0.00959	1.89668	1.12798
		1.63778	0.77132	1.89731	0.00959	1.89731	1.12893
		1.63804	0.77171	1.89794	0.00959	1.89794	1.12988
		1.63818	0.77191	1.89857	0.00959	1.89857	1.13083
		1.63858	0.77249	1.8992	0.00959	1.8992	1.13178
		1.63898	0.77307	1.89983	0.00959	1.89983	1.13273
		1.63913	0.77328	1.90046	0.00959	1.90046	1.13368
		1.63938	0.77364	1.90109	0.00959	1.90109	1.13464
		1.63978	0.77422	1.90172	0.00959	1.90172	1.13559
		1.64018	0.7748	1.90235	0.00959	1.90235	1.13655
		1.64021	0.77484	1.90298	0.00959	1.90298	1.1375
		1.64059	0.77537	1.90361	0.00959	1.90361	1.13846
		1.64099	0.77595	1.90424	0.00959	1.90424	1.13942
		1.6413	0.77639	1.90487	0.00959	1.90487	1.14038
		1.64139	0.77652	1.9055	0.00959	1.9055	1.14134
		1.64179	0.7771	1.90613	0.00959	1.90613	1.1423
		1.64219	0.77767	1.90676	0.00959	1.90676	1.14326
		1.64238	0.77795	1.90739	0.00959	1.90739	1.14422
		1.64259	0.77824	1.90802	0.00959	1.90802	1.14518
		1.64299	0.77881	1.90865	0.00959	1.90865	1.14615
		1.64339	0.77939	1.90928	0.00959	1.90928	1.14711
		1.64347	0.7795	1.90991	0.00959	1.90991	1.14808
		1.64379	0.77996	1.91054	0.00959	1.91054	1.14904
		1.64419	0.78052	1.91117	0.00959	1.91117	1.15001
		1.64456	0.78105	1.9118	0.00959	1.9118	1.15098
		1.6446	0.78109	1.91243	0.00959	1.91243	1.15195
		1.645	0.78166	1.91306	0.00959	1.91306	1.15291
		1.6454	0.78223	1.91369	0.00959	1.91369	1.15388
		1.64565	0.78259	1.91432	0.00959	1.91432	1.15486
		1.6458	0.7828	1.91495	0.00959	1.91495	1.15583
		1.6462	0.78336	1.91558	0.00959	1.91558	1.1568
		1.6466	0.78393	1.91621	0.00959	1.91621	1.15777
		1.64675	0.78413	1.91684	0.00959	1.91684	1.15875
		1.647	0.78449	1.91747	0.00959	1.91747	1.15972
		1.6474	0.78506	1.9181	0.00959	1.9181	1.1607
		1.6478	0.78562	1.91873	0.00959	1.91873	1.16168
		1.64784	0.78567	1.91936	0.00959	1.91936	1.16265
		1.64821	0.78619	1.91999	0.00959	1.91999	1.16363
		1.64861	0.78675	1.92062	0.00959	1.92062	1.16461
		1.64894	0.78721	1.92125	0.00959	1.92125	1.16559
		1.64901	0.78731	1.92188	0.00959	1.92188	1.16657
		1.64941	0.78787	1.92251	0.00959	1.92251	1.16755
		1.64981	0.78843	1.92314	0.00959	1.92314	1.16854
		1.65003	0.78875	1.92377	0.00959	1.92377	1.16952
		1.65021	0.78899	1.9244	0.00959	1.9244	1.17051
		1.65061	0.78955	1.92503	0.00959	1.92503	1.17149
		1.65101	0.79011	1.92566	0.00959	1.92566	1.17248
		1.65113	0.79028	1.92629	0.00959	1.92629	1.17346
		1.65141	0.79067	1.92692	0.00959	1.92692	1.17445
		1.65182	0.79123	1.92755	0.00959	1.92755	1.17544
		1.65222	0.79179	1.92818	0.00959	1.92818	1.17643
		1.65223	0.79181	1.92881	0.00959	1.92881	1.17742
		1.65262	0.79235	1.92944	0.00959	1.92944	1.17841
		1.65302	0.79291	1.93007	0.00959	1.93007	1.17941
		1.65333	0.79334	1.9307	0.00959	1.9307	1.1804
		1.65342	0.79346	1.93133	0.00959	1.93133	1.18139
		1.65382	0.79402	1.93196	0.00959	1.93196	1.18239
		1.65422	0.79457	1.93259	0.00959	1.93259	1.18338
		1.65444	0.79487	1.93322	0.00959	1.93322	1.18438
		1.65462	0.79513	1.93385	0.00959	1.93385	1.18538
		1.65502	0.79569	1.93448	0.00959	1.93448	1.18638
		1.65543	0.79624	1.93511	0.00959	1.93511	1.18738
		1.65554	0.7964	1.93574	0.00959	1.93574	1.18838
		1.65583	0.79679	1.93637	0.00959	1.93637	1.18938
		1.65623	0.79735	1.937	0.00959	1.937	1.19038
		1.65663	0.7979	1.93763	0.00959	1.93763	1.19139
		1.65665	0.79793	1.93826	0.00959	1.93826	1.19239
		1.65703	0.79846	1.93889	0.00959	1.93889	1.1934
		1.65743	0.79901	1.93952	0.00959	1.93952	1.1944
		1.65775	0.79945	1.94015	0.00959	1.94015	1.19541
		1.65783	0.79956	1.94078	0.00959	1.94078	1.19642
		1.65823	0.80011	1.94141	0.00959	1.94141	1.19743
		1.65863	0.80066	1.94204	0.00959	1.94204	1.19844
		1.65886	0.80098	1.94267	0.00959	1.94267	1.19945
		1.65903	0.80122	1.9433	0.00959	1.9433	1.20046
		1.65944	0.80177	1.94393	0.00959	1.94393	1.20147
		1.65984	0.80232	1.94456	0.00959	1.94456	1.20249
		1.65997	0.8025	1.94519	0.00959	1.94519	1.2035
		1.66024	0.80287	1.94582	0.00959	1.94582	1.20452
		1.66064	0.80342	1.94645	0.00959	1.94645	1.20553
		1.66104	0.80397	1.94708	0.00959	1.94708	1.20655
		1.66109	0.80403	1.94771	0.00959	1.94771	1.20757
		1.66144	0.80452	1.94834	0.00959	1.94834	1.20859
		1.66184	0.80507	1.94897	0.00959	1.94897	1.20961
		1.6622	0.80555	1.9496	0.00959	1.9496	1.21063
		1.66224	0.80561	1.95023	0.00959	1.95023	1.21165
		1.66264	0.80616	1.95086	0.00959	1.95086	1.21268
		1.66305	0.80671	1.95149	0.00959	1.95149	1.2137
		1.66331	0.80708	1.95212	0.00959	1.95212	1.21473
		1.66345	0.80726	1.95275	0.00959	1.95275	1.21575
		1.66385	0.80781	1.95338	0.00959	1.95338	1.21678
		1.66425	0.80835	1.95401	0.00959	1.95401	1.21781
		1.66443	0.8086	1.95464	0.00959	1.95464	1.21884
		1.66465	0.8089	1.95527	0.00959	1.95527	1.21987
		1.66505	0.80945	1.9559	0.00959	1.9559	1.2209
		1.66545	0.80999	1.95653	0.00959	1.95653	1.22193
		1.66555	0.81012	1.95716	0.00959	1.95716	1.22297
		1.66585	0.81054	1.95779	0.00959	1.95779	1.224
		1.66625	0.81108	1.95842	0.00959	1.95842	1.22504
		1.66667	0.81164	1.95905	0.00959	1.95905	1.22607
		1.66779	0.81317	1.95968	0.00959	1.95968	1.22711
		1.66891	0.81469	1.96031	0.00959	1.96031	1.22815
		1.67003	0.81621	1.96094	0.00959	1.96094	1.22919
		1.67116	0.81774	1.96157	0.00959	1.96157	1.23023
		1.67229	0.81926	1.9622	0.00959	1.9622	1.23127
		1.67341	0.82078	1.96283	0.00959	1.96283	1.23231
		1.67454	0.82231	1.96346	0.00959	1.96346	1.23336
		1.67568	0.82383	1.96409	0.00959	1.96409	1.2344
		1.67681	0.82536	1.96472	0.00959	1.96472	1.23545
		1.67794	0.82689	1.96535	0.00959	1.96535	1.23649
		1.67908	0.82841	1.96598	0.00959	1.96598	1.23754
		1.68022	0.82994	1.96661	0.00959	1.96661	1.23859
		1.68136	0.83147	1.96724	0.00959	1.96724	1.23964
		1.6825	0.833	1.96787	0.00959	1.96787	1.24069
		1.68364	0.83453	1.9685	0.00959	1.9685	1.24174
		1.68478	0.83606	1.96913	0.00959	1.96913	1.2428
		1.68593	0.83759	1.96976	0.00959	1.96976	1.24385
		1.68707	0.83912	1.97039	0.00959	1.97039	1.24491
		1.68822	0.84066	1.97102	0.00959	1.97102	1.24596
		1.68937	0.84219	1.97165	0.00959	1.97165	1.24702
		1.69052	0.84373	1.97228	0.00959	1.97228	1.24808
		1.69168	0.84526	1.97291	0.00959	1.97291	1.24914
		1.69283	0.8468	1.97354	0.00959	1.97354	1.2502
		1.69399	0.84834	1.97417	0.00959	1.97417	1.25126
		1.69515	0.84988	1.9748	0.00959	1.9748	1.25232
		1.69631	0.85143	1.97543	0.00959	1.97543	1.25339
		1.69747	0.85297	1.97606	0.00959	1.97606	1.25445
		1.69863	0.85452	1.97669	0.00959	1.97669	1.25552
		1.69979	0.85606	1.97732	0.00959	1.97732	1.25658
		1.70096	0.85761	1.97795	0.00959	1.97795	1.25765
		1.70213	0.85916	1.97858	0.00959	1.97858	1.25872
		1.7033	0.86071	1.97921	0.00959	1.97921	1.25979
		1.70447	0.86227	1.97984	0.00959	1.97984	1.26086
		1.70564	0.86382	1.98047	0.00959	1.98047	1.26194
		1.70681	0.86538	1.9811	0.00959	1.9811	1.26301
		1.70799	0.86694	1.98173	0.00959	1.98173	1.26409
		1.70917	0.8685	1.98236	0.00959	1.98236	1.26516
		1.71034	0.87006	1.98299	0.00959	1.98299	1.26624
		1.71153	0.87162	1.98362	0.00959	1.98362	1.26732
		1.71271	0.87319	1.98425	0.00959	1.98425	1.2684
		1.71389	0.87476	1.98488	0.00959	1.98488	1.26948
		1.71508	0.87633	1.98551	0.00959	1.98551	1.27056
		1.71626	0.8779	1.98614	0.00959	1.98614	1.27164
		1.71745	0.87947	1.98677	0.00959	1.98677	1.27273
		1.71864	0.88105	1.9874	0.00959	1.9874	1.27381
		1.71983	0.88262	1.98803	0.00959	1.98803	1.2749
		1.72103	0.8842	1.98866	0.00959	1.98866	1.27598
		1.72222	0.88579	1.98929	0.00959	1.98929	1.27707
		1.72342	0.88737	1.98992	0.00959	1.98992	1.27816
		1.72462	0.88896	1.99055	0.00959	1.99055	1.27925
		1.72582	0.89055	1.99118	0.00959	1.99118	1.28035
		1.72702	0.89214	1.99181	0.00959	1.99181	1.28144
		1.72822	0.89373	1.99244	0.00959	1.99244	1.28253
		1.72943	0.89533	1.99307	0.00959	1.99307	1.28363
		1.73064	0.89692	1.9937	0.00959	1.9937	1.28473
		1.73184	0.89853	1.99433	0.00959	1.99433	1.28582
		1.73305	0.90013	1.99496	0.00959	1.99496	1.28692
		1.73427	0.90173	1.99559	0.00959	1.99559	1.28802
		1.73548	0.90334	1.99622	0.00959	1.99622	1.28912
		1.73669	0.90495	1.99685	0.00959	1.99685	1.29023
		1.73791	0.90657	1.99748	0.00959	1.99748	1.29133
		1.73913	0.90818	1.99811	0.00959	1.99811	1.29244
		1.74035	0.9098	1.99874	0.00959	1.99874	1.29354
		1.74157	0.91142	1.99937	0.00959	1.99937	1.29465
		1.7428	0.91305
		1.74402	0.91467
		1.74525	0.9163
		1.74648	0.91793
		1.74771	0.91957
		1.74894	0.92121
		1.75018	0.92285
		1.75141	0.92449
		1.75265	0.92614
		1.75389	0.92779
		1.75513	0.92944
		1.75637	0.9311
		1.75762	0.93275
		1.75887	0.93442
		1.76011	0.93608
		1.76136	0.93775
		1.76262	0.93942
		1.76387	0.9411
		1.76512	0.94278
		1.76638	0.94446
		1.76764	0.94614
		1.7689	0.94783
		1.77016	0.94952
		1.77143	0.95122
		1.77269	0.95292
		1.77396	0.95462
		1.77523	0.95632
		1.7765	0.95803
		1.77778	0.95975
		1.77905	0.96146
		1.78033	0.96318
		1.78161	0.96491
		1.78289	0.96664
		1.78417	0.96837
		1.78546	0.9701
		1.78674	0.97184
		1.78803	0.97359
		1.78932	0.97533
		1.79061	0.97708
		1.79191	0.97884
		1.7932	0.9806
		1.7945	0.98236
		1.7958	0.98413
		1.7971	0.9859
		1.7984	0.98768
		1.79971	0.98946
		1.80102	0.99124
