# Supplementary material for: Acceleration of radiative recombination for efficient perovskite LEDs
Source: Nature. 2024 May 29;630(8017):631–5. doi: 10.1038/s41586-024-07460-7 (PMC11186751; doi:10.1038/s41586-024-07460-7)
Supplement: Supplementary file 10 — Source Data Extended Data Fig. 8 [file 41586_2024_7460_MOESM10_ESM.xlsx]

## Sheet: Extended Data Fig. 8a
Time (s) Wavelength (nm)	0	0.011	0.026	0.038	0.047	0.055	0.065	0.075	0.085	0.094	0.106	0.115	0.126	0.136	0.147	0.155	0.165	0.175	0.185	0.194	0.206	0.215	0.226	0.235	0.245	0.255	0.265	0.274	0.285	0.295	0.306	0.315	0.325	0.336	0.345	0.355	0.365	0.374	0.384	0.395	0.405	0.415	0.425	0.435	0.446	0.456	0.465	0.475	0.487
400.721	0.85211	0.84771	0.86316	0.86575	0.86847	0.86649	0.85308	0.8447	0.84724	0.86005	0.85454	0.85668	0.83835	0.83905	0.82779	0.82921	0.83072	0.83845	0.84548	0.83305	0.85138	0.8431	0.843	0.85378	0.86037	0.83574	0.8554	0.84712	0.85541	0.84202	0.84824	0.84074	0.84227	0.84996	0.85884	0.8505	0.84999	0.86116	0.85648	0.84242	0.84785	0.82987	0.84949	0.83668	0.85067	0.87417	0.84347	0.84965	0.85309
401.504	0.85006	0.87201	0.86652	0.88121	0.86667	0.86507	0.85282	0.8528	0.84967	0.85316	0.86503	0.85589	0.86518	0.84517	0.86576	0.84432	0.84279	0.8488	0.8416	0.83266	0.86889	0.84717	0.86284	0.84795	0.8454	0.85057	0.84512	0.83041	0.84453	0.84999	0.84547	0.85275	0.84834	0.8325	0.85631	0.85668	0.85059	0.84944	0.84771	0.85113	0.87409	0.84027	0.86836	0.85553	0.85708	0.87239	0.85889	0.86062	0.87306
402.287	0.83394	0.85018	0.85695	0.85457	0.85549	0.86199	0.84322	0.83702	0.85734	0.84967	0.85991	0.84824	0.85469	0.83138	0.83201	0.83032	0.80983	0.84595	0.83775	0.82886	0.8394	0.81978	0.83972	0.82868	0.85255	0.82904	0.84567	0.83443	0.84285	0.84041	0.83497	0.81535	0.83868	0.83597	0.83505	0.8514	0.85104	0.83882	0.86539	0.85713	0.82846	0.86345	0.85791	0.8614	0.8648	0.84848	0.83596	0.85042	0.85975
403.069	0.85155	0.85295	0.8601	0.85578	0.86909	0.85506	0.83663	0.82551	0.85045	0.84194	0.84035	0.84209	0.83816	0.82158	0.83735	0.82263	0.82336	0.81544	0.83441	0.81609	0.83727	0.82321	0.82034	0.81972	0.83599	0.81585	0.84982	0.83226	0.8443	0.84886	0.8312	0.83215	0.81601	0.83268	0.84638	0.83748	0.84584	0.83976	0.83751	0.83663	0.82906	0.81447	0.83804	0.84943	0.8393	0.85802	0.84239	0.85404	0.85554
403.852	0.84043	0.85214	0.86567	0.86024	0.85999	0.85357	0.84219	0.83165	0.83274	0.84368	0.84314	0.86483	0.85562	0.84837	0.80699	0.827	0.81773	0.84471	0.82532	0.81202	0.83094	0.83208	0.84912	0.8255	0.83682	0.81862	0.84189	0.83941	0.8502	0.85031	0.84002	0.82883	0.81241	0.82624	0.84482	0.8377	0.83487	0.82997	0.84241	0.84537	0.83522	0.84002	0.82433	0.83782	0.84496	0.84776	0.84095	0.8419	0.84914
404.635	0.85124	0.85557	0.87031	0.86093	0.88113	0.86468	0.84758	0.84199	0.85254	0.84978	0.85339	0.85257	0.86023	0.84319	0.83041	0.83301	0.83322	0.82935	0.83013	0.83042	0.84485	0.84796	0.8405	0.84395	0.83078	0.84478	0.8352	0.83729	0.82543	0.84061	0.84919	0.83256	0.83746	0.83418	0.84103	0.83511	0.85966	0.83519	0.84471	0.8493	0.84904	0.83825	0.84004	0.83526	0.84958	0.86453	0.83985	0.84967	0.85874
405.417	0.848	0.84148	0.85903	0.85947	0.84547	0.84914	0.84969	0.83162	0.8308	0.83284	0.84195	0.84347	0.84078	0.82859	0.82358	0.82311	0.80845	0.81547	0.80683	0.79689	0.83272	0.82014	0.81487	0.82569	0.8277	0.80049	0.82757	0.81769	0.82689	0.82633	0.81974	0.82992	0.81922	0.83353	0.82327	0.82893	0.83035	0.8176	0.82437	0.82584	0.81857	0.82306	0.82539	0.82119	0.85139	0.82422	0.82217	0.8283	0.83416
406.199	0.86171	0.86116	0.86138	0.87928	0.85856	0.86443	0.85538	0.86166	0.86286	0.85477	0.87593	0.85354	0.85068	0.83578	0.82546	0.83509	0.8353	0.827	0.83575	0.8294	0.84484	0.83537	0.84174	0.85232	0.83509	0.84873	0.84667	0.82678	0.84544	0.84182	0.82838	0.82992	0.83413	0.84658	0.84632	0.83335	0.85138	0.83772	0.86934	0.85331	0.83583	0.82367	0.83735	0.84317	0.84752	0.85018	0.84519	0.85051	0.84299
406.982	0.85191	0.84385	0.86202	0.84618	0.85853	0.84512	0.84734	0.83861	0.84435	0.84139	0.84871	0.85957	0.8423	0.83235	0.82093	0.81823	0.80063	0.81623	0.81021	0.81146	0.83006	0.83763	0.82442	0.81501	0.82457	0.82609	0.83353	0.82158	0.82473	0.82211	0.8317	0.82606	0.82303	0.80594	0.82554	0.83278	0.81861	0.85052	0.81746	0.83474	0.82191	0.81707	0.83633	0.82023	0.82161	0.84274	0.83209	0.83639	0.82482
407.764	0.85436	0.85031	0.86321	0.85997	0.86571	0.86622	0.82764	0.84015	0.84554	0.84484	0.84448	0.84389	0.84662	0.82021	0.83574	0.81437	0.82998	0.80636	0.81489	0.8277	0.83395	0.82549	0.82596	0.80868	0.81481	0.81437	0.82024	0.82969	0.83328	0.83337	0.82026	0.8253	0.80079	0.80899	0.83316	0.81987	0.84408	0.83183	0.82515	0.84079	0.83279	0.81693	0.8112	0.8156	0.82126	0.84626	0.83076	0.84302	0.8386
408.546	0.85231	0.85253	0.86324	0.85696	0.84606	0.8575	0.8353	0.8409	0.85263	0.84042	0.86064	0.85911	0.84473	0.82459	0.82503	0.81602	0.80583	0.80804	0.80439	0.8083	0.80861	0.81336	0.81156	0.82269	0.81633	0.81272	0.80168	0.8081	0.83761	0.812	0.83569	0.82791	0.81698	0.8354	0.83841	0.83209	0.8382	0.81547	0.81877	0.83864	0.82712	0.82409	0.82719	0.82243	0.8409	0.82862	0.81582	0.83775	0.83524
409.328	0.83822	0.84108	0.85813	0.84456	0.84868	0.84664	0.83938	0.84522	0.84684	0.84742	0.84301	0.83758	0.83348	0.83474	0.82426	0.8137	0.81131	0.81442	0.80255	0.79294	0.82111	0.80095	0.81087	0.79622	0.80604	0.79004	0.81389	0.81362	0.81399	0.79611	0.81604	0.83404	0.803	0.82897	0.80772	0.79945	0.82112	0.81867	0.80225	0.81935	0.8112	0.81351	0.81274	0.82732	0.83897	0.81192	0.80163	0.80856	0.83207
410.11	0.86154	0.85301	0.86753	0.86223	0.84861	0.85022	0.84219	0.83845	0.85562	0.84806	0.84614	0.84461	0.84691	0.8255	0.80654	0.82219	0.81243	0.81681	0.81873	0.79267	0.82048	0.82189	0.81072	0.82779	0.82014	0.81354	0.83962	0.8126	0.82025	0.81538	0.8167	0.80761	0.80793	0.81377	0.80816	0.82652	0.83421	0.80729	0.81633	0.83984	0.81576	0.80393	0.81573	0.82637	0.82408	0.8277	0.82995	0.83749	0.82215
410.892	0.84297	0.85458	0.8646	0.86836	0.86071	0.86102	0.84487	0.84659	0.85807	0.84612	0.85905	0.83437	0.85131	0.83096	0.83798	0.79509	0.81266	0.81577	0.80396	0.81118	0.81333	0.81527	0.82093	0.80406	0.80619	0.80469	0.81869	0.82285	0.81662	0.80312	0.81817	0.80099	0.81344	0.81945	0.83492	0.83528	0.81887	0.8172	0.84078	0.82892	0.82806	0.82124	0.83405	0.79784	0.84199	0.81229	0.82186	0.84667	0.82528
411.674	0.85211	0.85909	0.85335	0.86946	0.861	0.84748	0.84485	0.84147	0.84919	0.84244	0.8537	0.86808	0.85815	0.83486	0.80731	0.82033	0.81782	0.81569	0.80127	0.80977	0.82306	0.82044	0.79647	0.81019	0.80391	0.81121	0.82922	0.81243	0.82508	0.81616	0.80991	0.79557	0.81479	0.80989	0.81922	0.79767	0.84059	0.80772	0.82035	0.81671	0.83467	0.8116	0.83738	0.81541	0.83239	0.82534	0.83767	0.8357	0.82962
412.456	0.86251	0.84666	0.86703	0.84661	0.86503	0.85585	0.85345	0.85672	0.86207	0.86649	0.85406	0.85164	0.84942	0.82673	0.81706	0.78642	0.8211	0.80375	0.81198	0.80246	0.81223	0.81616	0.8104	0.81521	0.80363	0.80832	0.80296	0.81152	0.79898	0.8159	0.80751	0.80089	0.81678	0.82181	0.82698	0.82205	0.81696	0.82356	0.8204	0.82535	0.81517	0.81773	0.83642	0.82596	0.83443	0.82381	0.82576	0.83281	0.82527
413.238	0.85972	0.85458	0.84988	0.85512	0.85114	0.84798	0.84997	0.83463	0.8512	0.83828	0.85161	0.85311	0.8386	0.81517	0.79604	0.79992	0.79631	0.80549	0.80388	0.79258	0.81238	0.80796	0.81391	0.80395	0.80384	0.81496	0.82266	0.80885	0.80506	0.8061	0.81896	0.79726	0.79034	0.81577	0.81148	0.8168	0.8146	0.81437	0.80894	0.80915	0.821	0.79904	0.80754	0.81366	0.81846	0.82369	0.82674	0.82042	0.82362
414.019	0.86268	0.84222	0.8515	0.86546	0.85794	0.85434	0.83371	0.83865	0.85067	0.85695	0.85068	0.84361	0.85067	0.8321	0.81053	0.79972	0.81619	0.82159	0.81542	0.79586	0.80325	0.79535	0.80933	0.79371	0.80791	0.80924	0.79604	0.81619	0.81175	0.81496	0.81508	0.80744	0.80718	0.82074	0.81235	0.8221	0.80859	0.81398	0.82656	0.82078	0.81815	0.8008	0.82458	0.80653	0.81744	0.8228	0.83033	0.82968	0.82932
414.801	0.85305	0.85877	0.86905	0.85935	0.86076	0.84786	0.83117	0.83788	0.85177	0.84463	0.84056	0.85182	0.84713	0.83513	0.80507	0.81566	0.79641	0.79874	0.8181	0.78024	0.80627	0.79841	0.81063	0.81035	0.80746	0.7973	0.81137	0.80221	0.80898	0.80204	0.81075	0.80583	0.79364	0.81887	0.81926	0.81869	0.81484	0.83171	0.81442	0.81447	0.79885	0.807	0.81564	0.80535	0.82555	0.82133	0.80332	0.82702	0.82067
415.582	0.858	0.84316	0.86777	0.85512	0.84237	0.86073	0.84273	0.84803	0.84249	0.8415	0.84916	0.84372	0.83703	0.81579	0.80117	0.7986	0.8025	0.80449	0.79633	0.78323	0.79943	0.80272	0.79373	0.78923	0.79971	0.80556	0.80099	0.7924	0.8048	0.80155	0.80216	0.80384	0.77927	0.80857	0.8039	0.79897	0.82119	0.80178	0.80751	0.81128	0.81667	0.78095	0.80631	0.80161	0.82334	0.81693	0.81452	0.80576	0.81928
416.364	0.84627	0.84986	0.85224	0.85205	0.8408	0.84192	0.82684	0.82853	0.84399	0.82816	0.8388	0.8502	0.83986	0.81193	0.78072	0.78696	0.78011	0.78381	0.79548	0.77303	0.79126	0.7876	0.78901	0.78039	0.80386	0.79393	0.78309	0.79304	0.80532	0.79208	0.78383	0.77879	0.78486	0.79038	0.78588	0.79489	0.8013	0.78914	0.79437	0.79594	0.79508	0.79293	0.78198	0.78655	0.81068	0.79903	0.78283	0.81282	0.7939
417.145	0.85841	0.84712	0.86764	0.83932	0.86056	0.84124	0.84418	0.83251	0.84905	0.83641	0.84111	0.8446	0.83655	0.81526	0.78948	0.78964	0.79022	0.78572	0.77646	0.78174	0.80029	0.7808	0.78314	0.80052	0.79796	0.79343	0.80168	0.80649	0.79763	0.7854	0.79232	0.80497	0.79196	0.79245	0.80827	0.80031	0.79306	0.80717	0.80531	0.7948	0.79873	0.79584	0.80133	0.79803	0.79742	0.80653	0.79062	0.79914	0.80021
417.927	0.85375	0.84574	0.86014	0.84407	0.84973	0.8487	0.82668	0.83084	0.8484	0.841	0.84299	0.83696	0.84128	0.80581	0.78988	0.80286	0.77576	0.79892	0.78938	0.77368	0.79883	0.79645	0.78384	0.78774	0.80155	0.79838	0.80319	0.79218	0.81152	0.7864	0.79362	0.78423	0.77958	0.79168	0.80413	0.79597	0.80052	0.8044	0.79267	0.82649	0.79271	0.79121	0.80186	0.80057	0.8094	0.78856	0.78991	0.79941	0.80488
418.708	0.86695	0.86222	0.85646	0.85797	0.85828	0.84519	0.85009	0.83253	0.85823	0.8392	0.84539	0.84033	0.84022	0.82466	0.78966	0.80368	0.78025	0.7957	0.80253	0.77123	0.8096	0.79588	0.79509	0.79659	0.80357	0.81137	0.79389	0.79803	0.80491	0.80997	0.80686	0.80418	0.78709	0.80663	0.79973	0.79111	0.8208	0.81266	0.81925	0.8083	0.80322	0.79299	0.81134	0.81562	0.80838	0.78665	0.81996	0.8259	0.82852
419.489	0.86899	0.85806	0.85008	0.84555	0.86271	0.83691	0.8497	0.84455	0.8507	0.84648	0.8527	0.85431	0.84138	0.82326	0.8144	0.78792	0.77764	0.79704	0.80894	0.78943	0.80493	0.79491	0.79898	0.7875	0.80839	0.79799	0.79561	0.79637	0.81169	0.78457	0.809	0.80894	0.79031	0.78615	0.79544	0.80725	0.80549	0.78591	0.80329	0.81607	0.80669	0.80993	0.79611	0.8051	0.82123	0.80708	0.80668	0.8265	0.79938
420.27	0.86687	0.85799	0.87099	0.85422	0.8513	0.85856	0.84069	0.84982	0.8569	0.84402	0.8479	0.84762	0.84449	0.82073	0.80587	0.80867	0.80117	0.79852	0.8002	0.79875	0.81176	0.80663	0.80227	0.79766	0.78544	0.79146	0.82134	0.80584	0.81449	0.79894	0.79772	0.79763	0.79966	0.79903	0.81272	0.80656	0.82339	0.80061	0.80073	0.80524	0.80246	0.80397	0.80186	0.79874	0.81782	0.80488	0.80701	0.8116	0.82056
421.051	0.8497	0.85371	0.85683	0.85202	0.85659	0.84812	0.84757	0.83387	0.85517	0.84212	0.85106	0.84689	0.83167	0.81918	0.80975	0.80103	0.81136	0.79594	0.78663	0.78237	0.80404	0.80009	0.79861	0.80225	0.80403	0.7983	0.80976	0.79869	0.80149	0.8054	0.80111	0.79469	0.79218	0.79042	0.79438	0.80791	0.81046	0.79857	0.80308	0.8178	0.8214	0.79932	0.80938	0.82365	0.81181	0.8222	0.81028	0.80983	0.80594
421.832	0.87154	0.85918	0.87375	0.87177	0.85687	0.85866	0.845	0.83428	0.85775	0.85522	0.85725	0.85119	0.84915	0.82548	0.80097	0.79787	0.79912	0.81017	0.78905	0.7953	0.8096	0.80409	0.80754	0.80708	0.80553	0.81462	0.82083	0.81885	0.80798	0.80956	0.81323	0.81393	0.81246	0.80361	0.81434	0.80372	0.81403	0.81373	0.80915	0.81309	0.80593	0.80232	0.81956	0.80515	0.81798	0.80626	0.81661	0.82008	0.81309
422.613	0.87454	0.86557	0.87318	0.86868	0.872	0.87884	0.85262	0.85513	0.86852	0.85017	0.87262	0.86146	0.85857	0.83112	0.816	0.80904	0.81792	0.81078	0.80862	0.81279	0.83328	0.81416	0.80813	0.808	0.82539	0.80691	0.81849	0.82841	0.81958	0.81708	0.82509	0.82876	0.81823	0.82296	0.82832	0.81873	0.82869	0.81907	0.82096	0.82867	0.8212	0.80569	0.83355	0.82434	0.82256	0.82035	0.82901	0.82952	0.82625
423.394	0.87372	0.86979	0.87001	0.86787	0.86584	0.85531	0.86288	0.86129	0.86068	0.85477	0.86814	0.85852	0.85627	0.83001	0.8137	0.81363	0.80714	0.81586	0.80303	0.80347	0.81018	0.8204	0.80667	0.81665	0.82129	0.81438	0.81634	0.80571	0.82128	0.82175	0.81768	0.80009	0.81767	0.81525	0.82385	0.82978	0.8143	0.81356	0.81538	0.8218	0.82768	0.81701	0.83299	0.82535	0.82886	0.82148	0.82213	0.83027	0.81864
424.174	0.87741	0.8665	0.88396	0.88169	0.87446	0.8713	0.86626	0.85054	0.87527	0.86185	0.87754	0.85169	0.86855	0.84454	0.82007	0.82744	0.80981	0.81582	0.8381	0.81914	0.82222	0.82258	0.82755	0.81857	0.81733	0.83281	0.83495	0.82783	0.82437	0.813	0.82706	0.82458	0.81532	0.81256	0.83672	0.81878	0.82909	0.83297	0.84675	0.83443	0.83241	0.82741	0.82176	0.83071	0.84303	0.83438	0.8261	0.83841	0.8325
424.955	0.87219	0.87018	0.87129	0.8819	0.87512	0.86697	0.86061	0.85949	0.86534	0.86037	0.8678	0.86373	0.85232	0.83639	0.81216	0.81557	0.80725	0.82126	0.81938	0.81375	0.81816	0.81059	0.80937	0.80241	0.81642	0.81338	0.81717	0.81919	0.82364	0.817	0.82425	0.8244	0.80566	0.81662	0.82205	0.82481	0.82538	0.81551	0.82712	0.82216	0.81635	0.81497	0.83337	0.81539	0.83094	0.83911	0.82069	0.84082	0.82911
425.735	0.88253	0.87853	0.86863	0.87479	0.87114	0.85853	0.86151	0.85931	0.87411	0.87512	0.8688	0.86014	0.86406	0.84377	0.82703	0.81692	0.81977	0.81502	0.81959	0.79942	0.82953	0.82317	0.80951	0.82208	0.83184	0.82444	0.83064	0.8254	0.82981	0.81611	0.83877	0.81911	0.8133	0.82093	0.82198	0.82294	0.82014	0.82205	0.81805	0.84164	0.84012	0.82853	0.8343	0.83076	0.83371	0.82755	0.82892	0.829	0.8333
426.516	0.8847	0.87297	0.87548	0.8801	0.87433	0.87478	0.85248	0.8686	0.8683	0.87518	0.87658	0.85951	0.86012	0.82419	0.84037	0.82726	0.82578	0.81977	0.81702	0.82071	0.84084	0.83144	0.82402	0.82167	0.83047	0.83236	0.84259	0.81856	0.84258	0.81885	0.83388	0.8263	0.81429	0.81946	0.83257	0.83945	0.83389	0.83257	0.83281	0.84152	0.82445	0.82099	0.83324	0.8367	0.83525	0.83725	0.8335	0.84787	0.84639
427.296	0.8766	0.86924	0.87248	0.88241	0.87755	0.87319	0.86822	0.87014	0.88285	0.86434	0.8756	0.87419	0.87026	0.8387	0.83037	0.82696	0.81853	0.83345	0.83209	0.81779	0.82415	0.81502	0.82388	0.83063	0.82616	0.82522	0.83499	0.82788	0.82998	0.82924	0.82865	0.82312	0.83258	0.83077	0.83513	0.81642	0.83981	0.82377	0.83725	0.83561	0.83318	0.83158	0.84253	0.8364	0.84823	0.83727	0.82719	0.83635	0.83051
428.077	0.89628	0.8821	0.89379	0.88977	0.89272	0.87802	0.87466	0.87622	0.88424	0.87845	0.89097	0.8837	0.88465	0.85215	0.84409	0.82284	0.83224	0.83973	0.8446	0.81667	0.84924	0.82888	0.83813	0.84287	0.84075	0.83888	0.83563	0.83238	0.83664	0.83854	0.837	0.84669	0.82087	0.84235	0.85598	0.84311	0.8524	0.83698	0.84261	0.84632	0.85401	0.84185	0.8562	0.85082	0.84213	0.84712	0.84532	0.8458	0.86051
428.857	0.89571	0.88124	0.89256	0.88963	0.8977	0.89796	0.88108	0.88348	0.89588	0.8866	0.90414	0.88463	0.88158	0.86359	0.83807	0.83138	0.83411	0.84602	0.83535	0.82941	0.84379	0.83193	0.83988	0.83948	0.83856	0.84699	0.85144	0.8444	0.84597	0.83709	0.85521	0.85204	0.84075	0.84195	0.85204	0.86205	0.85316	0.85427	0.85606	0.84883	0.8587	0.83843	0.8356	0.84435	0.86342	0.85283	0.86341	0.8573	0.87174
429.637	0.9005	0.88708	0.89387	0.89457	0.89245	0.89072	0.88576	0.89182	0.89285	0.88808	0.899	0.88597	0.88538	0.85905	0.85188	0.85173	0.84602	0.84142	0.85045	0.8332	0.851	0.84158	0.8421	0.85322	0.84767	0.85224	0.86126	0.85316	0.84947	0.85802	0.85594	0.86284	0.84833	0.85477	0.85971	0.85997	0.855	0.85206	0.83935	0.86267	0.85879	0.83569	0.84638	0.85653	0.862	0.85653	0.8463	0.85917	0.86482
430.417	0.91414	0.89902	0.89239	0.89395	0.89311	0.89247	0.8762	0.88069	0.88941	0.88232	0.89611	0.88771	0.87987	0.87159	0.84944	0.85804	0.83103	0.84289	0.83198	0.83973	0.86791	0.842	0.84894	0.84082	0.85582	0.83807	0.86092	0.85811	0.85344	0.8566	0.85933	0.85745	0.84051	0.85763	0.87306	0.86776	0.86393	0.8557	0.86421	0.86074	0.85398	0.84486	0.84735	0.85493	0.85364	0.85914	0.85654	0.8705	0.86869
431.197	0.91944	0.90575	0.91172	0.9075	0.90062	0.89642	0.8977	0.8932	0.89971	0.89886	0.8896	0.90395	0.90047	0.86401	0.85937	0.86577	0.8498	0.86469	0.86148	0.85878	0.86095	0.85394	0.86687	0.87284	0.86634	0.87239	0.86961	0.86752	0.86605	0.86702	0.87164	0.86506	0.85784	0.86403	0.86496	0.86004	0.87232	0.87001	0.86807	0.8715	0.85606	0.85614	0.87321	0.86337	0.88899	0.8836	0.86603	0.87036	0.86729
431.977	0.91903	0.9128	0.91379	0.90109	0.90276	0.90122	0.89317	0.88804	0.91553	0.90141	0.90493	0.89672	0.90545	0.88169	0.87256	0.86889	0.8798	0.87226	0.86352	0.86197	0.87711	0.8664	0.86807	0.86187	0.86938	0.86343	0.86656	0.87687	0.86732	0.86593	0.86019	0.87263	0.86836	0.88011	0.87056	0.87966	0.87302	0.8755	0.87001	0.8636	0.86678	0.85796	0.88515	0.87983	0.88234	0.87015	0.86504	0.8811	0.87953
432.757	0.9258	0.90796	0.91726	0.90978	0.91578	0.89899	0.89581	0.89928	0.91145	0.90522	0.90122	0.90792	0.89411	0.88509	0.87039	0.87049	0.87291	0.86926	0.88255	0.8664	0.87809	0.87193	0.86707	0.87112	0.86443	0.85831	0.87089	0.86504	0.85869	0.87319	0.87357	0.86684	0.867	0.86441	0.87936	0.86724	0.87327	0.86966	0.86874	0.88406	0.87383	0.86548	0.87748	0.88197	0.87977	0.8772	0.87586	0.88233	0.88629
433.537	0.92622	0.90105	0.92669	0.90796	0.90558	0.90696	0.89736	0.90183	0.91485	0.90529	0.91151	0.88838	0.89205	0.89206	0.87491	0.87	0.86079	0.8687	0.86014	0.85964	0.87527	0.87425	0.86452	0.87835	0.87106	0.86053	0.87255	0.86574	0.86121	0.8639	0.88114	0.87712	0.85995	0.87527	0.87865	0.88253	0.87862	0.87422	0.88072	0.88055	0.86921	0.86537	0.87316	0.86375	0.88488	0.87606	0.88986	0.87994	0.8863
434.317	0.94384	0.93051	0.9347	0.9288	0.92838	0.92519	0.92433	0.91248	0.93218	0.91945	0.94123	0.92109	0.92452	0.91632	0.89744	0.89931	0.89239	0.90497	0.88587	0.88935	0.91196	0.89621	0.89456	0.90355	0.90289	0.88933	0.89837	0.89854	0.89678	0.9128	0.90659	0.91276	0.89851	0.90646	0.91369	0.90153	0.91376	0.89936	0.90135	0.89848	0.90353	0.89456	0.90756	0.90039	0.91863	0.9018	0.91413	0.91369	0.90686
435.096	0.92997	0.93268	0.9222	0.92477	0.93128	0.91927	0.90902	0.92451	0.91886	0.92698	0.92643	0.92278	0.91762	0.9038	0.89436	0.89166	0.8993	0.89765	0.89066	0.88001	0.89601	0.9039	0.89187	0.89309	0.90039	0.88931	0.89206	0.89198	0.90595	0.89925	0.91285	0.89103	0.89164	0.90758	0.90817	0.89274	0.90433	0.89302	0.89714	0.89965	0.90319	0.89377	0.90846	0.89142	0.90798	0.90174	0.90642	0.89875	0.89231
435.876	0.94086	0.93422	0.93439	0.9389	0.93845	0.93006	0.93005	0.91942	0.93507	0.93398	0.94314	0.92587	0.93233	0.91161	0.91174	0.90589	0.90356	0.90604	0.89678	0.89288	0.91273	0.91911	0.91051	0.89915	0.91023	0.90675	0.91733	0.89884	0.91402	0.90663	0.92083	0.90665	0.90654	0.90798	0.92657	0.90983	0.92573	0.91432	0.911	0.91194	0.92136	0.89201	0.91731	0.90868	0.92198	0.90163	0.90402	0.91547	0.91092
436.655	0.94148	0.9345	0.94353	0.93517	0.93131	0.94461	0.92368	0.93756	0.94724	0.93762	0.94129	0.93243	0.93659	0.91088	0.92105	0.91989	0.90883	0.92282	0.91125	0.91116	0.92056	0.91271	0.90822	0.90962	0.92282	0.91012	0.92849	0.92089	0.92589	0.90394	0.9076	0.91522	0.92179	0.9285	0.91884	0.92008	0.92586	0.91645	0.91268	0.91961	0.92173	0.90809	0.92329	0.91325	0.92156	0.91431	0.91525	0.92342	0.9295
437.435	0.9551	0.94655	0.95526	0.95889	0.95641	0.95206	0.94516	0.94732	0.95105	0.94387	0.94741	0.94752	0.94677	0.95226	0.92205	0.92835	0.93245	0.92811	0.92477	0.92537	0.93241	0.93042	0.92525	0.92751	0.93467	0.92987	0.93283	0.9223	0.93629	0.92751	0.92387	0.93131	0.93127	0.93373	0.93614	0.9357	0.94315	0.92462	0.92599	0.93836	0.94249	0.92365	0.95048	0.92402	0.95053	0.93561	0.93651	0.92823	0.93507
438.214	0.96102	0.94655	0.95846	0.96033	0.95819	0.95238	0.9483	0.94874	0.95968	0.94835	0.97288	0.95453	0.95503	0.94022	0.92256	0.94407	0.92477	0.94311	0.93086	0.91861	0.94122	0.93717	0.93156	0.93722	0.9458	0.92585	0.93871	0.94315	0.9502	0.92739	0.93765	0.94265	0.92891	0.95964	0.94126	0.94544	0.94311	0.93486	0.94381	0.94487	0.94402	0.93038	0.94574	0.92834	0.94537	0.94653	0.93632	0.9446	0.93569
438.994	0.96164	0.96141	0.95701	0.97402	0.96752	0.95401	0.95625	0.94804	0.96234	0.94984	0.96655	0.96842	0.96593	0.94168	0.93728	0.94269	0.93876	0.94095	0.94171	0.91538	0.95745	0.93757	0.93337	0.94391	0.94883	0.94826	0.94848	0.95121	0.95225	0.94146	0.95706	0.94979	0.93288	0.9377	0.94664	0.95443	0.94463	0.95945	0.9459	0.94453	0.95922	0.93938	0.94999	0.94173	0.95818	0.94708	0.95178	0.94278	0.96083
439.773	0.96362	0.95902	0.9643	0.95315	0.95304	0.9567	0.95348	0.94671	0.96953	0.95144	0.95252	0.96142	0.9637	0.96309	0.94548	0.95058	0.94749	0.94256	0.95069	0.92833	0.94975	0.94614	0.94419	0.94098	0.94879	0.95223	0.94373	0.94684	0.94563	0.93966	0.94402	0.94768	0.94182	0.94657	0.94888	0.94706	0.95076	0.94636	0.95013	0.95792	0.95402	0.94183	0.95203	0.94444	0.95926	0.9417	0.94046	0.94379	0.95392
440.552	0.97844	0.96845	0.97231	0.97229	0.96876	0.96109	0.94982	0.96229	0.97619	0.96381	0.97664	0.97186	0.96833	0.95798	0.95156	0.95282	0.95111	0.94525	0.95231	0.94632	0.9548	0.95539	0.94438	0.9531	0.9545	0.96	0.95778	0.95543	0.95494	0.95962	0.95361	0.95491	0.95424	0.95948	0.96959	0.96059	0.95984	0.95338	0.9602	0.96197	0.95382	0.94905	0.95934	0.95195	0.96744	0.95553	0.94984	0.97204	0.97307
441.331	0.98066	0.96809	0.97892	0.98819	0.97504	0.96465	0.96104	0.96101	0.97654	0.96269	0.97033	0.97194	0.97939	0.96854	0.95107	0.96319	0.95832	0.96586	0.96194	0.94654	0.97844	0.96371	0.9681	0.95487	0.95764	0.9693	0.97966	0.95546	0.96859	0.96434	0.97928	0.96521	0.95149	0.96915	0.96147	0.96603	0.97132	0.96787	0.96449	0.97607	0.97256	0.95083	0.9662	0.96272	0.96831	0.95541	0.96046	0.96139	0.96917
442.11	0.9915	0.98696	0.98531	0.98232	0.97912	0.98282	0.96997	0.96589	0.98364	0.97927	0.98934	0.97822	0.97626	0.99329	0.9745	0.96511	0.95673	0.96868	0.97017	0.95926	0.97574	0.97282	0.97712	0.97696	0.97596	0.97785	0.96777	0.9716	0.96946	0.96974	0.97538	0.97366	0.96314	0.97763	0.96982	0.97082	0.98111	0.9839	0.97466	0.97401	0.98182	0.97097	0.97391	0.97445	0.98261	0.97833	0.96945	0.97724	0.98686
442.889	0.98442	0.97748	0.98235	0.98725	0.9872	0.97887	0.97621	0.96652	0.98566	0.98178	0.97181	0.98446	0.99273	0.98446	0.97373	0.97402	0.96328	0.98094	0.96981	0.96801	0.98007	0.97607	0.96982	0.96651	0.97771	0.96399	0.98682	0.98368	0.97664	0.97407	0.97523	0.97583	0.97961	0.97635	0.96995	0.98554	0.98412	0.98984	0.97787	0.97711	0.98607	0.96609	0.98004	0.97278	0.97152	0.97601	0.9762	0.97844	0.98403
443.668	0.99758	0.97991	0.98317	0.98935	0.98735	0.97812	0.97796	0.97054	0.99276	0.97763	0.98698	0.98377	0.98357	0.98032	0.97983	0.97966	0.98692	0.96838	0.97581	0.96635	0.99107	0.97844	0.97099	0.97903	0.97862	0.9667	0.98358	0.97644	0.98645	0.98087	0.98657	0.97504	0.97795	0.99906	0.96846	0.98141	0.97691	0.98096	0.97871	0.97996	0.98787	0.97775	0.97656	0.97207	0.99087	0.98522	0.97146	0.98264	0.99194
444.447	0.98435	0.98217	0.99557	0.9972	0.98049	0.98279	0.98012	0.98037	0.99494	0.99434	0.98883	0.99229	0.99065	0.99171	0.98695	0.98697	0.98734	0.99085	0.97769	0.9756	0.98228	0.98736	0.98974	0.98208	0.98801	0.99271	0.99276	0.97875	0.99219	0.97684	0.98814	0.98734	0.98316	0.9886	0.99553	0.9868	0.99057	0.98089	0.97929	0.99527	0.98623	0.97169	0.98668	0.97817	0.99124	0.98143	0.9803	0.98878	0.99184
445.225	0.99564	0.99124	0.99661	0.99031	0.99438	1	0.98438	0.97865	1	0.98265	0.99174	0.99418	0.99642	0.98908	0.98382	0.99979	0.97919	0.99104	0.98866	0.9716	0.9839	0.98492	0.98805	0.98461	0.9994	0.99343	1	0.99142	0.98396	0.99113	0.99254	0.98326	0.98636	0.98472	0.99422	0.992	0.98999	0.99045	0.98412	1	0.98751	0.979	0.98888	0.98631	0.99799	0.99187	0.98744	0.99885	0.98476
446.004	0.98978	0.9798	0.99639	0.99768	0.98634	0.98886	0.97983	0.98151	0.99214	0.99286	0.99306	0.99032	0.99766	1	1	0.98756	0.99197	0.98506	0.98568	0.97436	0.99313	1	0.99313	0.9853	0.99383	0.98451	0.98757	0.98279	0.98857	0.98727	0.99217	0.98884	0.97564	0.99727	0.993	0.99995	0.99783	0.99532	0.98142	0.99809	0.98476	0.98094	0.99068	0.99045	0.9995	0.9956	0.99443	0.99992	0.99673
446.782	1	1	1	1	1	0.99465	1	1	0.99865	1	1	1	1	0.99371	0.99446	1	1	1	1	1	0.99385	0.99685	0.99484	1	1	1	0.99372	1	1	1	1	1	1	1	1	1	1	1	1	0.99549	1	1	1	1	1	1	1	1	1
447.561	0.99773	0.99406	0.985	0.98731	0.98755	0.98548	0.97854	0.97732	0.99486	0.98211	0.98929	0.98297	0.99098	0.98372	0.98162	0.97944	0.97062	0.98486	0.99199	0.97221	0.99011	0.98036	1	0.97977	0.97648	0.97996	0.98233	0.97704	0.99278	0.99489	0.99278	0.99041	0.96941	0.98629	0.98691	0.9959	0.9875	0.99003	0.98669	0.98173	0.98746	0.97644	0.98913	0.98462	0.99717	0.98328	0.97918	0.98642	0.99345
448.339	0.98474	0.98612	0.98544	0.98208	0.99334	0.9828	0.97668	0.96962	0.99662	0.98159	0.99008	0.9834	0.98039	0.98505	0.9888	0.97949	0.97459	0.99382	0.98229	0.97752	1	0.99034	0.9811	0.9802	0.99633	0.98266	0.98875	0.98784	0.9854	0.9887	0.98673	0.99221	0.97364	0.99071	0.98691	0.99782	0.98983	0.98571	0.98604	0.98243	0.99047	0.97405	0.99377	0.9714	0.99194	0.96771	0.97364	0.98677	0.9919
449.118	0.98493	0.98198	0.98482	0.98592	0.99051	0.98415	0.98338	0.97878	0.98855	0.97264	0.98114	0.98431	0.98863	0.98032	0.98425	0.98201	0.98701	0.98087	0.96996	0.96664	0.97725	0.98859	0.98044	0.97938	0.99375	0.97622	0.98245	0.97964	0.99017	0.97817	0.98081	0.98385	0.96264	0.99465	0.98959	0.99348	0.98424	0.98592	0.98361	0.98673	0.9844	0.96647	0.98742	0.98676	0.98925	0.97003	0.97008	0.98399	0.98451
449.896	0.98685	0.97398	0.98136	0.98011	0.97925	0.97121	0.96443	0.96466	0.97156	0.97595	0.9817	0.97189	0.98148	0.97627	0.96846	0.9703	0.97509	0.97694	0.97853	0.97072	0.98181	0.96936	0.97627	0.97397	0.97057	0.97034	0.96979	0.99054	0.98201	0.98006	0.97307	0.97653	0.97552	0.98561	0.99008	0.97567	0.97752	0.97672	0.97244	0.98841	0.97633	0.97267	0.97487	0.97523	0.98237	0.98091	0.96712	0.98858	0.9788
450.674	0.97984	0.97219	0.97143	0.9683	0.9702	0.95913	0.96374	0.95136	0.96362	0.96491	0.97973	0.96319	0.96678	0.96094	0.97144	0.96555	0.96197	0.95727	0.95961	0.94195	0.9751	0.96058	0.95542	0.9506	0.9618	0.97171	0.97214	0.96326	0.95979	0.96229	0.97015	0.95425	0.94453	0.9605	0.96474	0.96479	0.97204	0.9518	0.96198	0.96045	0.95953	0.94681	0.96536	0.9687	0.95878	0.96215	0.96535	0.95752	0.95502
451.452	0.97897	0.97719	0.95851	0.956	0.96945	0.95513	0.95309	0.95321	0.96572	0.96346	0.97034	0.95863	0.96654	0.96203	0.95901	0.95837	0.94948	0.96226	0.95252	0.9442	0.96453	0.96062	0.94979	0.95581	0.95958	0.95457	0.96185	0.94311	0.96251	0.95562	0.96725	0.96172	0.94969	0.95305	0.96158	0.95479	0.95177	0.95616	0.95445	0.95952	0.95678	0.94978	0.95132	0.95101	0.9573	0.9551	0.95678	0.95519	0.96071
452.23	0.96214	0.95508	0.94176	0.94506	0.93729	0.94644	0.94078	0.93789	0.95285	0.94285	0.94803	0.93835	0.9504	0.94509	0.93855	0.94359	0.92902	0.93657	0.93292	0.93684	0.94417	0.93706	0.93833	0.93967	0.94899	0.92737	0.94471	0.94777	0.94228	0.93433	0.94019	0.94437	0.93998	0.94168	0.94203	0.92728	0.94354	0.93829	0.94101	0.93647	0.93952	0.93038	0.9396	0.93637	0.94088	0.93649	0.93808	0.94818	0.94899
453.008	0.96158	0.94136	0.94252	0.94418	0.9381	0.94073	0.93129	0.92569	0.9357	0.93355	0.93867	0.92551	0.94248	0.92802	0.91443	0.92586	0.91376	0.92408	0.92094	0.91386	0.92656	0.93391	0.93595	0.9203	0.91535	0.91504	0.92074	0.91858	0.9243	0.92457	0.93152	0.93323	0.90846	0.91687	0.92402	0.92266	0.93331	0.9331	0.92333	0.9246	0.926	0.91661	0.92065	0.91942	0.92438	0.92154	0.92303	0.93679	0.93392
453.786	0.94545	0.93853	0.93823	0.93337	0.93369	0.93342	0.91724	0.92191	0.92788	0.92718	0.93253	0.9298	0.93572	0.92274	0.90919	0.90926	0.90199	0.9165	0.91895	0.90299	0.92829	0.93114	0.91667	0.9156	0.91853	0.91191	0.92289	0.92858	0.92793	0.91412	0.91725	0.91023	0.8985	0.91038	0.92364	0.90929	0.924	0.91698	0.90577	0.92182	0.92245	0.90623	0.9264	0.91992	0.92659	0.92079	0.92043	0.92801	0.92409
454.564	0.94901	0.92733	0.91959	0.91545	0.9104	0.91169	0.90973	0.90405	0.9213	0.91573	0.91755	0.91299	0.91496	0.91002	0.90834	0.89673	0.89651	0.9083	0.9019	0.89815	0.90503	0.90373	0.89902	0.89695	0.90214	0.90467	0.91092	0.90343	0.90109	0.89683	0.89772	0.89261	0.90226	0.89941	0.89954	0.90899	0.90569	0.90339	0.90377	0.90624	0.90664	0.89736	0.90766	0.89311	0.91525	0.8938	0.90179	0.9116	0.90422
455.342	0.93524	0.92727	0.9076	0.90412	0.90461	0.90073	0.88707	0.88352	0.90441	0.90001	0.89464	0.89349	0.89827	0.88835	0.88758	0.88594	0.87893	0.88167	0.87718	0.87529	0.89102	0.88512	0.8846	0.87256	0.87967	0.87957	0.88239	0.87471	0.88045	0.87128	0.88016	0.88303	0.87164	0.88068	0.88847	0.87983	0.88776	0.88234	0.88314	0.88999	0.88285	0.87649	0.88099	0.88282	0.88633	0.89005	0.87556	0.89073	0.89058
456.119	0.92214	0.89862	0.89737	0.89992	0.88937	0.88513	0.88108	0.88702	0.894	0.8877	0.88847	0.8863	0.89106	0.88156	0.87808	0.86798	0.8647	0.87603	0.87583	0.8639	0.87898	0.87418	0.86982	0.86926	0.87406	0.87655	0.87895	0.87817	0.87466	0.86345	0.87084	0.86611	0.86234	0.87219	0.86962	0.87034	0.88896	0.87308	0.87455	0.88384	0.87251	0.8682	0.87412	0.87271	0.88307	0.87272	0.87005	0.87994	0.87465
456.897	0.91419	0.89349	0.88473	0.87624	0.87816	0.8717	0.87489	0.87489	0.88179	0.86798	0.87435	0.872	0.87121	0.86007	0.85744	0.84514	0.84595	0.84508	0.85313	0.83802	0.8569	0.85809	0.85609	0.84764	0.86632	0.84617	0.85128	0.8657	0.85469	0.85099	0.85351	0.85375	0.83976	0.85477	0.85992	0.85543	0.85842	0.85856	0.85624	0.85165	0.86214	0.85222	0.85039	0.85099	0.85862	0.85672	0.8461	0.86306	0.85509
457.675	0.90516	0.8769	0.87452	0.85765	0.85974	0.85703	0.85283	0.85858	0.86682	0.85989	0.8675	0.85465	0.85438	0.85745	0.84542	0.84058	0.83581	0.84176	0.83641	0.82671	0.84062	0.83457	0.83357	0.83275	0.84058	0.83229	0.83768	0.8347	0.84333	0.83357	0.83897	0.83669	0.83356	0.84993	0.84087	0.83829	0.84528	0.84552	0.84005	0.83997	0.84364	0.83671	0.84493	0.83204	0.83935	0.84245	0.84205	0.85048	0.8415
458.452	0.88142	0.85886	0.85005	0.84601	0.84538	0.83669	0.83522	0.83833	0.83446	0.84412	0.84111	0.83689	0.83564	0.82564	0.81675	0.81431	0.80537	0.81605	0.81692	0.79607	0.81767	0.81216	0.8117	0.81083	0.81545	0.81318	0.82884	0.81294	0.82485	0.8122	0.81758	0.8197	0.81134	0.81596	0.81686	0.8173	0.81979	0.8108	0.82134	0.81978	0.8117	0.80555	0.82634	0.81698	0.82196	0.81126	0.82348	0.81455	0.82209
459.229	0.8759	0.84419	0.8407	0.83069	0.83341	0.82865	0.82605	0.81844	0.84027	0.83166	0.83086	0.83025	0.82493	0.81795	0.8068	0.79648	0.79874	0.80452	0.79606	0.79171	0.80846	0.80314	0.79616	0.81095	0.8141	0.80334	0.80794	0.80324	0.81312	0.79998	0.80736	0.80533	0.80174	0.80415	0.81099	0.80534	0.80414	0.80661	0.80532	0.82179	0.81643	0.79457	0.80967	0.81033	0.81216	0.80977	0.80316	0.81388	0.81425
460.007	0.86482	0.82856	0.82821	0.80984	0.80701	0.81265	0.80527	0.80128	0.82176	0.80502	0.81106	0.81072	0.80718	0.79171	0.78201	0.78324	0.77499	0.78085	0.78804	0.77055	0.79606	0.77611	0.7751	0.78939	0.78745	0.7839	0.78502	0.78161	0.78343	0.78383	0.7881	0.78576	0.77954	0.78773	0.79099	0.79071	0.78421	0.78842	0.79363	0.79226	0.77864	0.78048	0.78792	0.78778	0.78942	0.78623	0.79068	0.79021	0.79076
460.784	0.84624	0.81769	0.81146	0.79796	0.80306	0.79951	0.79628	0.79608	0.80509	0.79069	0.80224	0.80019	0.79754	0.78284	0.77395	0.77859	0.78184	0.77488	0.77	0.75339	0.76991	0.76639	0.76844	0.7723	0.78116	0.77359	0.78004	0.77827	0.76984	0.76573	0.77125	0.77389	0.76124	0.77938	0.78196	0.77509	0.77972	0.77944	0.78089	0.77776	0.77868	0.76422	0.77145	0.77225	0.78109	0.77409	0.77121	0.78969	0.78872
461.561	0.84197	0.80369	0.80195	0.79507	0.79646	0.78987	0.778	0.78108	0.7876	0.78084	0.78722	0.78313	0.78737	0.7671	0.75622	0.76555	0.75564	0.75772	0.75027	0.75721	0.75649	0.75222	0.75668	0.75549	0.75284	0.75495	0.75854	0.75599	0.75809	0.75258	0.76099	0.75612	0.75038	0.76476	0.76275	0.76483	0.77061	0.75519	0.75655	0.76761	0.76699	0.76234	0.75973	0.76094	0.76902	0.76588	0.75668	0.77098	0.77552
462.338	0.81586	0.78582	0.78914	0.77191	0.77057	0.76813	0.76752	0.75973	0.77664	0.77092	0.76863	0.76939	0.76471	0.74982	0.74048	0.73514	0.7366	0.74397	0.72888	0.73008	0.74429	0.73643	0.73808	0.74604	0.74099	0.73981	0.74891	0.74452	0.74248	0.73231	0.7501	0.73229	0.73637	0.7521	0.74618	0.74395	0.74559	0.74384	0.74105	0.74763	0.74216	0.73442	0.74637	0.73972	0.74955	0.75002	0.73612	0.75159	0.75064
463.115	0.81074	0.77348	0.77222	0.76351	0.76239	0.75393	0.75735	0.75374	0.7554	0.753	0.75264	0.75008	0.7552	0.74633	0.7309	0.7242	0.72195	0.72744	0.72528	0.72107	0.72838	0.72486	0.72712	0.71676	0.72705	0.71983	0.72416	0.73354	0.73008	0.73235	0.73357	0.7277	0.71588	0.72778	0.72647	0.73031	0.73079	0.7357	0.73262	0.74104	0.73369	0.71792	0.73087	0.72924	0.73797	0.73439	0.73263	0.73583	0.73552
463.892	0.78727	0.76876	0.75167	0.75228	0.75195	0.75499	0.73979	0.73389	0.74577	0.74072	0.75084	0.74234	0.74441	0.73257	0.71589	0.7194	0.70892	0.71386	0.71993	0.7098	0.72623	0.71787	0.71176	0.71214	0.72137	0.71658	0.72088	0.71891	0.714	0.70832	0.72493	0.71585	0.71246	0.72628	0.72366	0.7115	0.71899	0.72567	0.71343	0.71695	0.71721	0.71731	0.72594	0.72251	0.72665	0.72636	0.71827	0.73117	0.73053
464.669	0.78359	0.76267	0.75393	0.74289	0.74433	0.73764	0.72261	0.72452	0.73554	0.72993	0.74057	0.73383	0.73079	0.71911	0.70601	0.70083	0.7011	0.70694	0.70407	0.69322	0.71078	0.70367	0.70328	0.69811	0.70504	0.702	0.69881	0.70165	0.71126	0.70075	0.70974	0.70264	0.69645	0.70719	0.7059	0.70453	0.71376	0.70626	0.70609	0.71318	0.71535	0.6928	0.70704	0.70931	0.71283	0.70441	0.70147	0.71681	0.72563
465.446	0.7675	0.75171	0.73694	0.73279	0.73455	0.72366	0.72153	0.71901	0.72257	0.72578	0.72926	0.72353	0.72789	0.70777	0.69881	0.70335	0.69203	0.69441	0.68765	0.67666	0.70533	0.69524	0.6961	0.69505	0.69564	0.70141	0.70194	0.70459	0.70074	0.6937	0.70254	0.70097	0.69731	0.70352	0.6973	0.6973	0.70691	0.70241	0.70605	0.70549	0.69584	0.69895	0.70593	0.703	0.70588	0.70034	0.71694	0.71063	0.70538
466.222	0.75526	0.73682	0.72836	0.72568	0.72022	0.70805	0.70626	0.7061	0.71784	0.70505	0.71596	0.71486	0.71584	0.69803	0.68313	0.68279	0.68254	0.68612	0.68241	0.67377	0.68666	0.68481	0.68212	0.67867	0.69061	0.6853	0.69076	0.68576	0.69658	0.68741	0.69163	0.68376	0.67284	0.67743	0.69285	0.69085	0.69876	0.69006	0.6857	0.69076	0.68597	0.68069	0.69503	0.68997	0.70191	0.69193	0.69875	0.69346	0.694
466.999	0.74683	0.72439	0.71314	0.71857	0.71053	0.70495	0.6951	0.69207	0.70705	0.7026	0.70468	0.70374	0.70641	0.68793	0.68092	0.67781	0.67521	0.67593	0.67364	0.66973	0.68141	0.67294	0.67585	0.67858	0.67913	0.66799	0.68141	0.67681	0.67974	0.6735	0.66947	0.68124	0.67292	0.67879	0.67903	0.67705	0.68397	0.67136	0.68274	0.68849	0.6902	0.67272	0.68667	0.68464	0.69374	0.683	0.67891	0.70012	0.6936
467.776	0.73972	0.71758	0.71447	0.70869	0.70974	0.70306	0.70081	0.69708	0.6975	0.69287	0.6997	0.70022	0.70031	0.68082	0.67	0.67397	0.66692	0.67309	0.66454	0.6644	0.68483	0.67399	0.67354	0.67414	0.67692	0.67247	0.67595	0.67341	0.6781	0.67732	0.67341	0.67985	0.66638	0.6641	0.67538	0.68359	0.68652	0.68476	0.67618	0.68611	0.68036	0.67124	0.68519	0.67332	0.6778	0.68356	0.68393	0.68502	0.68506
468.552	0.73005	0.71717	0.70897	0.71166	0.69869	0.69735	0.6917	0.68718	0.69868	0.69436	0.70404	0.69354	0.68785	0.67746	0.66469	0.67296	0.66704	0.67228	0.67066	0.66233	0.67649	0.66578	0.6618	0.67377	0.67841	0.6728	0.66869	0.67789	0.67711	0.66919	0.6706	0.67041	0.66787	0.67345	0.68136	0.66882	0.68122	0.68106	0.67005	0.68032	0.67552	0.66588	0.67968	0.67014	0.68704	0.67352	0.67829	0.68341	0.68057
469.328	0.7187	0.71026	0.69668	0.69533	0.69085	0.68544	0.68323	0.6782	0.68504	0.68626	0.69302	0.68263	0.6898	0.67201	0.66047	0.66452	0.66135	0.65646	0.6616	0.65797	0.6677	0.66046	0.65989	0.66005	0.67019	0.66555	0.66431	0.66433	0.67026	0.65876	0.65841	0.65978	0.65494	0.67316	0.67179	0.66469	0.67635	0.66442	0.66735	0.67576	0.66797	0.66574	0.66681	0.66922	0.67421	0.6627	0.6628	0.67495	0.68351
470.105	0.71975	0.7039	0.70648	0.6893	0.68893	0.6854	0.68021	0.67709	0.68853	0.67945	0.6864	0.68644	0.67843	0.67575	0.6706	0.65981	0.65737	0.66069	0.65967	0.65441	0.67325	0.65988	0.65401	0.66608	0.6628	0.66297	0.6699	0.66473	0.6699	0.66471	0.67249	0.6647	0.66252	0.66887	0.66603	0.66937	0.66955	0.66765	0.66813	0.66841	0.67278	0.65838	0.67825	0.66869	0.67417	0.6708	0.68229	0.67874	0.67083
470.881	0.71221	0.69215	0.69151	0.68848	0.68233	0.6872	0.67618	0.67277	0.67817	0.68063	0.68092	0.67708	0.67838	0.66821	0.65914	0.65784	0.65734	0.65898	0.65088	0.65083	0.66243	0.65359	0.65708	0.66312	0.6676	0.65922	0.66899	0.66264	0.66455	0.65447	0.66049	0.65998	0.647	0.6586	0.6675	0.66136	0.66138	0.66588	0.65791	0.66675	0.66978	0.66473	0.66697	0.65909	0.67108	0.66603	0.66851	0.66878	0.6775
471.657	0.70398	0.69312	0.68538	0.68564	0.67633	0.67425	0.67259	0.66757	0.67897	0.67035	0.67117	0.66988	0.67696	0.66059	0.64646	0.64838	0.65146	0.65328	0.64845	0.64236	0.65841	0.65058	0.64987	0.64963	0.65582	0.6511	0.65901	0.65526	0.65419	0.64793	0.6571	0.65538	0.64407	0.6553	0.66196	0.6523	0.66197	0.65264	0.65618	0.66356	0.66083	0.65317	0.66215	0.65253	0.67761	0.6676	0.66113	0.6646	0.66901
472.433	0.69907	0.68821	0.68062	0.67908	0.67899	0.674	0.66355	0.66868	0.67622	0.66593	0.67521	0.66919	0.67363	0.65975	0.65173	0.64987	0.65128	0.6514	0.64588	0.64168	0.66355	0.65357	0.64789	0.64938	0.65624	0.64813	0.65821	0.65214	0.64929	0.64524	0.65194	0.64736	0.64909	0.65963	0.65635	0.6512	0.66029	0.65696	0.65764	0.65512	0.65513	0.64358	0.66647	0.65605	0.66593	0.65967	0.65992	0.66607	0.65974
473.209	0.69791	0.68455	0.67864	0.67292	0.67067	0.66401	0.6609	0.66525	0.6719	0.66331	0.66921	0.66336	0.66687	0.65296	0.64486	0.64668	0.64124	0.64482	0.64694	0.63568	0.66049	0.6492	0.64173	0.65013	0.65121	0.64667	0.64673	0.65001	0.65463	0.6446	0.65494	0.64822	0.64647	0.66218	0.64826	0.64577	0.65554	0.66023	0.66125	0.65656	0.65015	0.64995	0.66122	0.65613	0.66071	0.65578	0.65341	0.66899	0.66055
473.985	0.69422	0.67148	0.67656	0.66768	0.6725	0.65872	0.66411	0.66131	0.66506	0.65868	0.66614	0.66796	0.66958	0.65299	0.65841	0.65243	0.64459	0.6564	0.64315	0.64988	0.65026	0.64625	0.65227	0.64716	0.6516	0.65224	0.65229	0.65427	0.65196	0.65161	0.65048	0.65372	0.64722	0.65286	0.65477	0.64742	0.65765	0.65374	0.6549	0.65697	0.65157	0.64512	0.65815	0.65177	0.65935	0.65692	0.65915	0.65852	0.66523
474.761	0.68517	0.67473	0.67003	0.66637	0.66941	0.66009	0.65349	0.65074	0.66295	0.65384	0.65958	0.66106	0.663	0.65826	0.65127	0.6432	0.64392	0.65258	0.63871	0.63936	0.65375	0.64522	0.64611	0.64448	0.64444	0.64146	0.65435	0.64567	0.65191	0.64198	0.65351	0.65459	0.63454	0.64981	0.65276	0.6502	0.65133	0.64799	0.65225	0.6574	0.64697	0.64458	0.65118	0.64644	0.65622	0.65318	0.64795	0.65566	0.65817
475.537	0.68248	0.67005	0.66932	0.66467	0.65913	0.66152	0.65406	0.65116	0.65872	0.65573	0.65539	0.65529	0.65925	0.64719	0.64245	0.64312	0.63662	0.64174	0.64042	0.63938	0.65283	0.6467	0.64594	0.65167	0.64981	0.64706	0.64802	0.64741	0.64655	0.64134	0.65052	0.64196	0.64369	0.64684	0.64514	0.64629	0.65779	0.64456	0.64839	0.65185	0.64988	0.64101	0.64914	0.64553	0.65594	0.65565	0.64574	0.6509	0.65579
476.313	0.6789	0.66999	0.66589	0.66015	0.66186	0.65693	0.65263	0.65298	0.65569	0.64961	0.65792	0.65415	0.66848	0.65193	0.64465	0.64541	0.63812	0.65047	0.64738	0.64089	0.6511	0.64251	0.64509	0.6509	0.64373	0.64947	0.65523	0.64455	0.64666	0.64073	0.64785	0.64044	0.64268	0.64853	0.65355	0.64326	0.66062	0.65182	0.65052	0.65578	0.65455	0.64264	0.65977	0.64826	0.65523	0.65691	0.65439	0.65765	0.66024
477.088	0.68253	0.67153	0.66867	0.67276	0.66659	0.66479	0.66208	0.65549	0.66322	0.66039	0.66285	0.65734	0.67065	0.65338	0.65119	0.65713	0.65453	0.6547	0.64972	0.64256	0.67073	0.64825	0.64507	0.65647	0.65761	0.64839	0.65991	0.64927	0.65676	0.65282	0.65297	0.65879	0.64767	0.65646	0.65889	0.65174	0.66244	0.65417	0.65361	0.65462	0.66076	0.64846	0.65859	0.65996	0.66756	0.66049	0.65532	0.65922	0.66441
477.864	0.68064	0.66403	0.66564	0.65938	0.66394	0.64964	0.65171	0.64714	0.65079	0.65232	0.66146	0.66014	0.65841	0.65119	0.64931	0.64496	0.64557	0.64754	0.64713	0.63848	0.6518	0.64633	0.64569	0.64899	0.64651	0.64007	0.64925	0.65183	0.64975	0.64755	0.65115	0.65049	0.64574	0.64939	0.65158	0.64159	0.66118	0.65192	0.65455	0.65741	0.65627	0.6531	0.6575	0.65382	0.65769	0.65648	0.65111	0.65896	0.66747
478.639	0.67235	0.66563	0.67376	0.66312	0.66566	0.66404	0.65431	0.64789	0.65696	0.65412	0.65668	0.66186	0.66713	0.65848	0.64875	0.65308	0.65258	0.66123	0.65374	0.65309	0.65606	0.65209	0.64744	0.64774	0.65216	0.65507	0.66037	0.65166	0.66107	0.65158	0.65512	0.64561	0.6504	0.65087	0.65836	0.66278	0.66598	0.66122	0.65766	0.66332	0.66425	0.65283	0.66451	0.66101	0.66435	0.66201	0.65548	0.6726	0.66582
479.415	0.67711	0.66514	0.6648	0.66107	0.66907	0.65409	0.65278	0.64985	0.65729	0.65047	0.65473	0.65696	0.66118	0.65858	0.65155	0.65041	0.65864	0.64745	0.65934	0.6497	0.6573	0.65836	0.64915	0.64773	0.65917	0.66104	0.66613	0.65635	0.65564	0.65449	0.65997	0.65669	0.64474	0.65297	0.65495	0.66231	0.66478	0.65815	0.66051	0.66544	0.65354	0.64697	0.66825	0.6579	0.66549	0.66137	0.65801	0.66575	0.66837
480.19	0.6685	0.66757	0.66255	0.65789	0.65764	0.65114	0.65154	0.64473	0.65354	0.64633	0.65407	0.65524	0.65898	0.65296	0.64859	0.65164	0.64944	0.65743	0.65654	0.64374	0.65875	0.65261	0.65013	0.64494	0.66032	0.6474	0.66027	0.65103	0.65589	0.65753	0.65434	0.65118	0.64982	0.65149	0.65551	0.65356	0.65789	0.65756	0.66075	0.65517	0.65866	0.65559	0.65894	0.66	0.66032	0.66063	0.65721	0.66239	0.66671
480.966	0.67535	0.66827	0.66793	0.65984	0.66044	0.65202	0.64969	0.64385	0.65292	0.63904	0.65566	0.65694	0.66289	0.66284	0.65198	0.64766	0.65695	0.66245	0.65123	0.65144	0.66227	0.65136	0.661	0.64571	0.65341	0.6561	0.66289	0.65272	0.65684	0.66074	0.65927	0.66067	0.6534	0.6594	0.66089	0.66127	0.65844	0.65908	0.6612	0.67253	0.65473	0.65578	0.66605	0.65803	0.66551	0.66489	0.6628	0.6649	0.66394
481.741	0.67117	0.66489	0.66399	0.6618	0.66169	0.6514	0.65346	0.64965	0.65415	0.64412	0.65836	0.65739	0.65959	0.66229	0.65675	0.66804	0.65778	0.65884	0.65342	0.65414	0.67119	0.65805	0.65749	0.65476	0.65836	0.65732	0.66485	0.65895	0.66459	0.65783	0.66255	0.66559	0.66103	0.66306	0.66677	0.66783	0.66283	0.6618	0.65829	0.67065	0.66387	0.65659	0.66584	0.65948	0.66835	0.67067	0.66358	0.67795	0.67424
482.516	0.66913	0.66596	0.6665	0.66819	0.66728	0.66393	0.65713	0.64779	0.6573	0.65479	0.65733	0.66426	0.66406	0.66917	0.66219	0.66714	0.66662	0.67194	0.66738	0.65255	0.67502	0.66182	0.66523	0.6617	0.66631	0.67085	0.67124	0.66499	0.66884	0.66747	0.66995	0.67397	0.66275	0.67061	0.67198	0.66231	0.66834	0.66107	0.66809	0.66959	0.6735	0.66491	0.67067	0.66724	0.68168	0.66858	0.67529	0.67899	0.68066
483.291	0.66845	0.66382	0.66751	0.66635	0.66173	0.65715	0.65517	0.64493	0.65722	0.65168	0.65817	0.65391	0.66331	0.65887	0.66448	0.65932	0.66098	0.66676	0.65872	0.64916	0.67225	0.66515	0.65994	0.66732	0.66858	0.66595	0.66199	0.66239	0.66643	0.66497	0.66489	0.67141	0.65691	0.66762	0.66105	0.66813	0.67121	0.66328	0.66671	0.67026	0.67056	0.66258	0.66812	0.66972	0.68093	0.67039	0.67123	0.67554	0.67538
484.066	0.66699	0.65908	0.66081	0.66014	0.66182	0.66	0.6505	0.64809	0.65481	0.65186	0.66379	0.65695	0.66515	0.66786	0.67145	0.67142	0.66551	0.66891	0.66365	0.65699	0.67654	0.66347	0.66485	0.66207	0.66953	0.66557	0.67231	0.65795	0.66918	0.66414	0.6764	0.66422	0.66531	0.66753	0.66965	0.66587	0.67836	0.66641	0.67098	0.67247	0.66677	0.6648	0.67493	0.66961	0.67927	0.67009	0.67238	0.67618	0.67297
484.841	0.67509	0.66669	0.66893	0.66803	0.6577	0.6564	0.66072	0.64912	0.65705	0.6568	0.66173	0.65703	0.66754	0.66652	0.6697	0.67108	0.66975	0.66641	0.68125	0.66999	0.67813	0.67178	0.67585	0.67036	0.67842	0.6731	0.67664	0.66939	0.67492	0.66826	0.67549	0.67782	0.67158	0.67683	0.68374	0.68247	0.68077	0.67477	0.67283	0.68346	0.67016	0.6715	0.67911	0.67788	0.68063	0.68371	0.67594	0.69085	0.68359
485.616	0.67724	0.67141	0.67024	0.66451	0.6623	0.66137	0.65856	0.65391	0.66414	0.65551	0.65605	0.65684	0.67135	0.67662	0.67344	0.68156	0.66894	0.67249	0.66657	0.66853	0.68488	0.67225	0.67567	0.67235	0.6776	0.67124	0.67971	0.68515	0.67864	0.67345	0.67368	0.67996	0.67044	0.67286	0.68679	0.6804	0.6838	0.68109	0.67726	0.68572	0.67288	0.67555	0.68943	0.67735	0.68335	0.68577	0.68462	0.69251	0.68773
486.39	0.67563	0.67279	0.67078	0.66986	0.67246	0.6642	0.65668	0.65476	0.66735	0.66108	0.66665	0.66318	0.67887	0.68111	0.67684	0.68115	0.67735	0.68398	0.68267	0.6716	0.68894	0.68033	0.68405	0.69193	0.68142	0.6805	0.69285	0.68259	0.68951	0.68681	0.68036	0.6889	0.67782	0.68728	0.69303	0.68742	0.68836	0.68634	0.68434	0.68556	0.67875	0.6808	0.68745	0.68424	0.69279	0.6885	0.68842	0.69268	0.69649
487.165	0.67527	0.66935	0.67138	0.67241	0.66613	0.66134	0.65485	0.65686	0.66226	0.65907	0.65975	0.66311	0.67162	0.6814	0.68291	0.68322	0.68487	0.68166	0.68054	0.67929	0.69149	0.68404	0.68253	0.68309	0.6838	0.68532	0.68854	0.68643	0.68431	0.68141	0.6894	0.68299	0.67201	0.69082	0.69243	0.68601	0.69739	0.69229	0.68637	0.68748	0.68355	0.6832	0.69239	0.68786	0.69729	0.69169	0.69138	0.69949	0.70174
487.94	0.67479	0.66898	0.67292	0.67362	0.67365	0.66615	0.66441	0.65196	0.6621	0.65957	0.66386	0.6684	0.67755	0.68425	0.68802	0.68375	0.69072	0.69333	0.68715	0.67967	0.69575	0.68867	0.68546	0.68637	0.69071	0.68563	0.68689	0.6895	0.69441	0.69141	0.69246	0.68629	0.68503	0.69322	0.68851	0.69149	0.70131	0.69934	0.69266	0.69164	0.69117	0.68211	0.68776	0.69063	0.70078	0.69454	0.69208	0.70209	0.69521
488.714	0.67161	0.67236	0.67037	0.672	0.67012	0.6563	0.65612	0.64916	0.65609	0.65584	0.65826	0.65905	0.67105	0.67516	0.68726	0.68503	0.68408	0.68792	0.68615	0.6719	0.70246	0.68148	0.69004	0.68635	0.69712	0.68092	0.6951	0.68577	0.69342	0.67914	0.68386	0.69129	0.68495	0.69405	0.69487	0.69747	0.69214	0.68394	0.69327	0.69708	0.69615	0.68411	0.69135	0.69282	0.69415	0.69258	0.69385	0.70241	0.70009
489.489	0.67355	0.66709	0.67046	0.67044	0.66725	0.66609	0.65783	0.65874	0.65618	0.64942	0.66103	0.66491	0.67361	0.67693	0.6845	0.6817	0.68661	0.67494	0.68709	0.67772	0.69335	0.69185	0.68006	0.68976	0.69139	0.68464	0.68912	0.6841	0.68829	0.68681	0.69018	0.68914	0.68102	0.69201	0.69813	0.69031	0.69132	0.69223	0.69088	0.68745	0.6863	0.67894	0.69571	0.68702	0.6965	0.69365	0.69287	0.69819	0.69729
490.263	0.67609	0.67646	0.6709	0.67318	0.67083	0.66345	0.65895	0.65765	0.6663	0.65972	0.66218	0.66513	0.67965	0.68874	0.6884	0.6948	0.69729	0.69013	0.69699	0.6887	0.70037	0.69611	0.6926	0.68968	0.70078	0.6957	0.70158	0.69208	0.699	0.69377	0.69286	0.69275	0.69072	0.69527	0.69334	0.69482	0.69745	0.69546	0.69329	0.70187	0.70005	0.68608	0.69933	0.69251	0.7045	0.70325	0.69908	0.70839	0.70353
491.037	0.68169	0.67772	0.67854	0.67258	0.67467	0.66399	0.66573	0.65596	0.66825	0.65806	0.66889	0.66708	0.6838	0.69083	0.69799	0.69949	0.69505	0.70206	0.69562	0.69231	0.70069	0.69902	0.70384	0.69775	0.70352	0.70311	0.70311	0.70364	0.70102	0.69763	0.70796	0.69955	0.69378	0.6995	0.70453	0.70701	0.70277	0.70135	0.70489	0.70824	0.70312	0.69408	0.70425	0.70317	0.70709	0.70394	0.70327	0.71284	0.71141
491.812	0.67579	0.67766	0.67795	0.68014	0.67599	0.6694	0.66141	0.65823	0.66822	0.66803	0.6697	0.66906	0.68027	0.69609	0.69689	0.70152	0.70393	0.7	0.69619	0.70226	0.70627	0.6965	0.69556	0.69909	0.70095	0.70445	0.71105	0.70032	0.70538	0.70171	0.70794	0.70397	0.69834	0.70449	0.71076	0.7014	0.70721	0.70461	0.70601	0.70736	0.70602	0.69976	0.70756	0.70938	0.71637	0.70602	0.70688	0.71196	0.71122
492.586	0.67931	0.67117	0.67223	0.67278	0.66873	0.6628	0.66024	0.65355	0.66333	0.6563	0.66311	0.66517	0.68277	0.69743	0.69506	0.70014	0.69475	0.70345	0.70283	0.69094	0.70463	0.69705	0.69902	0.69488	0.70076	0.70932	0.70117	0.6976	0.69963	0.69551	0.70201	0.70054	0.69617	0.70091	0.70506	0.70025	0.7067	0.70071	0.69738	0.7039	0.6971	0.68947	0.70501	0.70412	0.70717	0.70873	0.69528	0.70124	0.71533
493.36	0.67896	0.67705	0.6767	0.67294	0.67739	0.66439	0.66526	0.65864	0.66428	0.66215	0.66721	0.66637	0.68235	0.69731	0.70107	0.6998	0.69894	0.70393	0.70714	0.69385	0.70894	0.70361	0.69997	0.70305	0.70751	0.70144	0.70722	0.70626	0.71087	0.7037	0.70428	0.70371	0.69803	0.7076	0.7057	0.71235	0.71051	0.71018	0.70457	0.71152	0.70769	0.70306	0.71013	0.70269	0.7104	0.7118	0.70622	0.71774	0.71235
494.134	0.68278	0.67542	0.67177	0.67378	0.67473	0.6699	0.6604	0.65554	0.66428	0.6576	0.66375	0.66806	0.68143	0.69661	0.70072	0.69902	0.7037	0.70714	0.70279	0.69474	0.71001	0.70409	0.69834	0.70526	0.70738	0.70231	0.70743	0.70367	0.70491	0.69768	0.70412	0.70547	0.69629	0.70439	0.71289	0.70744	0.70657	0.69995	0.70314	0.70619	0.70765	0.69419	0.71223	0.70869	0.71456	0.7045	0.69944	0.71513	0.71856
494.908	0.67763	0.67048	0.67446	0.67284	0.67164	0.6632	0.66468	0.65694	0.66183	0.65586	0.66128	0.66271	0.68094	0.69423	0.69879	0.70846	0.70297	0.70379	0.70296	0.69341	0.71836	0.70253	0.69831	0.70375	0.70567	0.69677	0.70733	0.70327	0.70784	0.69307	0.71171	0.70306	0.70096	0.70269	0.71116	0.70583	0.71313	0.70803	0.71338	0.7065	0.70989	0.69386	0.71037	0.70766	0.71127	0.7126	0.70684	0.71106	0.7233
495.682	0.67769	0.67318	0.67077	0.6695	0.6681	0.65831	0.65879	0.65494	0.65783	0.65122	0.65973	0.66729	0.67871	0.6901	0.70156	0.70141	0.69652	0.70023	0.70378	0.69226	0.70882	0.69951	0.70516	0.70285	0.71126	0.69414	0.70485	0.69671	0.6985	0.70394	0.70292	0.70457	0.69713	0.69755	0.70688	0.70995	0.70546	0.70988	0.70366	0.70847	0.70313	0.6958	0.70629	0.70144	0.71153	0.70265	0.70315	0.7117	0.71811
496.455	0.67357	0.66476	0.66486	0.6679	0.66497	0.66254	0.65227	0.65132	0.66108	0.65149	0.65778	0.65844	0.67625	0.68873	0.69041	0.69659	0.6979	0.70179	0.69743	0.69398	0.70668	0.69732	0.69484	0.69602	0.69792	0.69547	0.70381	0.70412	0.69864	0.69805	0.70245	0.70213	0.69532	0.70437	0.70229	0.69863	0.70725	0.70161	0.70241	0.7026	0.70063	0.69629	0.69731	0.70161	0.70498	0.70534	0.70294	0.70742	0.70601
497.229	0.67081	0.66674	0.66617	0.66425	0.66056	0.66143	0.65052	0.65267	0.65202	0.65136	0.65627	0.6569	0.67577	0.68201	0.69222	0.69393	0.69327	0.69524	0.69851	0.69331	0.6977	0.69656	0.69545	0.68573	0.6968	0.69178	0.69588	0.70006	0.69609	0.7001	0.69433	0.70124	0.68799	0.69966	0.70702	0.70513	0.7039	0.7042	0.69403	0.7051	0.6979	0.69502	0.70491	0.69768	0.71121	0.70155	0.69836	0.70781	0.70343
498.003	0.66599	0.65913	0.66232	0.66099	0.65657	0.64901	0.64569	0.64453	0.64974	0.64083	0.65039	0.65349	0.66534	0.68021	0.68427	0.6899	0.68344	0.68502	0.69384	0.68258	0.69483	0.69064	0.69385	0.68393	0.69792	0.68962	0.69094	0.68976	0.69182	0.69172	0.68768	0.68877	0.68422	0.69003	0.69745	0.69188	0.69548	0.69145	0.69293	0.69525	0.69431	0.69202	0.68968	0.68987	0.69879	0.69474	0.68747	0.70413	0.70257
498.776	0.66006	0.65384	0.65871	0.66031	0.65836	0.64786	0.64906	0.64285	0.6483	0.64186	0.64775	0.64857	0.66125	0.6785	0.68376	0.69068	0.688	0.69091	0.69531	0.67762	0.69847	0.68981	0.68952	0.6919	0.68514	0.68813	0.69213	0.68882	0.69261	0.69133	0.69336	0.68945	0.6845	0.68998	0.69531	0.6877	0.69363	0.69391	0.68632	0.69372	0.689	0.68316	0.69834	0.686	0.70006	0.69474	0.69743	0.69592	0.70221
499.55	0.66746	0.65846	0.65468	0.65647	0.65395	0.64426	0.64155	0.63951	0.64817	0.63963	0.64847	0.64785	0.66761	0.68309	0.68736	0.6898	0.68966	0.69465	0.68959	0.67985	0.7001	0.68957	0.69324	0.68861	0.69086	0.68962	0.69655	0.686	0.69004	0.69258	0.69482	0.69426	0.68588	0.69644	0.69012	0.69434	0.69978	0.69646	0.69186	0.69507	0.69513	0.68651	0.70435	0.69187	0.69709	0.6927	0.69133	0.70192	0.69455
500.323	0.65452	0.65251	0.64731	0.64995	0.64085	0.64162	0.63364	0.6356	0.63834	0.63849	0.6346	0.64612	0.66548	0.66948	0.67202	0.6773	0.68059	0.68272	0.67908	0.67872	0.68917	0.68267	0.68043	0.68127	0.68008	0.6765	0.68743	0.68294	0.68336	0.67957	0.68042	0.68452	0.67587	0.68982	0.6792	0.68387	0.69059	0.683	0.68151	0.68519	0.68211	0.67701	0.68949	0.67993	0.69083	0.68484	0.68295	0.68839	0.69322
501.097	0.65035	0.64398	0.64628	0.64318	0.64011	0.63673	0.63139	0.62446	0.63207	0.62693	0.63184	0.63324	0.64994	0.65932	0.66747	0.67789	0.67257	0.6756	0.67523	0.66793	0.68307	0.67716	0.67373	0.67544	0.67549	0.67337	0.67366	0.67627	0.67403	0.67247	0.6747	0.67245	0.67365	0.68451	0.6834	0.68208	0.68152	0.68557	0.678	0.68353	0.67912	0.67546	0.68155	0.67822	0.68863	0.67622	0.68056	0.68257	0.6885
501.87	0.65143	0.64406	0.64336	0.63996	0.64031	0.63632	0.62711	0.62335	0.62918	0.62601	0.63193	0.63284	0.64116	0.66087	0.67096	0.67479	0.6714	0.67487	0.67395	0.66583	0.68067	0.67342	0.6659	0.67512	0.67452	0.6706	0.67346	0.6743	0.67592	0.67392	0.68138	0.67171	0.6724	0.67741	0.67676	0.67516	0.678	0.67689	0.67792	0.68102	0.68223	0.6768	0.68117	0.67976	0.68399	0.67662	0.67763	0.68581	0.68061
502.643	0.64019	0.63921	0.634	0.63243	0.63813	0.63095	0.63187	0.61748	0.62994	0.62751	0.62469	0.63652	0.64814	0.65792	0.66568	0.67101	0.67069	0.67153	0.6703	0.66142	0.67966	0.66978	0.66776	0.67179	0.67665	0.66761	0.67647	0.67054	0.6736	0.66834	0.67723	0.67222	0.66295	0.67617	0.67661	0.67175	0.67978	0.67224	0.67604	0.67824	0.67516	0.67191	0.68645	0.67734	0.68084	0.67606	0.67839	0.68043	0.67701
503.416	0.63379	0.62883	0.62452	0.62655	0.62597	0.61777	0.61719	0.61003	0.6153	0.61586	0.62189	0.61974	0.63569	0.65155	0.65449	0.6591	0.65417	0.66818	0.66214	0.65418	0.67448	0.65624	0.65675	0.66143	0.66812	0.66235	0.66849	0.66165	0.66577	0.65951	0.66438	0.6634	0.65784	0.66485	0.66611	0.66214	0.66894	0.66309	0.66151	0.66538	0.66433	0.65729	0.67262	0.66363	0.67545	0.66684	0.66922	0.67493	0.67251
504.189	0.63307	0.6254	0.62269	0.62281	0.62407	0.61573	0.61463	0.60813	0.61303	0.6172	0.61991	0.62283	0.63589	0.64264	0.6533	0.6531	0.65713	0.6582	0.65847	0.65266	0.66266	0.65996	0.66001	0.6568	0.65905	0.65619	0.66418	0.65588	0.66345	0.6585	0.66246	0.66099	0.65779	0.66849	0.66149	0.66804	0.66292	0.6634	0.66238	0.66597	0.6657	0.6577	0.66758	0.66716	0.66889	0.66384	0.66609	0.67047	0.67586
504.962	0.62434	0.62232	0.62097	0.61963	0.61899	0.61537	0.60808	0.60892	0.61365	0.60342	0.61007	0.61274	0.62801	0.64372	0.65389	0.65806	0.64706	0.65176	0.65392	0.64851	0.65983	0.6572	0.64741	0.65795	0.65323	0.6511	0.658	0.65808	0.65573	0.65157	0.66266	0.65132	0.64959	0.65894	0.65699	0.6634	0.66614	0.66105	0.66195	0.66765	0.65649	0.65276	0.66197	0.65599	0.66591	0.6618	0.66217	0.6674	0.66948
505.735	0.6251	0.61686	0.61681	0.61311	0.61316	0.60654	0.60179	0.59931	0.60587	0.6	0.60862	0.6044	0.62254	0.63461	0.64176	0.65052	0.64531	0.64561	0.65107	0.64041	0.66313	0.65363	0.65138	0.64572	0.65121	0.64825	0.65576	0.65145	0.65177	0.64705	0.65241	0.64625	0.64531	0.65146	0.66134	0.6538	0.65741	0.65615	0.6526	0.65604	0.65448	0.65	0.65723	0.64911	0.66085	0.65363	0.65239	0.66259	0.66332
506.508	0.61793	0.61109	0.60916	0.60946	0.61041	0.60281	0.59918	0.59238	0.60408	0.59764	0.59944	0.60444	0.61912	0.63131	0.64207	0.64704	0.64663	0.64844	0.64229	0.63839	0.65777	0.64335	0.64338	0.64037	0.64227	0.64593	0.6476	0.64286	0.65112	0.64333	0.65102	0.63979	0.63883	0.64357	0.65335	0.64785	0.64557	0.6507	0.65552	0.65419	0.64944	0.64449	0.65023	0.65051	0.64984	0.6488	0.65106	0.66035	0.65764
507.281	0.60971	0.60587	0.60925	0.60734	0.60366	0.59247	0.58925	0.5893	0.59794	0.59229	0.59866	0.59458	0.61769	0.62741	0.63499	0.64162	0.63927	0.64646	0.63844	0.64115	0.64923	0.63798	0.63899	0.63882	0.64264	0.64394	0.64608	0.64112	0.64063	0.63933	0.64641	0.64426	0.64017	0.64176	0.64753	0.64328	0.65111	0.6434	0.64561	0.64964	0.64478	0.64072	0.65376	0.64128	0.65173	0.64702	0.64509	0.65136	0.65516
508.053	0.60377	0.59853	0.60389	0.60236	0.59779	0.59641	0.58697	0.5862	0.59484	0.58574	0.59235	0.59509	0.60831	0.62322	0.62358	0.63186	0.63531	0.63271	0.63195	0.6295	0.64256	0.63919	0.63609	0.6347	0.6336	0.63334	0.63697	0.63001	0.63525	0.63084	0.6346	0.6351	0.63048	0.64042	0.64291	0.63951	0.64267	0.63431	0.63721	0.64491	0.63862	0.63898	0.6465	0.64277	0.64265	0.64236	0.64014	0.6436	0.64234
508.826	0.5959	0.59211	0.59118	0.58674	0.59186	0.58362	0.58023	0.57726	0.5824	0.5821	0.58475	0.58426	0.60296	0.61509	0.62477	0.62364	0.62712	0.63266	0.62694	0.6165	0.63708	0.63265	0.62094	0.62736	0.63501	0.62631	0.6308	0.63016	0.63053	0.62439	0.63047	0.62698	0.62497	0.62497	0.632	0.63041	0.63077	0.6322	0.6292	0.63337	0.62624	0.62577	0.63573	0.62929	0.63644	0.63073	0.63674	0.6359	0.6371
509.598	0.5905	0.58817	0.58907	0.59246	0.58487	0.57814	0.57998	0.5731	0.57804	0.57921	0.58161	0.5824	0.59265	0.61333	0.62078	0.62409	0.62573	0.61862	0.62457	0.61542	0.63657	0.62365	0.62095	0.6171	0.62245	0.61559	0.62565	0.62457	0.63331	0.62444	0.62447	0.62644	0.61664	0.62359	0.62844	0.63084	0.62856	0.62878	0.6259	0.62753	0.62763	0.61875	0.62792	0.62807	0.63178	0.6286	0.62805	0.635	0.63079
510.371	0.59158	0.58817	0.5862	0.58214	0.5835	0.57441	0.57374	0.5697	0.57748	0.56844	0.57516	0.58045	0.59273	0.6075	0.61932	0.62104	0.61724	0.61911	0.61781	0.6177	0.62425	0.6185	0.61367	0.61734	0.62306	0.61759	0.62762	0.62476	0.62851	0.61886	0.62897	0.62155	0.61377	0.62345	0.61858	0.61906	0.62866	0.62484	0.62466	0.62712	0.62871	0.61277	0.63133	0.62433	0.63172	0.62602	0.63096	0.63883	0.63293
511.143	0.58385	0.57505	0.57525	0.5756	0.57196	0.57175	0.56338	0.55835	0.5652	0.56279	0.5643	0.56433	0.58058	0.59807	0.60477	0.61003	0.60614	0.61428	0.59994	0.59803	0.62002	0.60693	0.61107	0.60882	0.61459	0.61055	0.61376	0.61157	0.60923	0.61325	0.61205	0.61213	0.60583	0.60847	0.61674	0.60671	0.6187	0.60914	0.61393	0.6147	0.61379	0.60841	0.61993	0.61487	0.61813	0.61489	0.61538	0.62361	0.62394
511.915	0.58461	0.57282	0.57406	0.57604	0.57339	0.56723	0.56373	0.55729	0.56429	0.55937	0.56221	0.56895	0.58521	0.59682	0.60637	0.60749	0.60293	0.60731	0.60786	0.5978	0.60903	0.6099	0.60997	0.60942	0.61435	0.61272	0.61277	0.6082	0.61183	0.60628	0.60881	0.60873	0.60085	0.61629	0.61396	0.61675	0.61895	0.61166	0.60508	0.61516	0.61048	0.61222	0.62022	0.61545	0.617	0.61708	0.60966	0.62053	0.62067
512.688	0.5748	0.56952	0.56586	0.56343	0.5656	0.55874	0.5584	0.55276	0.56033	0.55853	0.55524	0.56242	0.57893	0.59012	0.59949	0.60182	0.60159	0.60451	0.60374	0.59445	0.609	0.59744	0.59928	0.60434	0.60243	0.59964	0.60515	0.60413	0.60377	0.60134	0.60807	0.60585	0.59801	0.5986	0.60975	0.60362	0.60838	0.60634	0.60264	0.60689	0.60466	0.605	0.61252	0.60461	0.61126	0.6067	0.60359	0.61579	0.61376
513.46	0.56726	0.56589	0.5661	0.55897	0.5538	0.55341	0.54877	0.5477	0.5542	0.54628	0.55506	0.55581	0.56861	0.58253	0.59201	0.59576	0.58962	0.5939	0.59383	0.58841	0.59948	0.59234	0.59441	0.59254	0.59825	0.59682	0.60562	0.59702	0.59334	0.59527	0.60504	0.59594	0.5926	0.59558	0.60061	0.60246	0.60172	0.60311	0.60016	0.60076	0.60313	0.59552	0.60424	0.60299	0.60233	0.60003	0.59881	0.61052	0.60773
514.232	0.56361	0.55257	0.55606	0.55477	0.55024	0.54805	0.54436	0.53941	0.54646	0.54092	0.5489	0.55435	0.56448	0.57701	0.58813	0.58798	0.59752	0.59395	0.58618	0.58263	0.59631	0.59116	0.58599	0.588	0.5975	0.59109	0.59193	0.59114	0.59273	0.59013	0.59128	0.59286	0.58816	0.59078	0.59607	0.59093	0.5992	0.59279	0.59271	0.59398	0.59562	0.58591	0.59848	0.5891	0.59964	0.59436	0.58867	0.60627	0.59491
515.004	0.56019	0.55387	0.555	0.55628	0.55305	0.54932	0.54444	0.54122	0.55237	0.53995	0.54755	0.54841	0.56747	0.57539	0.58417	0.59067	0.58218	0.58713	0.59322	0.58075	0.59531	0.59072	0.58981	0.5915	0.59706	0.59214	0.59392	0.59268	0.59068	0.58769	0.59443	0.5867	0.58434	0.59228	0.5939	0.59519	0.59543	0.59347	0.59196	0.59239	0.59269	0.59352	0.5938	0.5908	0.59508	0.59624	0.59587	0.59672	0.6012
515.776	0.55166	0.55054	0.54666	0.54817	0.54259	0.54194	0.53433	0.532	0.53925	0.53308	0.53886	0.54601	0.55902	0.56545	0.57525	0.58002	0.57736	0.58033	0.58231	0.57448	0.58366	0.58076	0.57889	0.57937	0.58267	0.58193	0.58106	0.57922	0.5797	0.58431	0.58624	0.5819	0.57687	0.58571	0.58654	0.58399	0.5848	0.58282	0.58627	0.58556	0.58686	0.57388	0.58759	0.58446	0.59023	0.58575	0.59076	0.59159	0.59023
516.548	0.54961	0.54314	0.54243	0.53573	0.54049	0.53604	0.53297	0.52712	0.53858	0.53143	0.53293	0.53406	0.55086	0.56476	0.57416	0.57796	0.57588	0.57979	0.57588	0.57238	0.58269	0.57801	0.57378	0.57374	0.57674	0.57991	0.58175	0.57325	0.57951	0.57443	0.58173	0.57828	0.57156	0.57304	0.57799	0.58113	0.5788	0.5779	0.57957	0.58291	0.58277	0.57248	0.58266	0.57927	0.58914	0.58472	0.58025	0.5869	0.58323
517.319	0.54129	0.53709	0.53851	0.53806	0.53145	0.52639	0.52137	0.52373	0.52486	0.52116	0.5269	0.52998	0.54908	0.56031	0.56724	0.56513	0.5662	0.57167	0.5694	0.55765	0.58082	0.57113	0.57062	0.57282	0.56878	0.56885	0.57114	0.57295	0.57367	0.57072	0.57038	0.5726	0.56133	0.56704	0.57314	0.5711	0.57626	0.56931	0.56963	0.57255	0.5671	0.56286	0.57051	0.56956	0.57822	0.57739	0.57333	0.58136	0.58053
518.091	0.54007	0.53361	0.53228	0.53155	0.531	0.52606	0.52079	0.52068	0.52803	0.52114	0.52775	0.53077	0.54363	0.55462	0.56086	0.57136	0.56907	0.56488	0.57083	0.55605	0.57392	0.56528	0.5702	0.56651	0.57182	0.5655	0.56425	0.56993	0.57097	0.56871	0.56776	0.5707	0.55584	0.56923	0.57764	0.56642	0.57144	0.57131	0.57464	0.57173	0.57391	0.56521	0.57533	0.57359	0.57527	0.57021	0.57307	0.57449	0.58354
518.863	0.52919	0.52755	0.52109	0.52146	0.52166	0.51588	0.51083	0.51098	0.51708	0.50976	0.51352	0.5181	0.53466	0.54479	0.55506	0.55488	0.55512	0.55698	0.55781	0.54967	0.56711	0.55737	0.55387	0.55556	0.56095	0.55361	0.55829	0.55772	0.55647	0.55443	0.55994	0.5558	0.55417	0.56173	0.56094	0.55537	0.56413	0.55964	0.558	0.5619	0.56327	0.55592	0.56755	0.5628	0.56868	0.5616	0.56731	0.56663	0.56704
519.634	0.52524	0.5174	0.52231	0.52232	0.51716	0.50773	0.50895	0.50262	0.51293	0.50623	0.51207	0.51471	0.5303	0.54137	0.54659	0.55036	0.55046	0.55504	0.55132	0.54409	0.56237	0.54943	0.55469	0.555	0.55558	0.55499	0.55358	0.5605	0.55281	0.55202	0.55538	0.55331	0.55026	0.55625	0.55365	0.55588	0.55493	0.56041	0.55197	0.56173	0.55466	0.55251	0.56291	0.55323	0.56478	0.55558	0.5603	0.56312	0.56499
520.406	0.51778	0.51484	0.51279	0.51113	0.5099	0.50475	0.50253	0.49841	0.50026	0.50571	0.50593	0.50771	0.52186	0.53208	0.5458	0.54124	0.54423	0.54449	0.545	0.54218	0.55115	0.54429	0.54344	0.5461	0.54467	0.54894	0.54901	0.54566	0.54956	0.53778	0.54898	0.54531	0.54124	0.54348	0.55152	0.54591	0.55259	0.55046	0.54457	0.55294	0.54797	0.54216	0.55392	0.54806	0.55842	0.54712	0.55363	0.55553	0.55125
521.177	0.51465	0.50602	0.50812	0.50553	0.50614	0.49799	0.49475	0.4909	0.49492	0.49447	0.50107	0.50405	0.51779	0.52314	0.5353	0.53844	0.53751	0.538	0.53281	0.53359	0.55001	0.53939	0.53629	0.54115	0.53966	0.54117	0.54597	0.53997	0.54133	0.54163	0.54395	0.54198	0.53503	0.53881	0.54215	0.5377	0.54551	0.54278	0.54323	0.54602	0.54091	0.53511	0.54934	0.54484	0.54555	0.54294	0.54029	0.54816	0.54674
521.948	0.50564	0.49719	0.49719	0.49876	0.49639	0.49042	0.48656	0.48283	0.49206	0.48403	0.48988	0.49674	0.50398	0.51812	0.52521	0.53197	0.53007	0.53355	0.52811	0.52456	0.53874	0.52912	0.52757	0.5304	0.53907	0.52654	0.53531	0.53145	0.53278	0.52873	0.53663	0.52901	0.52426	0.53281	0.53459	0.53404	0.5371	0.53402	0.53452	0.53514	0.53486	0.52954	0.53631	0.52896	0.54012	0.53696	0.53429	0.53552	0.54063
522.72	0.5049	0.49434	0.49836	0.49051	0.49298	0.4922	0.48642	0.48228	0.4881	0.48403	0.48475	0.49327	0.50614	0.5168	0.5253	0.52645	0.53194	0.52917	0.52532	0.52027	0.53537	0.5299	0.52901	0.52452	0.53066	0.53125	0.52866	0.53302	0.53026	0.52704	0.52873	0.527	0.52412	0.52548	0.52804	0.53246	0.5326	0.53461	0.52841	0.5322	0.53002	0.52969	0.53267	0.53124	0.53589	0.53608	0.53487	0.5366	0.54112
523.491	0.49455	0.48853	0.4895	0.49008	0.486	0.4798	0.47711	0.47676	0.48136	0.47689	0.48016	0.48315	0.49298	0.51022	0.51607	0.51764	0.5162	0.51756	0.51868	0.51246	0.52572	0.51918	0.51851	0.51772	0.52479	0.52177	0.52354	0.51862	0.52417	0.52126	0.52584	0.51695	0.51574	0.52282	0.52217	0.52036	0.52934	0.51759	0.51961	0.52467	0.52327	0.51618	0.52598	0.5179	0.52927	0.52234	0.5219	0.52765	0.52746
524.262	0.48783	0.48395	0.48311	0.47963	0.48099	0.47748	0.47325	0.46934	0.47569	0.46973	0.47786	0.47873	0.49296	0.49819	0.50865	0.51319	0.5142	0.51327	0.50921	0.506	0.51979	0.51194	0.51188	0.51178	0.51365	0.51578	0.51898	0.5134	0.52007	0.51096	0.51582	0.51386	0.5071	0.51589	0.51939	0.51569	0.51795	0.51616	0.51707	0.5206	0.51375	0.50498	0.51867	0.51764	0.52441	0.51374	0.51671	0.52559	0.51625
525.033	0.48529	0.47849	0.47893	0.47682	0.47783	0.46449	0.46697	0.46099	0.46988	0.46504	0.46944	0.47097	0.48573	0.49646	0.50333	0.50854	0.50824	0.51051	0.50933	0.50232	0.51742	0.50966	0.50696	0.51029	0.51054	0.50881	0.5083	0.50907	0.51083	0.50522	0.50944	0.51201	0.50456	0.50709	0.51096	0.50784	0.50782	0.51065	0.51256	0.51287	0.50763	0.50392	0.50917	0.50873	0.51383	0.51096	0.51285	0.51726	0.51351
525.804	0.47324	0.467	0.46827	0.46571	0.46417	0.45737	0.45751	0.45313	0.45586	0.45697	0.46179	0.46539	0.47538	0.48802	0.49443	0.49232	0.49926	0.50435	0.49727	0.48886	0.5061	0.4949	0.4945	0.49782	0.49899	0.4964	0.5	0.49277	0.49475	0.49632	0.49652	0.49251	0.4959	0.49828	0.50309	0.50046	0.50864	0.50098	0.50032	0.49824	0.50275	0.49198	0.50373	0.50361	0.5061	0.50164	0.50024	0.50804	0.5132
526.575	0.47229	0.46621	0.47003	0.46883	0.46757	0.46062	0.45725	0.45578	0.46549	0.45803	0.45844	0.46507	0.47586	0.48815	0.49582	0.49719	0.49293	0.49657	0.49912	0.49101	0.51102	0.495	0.49929	0.49458	0.4953	0.49572	0.50765	0.49909	0.50253	0.49846	0.49965	0.4959	0.49197	0.50133	0.49918	0.49665	0.49926	0.49773	0.49611	0.5008	0.49913	0.49915	0.50314	0.49778	0.50644	0.50383	0.50056	0.50855	0.51196
527.345	0.46623	0.46522	0.4615	0.46189	0.45834	0.45718	0.45197	0.44999	0.45949	0.45054	0.45536	0.4584	0.47159	0.48166	0.48758	0.49092	0.49234	0.49387	0.49208	0.48466	0.50236	0.4913	0.49199	0.49434	0.49262	0.49454	0.49832	0.49512	0.49245	0.49199	0.49938	0.49257	0.48992	0.49506	0.49329	0.49842	0.49842	0.49438	0.49514	0.49404	0.49505	0.49377	0.50326	0.49443	0.50096	0.49903	0.49681	0.50576	0.50321
528.116	0.46225	0.4568	0.45685	0.45068	0.46081	0.45405	0.45268	0.44553	0.45133	0.44937	0.45002	0.45144	0.4659	0.47618	0.48341	0.48766	0.48986	0.48667	0.48628	0.4797	0.49757	0.48603	0.48776	0.48655	0.49071	0.48327	0.48999	0.48475	0.49168	0.48845	0.48781	0.48803	0.48285	0.48759	0.49045	0.48437	0.49582	0.48545	0.49123	0.48951	0.49028	0.4844	0.49135	0.48977	0.49396	0.49116	0.49005	0.49818	0.50214
528.887	0.46236	0.4546	0.45472	0.44998	0.44821	0.44893	0.4425	0.44233	0.44949	0.44371	0.45005	0.44935	0.46697	0.4715	0.47813	0.4835	0.48143	0.48381	0.48321	0.47838	0.49088	0.48077	0.48164	0.48146	0.48098	0.48352	0.48628	0.48033	0.48566	0.48052	0.48642	0.48517	0.47746	0.48273	0.48925	0.48648	0.48715	0.4858	0.48627	0.48656	0.48219	0.48084	0.49063	0.4868	0.49059	0.48736	0.48871	0.49054	0.49501
529.657	0.45325	0.44633	0.44947	0.44765	0.44372	0.44074	0.43755	0.43273	0.44226	0.43703	0.43999	0.44679	0.45892	0.46872	0.47534	0.47977	0.47669	0.47488	0.47268	0.47209	0.48678	0.47041	0.47732	0.47589	0.47699	0.47592	0.48123	0.47782	0.48117	0.47416	0.47604	0.47404	0.47112	0.47784	0.47792	0.47999	0.48349	0.48229	0.4795	0.47947	0.48027	0.47252	0.48126	0.47844	0.48346	0.48215	0.48545	0.48748	0.48842
530.428	0.44941	0.44343	0.4431	0.44268	0.44282	0.43828	0.43627	0.42994	0.43933	0.43266	0.43662	0.44084	0.45117	0.46321	0.46842	0.47204	0.47112	0.4721	0.47004	0.47064	0.48052	0.47334	0.47284	0.46888	0.47585	0.47361	0.4755	0.47369	0.4712	0.47248	0.47656	0.47275	0.46744	0.47649	0.47393	0.47669	0.47836	0.47439	0.47513	0.48224	0.47539	0.47191	0.47738	0.47926	0.48064	0.47427	0.47578	0.48284	0.484
531.198	0.44507	0.43643	0.44193	0.43487	0.43898	0.4344	0.42956	0.42384	0.43457	0.42624	0.43281	0.43759	0.4489	0.45701	0.46296	0.46517	0.46885	0.4694	0.46611	0.46324	0.47517	0.46545	0.46619	0.46581	0.46983	0.47036	0.46473	0.46635	0.46824	0.46729	0.4653	0.46553	0.46456	0.46695	0.47555	0.46969	0.46971	0.46972	0.46667	0.46983	0.47282	0.46668	0.47284	0.46939	0.47723	0.46813	0.47388	0.47611	0.47552
531.968	0.44087	0.43033	0.43269	0.4292	0.42969	0.428	0.42214	0.42018	0.42409	0.42188	0.42399	0.43109	0.43925	0.45458	0.45383	0.45831	0.46013	0.45803	0.4623	0.45365	0.46716	0.45634	0.45697	0.45829	0.46251	0.46148	0.46276	0.45592	0.46217	0.46192	0.45995	0.45831	0.45349	0.46086	0.46098	0.46092	0.46144	0.46229	0.46224	0.46603	0.45934	0.45532	0.46745	0.4612	0.46665	0.4641	0.46594	0.46421	0.46915
532.739	0.43418	0.43117	0.42771	0.42874	0.42416	0.42011	0.4187	0.41943	0.42305	0.42006	0.42453	0.42367	0.43904	0.44654	0.45515	0.45595	0.45417	0.46188	0.45422	0.4506	0.46373	0.45621	0.45414	0.45529	0.45506	0.45764	0.458	0.45783	0.45794	0.45723	0.45781	0.45985	0.45304	0.45771	0.46014	0.46241	0.46039	0.45269	0.45481	0.46551	0.45967	0.45638	0.46398	0.46172	0.46294	0.46149	0.45924	0.46264	0.46506
533.509	0.42938	0.42078	0.42117	0.41941	0.42194	0.41587	0.4134	0.41107	0.41543	0.41578	0.41401	0.41991	0.43479	0.43768	0.44498	0.44768	0.45282	0.45128	0.45037	0.44521	0.46038	0.44418	0.45141	0.4474	0.44765	0.45112	0.45171	0.45023	0.45222	0.4519	0.45048	0.45112	0.44415	0.45013	0.45538	0.45439	0.45408	0.4501	0.45045	0.45261	0.4545	0.44702	0.4538	0.45539	0.4556	0.45358	0.45081	0.45898	0.45852
534.279	0.42137	0.41487	0.41693	0.41348	0.41713	0.40941	0.40925	0.40118	0.41026	0.40575	0.40984	0.41554	0.42508	0.43416	0.4363	0.4428	0.43896	0.44753	0.4444	0.43775	0.45492	0.43801	0.44434	0.44009	0.44348	0.44117	0.44493	0.44528	0.44922	0.44237	0.44485	0.44285	0.43644	0.44448	0.4476	0.44208	0.44892	0.44498	0.44224	0.4476	0.44418	0.43972	0.44925	0.44175	0.45512	0.45077	0.44994	0.44606	0.45278
535.049	0.419	0.40807	0.41062	0.41004	0.40814	0.40907	0.40145	0.40032	0.40389	0.40131	0.40505	0.40885	0.4214	0.42753	0.43298	0.43778	0.4375	0.438	0.43524	0.4311	0.44564	0.43656	0.43864	0.43869	0.43771	0.43836	0.4408	0.43945	0.44089	0.43567	0.44138	0.43513	0.43336	0.4355	0.43715	0.44129	0.43979	0.44246	0.43907	0.44189	0.43994	0.43533	0.44416	0.43967	0.44298	0.43979	0.44099	0.44623	0.44719
535.819	0.41704	0.40842	0.40897	0.41156	0.40816	0.40248	0.40108	0.39898	0.40007	0.40159	0.40669	0.40806	0.41626	0.42719	0.43639	0.43676	0.43412	0.43643	0.43979	0.43218	0.44849	0.43397	0.43597	0.43544	0.43476	0.43643	0.43848	0.43424	0.43731	0.43196	0.43699	0.43453	0.43476	0.43651	0.44119	0.43711	0.43838	0.43858	0.43908	0.43895	0.43758	0.43976	0.43967	0.44098	0.44338	0.43811	0.43956	0.44635	0.44373
536.589	0.40937	0.40411	0.40251	0.40379	0.40305	0.3977	0.39831	0.394	0.40009	0.39438	0.39538	0.40368	0.41493	0.4193	0.42582	0.42739	0.42772	0.43075	0.42593	0.4248	0.44017	0.42868	0.4288	0.42726	0.43519	0.42548	0.4343	0.43017	0.43487	0.42978	0.43223	0.4344	0.42422	0.43019	0.43337	0.43071	0.43593	0.432	0.43334	0.4358	0.43128	0.42695	0.43603	0.43489	0.43882	0.43494	0.43835	0.43894	0.4373
537.359	0.40644	0.39695	0.39915	0.39619	0.3946	0.39485	0.39127	0.38896	0.39387	0.39314	0.39286	0.39558	0.41183	0.41639	0.42142	0.42479	0.42362	0.42807	0.42428	0.41899	0.43614	0.42571	0.42345	0.42553	0.42762	0.42458	0.42772	0.42416	0.4261	0.42401	0.4262	0.42523	0.42502	0.42608	0.43238	0.42991	0.42887	0.42624	0.42469	0.43386	0.42532	0.42283	0.43104	0.42743	0.43131	0.42863	0.42455	0.43543	0.43579
538.128	0.40204	0.39388	0.39295	0.39248	0.38976	0.38592	0.38323	0.38206	0.38744	0.38293	0.38835	0.39218	0.40336	0.40983	0.4165	0.41998	0.41794	0.417	0.41274	0.41434	0.42678	0.41434	0.41723	0.41732	0.41957	0.41858	0.42243	0.41741	0.42047	0.41565	0.41734	0.41982	0.41359	0.41794	0.41862	0.42108	0.41879	0.4194	0.41791	0.42199	0.42142	0.41262	0.42326	0.41983	0.42768	0.42713	0.41869	0.42395	0.42553
538.898	0.39516	0.38911	0.39085	0.38717	0.38564	0.38464	0.37807	0.37936	0.38506	0.3805	0.38856	0.3881	0.39897	0.40688	0.40744	0.41346	0.41621	0.41759	0.41323	0.40761	0.42372	0.41763	0.41103	0.41737	0.41646	0.41491	0.41922	0.41649	0.41717	0.41203	0.41404	0.41517	0.41238	0.41226	0.41964	0.41172	0.42035	0.41525	0.41608	0.41468	0.41258	0.41515	0.42079	0.41571	0.42051	0.41974	0.41542	0.42343	0.42594
539.667	0.39057	0.38429	0.3838	0.384	0.3853	0.37849	0.37587	0.37369	0.37699	0.37686	0.38132	0.38117	0.39392	0.40101	0.40229	0.40813	0.40676	0.40911	0.40714	0.40384	0.41657	0.40764	0.4089	0.41126	0.41442	0.4118	0.41364	0.41017	0.41282	0.40778	0.40812	0.40776	0.40721	0.4077	0.41213	0.40683	0.41033	0.41027	0.41018	0.41212	0.40762	0.40371	0.41495	0.40805	0.41311	0.41407	0.41562	0.41886	0.41576
540.437	0.38631	0.38063	0.38156	0.38108	0.37849	0.37415	0.3711	0.37069	0.372	0.37063	0.37646	0.37949	0.39206	0.39565	0.39826	0.40302	0.40193	0.40125	0.40667	0.39971	0.41154	0.39987	0.40309	0.40551	0.4077	0.40186	0.40261	0.4084	0.41025	0.39945	0.40534	0.40362	0.40187	0.40156	0.41093	0.40562	0.40693	0.40686	0.40471	0.40747	0.40451	0.40154	0.40996	0.40566	0.41259	0.40965	0.4072	0.41005	0.41129
541.206	0.38323	0.38055	0.37704	0.37549	0.3774	0.3719	0.36947	0.36974	0.37164	0.36883	0.37378	0.38009	0.38876	0.38924	0.39622	0.40149	0.40135	0.40172	0.40056	0.3936	0.40597	0.39821	0.4024	0.39903	0.404	0.40071	0.40535	0.39915	0.4075	0.40257	0.403	0.40271	0.39598	0.40225	0.40689	0.40383	0.4057	0.40754	0.40336	0.40586	0.40411	0.39888	0.40341	0.4012	0.40521	0.40714	0.40367	0.40531	0.40674
541.976	0.38127	0.37515	0.37584	0.3763	0.37144	0.37272	0.36997	0.36845	0.37054	0.36674	0.37222	0.37516	0.38731	0.39016	0.39515	0.39927	0.39639	0.40076	0.39993	0.39155	0.41015	0.39491	0.39756	0.4001	0.39923	0.39944	0.40079	0.39792	0.40404	0.39837	0.40161	0.40165	0.39638	0.39795	0.40493	0.40143	0.40288	0.40315	0.40386	0.4041	0.39984	0.3967	0.40619	0.40227	0.40681	0.4012	0.40019	0.40674	0.40716
542.745	0.37872	0.37242	0.36964	0.3682	0.3685	0.36652	0.36371	0.35835	0.36598	0.3643	0.36875	0.36875	0.38046	0.382	0.38965	0.39192	0.39565	0.39409	0.39343	0.38969	0.40038	0.39023	0.39351	0.39319	0.3944	0.39488	0.4	0.39448	0.3983	0.39134	0.39515	0.39454	0.38863	0.39486	0.39399	0.39681	0.39848	0.39553	0.39705	0.39436	0.40082	0.39621	0.40058	0.39586	0.40685	0.3972	0.39601	0.40094	0.40133
543.514	0.37399	0.36322	0.36385	0.36265	0.36201	0.35996	0.35515	0.35438	0.35603	0.35459	0.35635	0.36245	0.37217	0.37734	0.3816	0.38611	0.38688	0.39009	0.38391	0.37815	0.38986	0.38748	0.38503	0.38625	0.38645	0.38435	0.38622	0.38712	0.38908	0.3844	0.38797	0.38823	0.38514	0.38479	0.39056	0.38604	0.39076	0.38491	0.38443	0.39076	0.38893	0.38523	0.38892	0.38767	0.39292	0.38884	0.38897	0.39318	0.39548
544.283	0.36604	0.36061	0.35867	0.35802	0.35618	0.35243	0.35021	0.34702	0.35222	0.35434	0.35154	0.36011	0.36355	0.37317	0.37823	0.37942	0.38018	0.37885	0.38026	0.37468	0.38872	0.3773	0.37533	0.38221	0.37786	0.38009	0.38131	0.38122	0.38344	0.379	0.38226	0.37876	0.37656	0.37692	0.38439	0.38335	0.38697	0.38092	0.38429	0.38649	0.38568	0.37594	0.38178	0.38227	0.38442	0.38497	0.38263	0.38656	0.38863
545.052	0.36613	0.35663	0.35884	0.35763	0.35745	0.35133	0.34762	0.35011	0.35252	0.35195	0.35481	0.35863	0.36667	0.36959	0.37305	0.37954	0.37951	0.38285	0.38031	0.37291	0.38751	0.38055	0.37839	0.37811	0.3771	0.37726	0.38281	0.38372	0.38288	0.38241	0.38408	0.38408	0.37631	0.38131	0.38313	0.37813	0.3836	0.38326	0.38289	0.38356	0.38315	0.3772	0.3856	0.3799	0.38484	0.38519	0.38136	0.38551	0.38921
545.821	0.36236	0.35534	0.35205	0.35055	0.35179	0.35017	0.34487	0.3441	0.34817	0.34634	0.34623	0.35225	0.36026	0.36351	0.36847	0.37073	0.37539	0.37633	0.37485	0.37166	0.38164	0.37515	0.37544	0.37366	0.37707	0.3778	0.37724	0.37532	0.37451	0.37458	0.37766	0.37335	0.37402	0.37474	0.37742	0.37759	0.38115	0.37474	0.37673	0.38137	0.37879	0.37352	0.3782	0.37705	0.37731	0.37423	0.37767	0.37783	0.3814
546.59	0.35776	0.34894	0.35152	0.3495	0.34739	0.34576	0.3425	0.34389	0.3462	0.34435	0.3487	0.35161	0.35721	0.36309	0.3691	0.37228	0.36903	0.36947	0.37373	0.36637	0.38084	0.37259	0.36743	0.37355	0.37491	0.37274	0.37542	0.37386	0.37419	0.36994	0.37425	0.37129	0.368	0.37002	0.3724	0.37389	0.37471	0.36979	0.37097	0.37498	0.3758	0.36713	0.37238	0.3723	0.37757	0.3765	0.37236	0.3784	0.3783
547.359	0.35242	0.34667	0.3473	0.34492	0.34547	0.34291	0.33772	0.33764	0.34435	0.34113	0.34581	0.34598	0.35647	0.36234	0.36139	0.36487	0.36737	0.36672	0.36447	0.36436	0.3753	0.366	0.37001	0.3674	0.36891	0.36868	0.37192	0.36569	0.37189	0.3657	0.36892	0.36822	0.36391	0.36643	0.37153	0.36836	0.36925	0.36822	0.36855	0.37115	0.37092	0.36356	0.37047	0.37184	0.37213	0.37172	0.37004	0.37358	0.37437
548.128	0.35197	0.3421	0.34242	0.33913	0.34001	0.3361	0.33266	0.33277	0.33781	0.33625	0.33956	0.34193	0.35299	0.35733	0.35728	0.36178	0.36155	0.36412	0.3626	0.35798	0.37096	0.36299	0.36115	0.36081	0.36396	0.36267	0.36199	0.36505	0.36676	0.36365	0.36519	0.36182	0.36023	0.36146	0.36238	0.36297	0.36718	0.36504	0.36405	0.36839	0.36587	0.35844	0.36461	0.36738	0.36932	0.36872	0.36473	0.36892	0.37281
548.896	0.34599	0.33975	0.33759	0.33908	0.33858	0.33636	0.32781	0.32741	0.33274	0.33245	0.33524	0.33693	0.34909	0.35053	0.35426	0.36017	0.35587	0.36196	0.35934	0.35337	0.36635	0.35876	0.36067	0.35955	0.35894	0.3578	0.36423	0.36203	0.3625	0.35936	0.35921	0.36213	0.35486	0.35604	0.36206	0.36043	0.3606	0.36462	0.36228	0.36117	0.36298	0.3566	0.36395	0.3585	0.36452	0.3614	0.36137	0.36859	0.36356
549.665	0.34364	0.34113	0.33948	0.33639	0.33598	0.33393	0.32825	0.32731	0.33208	0.33272	0.33408	0.33689	0.34664	0.35214	0.3504	0.35652	0.35786	0.35867	0.35816	0.35379	0.36819	0.35965	0.35594	0.35955	0.36108	0.35418	0.35891	0.35955	0.35711	0.35649	0.36088	0.35782	0.35234	0.35927	0.35797	0.35954	0.35986	0.36384	0.3581	0.36334	0.35935	0.35559	0.36413	0.35873	0.36499	0.35998	0.35909	0.36354	0.36421
550.433	0.33863	0.33551	0.33624	0.33293	0.33227	0.3305	0.32976	0.32599	0.33241	0.3268	0.33026	0.33548	0.34137	0.34739	0.35082	0.35189	0.35438	0.35521	0.35462	0.34827	0.36579	0.35316	0.35464	0.35346	0.35827	0.35371	0.35475	0.35661	0.35597	0.3533	0.35405	0.3555	0.35074	0.35283	0.35969	0.35332	0.35675	0.35522	0.35799	0.35774	0.35399	0.35192	0.3587	0.35752	0.36063	0.35726	0.35837	0.36408	0.36116
551.202	0.33661	0.3288	0.33028	0.32886	0.32596	0.31984	0.32153	0.31676	0.32672	0.32251	0.32432	0.32879	0.33825	0.33755	0.34242	0.34954	0.34718	0.3484	0.34457	0.34165	0.35547	0.34529	0.3462	0.34428	0.34866	0.34483	0.34992	0.3459	0.34629	0.3434	0.347	0.34225	0.34367	0.34524	0.35178	0.34459	0.34947	0.34656	0.34395	0.34637	0.34756	0.34721	0.35443	0.35125	0.35298	0.35435	0.34746	0.3588	0.35806
551.97	0.33343	0.32973	0.32896	0.32689	0.32419	0.32222	0.31929	0.31756	0.32115	0.32167	0.32282	0.33183	0.33813	0.33897	0.34254	0.3464	0.34696	0.34537	0.34699	0.34242	0.35338	0.34542	0.3461	0.34827	0.35034	0.34187	0.34647	0.34501	0.35	0.34195	0.34561	0.34662	0.34267	0.34556	0.35098	0.34795	0.3453	0.34952	0.35006	0.34825	0.34853	0.3427	0.35206	0.34829	0.35386	0.34742	0.35039	0.35636	0.35546
552.739	0.33531	0.32427	0.32395	0.32237	0.32253	0.32036	0.31941	0.3155	0.32073	0.31716	0.32211	0.3266	0.33345	0.33635	0.33778	0.33823	0.34257	0.3412	0.34141	0.3391	0.35023	0.34126	0.34337	0.34218	0.34624	0.34098	0.34643	0.34519	0.34545	0.33783	0.345	0.3399	0.34116	0.34333	0.34429	0.33944	0.34513	0.34797	0.34684	0.34623	0.34437	0.34327	0.34867	0.3429	0.35151	0.34839	0.34454	0.34891	0.34907
553.507	0.32888	0.32416	0.32327	0.32423	0.32361	0.3196	0.31802	0.31568	0.32006	0.32042	0.32415	0.32695	0.33329	0.33767	0.33967	0.34395	0.33999	0.34598	0.34207	0.33912	0.35241	0.34176	0.33945	0.33995	0.34656	0.34003	0.3427	0.34384	0.34283	0.34005	0.34593	0.34618	0.33855	0.34171	0.34515	0.34363	0.34741	0.34476	0.34308	0.34593	0.34337	0.33898	0.34756	0.34515	0.34909	0.34486	0.34461	0.35096	0.35252
554.275	0.32582	0.31895	0.31529	0.31606	0.31663	0.31199	0.30891	0.30744	0.31485	0.31407	0.31592	0.31956	0.3257	0.33114	0.32939	0.33587	0.3371	0.337	0.33379	0.3314	0.33994	0.33455	0.33449	0.33628	0.33608	0.33532	0.33875	0.33188	0.33548	0.33192	0.33399	0.33699	0.33322	0.32957	0.33869	0.33599	0.33843	0.33853	0.33455	0.34047	0.33484	0.33403	0.34009	0.33603	0.3405	0.3395	0.34099	0.34265	0.34329
555.043	0.32129	0.31491	0.31498	0.31337	0.31775	0.31191	0.30914	0.30865	0.31088	0.31074	0.31563	0.32003	0.32365	0.3269	0.32886	0.33682	0.33407	0.33055	0.33132	0.32439	0.34358	0.33328	0.33566	0.33377	0.3353	0.3309	0.33076	0.33199	0.33212	0.33419	0.33483	0.33121	0.32711	0.33193	0.33392	0.3313	0.33744	0.33645	0.33463	0.33372	0.334	0.33029	0.33635	0.33445	0.33749	0.33622	0.33749	0.33838	0.34178
555.811	0.32138	0.31247	0.31128	0.30945	0.31086	0.30789	0.30522	0.30664	0.30639	0.30701	0.30864	0.31354	0.32158	0.32419	0.32609	0.32828	0.32957	0.33405	0.32886	0.32466	0.33932	0.32857	0.32611	0.32575	0.33397	0.32901	0.33116	0.33115	0.33186	0.32658	0.33129	0.3283	0.32493	0.32557	0.33226	0.3275	0.33399	0.33435	0.32913	0.33391	0.33114	0.32812	0.33202	0.33107	0.33468	0.33149	0.33337	0.33541	0.33722
556.579	0.3177	0.31103	0.31141	0.30792	0.31196	0.30525	0.30339	0.30536	0.30796	0.30725	0.3069	0.31161	0.31931	0.32359	0.32261	0.32831	0.32883	0.32684	0.32665	0.32619	0.33408	0.32798	0.32675	0.33057	0.32959	0.32896	0.32883	0.32759	0.32711	0.32251	0.32879	0.32535	0.32129	0.32488	0.33245	0.32795	0.33299	0.32662	0.32976	0.3271	0.32587	0.32782	0.3316	0.32812	0.33405	0.32662	0.32934	0.33192	0.33147
557.347	0.31233	0.3092	0.30809	0.30636	0.3063	0.3014	0.30058	0.29766	0.30528	0.30373	0.30364	0.30804	0.31659	0.31485	0.32007	0.32451	0.32557	0.32672	0.32675	0.31997	0.33181	0.32431	0.31983	0.32624	0.32528	0.3256	0.32459	0.32884	0.32447	0.32413	0.32597	0.32587	0.32126	0.32674	0.32736	0.32424	0.32593	0.32543	0.32368	0.32903	0.32526	0.32324	0.32659	0.32614	0.32688	0.32569	0.32499	0.32726	0.33577
558.114	0.30801	0.30181	0.30024	0.30044	0.30148	0.29798	0.29695	0.29341	0.30241	0.29675	0.29805	0.30355	0.30973	0.31403	0.31293	0.31435	0.31793	0.31609	0.31845	0.31475	0.3256	0.31755	0.3197	0.31648	0.31585	0.31724	0.31769	0.31783	0.32243	0.31476	0.31854	0.31775	0.3162	0.31839	0.31936	0.31748	0.31807	0.31918	0.32122	0.32188	0.31798	0.31357	0.32093	0.3211	0.32027	0.32262	0.32295	0.32374	0.32506
558.882	0.30819	0.30327	0.30237	0.30069	0.29917	0.29794	0.29567	0.29524	0.29795	0.29631	0.30049	0.30323	0.309	0.3116	0.31212	0.31204	0.31501	0.31829	0.31528	0.31254	0.32677	0.32058	0.32048	0.31958	0.31864	0.31757	0.32375	0.31585	0.31606	0.31683	0.31912	0.31749	0.31416	0.31632	0.32126	0.3178	0.31898	0.31716	0.31759	0.3172	0.31652	0.31439	0.32494	0.31926	0.32218	0.32167	0.31927	0.32453	0.32766
559.65	0.30383	0.29976	0.2935	0.29537	0.29722	0.2949	0.29165	0.29007	0.2945	0.29372	0.29387	0.2985	0.30923	0.30595	0.30832	0.31138	0.31234	0.31402	0.31247	0.31065	0.32149	0.31033	0.31454	0.315	0.31652	0.31636	0.31664	0.31688	0.31467	0.31155	0.31237	0.31526	0.31141	0.31019	0.3113	0.31358	0.31726	0.31441	0.31677	0.31552	0.31276	0.3118	0.31973	0.31719	0.32035	0.31418	0.31452	0.32346	0.3213
560.417	0.30286	0.29427	0.29436	0.29433	0.29267	0.29005	0.28972	0.28399	0.29336	0.28838	0.29373	0.299	0.304	0.30387	0.3059	0.30757	0.30571	0.31219	0.31023	0.30642	0.31893	0.30923	0.30814	0.30891	0.3105	0.3086	0.31244	0.31052	0.31138	0.30846	0.3121	0.30809	0.30614	0.31156	0.30941	0.30947	0.31505	0.30819	0.3111	0.30905	0.30891	0.30925	0.31515	0.3158	0.31744	0.3178	0.31616	0.3172	0.31833
561.185	0.29863	0.29229	0.29374	0.28957	0.2926	0.28856	0.28548	0.28306	0.28502	0.28839	0.29198	0.29454	0.30145	0.30171	0.30346	0.30634	0.30557	0.30838	0.30477	0.30265	0.31486	0.30768	0.3057	0.30576	0.30666	0.30629	0.30728	0.30429	0.30798	0.30578	0.30875	0.30385	0.30102	0.3025	0.30622	0.30827	0.3071	0.30808	0.31082	0.30918	0.30566	0.30322	0.31235	0.30965	0.31679	0.31221	0.30948	0.31296	0.31537
561.952	0.29528	0.28724	0.2874	0.28867	0.28978	0.28284	0.28252	0.28063	0.28461	0.28764	0.28843	0.28997	0.29985	0.29906	0.2996	0.30647	0.30453	0.30744	0.30546	0.30092	0.31489	0.29948	0.30423	0.30434	0.30553	0.30055	0.30885	0.30512	0.30457	0.3015	0.3046	0.30405	0.30146	0.30126	0.30345	0.30656	0.30798	0.30603	0.30495	0.30488	0.30171	0.3021	0.30865	0.30822	0.31189	0.30967	0.30535	0.31281	0.31869
562.719	0.29391	0.28705	0.29196	0.28627	0.28719	0.28508	0.28398	0.28031	0.28653	0.28661	0.28814	0.29197	0.29959	0.29838	0.30092	0.30289	0.30346	0.30421	0.30262	0.29722	0.31035	0.30182	0.30183	0.3069	0.30429	0.30253	0.30244	0.30408	0.30349	0.2994	0.30302	0.30382	0.29674	0.30247	0.30469	0.30283	0.30651	0.30356	0.30378	0.30645	0.30065	0.2995	0.30661	0.30699	0.30875	0.30861	0.3061	0.31167	0.31134
563.486	0.29112	0.28696	0.28494	0.28388	0.28305	0.28101	0.28189	0.27716	0.28339	0.28058	0.28794	0.28738	0.29398	0.2933	0.2927	0.2959	0.29556	0.30728	0.2964	0.29472	0.30658	0.29741	0.2988	0.29695	0.30302	0.297	0.29652	0.30122	0.30232	0.29805	0.29631	0.29701	0.29387	0.29813	0.30127	0.29594	0.30179	0.30178	0.29866	0.29926	0.30366	0.29936	0.30256	0.30095	0.30797	0.30243	0.29827	0.30036	0.30554
564.254	0.29097	0.28555	0.28313	0.28601	0.28237	0.28098	0.28062	0.27551	0.28139	0.28282	0.28467	0.28929	0.29384	0.29631	0.29463	0.29679	0.29665	0.29881	0.29654	0.29336	0.30986	0.29629	0.29577	0.29945	0.30089	0.29788	0.30019	0.30071	0.30113	0.29634	0.30095	0.29898	0.29525	0.29752	0.29902	0.3001	0.30153	0.30108	0.29945	0.30104	0.29781	0.29474	0.3053	0.29745	0.30535	0.30125	0.30139	0.30257	0.30468
565.021	0.2904	0.28209	0.28322	0.28062	0.28056	0.28107	0.27889	0.27649	0.28063	0.28072	0.28267	0.28869	0.29344	0.29073	0.29193	0.29729	0.29705	0.30057	0.29578	0.29179	0.30786	0.29548	0.29342	0.29625	0.2975	0.29842	0.29823	0.29495	0.29827	0.29464	0.29781	0.29713	0.29505	0.29461	0.29982	0.29691	0.29652	0.29953	0.29588	0.29924	0.29942	0.29708	0.30082	0.30058	0.29992	0.30327	0.29911	0.30363	0.30395
565.788	0.28758	0.2803	0.27874	0.28067	0.27928	0.27775	0.27379	0.27457	0.27808	0.27234	0.27785	0.28403	0.28953	0.28726	0.29256	0.29165	0.2904	0.29317	0.29226	0.28909	0.30152	0.29305	0.28986	0.29402	0.29472	0.29253	0.29064	0.29344	0.29046	0.29249	0.29605	0.29527	0.28935	0.2899	0.29768	0.29497	0.2947	0.29336	0.29105	0.29859	0.29327	0.28948	0.29651	0.29371	0.2956	0.29801	0.29565	0.29441	0.29754
566.554	0.2817	0.27621	0.27819	0.27485	0.27687	0.27129	0.2696	0.26846	0.27415	0.27215	0.27473	0.2804	0.28249	0.28546	0.28759	0.28875	0.29058	0.28938	0.28853	0.28594	0.29693	0.28736	0.28666	0.28719	0.2918	0.29063	0.29038	0.29237	0.29219	0.28826	0.29062	0.28702	0.28482	0.28872	0.29045	0.28881	0.29041	0.28967	0.28999	0.29332	0.28791	0.29088	0.29521	0.2911	0.29458	0.29499	0.29025	0.29215	0.29588
567.321	0.27727	0.27014	0.27492	0.27185	0.27281	0.27102	0.26622	0.26747	0.27202	0.27054	0.27213	0.27598	0.27843	0.27887	0.27924	0.28406	0.28381	0.28432	0.28479	0.28103	0.29034	0.2824	0.2847	0.28406	0.28599	0.28497	0.28432	0.28854	0.28521	0.2848	0.28536	0.28527	0.28345	0.28306	0.28654	0.28526	0.28661	0.28355	0.28414	0.28902	0.28301	0.28217	0.29043	0.28551	0.28824	0.28844	0.2879	0.28793	0.28955
568.088	0.28024	0.27228	0.26938	0.26817	0.27062	0.26736	0.26456	0.26454	0.26757	0.26691	0.2706	0.2773	0.2803	0.27839	0.27969	0.2809	0.28314	0.28475	0.28431	0.27801	0.29157	0.27955	0.28207	0.28338	0.28295	0.28091	0.28816	0.28469	0.2837	0.28399	0.28235	0.28321	0.27951	0.28112	0.28538	0.283	0.28741	0.28438	0.28447	0.28396	0.28066	0.28306	0.29012	0.28618	0.28525	0.28389	0.28515	0.28911	0.29061
568.855	0.27805	0.26725	0.26736	0.26724	0.26905	0.26935	0.26363	0.26382	0.26867	0.26667	0.26843	0.27153	0.27985	0.27711	0.27992	0.28199	0.28041	0.28133	0.27998	0.27747	0.29033	0.28073	0.28265	0.28214	0.2828	0.27964	0.27983	0.2786	0.27979	0.28046	0.28541	0.28165	0.28071	0.27599	0.28436	0.2805	0.28473	0.28043	0.28217	0.2829	0.28163	0.28062	0.2837	0.2835	0.28461	0.28437	0.2826	0.28651	0.28757
569.621	0.27477	0.26834	0.26659	0.26868	0.26848	0.2644	0.26105	0.26668	0.26658	0.26595	0.26899	0.27093	0.27547	0.27639	0.27391	0.28141	0.2768	0.2763	0.27944	0.27628	0.28775	0.27685	0.27775	0.27994	0.28224	0.27909	0.28208	0.27976	0.28456	0.27595	0.28208	0.28024	0.27681	0.27799	0.28038	0.28219	0.28114	0.27719	0.28136	0.28356	0.2805	0.27961	0.28284	0.28307	0.28326	0.27929	0.28097	0.28744	0.28778
570.388	0.27113	0.26435	0.2638	0.26176	0.26534	0.25896	0.25868	0.25718	0.26268	0.26027	0.26447	0.2699	0.27218	0.27203	0.27254	0.27505	0.27488	0.27787	0.2708	0.27218	0.28594	0.2722	0.27637	0.27642	0.27508	0.27429	0.27687	0.27512	0.27457	0.27402	0.27643	0.27759	0.27171	0.27318	0.27693	0.2785	0.27707	0.27767	0.27755	0.28264	0.27451	0.27382	0.27979	0.2758	0.28113	0.27628	0.2745	0.278	0.28271
571.154	0.26881	0.2625	0.26339	0.26101	0.26273	0.25782	0.25732	0.25766	0.25976	0.25936	0.26255	0.2655	0.27285	0.27009	0.26983	0.26933	0.26901	0.27227	0.27056	0.26864	0.27983	0.27328	0.27338	0.27279	0.2775	0.27176	0.27223	0.27254	0.2738	0.27204	0.27531	0.2727	0.27195	0.27138	0.274	0.27427	0.27538	0.27084	0.27351	0.27797	0.27295	0.26773	0.27311	0.27362	0.27639	0.27325	0.27444	0.27935	0.27864
571.921	0.26723	0.26259	0.25703	0.2571	0.26118	0.25635	0.2566	0.25294	0.25663	0.25552	0.25794	0.26447	0.26432	0.26699	0.26269	0.26932	0.26892	0.27044	0.26738	0.26327	0.28295	0.26856	0.27057	0.26668	0.26811	0.26921	0.26815	0.26936	0.27076	0.26512	0.26646	0.27065	0.26776	0.26688	0.27197	0.26829	0.27177	0.27176	0.26867	0.27118	0.26588	0.26575	0.2731	0.26793	0.2731	0.26934	0.26714	0.27223	0.27349
572.687	0.26899	0.26247	0.26107	0.25859	0.25674	0.25723	0.25596	0.25595	0.25858	0.25918	0.26115	0.26444	0.26743	0.26982	0.26902	0.26995	0.26879	0.27123	0.26797	0.26711	0.27734	0.26994	0.26887	0.27372	0.2743	0.27335	0.27476	0.26937	0.27253	0.26768	0.27142	0.26986	0.2668	0.26872	0.27283	0.27375	0.27258	0.27137	0.27428	0.27405	0.27109	0.26878	0.27357	0.2732	0.27457	0.27501	0.27377	0.27524	0.27754
573.453	0.26476	0.25848	0.25757	0.25895	0.25862	0.25407	0.2543	0.25301	0.25805	0.25477	0.25499	0.26468	0.26895	0.26495	0.26446	0.2692	0.26791	0.26821	0.26575	0.26367	0.27605	0.26434	0.2656	0.26482	0.2689	0.26638	0.27052	0.26763	0.26684	0.26365	0.26604	0.26386	0.26383	0.26609	0.26735	0.26756	0.27053	0.26841	0.27144	0.26882	0.26745	0.26272	0.27226	0.26873	0.27343	0.27061	0.27161	0.27136	0.27451
574.219	0.26379	0.25546	0.25426	0.25246	0.25328	0.25333	0.25031	0.2493	0.25311	0.2517	0.25379	0.25658	0.26289	0.26197	0.25789	0.26238	0.26263	0.26313	0.26087	0.26123	0.27081	0.25897	0.26294	0.26205	0.26634	0.26325	0.26354	0.26796	0.26407	0.26174	0.2645	0.26309	0.26092	0.25961	0.26408	0.2646	0.26521	0.26658	0.26007	0.26708	0.2665	0.26196	0.2659	0.26402	0.27233	0.26426	0.26606	0.27177	0.27171
574.985	0.26113	0.25902	0.25543	0.25352	0.25601	0.25237	0.25159	0.24904	0.25365	0.25074	0.25594	0.25795	0.26481	0.2591	0.26017	0.26451	0.26373	0.2662	0.26374	0.26203	0.27197	0.26261	0.26643	0.26158	0.26596	0.26346	0.26198	0.26365	0.26498	0.26271	0.26813	0.26659	0.26294	0.26188	0.26671	0.2645	0.26448	0.26595	0.26622	0.26414	0.26493	0.26357	0.26924	0.26749	0.26899	0.26685	0.26475	0.2679	0.27008
575.751	0.25755	0.25153	0.25303	0.25086	0.25412	0.25227	0.24833	0.24795	0.25107	0.24974	0.25091	0.25869	0.26055	0.2601	0.25843	0.25906	0.26046	0.26129	0.26072	0.25389	0.27035	0.25868	0.26153	0.25835	0.25866	0.26065	0.25772	0.25912	0.26203	0.25938	0.26036	0.26047	0.25476	0.25789	0.26025	0.26275	0.26347	0.26224	0.26085	0.26219	0.26355	0.25753	0.26518	0.26533	0.26315	0.26369	0.26379	0.26319	0.26587
576.517	0.25914	0.25211	0.25255	0.25173	0.2518	0.25284	0.24951	0.24602	0.25228	0.24977	0.25476	0.25773	0.26055	0.25902	0.25844	0.26108	0.25894	0.26426	0.2626	0.25839	0.26978	0.26453	0.25782	0.26381	0.26068	0.26102	0.2613	0.26203	0.26262	0.25754	0.26206	0.25901	0.2579	0.26033	0.26495	0.26069	0.26378	0.26085	0.26095	0.26305	0.25961	0.25976	0.26299	0.26234	0.26824	0.26266	0.26002	0.26816	0.26561
577.283	0.25392	0.24767	0.24561	0.24749	0.2471	0.24413	0.2394	0.24245	0.24831	0.24407	0.24795	0.25121	0.25468	0.25189	0.24911	0.25565	0.25721	0.25351	0.25231	0.25195	0.26328	0.253	0.25533	0.25489	0.2553	0.25464	0.2543	0.25514	0.25595	0.25344	0.25252	0.25432	0.24914	0.25348	0.2559	0.253	0.25648	0.25361	0.25435	0.25369	0.25036	0.25364	0.26053	0.25535	0.25845	0.25825	0.25431	0.25625	0.25863
578.049	0.25173	0.24384	0.24645	0.24301	0.24474	0.24147	0.23957	0.23877	0.24614	0.24236	0.24641	0.24941	0.25175	0.25221	0.24839	0.2531	0.24922	0.25416	0.25096	0.24871	0.26189	0.24963	0.25063	0.25314	0.25308	0.252	0.25162	0.24906	0.25401	0.25279	0.25478	0.24942	0.24961	0.24997	0.25322	0.25104	0.25602	0.25397	0.25125	0.25414	0.24863	0.24916	0.25741	0.25319	0.25609	0.25212	0.25642	0.25818	0.26163
578.815	0.25075	0.24407	0.2408	0.24154	0.24339	0.23806	0.24074	0.23786	0.24169	0.24364	0.24211	0.24624	0.2476	0.24855	0.24473	0.25047	0.2497	0.25244	0.24908	0.24522	0.26048	0.24878	0.24785	0.24725	0.25024	0.2472	0.25293	0.24944	0.25238	0.25001	0.25198	0.24884	0.24393	0.25	0.25302	0.24903	0.25187	0.24891	0.25327	0.24997	0.25054	0.25055	0.25489	0.25448	0.25803	0.25364	0.25081	0.2591	0.25859
579.58	0.24689	0.23994	0.23915	0.24003	0.23959	0.23952	0.23588	0.23457	0.23974	0.23886	0.23963	0.24736	0.24626	0.2457	0.24373	0.24385	0.24576	0.24554	0.24357	0.24345	0.25426	0.24611	0.24476	0.24672	0.24437	0.24861	0.2503	0.24572	0.24708	0.2447	0.24615	0.24657	0.24137	0.24409	0.24884	0.24659	0.24855	0.24633	0.2464	0.24582	0.24724	0.24543	0.25218	0.24851	0.25483	0.25163	0.25359	0.25484	0.25341
580.346	0.24701	0.23961	0.24168	0.23638	0.23997	0.23882	0.23638	0.23279	0.23835	0.23694	0.24172	0.24488	0.24829	0.24552	0.24185	0.24731	0.24278	0.2464	0.24753	0.24158	0.25543	0.2472	0.24525	0.24565	0.24823	0.24487	0.24771	0.2439	0.24984	0.24263	0.24884	0.24815	0.24527	0.24324	0.25034	0.24463	0.25065	0.24828	0.2452	0.24864	0.24751	0.24195	0.25214	0.24689	0.25207	0.24896	0.24946	0.25337	0.25433
581.111	0.24581	0.24027	0.23888	0.23702	0.2384	0.23737	0.23382	0.23322	0.23681	0.23662	0.23949	0.24248	0.24519	0.24213	0.24292	0.24319	0.24173	0.24451	0.23998	0.23934	0.25189	0.24601	0.24529	0.24375	0.24364	0.24196	0.2457	0.24548	0.2453	0.2447	0.24522	0.24351	0.24207	0.24099	0.2464	0.24335	0.24668	0.24608	0.24558	0.25046	0.24376	0.24043	0.24938	0.24529	0.24775	0.24689	0.24509	0.25049	0.2513
581.877	0.24485	0.23977	0.24004	0.23746	0.23954	0.23581	0.23419	0.23254	0.2407	0.23538	0.23714	0.24165	0.2458	0.23996	0.24212	0.24685	0.24403	0.24497	0.24312	0.24203	0.25098	0.24266	0.24465	0.24455	0.24255	0.24331	0.24435	0.24595	0.24478	0.24394	0.24439	0.24449	0.24191	0.24214	0.24801	0.2449	0.24436	0.24949	0.24615	0.24831	0.24354	0.24196	0.24891	0.24729	0.24826	0.24689	0.24803	0.24987	0.25196
582.642	0.24117	0.23518	0.23505	0.23567	0.23632	0.23256	0.22941	0.23066	0.23429	0.23314	0.23986	0.23959	0.24424	0.24045	0.23584	0.24053	0.23787	0.24296	0.24328	0.23714	0.24986	0.2434	0.2347	0.24024	0.24264	0.24138	0.2407	0.24078	0.24388	0.24204	0.24082	0.2408	0.23662	0.23984	0.24166	0.24079	0.24123	0.2418	0.24109	0.24255	0.23973	0.24002	0.24345	0.24267	0.24513	0.24155	0.24183	0.24579	0.24809
583.407	0.24075	0.23411	0.23367	0.23218	0.23278	0.23275	0.2287	0.22619	0.23426	0.23331	0.23466	0.23663	0.24232	0.23772	0.23527	0.23642	0.23763	0.23803	0.23794	0.23382	0.24652	0.23724	0.24016	0.23984	0.24125	0.24053	0.24162	0.23922	0.24081	0.2374	0.24264	0.23872	0.23739	0.2379	0.24039	0.24059	0.24013	0.23821	0.2388	0.23947	0.23957	0.23606	0.24403	0.24094	0.24135	0.23979	0.24202	0.24472	0.24627
584.172	0.23716	0.23255	0.22907	0.22908	0.23186	0.2304	0.22759	0.22585	0.2342	0.23186	0.23381	0.23988	0.23824	0.2373	0.23388	0.2339	0.23762	0.23668	0.23325	0.23524	0.24208	0.23605	0.23581	0.23581	0.23622	0.23779	0.23701	0.23821	0.23704	0.23572	0.23675	0.23817	0.23238	0.23405	0.23838	0.23588	0.23875	0.23693	0.23887	0.23875	0.23655	0.23461	0.23864	0.23867	0.24059	0.23754	0.23949	0.24103	0.24141
584.937	0.2379	0.23157	0.23334	0.23411	0.23658	0.22937	0.23001	0.22948	0.23369	0.23363	0.23406	0.23782	0.24189	0.2365	0.23348	0.23779	0.24174	0.23806	0.23716	0.2348	0.24727	0.2372	0.23952	0.23912	0.2381	0.24154	0.24114	0.23872	0.23853	0.23667	0.23935	0.23712	0.23805	0.23699	0.23929	0.2368	0.2409	0.24222	0.23997	0.24077	0.23696	0.23658	0.24267	0.23693	0.24362	0.24109	0.24053	0.23912	0.24403
585.702	0.23509	0.2296	0.23142	0.23139	0.23061	0.22899	0.22736	0.22472	0.22944	0.23083	0.23136	0.23508	0.23558	0.23424	0.23115	0.23413	0.23496	0.23399	0.23402	0.23136	0.24262	0.23289	0.23385	0.2362	0.23664	0.23554	0.23606	0.23489	0.23624	0.23128	0.23693	0.23618	0.23517	0.2327	0.23678	0.23419	0.23642	0.2355	0.23801	0.23801	0.23363	0.23357	0.23594	0.23606	0.23972	0.2385	0.23528	0.2392	0.23797
586.467	0.23546	0.23072	0.23368	0.23062	0.22787	0.22722	0.2271	0.22618	0.23001	0.23071	0.23267	0.23728	0.23863	0.23258	0.23228	0.23448	0.23275	0.2344	0.23522	0.23227	0.24422	0.23133	0.23171	0.23565	0.23852	0.23275	0.23805	0.23434	0.23612	0.2318	0.2349	0.23231	0.23138	0.22841	0.23624	0.23558	0.23508	0.23636	0.2355	0.23855	0.23366	0.2307	0.23739	0.2389	0.23931	0.23926	0.23751	0.23935	0.24069
587.232	0.23079	0.22425	0.22439	0.22538	0.22656	0.22427	0.22044	0.21904	0.22482	0.22627	0.22708	0.22944	0.23494	0.22979	0.22451	0.22884	0.22913	0.22962	0.22828	0.22201	0.23738	0.22687	0.22891	0.22718	0.22952	0.22847	0.23073	0.23045	0.23067	0.22579	0.22858	0.22694	0.22556	0.22505	0.23045	0.22844	0.23021	0.23073	0.22701	0.22842	0.23138	0.22593	0.23295	0.23039	0.23408	0.23125	0.2299	0.23265	0.23345
587.997	0.23138	0.22483	0.22289	0.22471	0.22492	0.22394	0.22071	0.22136	0.22467	0.22486	0.22514	0.22847	0.2295	0.22605	0.22586	0.22928	0.23067	0.22906	0.22749	0.22401	0.23906	0.22744	0.22648	0.22494	0.22606	0.22876	0.22829	0.22533	0.23053	0.22766	0.22962	0.22903	0.22534	0.22546	0.23252	0.22996	0.22985	0.22911	0.22884	0.23346	0.22684	0.22715	0.2329	0.22919	0.23121	0.22984	0.22884	0.23311	0.23335
588.762	0.23163	0.22538	0.22539	0.22329	0.22706	0.22373	0.22215	0.22142	0.22328	0.22342	0.22554	0.23223	0.23243	0.22971	0.22653	0.23091	0.22847	0.22848	0.2269	0.22635	0.23627	0.2263	0.22659	0.23099	0.22937	0.22639	0.2285	0.22924	0.22806	0.22929	0.22677	0.22916	0.22614	0.22373	0.23049	0.22723	0.23116	0.22812	0.22835	0.23134	0.22818	0.22669	0.23171	0.23147	0.23195	0.23107	0.2315	0.23694	0.23313
589.526	0.22964	0.22356	0.22157	0.22197	0.22046	0.22071	0.217	0.21756	0.22301	0.22208	0.22381	0.22828	0.2283	0.22472	0.22253	0.22481	0.22547	0.2291	0.22374	0.22034	0.2338	0.22168	0.22278	0.22547	0.22662	0.22199	0.22638	0.22532	0.22793	0.22159	0.22234	0.22435	0.22258	0.2181	0.22518	0.22201	0.22617	0.22637	0.2251	0.22606	0.22379	0.22207	0.22818	0.22627	0.22798	0.22783	0.22858	0.23208	0.23149
590.291	0.22683	0.21971	0.22263	0.22058	0.22046	0.21937	0.21988	0.21676	0.22096	0.21864	0.22491	0.2267	0.22697	0.22177	0.22032	0.22264	0.22255	0.22321	0.22056	0.21986	0.23016	0.22407	0.21941	0.22155	0.22038	0.22144	0.22583	0.22399	0.22779	0.21963	0.21883	0.225	0.21874	0.22081	0.22648	0.22423	0.22455	0.22495	0.22342	0.22405	0.22213	0.22271	0.22672	0.22395	0.22603	0.22754	0.22435	0.22846	0.22798
591.055	0.22486	0.21967	0.21627	0.21939	0.21781	0.21841	0.21517	0.21243	0.21971	0.21911	0.22046	0.22389	0.2268	0.2188	0.21947	0.21997	0.21804	0.22118	0.21913	0.21735	0.22755	0.21861	0.21798	0.22081	0.22453	0.22206	0.22108	0.2206	0.22015	0.22016	0.21765	0.21798	0.21772	0.21529	0.21908	0.22092	0.22041	0.21852	0.22198	0.22325	0.2194	0.21929	0.22636	0.22427	0.22545	0.22712	0.22242	0.22438	0.22387
591.82	0.22091	0.21582	0.21655	0.21482	0.21591	0.21218	0.21245	0.2109	0.21667	0.21472	0.21727	0.21982	0.22404	0.21843	0.21149	0.21441	0.21871	0.21886	0.21755	0.2138	0.22423	0.21448	0.21593	0.21758	0.22015	0.21505	0.2177	0.21568	0.21786	0.21474	0.21652	0.21511	0.21321	0.214	0.22083	0.21356	0.21892	0.21728	0.21438	0.21454	0.21731	0.21665	0.21945	0.22167	0.22519	0.2216	0.22104	0.22425	0.22255
592.584	0.22354	0.21666	0.21597	0.21607	0.21519	0.2154	0.21652	0.21336	0.21408	0.21865	0.21473	0.22124	0.2236	0.21651	0.21798	0.21539	0.2175	0.219	0.21881	0.21345	0.22508	0.21829	0.21828	0.21823	0.21693	0.21569	0.21995	0.21698	0.22088	0.21429	0.21721	0.21687	0.21407	0.21594	0.21708	0.21863	0.21962	0.21704	0.21833	0.2184	0.21775	0.21642	0.22467	0.22321	0.22337	0.22038	0.22239	0.22613	0.2264
593.348	0.22019	0.21504	0.21365	0.21159	0.21419	0.21166	0.21216	0.21026	0.21415	0.21273	0.21666	0.22011	0.22178	0.2162	0.2141	0.21669	0.21709	0.214	0.21431	0.2123	0.22522	0.21208	0.21232	0.21546	0.2156	0.21461	0.21636	0.21563	0.21373	0.21424	0.21546	0.21491	0.21268	0.21547	0.21848	0.21804	0.21934	0.21708	0.21594	0.21594	0.21375	0.21287	0.21813	0.21442	0.21868	0.21626	0.21778	0.21723	0.22277
594.112	0.21914	0.21129	0.2151	0.2128	0.21348	0.21256	0.21233	0.21051	0.21503	0.21596	0.21717	0.22071	0.21937	0.21501	0.21091	0.21523	0.21566	0.21754	0.2125	0.21077	0.22662	0.21421	0.21259	0.21719	0.21682	0.21123	0.21584	0.21539	0.21807	0.21279	0.21502	0.21603	0.21351	0.21378	0.21646	0.21534	0.21769	0.21906	0.21479	0.21564	0.21361	0.21061	0.21676	0.21447	0.22006	0.21829	0.21492	0.22141	0.22132
594.876	0.21894	0.2148	0.21448	0.2155	0.21579	0.2123	0.21077	0.21006	0.21463	0.21314	0.21521	0.21981	0.22111	0.21621	0.21352	0.21424	0.21545	0.21709	0.21475	0.21096	0.22424	0.2131	0.21522	0.21421	0.21539	0.21291	0.21703	0.21156	0.21659	0.21384	0.21311	0.21685	0.21008	0.21269	0.21682	0.21458	0.21664	0.21616	0.21697	0.21559	0.21404	0.21322	0.21738	0.21504	0.21821	0.21376	0.21255	0.21628	0.21988
595.64	0.21867	0.21136	0.21103	0.21382	0.21304	0.21004	0.21115	0.20823	0.21005	0.21015	0.21533	0.21757	0.21863	0.2119	0.20769	0.21117	0.2103	0.21279	0.21055	0.20678	0.21824	0.2094	0.212	0.21097	0.21264	0.21103	0.21435	0.21357	0.21146	0.20921	0.21279	0.20822	0.20739	0.2122	0.21172	0.21149	0.21397	0.21446	0.21235	0.20918	0.21056	0.20899	0.21341	0.21339	0.216	0.21365	0.20884	0.21375	0.2156
596.404	0.21655	0.20943	0.21052	0.21121	0.20916	0.21264	0.20825	0.20719	0.21168	0.21138	0.21626	0.21818	0.21734	0.21259	0.2102	0.2109	0.21259	0.2121	0.21085	0.21001	0.218	0.21324	0.20859	0.21051	0.21432	0.2109	0.21422	0.21173	0.21135	0.20908	0.21181	0.21093	0.20861	0.20841	0.21225	0.2086	0.21209	0.21397	0.20894	0.21414	0.21228	0.21003	0.21399	0.21174	0.21322	0.21382	0.21459	0.21484	0.21413
597.168	0.21541	0.21102	0.21075	0.21115	0.21083	0.21014	0.21014	0.20471	0.2145	0.21146	0.21572	0.21849	0.21725	0.20988	0.21015	0.2107	0.20959	0.21337	0.21238	0.20771	0.21966	0.21186	0.21102	0.21016	0.21131	0.21339	0.21419	0.21124	0.21156	0.20943	0.21069	0.2114	0.2066	0.20948	0.21133	0.21275	0.21146	0.21111	0.21146	0.21123	0.21349	0.21101	0.21595	0.21426	0.21592	0.21649	0.21324	0.21547	0.21654
597.932	0.21317	0.20737	0.20859	0.20807	0.21146	0.20984	0.20736	0.20533	0.20925	0.209	0.21492	0.21328	0.21572	0.21078	0.2073	0.20939	0.20955	0.20809	0.2101	0.20609	0.21798	0.20762	0.2085	0.21065	0.20967	0.21049	0.21034	0.20723	0.20922	0.20388	0.20981	0.20762	0.20564	0.20676	0.21011	0.20857	0.20958	0.21062	0.2119	0.20998	0.21187	0.2079	0.21214	0.20823	0.21255	0.2093	0.21124	0.21422	0.21495
598.696	0.21418	0.20781	0.20861	0.21135	0.20926	0.20816	0.20623	0.20611	0.21052	0.21068	0.21223	0.21617	0.21378	0.20812	0.20345	0.2067	0.20779	0.21056	0.20544	0.20134	0.21731	0.20718	0.20616	0.20736	0.20904	0.20875	0.20734	0.20465	0.20853	0.206	0.20691	0.20748	0.20496	0.20785	0.20837	0.20788	0.21107	0.20896	0.20829	0.20917	0.21026	0.20627	0.21245	0.21131	0.21626	0.21202	0.21096	0.21353	0.21573
599.459	0.21016	0.20549	0.20401	0.20444	0.20593	0.20556	0.20332	0.20261	0.20644	0.20435	0.20802	0.21114	0.21134	0.20415	0.19973	0.20182	0.20316	0.20319	0.19985	0.20062	0.21354	0.20269	0.20111	0.20442	0.20408	0.20432	0.2057	0.20336	0.20351	0.20167	0.20473	0.20326	0.20323	0.20129	0.20399	0.20393	0.20708	0.20261	0.20474	0.20466	0.20299	0.20132	0.20914	0.20746	0.21052	0.20618	0.20632	0.21227	0.20871
600.223	0.20873	0.20432	0.20498	0.20559	0.20763	0.20379	0.20389	0.20064	0.207	0.20403	0.20795	0.20829	0.20973	0.20371	0.20152	0.20331	0.20377	0.2056	0.20303	0.20281	0.21356	0.20398	0.20406	0.20375	0.2046	0.20213	0.20481	0.20397	0.20484	0.20182	0.20399	0.20249	0.2011	0.20215	0.20513	0.20525	0.20242	0.20409	0.20485	0.20484	0.20664	0.20122	0.20729	0.20729	0.21024	0.2099	0.2071	0.2103	0.21575
600.986	0.20771	0.2025	0.20189	0.20221	0.20199	0.20124	0.20216	0.19966	0.20132	0.20188	0.20459	0.20942	0.20713	0.20089	0.19538	0.19728	0.19819	0.19986	0.19978	0.19843	0.20686	0.19701	0.19691	0.19825	0.20254	0.19918	0.20217	0.19786	0.20086	0.19659	0.19874	0.19876	0.19704	0.19407	0.2012	0.19756	0.19972	0.20006	0.20019	0.19995	0.19998	0.20082	0.20577	0.20057	0.20772	0.20143	0.20435	0.20667	0.20896
601.75	0.20778	0.20259	0.20226	0.20417	0.20329	0.20099	0.20187	0.20118	0.20284	0.2023	0.20508	0.20863	0.20701	0.20201	0.19889	0.20171	0.20065	0.20115	0.20086	0.19941	0.2075	0.19964	0.195	0.19966	0.20128	0.19787	0.20063	0.1999	0.20215	0.19594	0.19974	0.19674	0.19802	0.19533	0.2007	0.20087	0.2026	0.19916	0.20045	0.19976	0.19807	0.19824	0.20484	0.20456	0.20712	0.20341	0.20385	0.20503	0.20817
602.513	0.20581	0.20018	0.19914	0.20076	0.2032	0.19761	0.19746	0.19853	0.20119	0.20134	0.20404	0.2079	0.21024	0.1999	0.19701	0.19691	0.19723	0.19767	0.1995	0.19664	0.20666	0.19757	0.19466	0.19714	0.19809	0.19773	0.19895	0.19731	0.19789	0.19521	0.19883	0.19889	0.19588	0.19429	0.19963	0.19849	0.1953	0.19861	0.20032	0.19779	0.19774	0.19564	0.20351	0.20107	0.20318	0.20078	0.2002	0.20316	0.20386
603.276	0.20678	0.20222	0.1987	0.19959	0.20208	0.19935	0.19829	0.19743	0.20088	0.20303	0.20346	0.2063	0.20466	0.20035	0.19679	0.19685	0.19865	0.19657	0.19684	0.19491	0.20585	0.19732	0.19587	0.19764	0.19605	0.19584	0.19837	0.19696	0.1984	0.19553	0.19656	0.19493	0.1962	0.19573	0.19883	0.19505	0.19871	0.19574	0.19907	0.19814	0.1985	0.19695	0.19981	0.20019	0.20384	0.20051	0.19736	0.20238	0.20271
604.039	0.20266	0.19591	0.19503	0.19793	0.19737	0.19441	0.1952	0.19442	0.19889	0.19622	0.20041	0.20261	0.20104	0.19511	0.19147	0.19333	0.19193	0.19233	0.19288	0.18881	0.20314	0.19286	0.19142	0.19231	0.19229	0.19124	0.19662	0.19291	0.19282	0.1902	0.19236	0.19279	0.19074	0.19057	0.19453	0.19295	0.19542	0.19292	0.19326	0.19307	0.19261	0.19035	0.19687	0.1935	0.19605	0.19701	0.19357	0.19868	0.20008
604.802	0.20367	0.19864	0.19856	0.2	0.19973	0.1987	0.19693	0.19558	0.20018	0.19963	0.20434	0.20638	0.20267	0.19863	0.1931	0.19708	0.19537	0.19679	0.19512	0.19542	0.20542	0.19415	0.19391	0.19689	0.19645	0.19389	0.19522	0.19577	0.19437	0.19328	0.19482	0.1937	0.19179	0.19342	0.19859	0.19422	0.19876	0.1979	0.19497	0.19704	0.19853	0.19542	0.20006	0.19744	0.20132	0.19973	0.20163	0.2015	0.20113
605.565	0.20037	0.19608	0.19645	0.19741	0.19706	0.19548	0.19438	0.19386	0.19625	0.19715	0.19773	0.19972	0.20093	0.19456	0.18916	0.1939	0.18927	0.19338	0.19311	0.19107	0.20139	0.19223	0.19141	0.19157	0.19255	0.19365	0.19456	0.19397	0.19267	0.19072	0.18975	0.19183	0.18838	0.18769	0.19376	0.1901	0.19405	0.19329	0.19065	0.19307	0.18876	0.19223	0.19529	0.19168	0.19538	0.19517	0.19398	0.19757	0.20077
606.328	0.20213	0.19672	0.19707	0.1947	0.19811	0.19905	0.1944	0.1936	0.19933	0.1996	0.19949	0.20308	0.20492	0.19462	0.19172	0.19411	0.19247	0.19436	0.1918	0.19033	0.20316	0.18974	0.19115	0.19321	0.19473	0.193	0.19383	0.19263	0.19224	0.19191	0.19169	0.19536	0.18962	0.18703	0.19304	0.19005	0.19375	0.1914	0.1909	0.19439	0.19114	0.19267	0.19617	0.19563	0.19783	0.19441	0.19278	0.19883	0.19894
607.091	0.19831	0.19133	0.1945	0.19152	0.19704	0.19325	0.19128	0.19242	0.19499	0.1941	0.19621	0.19896	0.19843	0.1905	0.18662	0.18924	0.18923	0.18991	0.18688	0.18576	0.19593	0.18534	0.18732	0.18971	0.18816	0.19016	0.18919	0.18902	0.18813	0.18589	0.18945	0.18662	0.18777	0.18522	0.18735	0.18889	0.18882	0.18694	0.19025	0.1895	0.18682	0.18901	0.19275	0.19217	0.1932	0.19301	0.19065	0.19352	0.19654
607.854	0.19885	0.19333	0.19543	0.19531	0.19511	0.19688	0.19436	0.192	0.19571	0.1942	0.19687	0.19997	0.19647	0.192	0.18687	0.18898	0.18876	0.19017	0.18765	0.18582	0.19553	0.18643	0.18732	0.18947	0.18847	0.18721	0.18937	0.18814	0.18801	0.18672	0.18711	0.18582	0.1885	0.18566	0.18816	0.18802	0.18716	0.19013	0.1895	0.19348	0.18719	0.18824	0.19176	0.19007	0.19368	0.18925	0.18977	0.19504	0.19577
608.617	0.19836	0.19244	0.19088	0.19244	0.19446	0.19363	0.19203	0.19148	0.19568	0.19568	0.19838	0.19951	0.19949	0.18812	0.18516	0.18899	0.18877	0.1911	0.18749	0.18603	0.19713	0.18615	0.18656	0.18765	0.1875	0.18605	0.19082	0.18883	0.18795	0.18754	0.18862	0.18822	0.18733	0.18679	0.18996	0.1851	0.18938	0.18855	0.18991	0.18871	0.18819	0.18348	0.19209	0.18682	0.18896	0.19126	0.18806	0.19332	0.19303
609.379	0.19791	0.19332	0.19486	0.19456	0.19761	0.1947	0.19174	0.18888	0.19674	0.1936	0.19925	0.1973	0.1967	0.19169	0.18587	0.1883	0.19006	0.18727	0.18687	0.18784	0.19637	0.18875	0.18672	0.19001	0.18987	0.18772	0.18769	0.18797	0.18827	0.18734	0.18927	0.18828	0.18728	0.18374	0.192	0.18982	0.19249	0.1856	0.18738	0.18891	0.18797	0.18341	0.19057	0.18806	0.19031	0.18781	0.18684	0.19131	0.19232
610.142	0.19657	0.19235	0.1945	0.19377	0.19566	0.19254	0.19306	0.19082	0.19489	0.19364	0.19739	0.19875	0.19829	0.19138	0.18385	0.18659	0.18661	0.18693	0.1887	0.18584	0.19842	0.18699	0.18964	0.1892	0.18954	0.18979	0.19003	0.18631	0.19039	0.18705	0.19074	0.18768	0.18478	0.18596	0.19062	0.18757	0.1882	0.18691	0.18918	0.18746	0.18621	0.18585	0.18918	0.18907	0.18848	0.18842	0.18742	0.19103	0.19109
610.904	0.19855	0.19501	0.19333	0.19794	0.1939	0.19572	0.19507	0.1913	0.19379	0.19633	0.1968	0.19873	0.19796	0.18942	0.18674	0.1873	0.18642	0.19156	0.18649	0.18424	0.19846	0.18803	0.19116	0.19094	0.18852	0.18868	0.19038	0.18993	0.1926	0.18818	0.18809	0.1881	0.18632	0.18665	0.18808	0.19143	0.19011	0.19004	0.18921	0.18872	0.18499	0.18569	0.19068	0.18929	0.19149	0.1907	0.18762	0.19138	0.19275
611.667	0.19232	0.1894	0.19048	0.19032	0.19196	0.19046	0.18971	0.18931	0.19288	0.19154	0.19451	0.19631	0.19469	0.1856	0.18257	0.18413	0.188	0.18601	0.18543	0.18417	0.19387	0.18315	0.18676	0.18514	0.18519	0.18506	0.18547	0.18385	0.1842	0.18223	0.18516	0.18495	0.18146	0.18174	0.18842	0.18391	0.18826	0.18566	0.18323	0.18733	0.18454	0.17855	0.18926	0.1844	0.1842	0.18562	0.18498	0.18927	0.18902
612.429	0.195	0.18933	0.19255	0.19379	0.19497	0.19237	0.19007	0.18921	0.1929	0.19232	0.19418	0.19611	0.19537	0.18729	0.18497	0.18584	0.18494	0.18691	0.18338	0.18184	0.19388	0.18405	0.18556	0.18345	0.18719	0.18329	0.18416	0.18711	0.18746	0.18553	0.18473	0.1839	0.18427	0.18217	0.19128	0.1839	0.18849	0.18718	0.18591	0.18614	0.18396	0.18338	0.18894	0.18715	0.1876	0.18723	0.18449	0.19026	0.19054
613.191	0.19347	0.19065	0.19199	0.19348	0.19424	0.19157	0.18933	0.18901	0.1937	0.19353	0.19381	0.19627	0.1937	0.18555	0.18398	0.18564	0.18613	0.18527	0.18486	0.18312	0.19327	0.18272	0.18235	0.18458	0.18376	0.18344	0.18501	0.18489	0.18524	0.18211	0.18597	0.18367	0.18093	0.18343	0.18808	0.18665	0.1872	0.18422	0.1837	0.18516	0.18689	0.18389	0.18443	0.18671	0.18737	0.18791	0.18611	0.18903	0.18889
613.953	0.19198	0.18611	0.19037	0.18773	0.19139	0.18653	0.1855	0.18508	0.18959	0.18872	0.19281	0.19551	0.19233	0.18487	0.17887	0.18139	0.18216	0.18081	0.18388	0.18237	0.19004	0.17879	0.17911	0.1827	0.18005	0.17988	0.18377	0.17984	0.17994	0.1805	0.17885	0.1826	0.17766	0.17909	0.18268	0.1806	0.18079	0.18305	0.18148	0.18339	0.1831	0.17698	0.18201	0.18082	0.18468	0.18127	0.17749	0.18279	0.18493
614.715	0.18833	0.18493	0.18651	0.18638	0.18603	0.18644	0.18317	0.18394	0.18838	0.18584	0.18855	0.19158	0.18827	0.17986	0.177	0.17543	0.178	0.17908	0.17655	0.17723	0.18796	0.17521	0.17899	0.1769	0.17901	0.17796	0.17583	0.17665	0.17889	0.17358	0.17675	0.17724	0.17413	0.1756	0.1789	0.18066	0.1783	0.18142	0.17795	0.17587	0.17538	0.17551	0.18236	0.1783	0.17888	0.17879	0.17738	0.17981	0.18004
615.477	0.18859	0.18337	0.18481	0.18451	0.18484	0.18442	0.18359	0.18132	0.18603	0.1868	0.18929	0.19177	0.18747	0.17694	0.17173	0.17785	0.17623	0.17911	0.17471	0.175	0.18394	0.17323	0.17509	0.17499	0.17687	0.17517	0.17633	0.17829	0.17931	0.17383	0.17481	0.17574	0.17229	0.17389	0.17721	0.17736	0.17826	0.17988	0.17718	0.17437	0.1782	0.17469	0.17912	0.17844	0.17946	0.17535	0.17656	0.1812	0.18157
616.239	0.18726	0.18378	0.18731	0.18588	0.1875	0.18459	0.18242	0.18412	0.18698	0.18551	0.18745	0.1912	0.19078	0.18067	0.17454	0.17647	0.17654	0.18041	0.17551	0.17544	0.18774	0.17833	0.17496	0.17756	0.17823	0.17769	0.1788	0.17477	0.17681	0.17634	0.17784	0.17571	0.1765	0.17446	0.18001	0.17828	0.17824	0.17686	0.17669	0.17718	0.17462	0.17704	0.18036	0.18245	0.18237	0.18264	0.18144	0.18391	0.18751
617.001	0.18977	0.18524	0.18499	0.18724	0.18819	0.18824	0.18352	0.18437	0.18873	0.18746	0.1898	0.19438	0.19016	0.18154	0.17684	0.17801	0.17947	0.18085	0.17765	0.17551	0.18775	0.17903	0.17773	0.17935	0.17977	0.18081	0.17866	0.18013	0.18009	0.17729	0.1757	0.17584	0.17756	0.17602	0.17965	0.17833	0.17786	0.17855	0.1778	0.17883	0.17905	0.17874	0.18263	0.1818	0.18485	0.18343	0.18356	0.18575	0.18734
617.763	0.1848	0.18078	0.18041	0.18177	0.18492	0.18125	0.17976	0.18096	0.18266	0.18149	0.18552	0.18699	0.18476	0.17689	0.17042	0.17368	0.17249	0.17274	0.17079	0.16829	0.1789	0.17325	0.16943	0.17188	0.1729	0.17231	0.17422	0.16965	0.17119	0.16942	0.17249	0.16938	0.16853	0.16835	0.17122	0.17217	0.17056	0.17232	0.17086	0.17027	0.17369	0.17294	0.17874	0.17375	0.17836	0.17654	0.17538	0.17827	0.17976
618.525	0.18409	0.18081	0.18121	0.18201	0.18123	0.18126	0.17816	0.17868	0.18362	0.18207	0.18352	0.18586	0.18466	0.17589	0.17037	0.17054	0.17322	0.17432	0.16946	0.16949	0.18188	0.16994	0.16929	0.17318	0.16925	0.16997	0.17373	0.17097	0.16955	0.1716	0.17125	0.17199	0.16763	0.16934	0.17396	0.16978	0.17289	0.17086	0.17152	0.17412	0.17096	0.17198	0.17426	0.17032	0.17603	0.17512	0.1739	0.17665	0.17906
619.286	0.18436	0.1806	0.17895	0.18144	0.181	0.17985	0.18039	0.17951	0.18024	0.18024	0.18235	0.18892	0.18516	0.17526	0.16894	0.17022	0.17287	0.17123	0.1698	0.16915	0.17946	0.1697	0.17173	0.17167	0.1729	0.17248	0.17166	0.17197	0.17061	0.1698	0.17217	0.17061	0.16939	0.16835	0.17331	0.16922	0.17411	0.17223	0.17124	0.17224	0.16973	0.1691	0.17612	0.174	0.17503	0.1746	0.17358	0.17698	0.17824
620.048	0.18036	0.17754	0.17993	0.18172	0.18057	0.17944	0.1793	0.1754	0.18255	0.18062	0.18319	0.18414	0.18195	0.17277	0.16879	0.16871	0.16684	0.16742	0.16868	0.16576	0.18018	0.16518	0.16917	0.17001	0.16806	0.16746	0.17079	0.16994	0.16769	0.16849	0.16908	0.16861	0.16666	0.16592	0.17051	0.17003	0.1695	0.16886	0.17178	0.16947	0.16674	0.16704	0.17278	0.1734	0.17008	0.16995	0.17122	0.17029	0.17625
620.809	0.1844	0.18148	0.18218	0.18554	0.18346	0.18112	0.18321	0.18024	0.18417	0.18314	0.18368	0.18741	0.18763	0.17749	0.17395	0.17463	0.17384	0.17239	0.17426	0.16999	0.18295	0.17298	0.17386	0.1728	0.17248	0.174	0.17364	0.17338	0.17707	0.17311	0.17301	0.17418	0.17051	0.1716	0.17384	0.17082	0.17562	0.17285	0.17179	0.17623	0.1713	0.16901	0.17666	0.1781	0.17573	0.17787	0.17367	0.17663	0.18193
621.571	0.18189	0.1786	0.18094	0.18088	0.18289	0.18092	0.17925	0.1782	0.18178	0.18274	0.18578	0.18678	0.18573	0.17246	0.17045	0.17145	0.1707	0.17163	0.16854	0.168	0.18039	0.16955	0.1697	0.17014	0.16919	0.16925	0.17202	0.17179	0.17316	0.16698	0.16902	0.17145	0.16899	0.16724	0.17115	0.17104	0.17315	0.17226	0.17005	0.16981	0.16744	0.17029	0.17401	0.17266	0.17546	0.17258	0.17306	0.17727	0.17764
622.332	0.18094	0.17683	0.178	0.17924	0.17959	0.17903	0.17717	0.17726	0.18104	0.17912	0.18393	0.18517	0.17948	0.17368	0.16604	0.16948	0.16683	0.16517	0.16831	0.16246	0.1775	0.16573	0.16787	0.16956	0.17102	0.169	0.16605	0.16673	0.16692	0.16532	0.16867	0.16614	0.16476	0.16393	0.16828	0.16818	0.16991	0.16711	0.16776	0.16832	0.16869	0.16663	0.17203	0.16829	0.17259	0.17193	0.16873	0.17444	0.17329
623.093	0.18134	0.17779	0.17792	0.17842	0.18024	0.1774	0.17536	0.17696	0.17766	0.17962	0.18095	0.18238	0.18088	0.16871	0.16648	0.16712	0.16812	0.16847	0.16594	0.16489	0.17675	0.1646	0.16631	0.16913	0.16953	0.16725	0.16766	0.16716	0.16826	0.16317	0.16689	0.16547	0.16415	0.16619	0.16849	0.16446	0.1683	0.16512	0.16735	0.16832	0.16641	0.16763	0.1687	0.1689	0.17036	0.17188	0.1687	0.17136	0.17317
623.854	0.17959	0.17636	0.17503	0.17688	0.17914	0.17807	0.17711	0.17486	0.17912	0.17823	0.17822	0.18252	0.17842	0.16814	0.16504	0.16663	0.16728	0.16763	0.16472	0.16207	0.17567	0.16516	0.1654	0.1657	0.16713	0.16562	0.16716	0.16698	0.16649	0.1644	0.16418	0.16497	0.16137	0.16176	0.16724	0.16414	0.16917	0.16656	0.16544	0.16436	0.16509	0.16281	0.16859	0.17065	0.1723	0.16795	0.16893	0.16839	0.17057
624.615	0.17715	0.1749	0.17849	0.17819	0.17905	0.17847	0.17666	0.17591	0.18007	0.17735	0.1818	0.18093	0.17796	0.16797	0.16454	0.16501	0.16708	0.16866	0.16594	0.1649	0.17677	0.16488	0.16312	0.1647	0.16606	0.16101	0.16618	0.16508	0.16598	0.165	0.16445	0.16626	0.16114	0.16251	0.1664	0.16417	0.16614	0.1655	0.16416	0.16753	0.16335	0.1638	0.173	0.16828	0.17229	0.1691	0.16845	0.17047	0.17084
625.376	0.17736	0.17311	0.17457	0.17481	0.17663	0.17555	0.17405	0.17247	0.17566	0.17612	0.17642	0.18029	0.17775	0.16862	0.16139	0.1645	0.16497	0.1646	0.16477	0.16334	0.17368	0.16276	0.16271	0.16395	0.16325	0.16451	0.16639	0.16401	0.16394	0.16098	0.16177	0.16421	0.16058	0.16336	0.16325	0.16215	0.16241	0.16638	0.1642	0.1658	0.1647	0.1635	0.16942	0.16868	0.16818	0.16618	0.16916	0.17077	0.17352
626.137	0.17541	0.17126	0.17422	0.17608	0.17587	0.17606	0.17396	0.17333	0.1766	0.17703	0.17793	0.17981	0.17694	0.16549	0.16008	0.16235	0.16202	0.16329	0.16118	0.15947	0.17049	0.16146	0.16165	0.16253	0.16368	0.16046	0.16336	0.16345	0.16461	0.16051	0.15909	0.16388	0.15728	0.15894	0.16194	0.16052	0.16442	0.16376	0.16273	0.16297	0.16261	0.1602	0.16551	0.16778	0.16619	0.16722	0.16565	0.16661	0.16673
626.898	0.17753	0.17387	0.17623	0.17724	0.1782	0.17685	0.17641	0.17388	0.17683	0.17932	0.17711	0.18282	0.17825	0.16806	0.16357	0.16457	0.16356	0.16706	0.16083	0.16259	0.17309	0.16354	0.16395	0.16291	0.16551	0.16304	0.16291	0.16318	0.16377	0.1628	0.1625	0.16117	0.16076	0.15823	0.16477	0.16092	0.16503	0.16488	0.16324	0.16368	0.16317	0.16279	0.16681	0.1648	0.16978	0.16612	0.16573	0.1674	0.1712
627.659	0.1728	0.16995	0.17112	0.17212	0.17215	0.17277	0.17104	0.17017	0.17203	0.17325	0.17459	0.17746	0.17285	0.16352	0.15858	0.15898	0.16094	0.16042	0.15834	0.15938	0.16765	0.15726	0.1607	0.15794	0.15961	0.15819	0.15955	0.15913	0.16037	0.1557	0.16005	0.15964	0.15805	0.15854	0.15946	0.1583	0.16005	0.15982	0.15929	0.16083	0.15808	0.15773	0.16618	0.16275	0.1626	0.1613	0.16273	0.1659	0.16758
628.42	0.17516	0.1707	0.17279	0.17226	0.17492	0.17407	0.1725	0.17081	0.17451	0.17499	0.17622	0.17902	0.17343	0.16511	0.1586	0.16043	0.16017	0.16016	0.16071	0.15636	0.16771	0.15842	0.15818	0.1612	0.16133	0.15752	0.16245	0.16216	0.16176	0.15629	0.1593	0.15958	0.15749	0.15569	0.1604	0.15919	0.15963	0.16018	0.16051	0.1617	0.1585	0.15874	0.1621	0.16097	0.16398	0.16135	0.15993	0.16418	0.16408
629.18	0.17236	0.16905	0.17167	0.17341	0.17299	0.17256	0.17071	0.16987	0.17176	0.17224	0.17475	0.17653	0.17228	0.16239	0.15738	0.15816	0.16058	0.15896	0.15741	0.15411	0.16603	0.15735	0.15541	0.15899	0.16072	0.15664	0.15874	0.15824	0.15722	0.15572	0.15744	0.15721	0.15587	0.1545	0.15966	0.15555	0.15436	0.15751	0.15807	0.16047	0.15771	0.15345	0.16182	0.15804	0.15941	0.15585	0.15829	0.16231	0.16235
629.941	0.17263	0.16924	0.17158	0.17117	0.17314	0.17089	0.17033	0.16939	0.17262	0.17185	0.17482	0.17574	0.17242	0.16243	0.15532	0.15732	0.15562	0.15756	0.15642	0.15258	0.16675	0.15525	0.1546	0.15597	0.15698	0.15755	0.15825	0.15674	0.15598	0.15683	0.15473	0.15664	0.15384	0.15715	0.16144	0.1564	0.15784	0.15678	0.15606	0.15626	0.15619	0.15674	0.15971	0.15788	0.16035	0.16086	0.15826	0.16141	0.1611
630.701	0.17023	0.16767	0.16975	0.16827	0.16972	0.16827	0.16676	0.1669	0.16994	0.17174	0.17233	0.17429	0.1695	0.15898	0.15321	0.15379	0.15569	0.15474	0.15423	0.1538	0.16509	0.15237	0.15187	0.15538	0.15415	0.15566	0.1566	0.15478	0.15577	0.15143	0.15365	0.15506	0.14999	0.15251	0.15567	0.15055	0.15587	0.15244	0.15507	0.15479	0.15319	0.15464	0.15697	0.15816	0.16043	0.15495	0.15562	0.15859	0.16113
631.462	0.17016	0.16661	0.16829	0.16873	0.16804	0.1692	0.16711	0.16686	0.16961	0.17063	0.17074	0.17288	0.16897	0.15907	0.15205	0.15291	0.15625	0.15628	0.15163	0.15354	0.16359	0.15661	0.15179	0.15578	0.155	0.15248	0.15602	0.15362	0.15254	0.1528	0.15322	0.15224	0.14935	0.15209	0.15353	0.15171	0.15461	0.15378	0.153	0.15286	0.15232	0.15256	0.1562	0.15615	0.16019	0.15709	0.1563	0.15924	0.16245
632.222	0.16807	0.16681	0.16519	0.16947	0.16982	0.16819	0.16865	0.16509	0.16952	0.16784	0.16994	0.17295	0.17109	0.15808	0.15162	0.15535	0.15395	0.15759	0.15382	0.1505	0.16286	0.15194	0.1529	0.15281	0.15425	0.1528	0.15269	0.15232	0.15527	0.1524	0.15233	0.15284	0.15047	0.15202	0.15458	0.1523	0.15351	0.14968	0.15319	0.15266	0.15237	0.15368	0.15573	0.15544	0.1561	0.15573	0.15539	0.15761	0.15975
632.982	0.1701	0.16736	0.16863	0.16775	0.16967	0.16898	0.16781	0.16682	0.17041	0.17152	0.172	0.174	0.16914	0.16087	0.15345	0.15459	0.15452	0.15571	0.15407	0.15327	0.16221	0.15163	0.15403	0.15233	0.1535	0.1566	0.15423	0.15432	0.15581	0.15116	0.15132	0.1536	0.15218	0.15097	0.15546	0.15224	0.15315	0.15563	0.1542	0.1557	0.15347	0.15184	0.15748	0.15581	0.16017	0.1566	0.1549	0.15666	0.15887
633.742	0.1671	0.16518	0.16828	0.16781	0.16804	0.16711	0.16743	0.16415	0.16881	0.16869	0.17075	0.17066	0.16998	0.15669	0.15134	0.15203	0.15273	0.15411	0.15003	0.14813	0.16092	0.15052	0.15269	0.15298	0.15218	0.15108	0.15252	0.15087	0.15384	0.15036	0.15014	0.15176	0.15049	0.149	0.15462	0.14888	0.15359	0.15308	0.15313	0.14968	0.15101	0.15034	0.15449	0.15294	0.15499	0.1526	0.15472	0.15255	0.15609
634.502	0.16663	0.16488	0.16669	0.16816	0.17021	0.16696	0.16606	0.16537	0.17015	0.16747	0.16989	0.17143	0.16698	0.15801	0.15038	0.15153	0.15176	0.15164	0.15137	0.15017	0.1591	0.15002	0.14944	0.15447	0.15031	0.15168	0.15138	0.14965	0.15249	0.14763	0.15101	0.15025	0.14763	0.14699	0.15235	0.15152	0.15337	0.15336	0.15013	0.15494	0.15043	0.15077	0.15519	0.15364	0.15393	0.15557	0.15222	0.15487	0.15564
635.262	0.16642	0.1645	0.16414	0.16541	0.16788	0.16586	0.16542	0.16391	0.16688	0.16762	0.16886	0.1705	0.1638	0.15448	0.14993	0.14937	0.15117	0.15178	0.14851	0.1481	0.15809	0.14561	0.14748	0.15124	0.14924	0.15011	0.14989	0.15037	0.14963	0.14755	0.14807	0.14903	0.14571	0.1466	0.14947	0.14892	0.15026	0.14998	0.14877	0.15085	0.14892	0.14692	0.15127	0.15069	0.15283	0.15134	0.15072	0.15288	0.15554
636.022	0.16569	0.16271	0.16497	0.16338	0.167	0.16568	0.16455	0.16305	0.16653	0.16626	0.16844	0.16931	0.16451	0.15246	0.14778	0.14761	0.14826	0.14782	0.1484	0.14538	0.1577	0.1469	0.14699	0.14749	0.14733	0.14729	0.14607	0.14655	0.14915	0.14773	0.14596	0.14555	0.14483	0.14464	0.14883	0.14705	0.14718	0.14878	0.14813	0.15008	0.14789	0.14636	0.14946	0.14768	0.15159	0.14854	0.14788	0.15284	0.15369
636.782	0.16399	0.16097	0.16366	0.16264	0.16487	0.16491	0.16186	0.16143	0.16405	0.16433	0.16523	0.16643	0.16346	0.15042	0.14385	0.14489	0.14763	0.146	0.14507	0.14295	0.15457	0.14362	0.14279	0.14749	0.14568	0.14578	0.14612	0.14726	0.14816	0.14371	0.14319	0.14443	0.14341	0.14247	0.14696	0.14346	0.1461	0.14573	0.14446	0.14741	0.14414	0.14165	0.14714	0.14537	0.14752	0.1468	0.14746	0.15064	0.15012
637.542	0.16491	0.16256	0.16349	0.16594	0.16726	0.16592	0.16372	0.16115	0.16625	0.16716	0.16654	0.16987	0.1652	0.15368	0.14549	0.14622	0.14944	0.15051	0.14593	0.14735	0.1582	0.14701	0.14592	0.14967	0.14977	0.14726	0.14942	0.14959	0.1484	0.14519	0.14613	0.14786	0.14593	0.14449	0.15097	0.14679	0.14759	0.1486	0.14846	0.14895	0.14745	0.14472	0.14874	0.14926	0.15067	0.14856	0.14837	0.1511	0.1544
638.301	0.16352	0.16156	0.16132	0.16361	0.16307	0.16341	0.16227	0.16013	0.16521	0.16533	0.16615	0.16718	0.16246	0.1506	0.14815	0.14743	0.14721	0.14747	0.14598	0.14312	0.15579	0.14441	0.14249	0.14555	0.14635	0.14596	0.14552	0.14427	0.14767	0.14213	0.14388	0.14391	0.1407	0.14258	0.14593	0.14463	0.14571	0.14589	0.14559	0.14862	0.14515	0.14344	0.14836	0.14587	0.14684	0.1465	0.14705	0.1475	0.15165
639.061	0.16309	0.15969	0.15997	0.16058	0.16604	0.16217	0.1613	0.15911	0.16	0.16184	0.16456	0.16404	0.16124	0.14936	0.14204	0.14462	0.14319	0.146	0.14304	0.14203	0.14923	0.14223	0.14069	0.14291	0.14416	0.14484	0.14148	0.14437	0.14436	0.14223	0.14389	0.1438	0.14026	0.1406	0.14541	0.14174	0.14448	0.14544	0.14565	0.14275	0.14077	0.14089	0.14546	0.14654	0.14568	0.1431	0.14234	0.14629	0.14669
639.821	0.15604	0.15594	0.15843	0.15692	0.15882	0.15648	0.15659	0.15353	0.15824	0.15966	0.16066	0.16155	0.15774	0.14545	0.1391	0.13954	0.14084	0.13879	0.13798	0.13412	0.14909	0.13614	0.13696	0.13721	0.13966	0.13815	0.14044	0.13895	0.14069	0.13795	0.139	0.13628	0.13477	0.13512	0.13987	0.1379	0.14141	0.1389	0.14091	0.14053	0.13717	0.13719	0.14214	0.13838	0.14026	0.1406	0.13685	0.14095	0.14556
640.58	0.1587	0.15674	0.16032	0.15812	0.16075	0.15951	0.15767	0.15697	0.16204	0.16159	0.16189	0.16131	0.15856	0.14662	0.13936	0.13986	0.14153	0.14105	0.14114	0.13742	0.15011	0.13888	0.14027	0.14093	0.13852	0.13897	0.14098	0.13936	0.14307	0.13747	0.14033	0.13942	0.13626	0.13733	0.13961	0.13915	0.14097	0.14258	0.14289	0.14013	0.13978	0.13804	0.14088	0.13933	0.14315	0.13884	0.13894	0.14347	0.14457
641.339	0.15841	0.1564	0.15974	0.15959	0.15837	0.15845	0.15868	0.15703	0.16019	0.16052	0.1627	0.16383	0.15974	0.14622	0.1376	0.13983	0.1431	0.14033	0.13991	0.13676	0.14841	0.13733	0.13883	0.13892	0.14226	0.13828	0.14104	0.14237	0.14116	0.13933	0.14067	0.13876	0.13642	0.13605	0.13986	0.13977	0.14343	0.14057	0.1403	0.13863	0.13935	0.13866	0.14262	0.14043	0.14274	0.14313	0.13937	0.14544	0.14492
642.099	0.15902	0.15588	0.15754	0.15866	0.16165	0.15831	0.15808	0.15744	0.16146	0.15902	0.16183	0.16361	0.15592	0.1449	0.1406	0.14317	0.14129	0.14067	0.14079	0.13868	0.15091	0.13797	0.13836	0.14007	0.14111	0.14006	0.14019	0.13902	0.14021	0.13912	0.13904	0.13862	0.13606	0.13711	0.14296	0.13902	0.14065	0.14103	0.14004	0.14104	0.13931	0.13863	0.14237	0.14376	0.14285	0.14541	0.14078	0.14477	0.14567
642.858	0.1573	0.15815	0.15748	0.1556	0.15812	0.16015	0.15627	0.15409	0.16004	0.15841	0.16175	0.1609	0.15775	0.14398	0.13949	0.13849	0.14051	0.13964	0.1382	0.13717	0.14731	0.13702	0.1392	0.14027	0.1383	0.13957	0.14249	0.13865	0.14074	0.13633	0.13884	0.13708	0.13559	0.1341	0.14011	0.13601	0.14084	0.14141	0.13995	0.13936	0.13707	0.13539	0.14145	0.13989	0.14245	0.14077	0.14244	0.145	0.14697
643.617	0.15727	0.15777	0.15895	0.15866	0.15998	0.15873	0.15763	0.15752	0.15999	0.16046	0.16197	0.16322	0.15602	0.14547	0.13935	0.14012	0.14151	0.14076	0.13913	0.13797	0.14886	0.13649	0.13793	0.14175	0.13841	0.13956	0.14057	0.14105	0.13849	0.13694	0.13853	0.13608	0.13808	0.13602	0.14066	0.139	0.1392	0.1412	0.1365	0.13871	0.14046	0.13751	0.14302	0.13952	0.14224	0.1398	0.14183	0.14437	0.146
644.376	0.15874	0.15747	0.15966	0.15827	0.16247	0.15976	0.16092	0.15857	0.1598	0.16077	0.16339	0.16559	0.16076	0.14705	0.1416	0.14211	0.14139	0.14426	0.13944	0.13807	0.15002	0.14179	0.14002	0.14039	0.14306	0.14286	0.14121	0.14088	0.14396	0.13878	0.14053	0.13913	0.13708	0.13799	0.1427	0.14224	0.14045	0.14245	0.14084	0.13985	0.14156	0.13886	0.14542	0.14257	0.14522	0.14214	0.14464	0.14579	0.14542
645.135	0.15602	0.15514	0.15787	0.15966	0.16116	0.15839	0.1579	0.15538	0.16042	0.16095	0.16183	0.16278	0.15929	0.14674	0.14153	0.13859	0.14077	0.14173	0.13633	0.13937	0.14719	0.13675	0.13979	0.13773	0.13941	0.13863	0.13839	0.13746	0.13895	0.13743	0.13829	0.13674	0.13684	0.13594	0.13995	0.13716	0.14098	0.14049	0.13877	0.14346	0.14025	0.13823	0.14169	0.13779	0.14303	0.14078	0.14293	0.14194	0.1431
645.894	0.15418	0.15202	0.15393	0.15323	0.15689	0.15535	0.15278	0.15329	0.15569	0.15664	0.15809	0.15781	0.15385	0.13938	0.13545	0.13199	0.13468	0.13483	0.1348	0.13175	0.14276	0.13366	0.13244	0.13385	0.13529	0.13293	0.13442	0.13209	0.136	0.1324	0.13165	0.13136	0.13083	0.12912	0.13471	0.13358	0.13286	0.13427	0.13587	0.13684	0.13549	0.13387	0.13795	0.13559	0.13756	0.13673	0.13798	0.13949	0.14021
646.653	0.15223	0.14979	0.15402	0.15093	0.15591	0.15265	0.15156	0.14925	0.15444	0.15402	0.15597	0.15714	0.15082	0.13968	0.13162	0.13357	0.13397	0.13343	0.13274	0.12998	0.14306	0.13062	0.1308	0.1303	0.13429	0.13211	0.13164	0.13071	0.13379	0.12891	0.12929	0.1299	0.12696	0.12714	0.13383	0.12996	0.1302	0.13202	0.13213	0.13163	0.13037	0.13108	0.13433	0.13439	0.135	0.13408	0.13323	0.1359	0.13861
647.412	0.15175	0.15202	0.15512	0.15451	0.15688	0.15388	0.15259	0.15277	0.15529	0.15665	0.15526	0.15772	0.1545	0.14082	0.13467	0.13266	0.13588	0.1321	0.13298	0.13149	0.142	0.12979	0.13119	0.13303	0.13422	0.13181	0.13667	0.13006	0.13425	0.13216	0.13367	0.13226	0.12862	0.12963	0.13252	0.13133	0.13432	0.13609	0.13659	0.13408	0.13146	0.1307	0.13659	0.13409	0.13683	0.13568	0.13411	0.13805	0.13986
648.17	0.15264	0.14967	0.15107	0.15122	0.15435	0.15288	0.15015	0.15106	0.15276	0.15434	0.15497	0.15573	0.15285	0.1413	0.13245	0.13398	0.13254	0.13187	0.13072	0.12952	0.14225	0.13038	0.12865	0.1296	0.13054	0.1303	0.13107	0.1318	0.1315	0.1289	0.13021	0.13127	0.12938	0.12531	0.13157	0.12974	0.13304	0.12951	0.1314	0.13265	0.12954	0.12866	0.1327	0.1297	0.13117	0.13229	0.12931	0.13218	0.13631
648.929	0.15393	0.15302	0.15435	0.15552	0.15702	0.15758	0.1529	0.15382	0.15586	0.15628	0.15675	0.15994	0.15439	0.14185	0.13691	0.13913	0.13336	0.13794	0.13527	0.13521	0.14316	0.13188	0.13463	0.13588	0.13592	0.13513	0.13452	0.13561	0.13674	0.13162	0.13407	0.13427	0.13078	0.12995	0.13716	0.13319	0.13375	0.13612	0.13604	0.1352	0.13718	0.13222	0.137	0.13403	0.13675	0.13545	0.1341	0.13586	0.13925
649.687	0.15177	0.1495	0.15288	0.15498	0.15596	0.15414	0.1526	0.15097	0.15643	0.15415	0.15745	0.15795	0.15355	0.14149	0.13414	0.13418	0.13321	0.13585	0.13037	0.12923	0.1419	0.13108	0.13025	0.13212	0.13335	0.12933	0.13357	0.13417	0.13129	0.12899	0.13118	0.13209	0.12964	0.12952	0.13372	0.12894	0.13423	0.13337	0.13289	0.13401	0.13122	0.12928	0.13538	0.13254	0.13526	0.1346	0.13377	0.13591	0.13858
650.446	0.15175	0.15195	0.15438	0.15494	0.15705	0.15569	0.15607	0.15343	0.15702	0.1541	0.15702	0.15703	0.15258	0.14117	0.13332	0.1344	0.13444	0.13371	0.13245	0.12841	0.14067	0.13177	0.13399	0.13419	0.13585	0.13328	0.13276	0.13395	0.13302	0.12818	0.13119	0.13492	0.13009	0.12784	0.13419	0.1323	0.13217	0.13527	0.1329	0.13283	0.1329	0.13161	0.13603	0.13255	0.13632	0.13193	0.13345	0.13464	0.13757
651.204	0.15123	0.1493	0.15143	0.15328	0.15385	0.15335	0.15104	0.14877	0.15443	0.15311	0.15515	0.1543	0.1496	0.13582	0.13001	0.13169	0.13053	0.13105	0.12967	0.12723	0.13969	0.1279	0.12748	0.12905	0.1298	0.12939	0.12983	0.12864	0.13135	0.12725	0.12927	0.12852	0.12758	0.1262	0.1317	0.13113	0.13229	0.13114	0.13213	0.12739	0.13036	0.12604	0.13071	0.13205	0.13177	0.13133	0.12808	0.13176	0.13275
651.962	0.14903	0.14845	0.14966	0.15188	0.15412	0.14988	0.15057	0.14781	0.15263	0.15263	0.15422	0.15388	0.14944	0.13517	0.12845	0.1279	0.12932	0.1283	0.12842	0.12516	0.13845	0.12568	0.1284	0.12948	0.12743	0.12722	0.12789	0.1302	0.12959	0.12565	0.1267	0.12755	0.12477	0.12552	0.12995	0.12573	0.12742	0.13103	0.12523	0.12614	0.12808	0.12558	0.1291	0.12811	0.12971	0.13004	0.1278	0.13105	0.12965
652.721	0.14901	0.14839	0.15046	0.14998	0.15271	0.1479	0.14678	0.14788	0.1502	0.15026	0.15194	0.15215	0.14739	0.13532	0.12543	0.12562	0.12663	0.12776	0.12624	0.12644	0.13759	0.12363	0.12468	0.12774	0.12673	0.12614	0.12666	0.12716	0.12637	0.12609	0.1276	0.12758	0.12479	0.12356	0.12793	0.12524	0.12708	0.12691	0.12826	0.12724	0.12654	0.12425	0.12794	0.12705	0.12763	0.12745	0.12668	0.13145	0.13093
653.479	0.14905	0.14783	0.15139	0.15117	0.15321	0.14998	0.15045	0.14928	0.15298	0.15305	0.15529	0.15402	0.1485	0.13602	0.12813	0.13145	0.1302	0.1289	0.12731	0.12728	0.13958	0.12752	0.12736	0.1274	0.12869	0.1279	0.12913	0.1258	0.12791	0.12861	0.1276	0.12621	0.12597	0.12547	0.12888	0.12535	0.12755	0.12961	0.12807	0.12976	0.12707	0.12571	0.12871	0.13005	0.13241	0.12869	0.12894	0.13055	0.13157
654.237	0.14856	0.14763	0.14852	0.14852	0.15162	0.14777	0.14841	0.1474	0.1516	0.1506	0.15326	0.15268	0.14866	0.13466	0.12664	0.1269	0.12606	0.12881	0.12773	0.12398	0.13594	0.12405	0.12677	0.12748	0.12847	0.12741	0.12787	0.12449	0.12708	0.12522	0.12561	0.1261	0.12485	0.12273	0.12726	0.12528	0.12742	0.12621	0.12766	0.12758	0.12634	0.12481	0.12999	0.12744	0.12993	0.12739	0.12584	0.12889	0.13071
654.995	0.14673	0.14663	0.14852	0.15036	0.1511	0.15115	0.1486	0.14852	0.15058	0.15174	0.15261	0.1529	0.14815	0.13478	0.12854	0.12775	0.12685	0.12665	0.12687	0.12228	0.13486	0.12538	0.12523	0.12682	0.12761	0.12683	0.12704	0.12571	0.12821	0.12204	0.12531	0.12529	0.12278	0.12327	0.12755	0.12581	0.1285	0.12845	0.1253	0.12517	0.12509	0.12527	0.12881	0.12742	0.12869	0.12891	0.12488	0.12882	0.13163
655.753	0.14718	0.14443	0.14691	0.14764	0.15061	0.14786	0.14803	0.1466	0.14868	0.14845	0.14984	0.15035	0.14465	0.13246	0.12423	0.12564	0.12454	0.12726	0.1246	0.12342	0.13322	0.12472	0.1242	0.12567	0.12627	0.12382	0.12501	0.12358	0.12585	0.12283	0.12276	0.12207	0.12198	0.12271	0.12519	0.12317	0.12509	0.1233	0.12222	0.12386	0.12363	0.12193	0.12576	0.12275	0.12695	0.1265	0.12521	0.12946	0.12944
656.51	0.14744	0.14516	0.14659	0.14906	0.15022	0.15052	0.14855	0.14911	0.15003	0.15072	0.15152	0.15276	0.14641	0.13456	0.12625	0.12281	0.12558	0.12875	0.12443	0.1244	0.1353	0.12465	0.12445	0.12432	0.12737	0.12583	0.12327	0.12426	0.12661	0.12181	0.12552	0.12466	0.1237	0.12116	0.1252	0.12637	0.1268	0.12547	0.12554	0.12541	0.12536	0.12351	0.1271	0.12637	0.12659	0.125	0.12607	0.13037	0.13041
657.268	0.14583	0.14503	0.14657	0.14743	0.14999	0.14795	0.14713	0.14349	0.14926	0.14947	0.15003	0.14987	0.144	0.13033	0.12236	0.12534	0.12483	0.12309	0.12141	0.11913	0.13008	0.12443	0.12178	0.12139	0.12447	0.12135	0.12346	0.12041	0.12287	0.12138	0.12216	0.12088	0.12025	0.12069	0.12381	0.12111	0.12357	0.12486	0.12358	0.12309	0.12386	0.12264	0.12436	0.12404	0.12512	0.12304	0.1215	0.12637	0.1274
658.026	0.14362	0.14245	0.14442	0.14551	0.14662	0.14504	0.14448	0.14361	0.14552	0.14627	0.14862	0.14886	0.14197	0.12747	0.12093	0.11939	0.12279	0.12274	0.12064	0.1176	0.13408	0.11848	0.12009	0.12083	0.12229	0.12103	0.12107	0.11891	0.1204	0.12064	0.12023	0.12117	0.12095	0.11775	0.12097	0.11903	0.12121	0.12226	0.12103	0.12116	0.12031	0.11793	0.12316	0.12256	0.12131	0.12216	0.12058	0.1221	0.12533
658.783	0.14373	0.14212	0.14498	0.14672	0.14612	0.1457	0.14533	0.14342	0.15009	0.14656	0.14835	0.14925	0.14201	0.12931	0.12184	0.12373	0.12487	0.12275	0.12101	0.12065	0.12977	0.12184	0.12159	0.12208	0.12148	0.12069	0.12305	0.12167	0.12264	0.12134	0.12078	0.12118	0.11979	0.1194	0.12321	0.12117	0.12383	0.12082	0.12221	0.1243	0.12146	0.12062	0.12284	0.12191	0.12163	0.1228	0.12111	0.12451	0.12507
659.541	0.14252	0.13949	0.14243	0.14312	0.145	0.14523	0.14345	0.14121	0.14459	0.14283	0.14742	0.14453	0.1409	0.12747	0.11851	0.11775	0.11856	0.11919	0.1194	0.1169	0.12954	0.11597	0.11703	0.11908	0.11862	0.11678	0.11688	0.11774	0.11662	0.11673	0.11668	0.1171	0.11209	0.1155	0.11804	0.11801	0.11878	0.11902	0.11925	0.11833	0.11661	0.11298	0.11805	0.11713	0.11955	0.11736	0.1182	0.12001	0.1239
660.298	0.14024	0.13798	0.141	0.14144	0.14312	0.14157	0.14077	0.13747	0.14348	0.14319	0.14508	0.1446	0.13767	0.12472	0.11683	0.11896	0.11731	0.1168	0.11678	0.11425	0.1244	0.11546	0.11499	0.11804	0.11677	0.11701	0.11628	0.11776	0.11656	0.11539	0.11502	0.11672	0.11224	0.11255	0.11593	0.11663	0.11657	0.11664	0.11793	0.11604	0.11399	0.11398	0.11919	0.11519	0.11838	0.11753	0.11483	0.1188	0.1216
661.056	0.14173	0.14062	0.14309	0.14573	0.14636	0.14233	0.1442	0.14412	0.14675	0.14675	0.14912	0.14667	0.14241	0.12821	0.12075	0.12036	0.11864	0.12109	0.11672	0.11772	0.12963	0.11813	0.11716	0.11845	0.12009	0.1184	0.11984	0.11949	0.12302	0.11739	0.11962	0.11958	0.1159	0.11479	0.12151	0.11924	0.1192	0.12063	0.12278	0.11971	0.11789	0.11746	0.12009	0.12116	0.12172	0.11993	0.11984	0.1206	0.12349
661.813	0.13968	0.13861	0.14104	0.14125	0.1438	0.1424	0.13889	0.14067	0.14236	0.14457	0.14473	0.147	0.14085	0.12664	0.11702	0.11756	0.12089	0.11765	0.11603	0.11527	0.12573	0.11601	0.11429	0.11975	0.11928	0.11712	0.11677	0.11746	0.11801	0.11471	0.11718	0.11487	0.1136	0.11338	0.11698	0.11619	0.1166	0.11772	0.11845	0.11682	0.11646	0.11729	0.11947	0.1171	0.12145	0.11743	0.11722	0.11903	0.11913
662.57	0.1391	0.13891	0.14143	0.14156	0.14354	0.14387	0.14256	0.13908	0.14431	0.14442	0.14508	0.14502	0.14013	0.12478	0.11918	0.1189	0.11661	0.11784	0.11489	0.11475	0.12494	0.11653	0.11607	0.11621	0.11752	0.11487	0.11661	0.11592	0.11796	0.11523	0.11683	0.11453	0.11422	0.1126	0.11611	0.11676	0.11736	0.11763	0.11577	0.11896	0.11673	0.11579	0.11991	0.12257	0.12044	0.11954	0.11833	0.11862	0.12091
663.327	0.1392	0.13915	0.14205	0.14098	0.14419	0.14215	0.14105	0.1395	0.14362	0.14456	0.14449	0.14558	0.13892	0.12542	0.11899	0.11722	0.11875	0.11515	0.11421	0.11382	0.12552	0.1168	0.11536	0.11558	0.11663	0.11828	0.11737	0.11616	0.11848	0.1138	0.11491	0.11637	0.11268	0.11394	0.1192	0.11525	0.11782	0.11597	0.11778	0.11801	0.11472	0.11399	0.11963	0.11906	0.12247	0.11898	0.11999	0.12184	0.12093
664.084	0.13915	0.13861	0.14044	0.14074	0.1435	0.14064	0.14081	0.13851	0.14335	0.14252	0.14332	0.14488	0.13787	0.1248	0.11567	0.11732	0.11662	0.11786	0.11476	0.11407	0.12631	0.11474	0.11479	0.11452	0.11594	0.11556	0.11639	0.1155	0.11631	0.11271	0.11541	0.11308	0.11319	0.11252	0.11592	0.11384	0.11685	0.11666	0.11483	0.1156	0.11396	0.11492	0.12006	0.11682	0.11916	0.11875	0.11799	0.11926	0.12053
664.841	0.13739	0.13864	0.14068	0.14237	0.14329	0.14129	0.14239	0.13972	0.14244	0.14286	0.14465	0.14352	0.13728	0.12556	0.1149	0.11605	0.11583	0.11875	0.11644	0.11294	0.12789	0.11445	0.11518	0.11671	0.1168	0.11543	0.11664	0.11541	0.11576	0.11478	0.11666	0.11644	0.11379	0.11339	0.11831	0.11482	0.11711	0.11623	0.11659	0.11641	0.11381	0.11517	0.11738	0.11723	0.11803	0.11678	0.11528	0.11992	0.12125
665.598	0.13823	0.13919	0.1419	0.1417	0.14641	0.14299	0.14136	0.13977	0.14494	0.14201	0.14559	0.14502	0.13996	0.1239	0.11413	0.11506	0.11736	0.11862	0.1179	0.11356	0.12542	0.11456	0.11579	0.11682	0.11728	0.11757	0.11769	0.11672	0.1189	0.11536	0.11433	0.11575	0.11317	0.11508	0.11833	0.11504	0.11801	0.11457	0.11701	0.11736	0.11651	0.11341	0.11746	0.11791	0.1173	0.11608	0.11509	0.1175	0.12251
666.355	0.13571	0.13725	0.14017	0.13992	0.14199	0.14019	0.13926	0.13958	0.14208	0.14172	0.14274	0.1426	0.13648	0.12414	0.11376	0.11305	0.1154	0.11374	0.11311	0.11148	0.12403	0.11148	0.11485	0.11431	0.11554	0.11238	0.11754	0.11152	0.1139	0.11074	0.11432	0.1128	0.11242	0.1112	0.11694	0.11146	0.11555	0.11379	0.11438	0.11302	0.11194	0.11303	0.11637	0.11383	0.11473	0.11449	0.1135	0.11583	0.11953
667.112	0.13522	0.13588	0.13823	0.13871	0.14127	0.13931	0.14024	0.13645	0.14088	0.13788	0.14033	0.14012	0.13488	0.11994	0.11082	0.11206	0.11324	0.11332	0.11061	0.11104	0.12101	0.11107	0.11264	0.11066	0.11335	0.11209	0.11269	0.11115	0.1146	0.10868	0.11271	0.11208	0.1088	0.10931	0.11309	0.11134	0.1122	0.1116	0.11292	0.11378	0.112	0.11089	0.11657	0.1129	0.11222	0.11444	0.11295	0.11411	0.11657
667.868	0.13429	0.13525	0.13616	0.13877	0.1403	0.13769	0.13674	0.13553	0.13955	0.13868	0.14202	0.14207	0.13761	0.1206	0.11069	0.11245	0.11194	0.11309	0.11216	0.10963	0.12036	0.11122	0.11125	0.11018	0.1142	0.10877	0.11249	0.11104	0.11216	0.11143	0.11181	0.10995	0.11024	0.10955	0.11366	0.10903	0.11058	0.11223	0.1121	0.1129	0.11076	0.10921	0.11076	0.11133	0.11052	0.1099	0.10961	0.11221	0.11364
668.625	0.13423	0.1338	0.13521	0.13734	0.13917	0.13987	0.13622	0.13565	0.13999	0.13429	0.13906	0.14004	0.13462	0.12018	0.11188	0.11175	0.11368	0.11282	0.10866	0.10804	0.12011	0.10851	0.10963	0.10994	0.11127	0.11074	0.10906	0.11013	0.11171	0.1073	0.10635	0.10867	0.10909	0.10626	0.11017	0.10918	0.11005	0.11183	0.10749	0.11169	0.10943	0.10805	0.11055	0.1091	0.11218	0.10942	0.10992	0.11145	0.11768
669.381	0.13547	0.13577	0.1389	0.13932	0.14279	0.13744	0.13998	0.13625	0.14088	0.14066	0.14035	0.14332	0.1373	0.12175	0.11564	0.11424	0.11288	0.11345	0.11168	0.11062	0.12018	0.11207	0.11388	0.11285	0.11257	0.11135	0.11503	0.11177	0.11237	0.10896	0.11357	0.10975	0.10855	0.1078	0.11224	0.11021	0.11151	0.11404	0.11192	0.11321	0.11024	0.1098	0.11277	0.11241	0.11426	0.11356	0.11391	0.11634	0.11704
670.138	0.13262	0.13186	0.13444	0.13422	0.13462	0.13431	0.13646	0.13324	0.13742	0.13709	0.13634	0.13648	0.13171	0.11669	0.10813	0.10879	0.10796	0.10893	0.10578	0.10572	0.11704	0.10619	0.10665	0.10839	0.1055	0.10758	0.10645	0.10724	0.10775	0.10457	0.10748	0.1071	0.10496	0.1029	0.10889	0.10769	0.10745	0.10809	0.10783	0.10701	0.10533	0.10486	0.1094	0.11056	0.10982	0.10923	0.10873	0.11418	0.11233
670.894	0.13213	0.13203	0.13443	0.13492	0.13681	0.13519	0.13499	0.13265	0.13635	0.13697	0.13909	0.13774	0.13184	0.11863	0.11108	0.10805	0.10873	0.11236	0.10842	0.10539	0.11612	0.10526	0.10467	0.10951	0.1076	0.10701	0.10872	0.10533	0.10837	0.10399	0.10599	0.10527	0.10475	0.10399	0.10802	0.10657	0.10779	0.10798	0.10765	0.10852	0.10819	0.10732	0.11014	0.10906	0.11097	0.10945	0.11101	0.1128	0.11451
671.65	0.13121	0.13108	0.13347	0.13336	0.13573	0.13348	0.13309	0.13252	0.13556	0.13499	0.13754	0.13684	0.13149	0.11697	0.10991	0.10681	0.10737	0.1088	0.1078	0.1059	0.11693	0.10665	0.10359	0.10629	0.10815	0.10713	0.10659	0.10597	0.10629	0.10538	0.10622	0.10498	0.10534	0.105	0.10859	0.10294	0.10775	0.10808	0.10775	0.10615	0.10566	0.10459	0.10963	0.10788	0.11112	0.10895	0.10991	0.11212	0.11291
672.407	0.13116	0.12991	0.13187	0.13373	0.1347	0.13322	0.13134	0.13116	0.13485	0.13595	0.13649	0.13671	0.1286	0.11679	0.10625	0.10452	0.10325	0.10639	0.10387	0.10404	0.11475	0.10491	0.104	0.1065	0.10314	0.10388	0.1044	0.10496	0.10519	0.104	0.10486	0.10509	0.10277	0.10152	0.1062	0.10344	0.10409	0.10498	0.10508	0.10654	0.10289	0.10411	0.108	0.10914	0.10819	0.10757	0.10846	0.10965	0.11335
673.163	0.13063	0.13111	0.1331	0.13619	0.13658	0.13492	0.13292	0.13339	0.13652	0.13405	0.13764	0.137	0.13232	0.11796	0.10798	0.10918	0.1094	0.1071	0.10689	0.10503	0.11731	0.10611	0.10468	0.10754	0.10766	0.10693	0.10773	0.10458	0.10778	0.10578	0.10503	0.10597	0.10259	0.10283	0.10638	0.10417	0.10718	0.10897	0.1074	0.10763	0.10534	0.107	0.11078	0.10961	0.11375	0.10988	0.11058	0.11239	0.11323
673.919	0.1293	0.13004	0.13084	0.13293	0.13409	0.13375	0.13224	0.13036	0.13368	0.13437	0.13539	0.1351	0.12893	0.11494	0.10594	0.10437	0.10569	0.10769	0.10556	0.10216	0.11701	0.10388	0.10248	0.10502	0.10617	0.10428	0.10788	0.10369	0.10342	0.10406	0.10298	0.10377	0.10305	0.10225	0.10358	0.10298	0.10411	0.10471	0.10449	0.10742	0.10508	0.10179	0.10713	0.10561	0.10835	0.10733	0.10569	0.10932	0.11055
674.675	0.1282	0.12916	0.13172	0.13185	0.13441	0.13239	0.13237	0.12999	0.13384	0.13435	0.1356	0.13423	0.12887	0.11329	0.10862	0.10484	0.10589	0.1046	0.10543	0.10022	0.11351	0.10029	0.10123	0.10404	0.10612	0.10249	0.10366	0.1032	0.10493	0.10129	0.1037	0.10256	0.10034	0.10064	0.10573	0.10153	0.1038	0.10434	0.10255	0.10393	0.10264	0.10066	0.10742	0.10442	0.10604	0.10519	0.10598	0.10595	0.10729
675.431	0.13013	0.12858	0.13149	0.13342	0.13549	0.13247	0.13206	0.13004	0.13351	0.13329	0.13495	0.1338	0.12886	0.11471	0.10641	0.10422	0.10568	0.1079	0.10332	0.10401	0.1117	0.10435	0.10406	0.10462	0.10436	0.10301	0.1059	0.10501	0.10389	0.10055	0.10417	0.10171	0.1029	0.10078	0.10614	0.10443	0.1036	0.10562	0.10604	0.10549	0.10493	0.10148	0.10794	0.10506	0.10916	0.10381	0.10612	0.10769	0.11078
676.186	0.1282	0.12985	0.13208	0.13286	0.13437	0.13426	0.13187	0.1327	0.13528	0.13506	0.13603	0.13771	0.13076	0.11587	0.1084	0.10757	0.10709	0.1073	0.10488	0.10219	0.11448	0.10218	0.10461	0.10466	0.10676	0.10699	0.10449	0.10445	0.10638	0.10428	0.10517	0.10578	0.10358	0.09948	0.10634	0.10522	0.10624	0.10651	0.10838	0.10817	0.10587	0.10289	0.10903	0.10552	0.10764	0.10497	0.10938	0.10986	0.10982
676.942	0.12696	0.12844	0.13039	0.13233	0.13259	0.13104	0.13096	0.12967	0.13431	0.13295	0.1347	0.1349	0.12862	0.11363	0.10543	0.1041	0.10442	0.10557	0.10324	0.10296	0.11029	0.10204	0.10299	0.1033	0.10214	0.10428	0.10394	0.10372	0.10215	0.1009	0.10333	0.10347	0.10088	0.10048	0.10223	0.10285	0.10385	0.1036	0.10349	0.1042	0.10222	0.10126	0.10583	0.10644	0.10736	0.10596	0.10508	0.10856	0.10935
677.698	0.12659	0.12846	0.12995	0.13315	0.13365	0.13124	0.13184	0.12938	0.13335	0.13343	0.13342	0.13265	0.12664	0.11445	0.1038	0.10258	0.10512	0.10402	0.1016	0.10029	0.11356	0.10134	0.10297	0.10317	0.10431	0.10203	0.10351	0.10078	0.10286	0.09897	0.10257	0.10256	0.09947	0.09955	0.10522	0.10261	0.10298	0.10372	0.10412	0.10507	0.10398	0.10229	0.10662	0.10535	0.10421	0.10499	0.10425	0.10553	0.10894
678.453	0.12772	0.12685	0.13027	0.13285	0.13386	0.13358	0.1312	0.12955	0.1319	0.133	0.13433	0.13376	0.12474	0.1116	0.10346	0.10418	0.10345	0.1028	0.10075	0.09968	0.11254	0.0994	0.10295	0.10341	0.10394	0.1042	0.10225	0.10242	0.103	0.10135	0.10131	0.10348	0.10199	0.09981	0.10252	0.10125	0.10445	0.10338	0.1045	0.10301	0.10124	0.10247	0.10426	0.10511	0.10738	0.10436	0.10546	0.10682	0.1084
679.209	0.12592	0.12556	0.12838	0.12935	0.13173	0.13094	0.13092	0.12816	0.13232	0.13061	0.13389	0.1335	0.12548	0.11152	0.10181	0.10097	0.10143	0.10235	0.09979	0.09912	0.11136	0.10031	0.09966	0.10267	0.09992	0.09975	0.10177	0.09893	0.10065	0.09797	0.10082	0.10074	0.0975	0.09406	0.09863	0.09886	0.10137	0.10057	0.10139	0.10233	0.09742	0.09963	0.10439	0.10194	0.10302	0.10245	0.10238	0.10722	0.10667
679.964	0.12614	0.12824	0.13066	0.13139	0.13263	0.13384	0.13256	0.12987	0.13312	0.13248	0.13368	0.13416	0.12672	0.11165	0.1048	0.10472	0.10294	0.10343	0.10162	0.10102	0.11294	0.10178	0.10215	0.10424	0.10136	0.10238	0.10098	0.10238	0.10276	0.10229	0.10153	0.1021	0.10091	0.09989	0.10245	0.10004	0.10297	0.10413	0.10162	0.1027	0.10302	0.10135	0.10361	0.10258	0.10471	0.1008	0.10349	0.10597	0.10492
680.719	0.12657	0.12777	0.13	0.13105	0.13241	0.13228	0.13188	0.13048	0.13349	0.13356	0.13214	0.13495	0.12777	0.11065	0.10326	0.10411	0.10598	0.10517	0.10379	0.10146	0.11025	0.10096	0.10207	0.10273	0.10259	0.10256	0.10229	0.10104	0.10364	0.10213	0.10339	0.10129	0.09969	0.09997	0.10501	0.10371	0.10453	0.10269	0.10187	0.10716	0.10111	0.1003	0.10347	0.10366	0.10363	0.10463	0.10497	0.10604	0.10998
681.475	0.12555	0.12711	0.12923	0.13076	0.13332	0.13208	0.12979	0.12894	0.13279	0.1328	0.13379	0.13403	0.12674	0.11294	0.1039	0.10531	0.1016	0.10101	0.09929	0.09986	0.11236	0.10017	0.10105	0.10166	0.10401	0.10226	0.10364	0.10151	0.10414	0.10036	0.09852	0.101	0.09872	0.09783	0.10194	0.10008	0.09937	0.10443	0.10265	0.10205	0.09983	0.10215	0.10421	0.10361	0.10703	0.10538	0.10375	0.10481	0.1088
682.23	0.12418	0.12507	0.12827	0.12962	0.13046	0.12808	0.12843	0.12567	0.1317	0.12942	0.13094	0.13028	0.1249	0.10991	0.09954	0.10005	0.10053	0.10019	0.0995	0.09918	0.10718	0.09809	0.09943	0.09831	0.09979	0.09962	0.09956	0.09798	0.09984	0.09699	0.09589	0.09905	0.095	0.09613	0.09877	0.09711	0.09964	0.09988	0.09781	0.10012	0.09613	0.09988	0.10414	0.10326	0.10085	0.10244	0.10053	0.10195	0.10495
682.985	0.12466	0.12447	0.12789	0.13034	0.13204	0.12963	0.12916	0.12712	0.1303	0.13045	0.13245	0.13111	0.12499	0.10964	0.10212	0.10133	0.10118	0.10154	0.09914	0.0977	0.10943	0.10069	0.09762	0.09977	0.1005	0.09929	0.09911	0.09927	0.1	0.0964	0.09731	0.10048	0.09655	0.09576	0.10052	0.09961	0.09995	0.1014	0.09882	0.09894	0.0985	0.0988	0.1054	0.10444	0.10354	0.10134	0.10058	0.10555	0.10913
683.74	0.12336	0.12374	0.12448	0.12827	0.12957	0.12789	0.12539	0.12801	0.13014	0.12861	0.12927	0.12978	0.12192	0.11081	0.09761	0.09597	0.09861	0.10158	0.09845	0.09643	0.10797	0.09743	0.09847	0.09815	0.09609	0.09867	0.09778	0.09709	0.09618	0.09385	0.09647	0.09812	0.09392	0.09241	0.09833	0.09553	0.09829	0.09788	0.09973	0.09711	0.09509	0.09739	0.10096	0.10188	0.10177	0.10091	0.10159	0.10513	0.10488
684.495	0.12188	0.12368	0.12699	0.12927	0.13081	0.12715	0.12728	0.12782	0.13138	0.13024	0.13081	0.12997	0.12555	0.10815	0.10132	0.09996	0.10002	0.10301	0.09783	0.09801	0.10774	0.09816	0.09884	0.09982	0.10187	0.09741	0.09789	0.09921	0.09874	0.0948	0.09666	0.09876	0.09458	0.09468	0.09745	0.0973	0.09837	0.09946	0.0979	0.09776	0.09639	0.09675	0.1037	0.10215	0.10253	0.10101	0.10034	0.10345	0.10378
685.25	0.12191	0.12377	0.12744	0.12984	0.13027	0.1299	0.12868	0.1272	0.13135	0.12983	0.13155	0.13008	0.12369	0.10862	0.1031	0.09861	0.10015	0.1012	0.09813	0.09569	0.10864	0.09735	0.09729	0.10001	0.09785	0.09736	0.09724	0.10007	0.10044	0.09589	0.09796	0.09637	0.09743	0.09728	0.10012	0.09707	0.09971	0.10024	0.09807	0.09902	0.0983	0.09511	0.10387	0.10078	0.10139	0.1014	0.098	0.10161	0.10433
686.005	0.12284	0.12227	0.12557	0.128	0.12947	0.12819	0.12779	0.12687	0.12908	0.12851	0.13	0.13012	0.12398	0.10787	0.10056	0.09856	0.10128	0.09954	0.0978	0.09711	0.11052	0.09597	0.09756	0.09852	0.09833	0.09908	0.09889	0.09909	0.09818	0.09691	0.09761	0.09669	0.09514	0.09553	0.09967	0.096	0.09933	0.09913	0.09966	0.09942	0.09725	0.0973	0.10035	0.09988	0.10099	0.09905	0.10018	0.10214	0.10617
686.759	0.12046	0.12193	0.12422	0.12801	0.12821	0.12667	0.12531	0.12524	0.12693	0.12722	0.12771	0.12897	0.12185	0.10796	0.09798	0.09731	0.09671	0.09764	0.09679	0.09503	0.10706	0.09399	0.09522	0.09564	0.0982	0.09703	0.09633	0.09565	0.09602	0.09417	0.09365	0.0941	0.09376	0.0919	0.09712	0.0955	0.09606	0.09639	0.09697	0.0951	0.09596	0.09578	0.09889	0.10017	0.09906	0.09856	0.09917	0.09972	0.1027
687.514	0.11935	0.12306	0.12465	0.12539	0.12829	0.12753	0.12696	0.12553	0.12555	0.1281	0.12915	0.12906	0.12224	0.10696	0.09867	0.09645	0.09812	0.09746	0.09525	0.09511	0.10509	0.0952	0.09401	0.09704	0.09631	0.09356	0.09794	0.09618	0.09656	0.094	0.09342	0.09338	0.09463	0.09143	0.09455	0.09499	0.0969	0.09683	0.09559	0.09457	0.09415	0.09725	0.10086	0.09896	0.09984	0.0978	0.09945	0.1011	0.1003
688.268	0.12171	0.12301	0.12719	0.1306	0.13112	0.12876	0.12881	0.12692	0.12907	0.12922	0.13228	0.13117	0.12446	0.10987	0.10156	0.09911	0.09792	0.09981	0.09913	0.09716	0.10974	0.09795	0.09625	0.09858	0.09804	0.09808	0.09827	0.0997	0.10168	0.0957	0.09742	0.09688	0.09862	0.09271	0.09802	0.09743	0.10044	0.09654	0.09922	0.09722	0.09665	0.09779	0.10152	0.09914	0.1016	0.10041	0.09991	0.10138	0.10592
689.023	0.12017	0.12161	0.12619	0.1256	0.12805	0.12624	0.12559	0.12434	0.12729	0.127	0.12896	0.12712	0.1203	0.10922	0.09857	0.09746	0.09762	0.09958	0.0971	0.095	0.10515	0.09635	0.09352	0.0944	0.09772	0.09563	0.09515	0.0962	0.09528	0.09346	0.09387	0.09398	0.0942	0.09242	0.0973	0.09707	0.09536	0.09813	0.09757	0.09655	0.09377	0.09695	0.09885	0.09843	0.09923	0.09944	0.09912	0.102	0.1012
689.777	0.11845	0.12052	0.12192	0.12353	0.12659	0.12626	0.12416	0.1231	0.1249	0.12629	0.12666	0.12678	0.11988	0.10461	0.09402	0.09644	0.09502	0.09457	0.09436	0.09316	0.10192	0.09378	0.09249	0.09567	0.09456	0.09394	0.09511	0.09457	0.09513	0.09179	0.09479	0.09354	0.09276	0.09072	0.09589	0.09298	0.09368	0.09308	0.09368	0.09437	0.09336	0.09361	0.09746	0.09701	0.09706	0.09503	0.09557	0.09755	0.09916
690.532	0.11843	0.1197	0.12274	0.1248	0.12619	0.12603	0.12472	0.12439	0.12564	0.12596	0.12844	0.12681	0.12021	0.10736	0.09534	0.09373	0.09639	0.09733	0.09445	0.09212	0.1047	0.09385	0.09342	0.09565	0.0962	0.09431	0.09344	0.09514	0.09461	0.09242	0.09482	0.09525	0.09225	0.09284	0.09544	0.09368	0.0958	0.09424	0.09412	0.09521	0.09434	0.09383	0.09605	0.09558	0.09685	0.09748	0.09701	0.09996	0.09762
691.286	0.11684	0.11984	0.12134	0.12647	0.12773	0.12625	0.12431	0.12326	0.12465	0.12558	0.12606	0.12641	0.11995	0.1068	0.09709	0.09503	0.09565	0.09481	0.09251	0.09037	0.10235	0.09143	0.09387	0.09396	0.09479	0.09271	0.09251	0.09263	0.09345	0.09275	0.09239	0.09413	0.09249	0.09133	0.09434	0.09272	0.09409	0.09426	0.09363	0.09438	0.09465	0.09178	0.09533	0.09508	0.0938	0.09543	0.09489	0.09763	0.09806
692.04	0.11479	0.11756	0.11864	0.12137	0.12191	0.12267	0.12031	0.1187	0.12295	0.12182	0.12314	0.12277	0.11362	0.1003	0.09152	0.09133	0.09132	0.09202	0.08824	0.0882	0.09856	0.08862	0.08786	0.0898	0.09036	0.08971	0.08791	0.08832	0.08974	0.08714	0.08851	0.08843	0.08843	0.08614	0.08981	0.08777	0.08904	0.09042	0.08809	0.09075	0.08681	0.08864	0.09032	0.09074	0.09136	0.0913	0.0896	0.09337	0.09454
692.794	0.11332	0.1158	0.11893	0.12087	0.12166	0.12211	0.11963	0.11898	0.12113	0.12061	0.12279	0.1224	0.11462	0.09925	0.08879	0.08929	0.08993	0.08933	0.08879	0.08552	0.09954	0.08785	0.08906	0.0886	0.08869	0.0887	0.08909	0.08852	0.08989	0.08642	0.08879	0.08762	0.08447	0.08483	0.08801	0.08773	0.08699	0.08862	0.08737	0.08918	0.08404	0.08656	0.08813	0.08837	0.08709	0.08621	0.08704	0.09169	0.09259
693.548	0.11706	0.11988	0.12409	0.12476	0.12604	0.12478	0.12191	0.12134	0.12676	0.12451	0.12632	0.12437	0.11896	0.1022	0.09719	0.09581	0.09549	0.09465	0.09277	0.09252	0.10098	0.09521	0.09321	0.09423	0.09386	0.09295	0.09304	0.09284	0.09354	0.09135	0.09223	0.0915	0.09241	0.08734	0.09317	0.09156	0.09226	0.0925	0.09356	0.09198	0.09137	0.08918	0.09518	0.09467	0.09456	0.09188	0.09144	0.09199	0.09697
694.302	0.11481	0.117	0.12072	0.12358	0.12439	0.12251	0.12125	0.12068	0.12445	0.1247	0.12375	0.12536	0.1159	0.10166	0.09263	0.09195	0.09251	0.0944	0.09006	0.08904	0.10036	0.09047	0.08998	0.09151	0.09149	0.09062	0.09098	0.09067	0.0894	0.09029	0.08942	0.09084	0.08889	0.08861	0.09043	0.09045	0.09148	0.09051	0.09073	0.08906	0.08937	0.08902	0.09154	0.09087	0.09132	0.08983	0.09075	0.09094	0.09461
695.056	0.11362	0.11612	0.12024	0.11851	0.12385	0.12144	0.11994	0.119	0.12157	0.12189	0.12204	0.12235	0.11428	0.09864	0.09051	0.08852	0.09101	0.09037	0.08858	0.0866	0.09811	0.08498	0.08651	0.0867	0.08988	0.08864	0.0883	0.08681	0.0891	0.08768	0.08951	0.08785	0.0857	0.08524	0.08906	0.08679	0.08959	0.08827	0.08865	0.08774	0.08797	0.08641	0.08735	0.0893	0.0896	0.08781	0.08769	0.08844	0.09345
695.809	0.1138	0.11474	0.12066	0.12172	0.12271	0.12151	0.12104	0.11994	0.12326	0.12353	0.12326	0.12446	0.11706	0.10134	0.09107	0.09125	0.09227	0.08944	0.09055	0.08774	0.10069	0.08766	0.09028	0.09222	0.09154	0.08842	0.09144	0.08984	0.09041	0.08823	0.08975	0.09145	0.08921	0.08647	0.08871	0.08982	0.09048	0.09083	0.09115	0.09025	0.0893	0.08868	0.09147	0.08834	0.09177	0.09282	0.09053	0.09184	0.09389
696.563	0.11376	0.11597	0.11985	0.12125	0.12109	0.12001	0.12002	0.11891	0.12365	0.12067	0.12221	0.1226	0.11651	0.09989	0.09216	0.08882	0.09062	0.0907	0.09024	0.08821	0.09827	0.08832	0.08871	0.08986	0.09151	0.08856	0.08951	0.09033	0.08867	0.08686	0.09026	0.08816	0.08747	0.08627	0.09108	0.08862	0.09146	0.08864	0.08956	0.09038	0.08833	0.08602	0.09069	0.08982	0.09109	0.08916	0.08742	0.09079	0.0942
697.317	0.11426	0.11775	0.12006	0.12195	0.12645	0.12318	0.12281	0.12015	0.12424	0.1239	0.12461	0.12514	0.11639	0.10067	0.09339	0.09179	0.09323	0.09399	0.09223	0.09197	0.10164	0.0897	0.09114	0.09369	0.09384	0.09186	0.09227	0.09124	0.09189	0.08936	0.0891	0.09103	0.08886	0.0873	0.09259	0.09087	0.09187	0.0927	0.09046	0.09259	0.0909	0.08897	0.09459	0.09314	0.09323	0.09169	0.09262	0.09319	0.09725
698.07	0.11384	0.11616	0.11924	0.1229	0.12557	0.12303	0.12089	0.11978	0.1238	0.12266	0.12392	0.1241	0.11674	0.10075	0.09169	0.09228	0.09059	0.09361	0.09061	0.0894	0.1	0.08807	0.08885	0.09165	0.0883	0.0916	0.0902	0.09247	0.09019	0.08858	0.09128	0.09145	0.08657	0.087	0.09102	0.0897	0.0906	0.09202	0.08973	0.09063	0.09114	0.08929	0.094	0.09267	0.09566	0.09248	0.09084	0.09355	0.09635
698.824	0.11178	0.11546	0.11722	0.12177	0.1215	0.12189	0.11911	0.119	0.1214	0.1215	0.12281	0.12149	0.11344	0.09707	0.091	0.08937	0.09007	0.08938	0.08783	0.08504	0.09869	0.0872	0.08899	0.08931	0.08756	0.08858	0.0877	0.08655	0.08938	0.08828	0.08872	0.08716	0.08572	0.08283	0.0876	0.08813	0.08741	0.08801	0.08842	0.08924	0.08673	0.08802	0.09294	0.09107	0.09103	0.09148	0.08923	0.09311	0.09306
699.577	0.11501	0.11618	0.12189	0.12263	0.12625	0.12422	0.12107	0.1212	0.12433	0.12469	0.12603	0.12504	0.11737	0.10199	0.09252	0.09357	0.09405	0.09244	0.09102	0.09076	0.10215	0.0911	0.09029	0.09288	0.09326	0.09178	0.09292	0.09093	0.09102	0.08884	0.09084	0.09089	0.08906	0.08899	0.09065	0.08974	0.09122	0.09331	0.09233	0.09114	0.0904	0.09153	0.09636	0.09469	0.09569	0.09576	0.0919	0.09366	0.09625
700.33	0.11475	0.11601	0.1197	0.12189	0.1233	0.12271	0.12041	0.12028	0.12362	0.12236	0.12242	0.12235	0.1167	0.10007	0.09303	0.09233	0.09156	0.09198	0.09042	0.08908	0.09889	0.08872	0.08862	0.09244	0.09034	0.09131	0.09094	0.0896	0.09159	0.08756	0.09035	0.08898	0.08665	0.08761	0.09063	0.08747	0.08894	0.0905	0.08831	0.08983	0.08986	0.08901	0.09441	0.0917	0.09251	0.09024	0.0923	0.09466	0.0935
701.084	0.11203	0.11358	0.11839	0.11902	0.12134	0.12144	0.11912	0.1191	0.12006	0.12128	0.12143	0.12304	0.11479	0.10056	0.08936	0.0905	0.08883	0.0913	0.08738	0.08585	0.09821	0.08686	0.08823	0.08985	0.08964	0.08731	0.08737	0.08814	0.08748	0.08703	0.08746	0.08692	0.08364	0.08583	0.0899	0.08555	0.08792	0.08841	0.08807	0.08901	0.08785	0.08831	0.09242	0.08969	0.08924	0.09172	0.08953	0.09139	0.09392
701.837	0.11038	0.11257	0.11636	0.11797	0.12024	0.12086	0.11885	0.1175	0.12076	0.11903	0.12007	0.11917	0.11411	0.09904	0.0914	0.08865	0.08731	0.08895	0.08698	0.08318	0.09831	0.0855	0.08715	0.08737	0.08781	0.08864	0.08785	0.08506	0.08871	0.08375	0.08578	0.08492	0.08498	0.08328	0.0873	0.08653	0.08819	0.08685	0.08877	0.08814	0.08486	0.08543	0.09085	0.09078	0.0896	0.09048	0.08754	0.09166	0.09447
702.59	0.10937	0.11107	0.1148	0.11739	0.11821	0.11667	0.1173	0.11453	0.11706	0.11702	0.1184	0.1184	0.11306	0.09427	0.0895	0.08539	0.08369	0.08478	0.08432	0.084	0.09356	0.08027	0.08356	0.08406	0.08473	0.08536	0.08555	0.08442	0.08539	0.0816	0.08312	0.084	0.08218	0.08054	0.08402	0.08422	0.08424	0.08538	0.08216	0.08572	0.08234	0.08465	0.08913	0.08669	0.08842	0.08765	0.08736	0.09067	0.09263
703.343	0.10972	0.1124	0.11512	0.11702	0.11783	0.11758	0.11528	0.11549	0.11876	0.11797	0.11708	0.11832	0.11351	0.09591	0.08953	0.08871	0.08527	0.08791	0.08562	0.08305	0.09393	0.08474	0.08401	0.08387	0.0865	0.08482	0.08611	0.08385	0.08548	0.08107	0.08249	0.08595	0.08166	0.08151	0.08504	0.08266	0.08485	0.08529	0.08172	0.08458	0.08428	0.08394	0.08948	0.08928	0.09083	0.08762	0.0879	0.09037	0.0926
704.096	0.10992	0.11344	0.11668	0.11927	0.12103	0.11979	0.1193	0.11721	0.11948	0.11898	0.11966	0.12004	0.1145	0.09815	0.08959	0.09019	0.08916	0.0899	0.08958	0.08534	0.09645	0.0854	0.08646	0.08701	0.08684	0.08646	0.08858	0.08621	0.08527	0.08582	0.08556	0.08539	0.085	0.08595	0.08596	0.08505	0.08624	0.08835	0.08617	0.08543	0.08585	0.08464	0.09027	0.08773	0.08951	0.08928	0.0884	0.09204	0.09312
704.848	0.10934	0.11336	0.11569	0.11775	0.1195	0.11793	0.11662	0.11645	0.11941	0.11804	0.1178	0.1185	0.11257	0.09864	0.08984	0.08818	0.08432	0.08603	0.08352	0.08495	0.09391	0.0849	0.08545	0.08697	0.08629	0.08745	0.08606	0.08478	0.08562	0.08228	0.08448	0.08426	0.08229	0.08352	0.08615	0.08465	0.08658	0.08792	0.08591	0.08611	0.08231	0.08463	0.09166	0.09005	0.088	0.09002	0.08695	0.08818	0.09266
705.601	0.10697	0.11156	0.1147	0.11549	0.11757	0.11523	0.11695	0.11368	0.11767	0.11838	0.11784	0.11861	0.10817	0.09782	0.08688	0.08652	0.08304	0.08653	0.08343	0.07904	0.09037	0.08305	0.08041	0.08512	0.08533	0.08487	0.08346	0.08345	0.08318	0.08199	0.08296	0.08294	0.08097	0.08082	0.08387	0.08179	0.08335	0.08524	0.08334	0.08541	0.08222	0.0825	0.08585	0.08413	0.08431	0.08793	0.084	0.08695	0.08864
706.354	0.10715	0.11049	0.11447	0.11768	0.11832	0.11678	0.113	0.11368	0.11807	0.11743	0.11855	0.11656	0.11014	0.09607	0.0877	0.08435	0.08513	0.08321	0.08183	0.08261	0.09388	0.08163	0.08256	0.08297	0.08125	0.08246	0.08346	0.08305	0.08304	0.08172	0.08307	0.08264	0.08194	0.08	0.08347	0.08189	0.08154	0.08181	0.0841	0.08245	0.08207	0.08179	0.08512	0.082	0.0845	0.08357	0.08405	0.08595	0.08758
707.106	0.10678	0.10997	0.11418	0.11455	0.11582	0.11605	0.11631	0.11539	0.11681	0.11426	0.11631	0.11796	0.11058	0.09517	0.08599	0.08548	0.08461	0.0832	0.08276	0.0822	0.09455	0.08104	0.08183	0.08266	0.08413	0.08164	0.08437	0.08204	0.08434	0.08009	0.08277	0.08116	0.08072	0.07962	0.08335	0.0796	0.08181	0.083	0.08387	0.08257	0.08142	0.07962	0.0871	0.08519	0.08551	0.08598	0.08268	0.0866	0.08753
707.859	0.10562	0.10726	0.11189	0.11433	0.11574	0.11449	0.10996	0.11215	0.11521	0.11361	0.11557	0.11483	0.10801	0.09263	0.08304	0.08244	0.08177	0.08252	0.07939	0.0782	0.09084	0.08	0.07831	0.07892	0.08216	0.0788	0.07931	0.07951	0.08208	0.07822	0.0794	0.07898	0.0762	0.07699	0.08206	0.07907	0.07987	0.07979	0.08072	0.08103	0.07963	0.07807	0.08105	0.08227	0.08021	0.08154	0.08063	0.08259	0.0857
708.611	0.10536	0.10676	0.11159	0.11207	0.11495	0.11356	0.11269	0.11126	0.1129	0.11479	0.11492	0.11352	0.10658	0.09102	0.08211	0.08143	0.07875	0.08227	0.07903	0.07686	0.08795	0.07823	0.07767	0.0789	0.07868	0.07833	0.07907	0.08033	0.08211	0.07859	0.07872	0.0782	0.07753	0.07496	0.07966	0.07891	0.07953	0.0814	0.08062	0.07954	0.07843	0.07801	0.08085	0.0795	0.08229	0.07993	0.08087	0.08014	0.08385
709.364	0.10501	0.10719	0.11226	0.11322	0.11391	0.114	0.11233	0.11019	0.11498	0.11439	0.11554	0.11467	0.10599	0.08997	0.08202	0.08179	0.08078	0.08133	0.08004	0.0781	0.08697	0.07983	0.07896	0.08198	0.07956	0.08079	0.07901	0.07838	0.07957	0.07622	0.07911	0.07717	0.0796	0.07447	0.08076	0.07898	0.08176	0.08241	0.08075	0.08215	0.07957	0.08078	0.08078	0.08082	0.08329	0.08115	0.08188	0.08363	0.08562
710.116	0.10267	0.10835	0.11165	0.11232	0.11482	0.11214	0.11073	0.11202	0.11455	0.11525	0.11501	0.1145	0.10779	0.09094	0.08241	0.07981	0.08125	0.08318	0.07768	0.07709	0.08754	0.07721	0.07909	0.07986	0.07946	0.07956	0.08102	0.08037	0.07928	0.0796	0.079	0.07765	0.07567	0.07519	0.08045	0.07904	0.07867	0.07957	0.08014	0.08025	0.07853	0.08046	0.08381	0.08121	0.08486	0.08125	0.08062	0.0831	0.08565
710.868	0.10666	0.11002	0.11437	0.11765	0.11924	0.11818	0.1159	0.11441	0.11673	0.11574	0.11853	0.11861	0.1081	0.09441	0.08539	0.08545	0.08636	0.08422	0.08448	0.08304	0.09474	0.08516	0.08327	0.08619	0.08528	0.08406	0.08424	0.08642	0.08425	0.08353	0.0821	0.08288	0.08177	0.07919	0.08269	0.08458	0.08454	0.08369	0.08383	0.08334	0.08236	0.08207	0.08679	0.08466	0.08588	0.08494	0.0835	0.08504	0.08875
711.62	0.10705	0.11095	0.11705	0.11821	0.11779	0.11774	0.1178	0.1171	0.11742	0.119	0.11934	0.11742	0.11001	0.09523	0.08637	0.08579	0.08387	0.08758	0.08494	0.08441	0.0946	0.08573	0.0851	0.0861	0.08525	0.08506	0.08612	0.08448	0.0855	0.08293	0.08372	0.08749	0.08199	0.08257	0.08714	0.08501	0.0871	0.08641	0.08508	0.08513	0.08406	0.08366	0.0861	0.08842	0.08763	0.08663	0.08581	0.09025	0.08923
712.372	0.10735	0.11079	0.11473	0.11801	0.11724	0.11653	0.11578	0.11574	0.1181	0.11694	0.11876	0.11868	0.11234	0.09471	0.08675	0.08629	0.08586	0.08579	0.08675	0.0832	0.09633	0.08358	0.0852	0.08513	0.08519	0.08422	0.0861	0.08502	0.08619	0.08079	0.0821	0.08329	0.08106	0.08129	0.08378	0.08344	0.08624	0.08499	0.08445	0.08426	0.08363	0.08335	0.08981	0.08625	0.08687	0.08862	0.08638	0.09118	0.0914
713.124	0.10474	0.10815	0.11138	0.11265	0.11519	0.11432	0.11242	0.1107	0.11422	0.11414	0.11397	0.11352	0.10675	0.09114	0.08224	0.08101	0.08186	0.08155	0.07979	0.0785	0.09197	0.07988	0.07792	0.08274	0.08111	0.08194	0.08172	0.08025	0.08019	0.08029	0.07791	0.07926	0.07744	0.07804	0.08055	0.07912	0.08155	0.08035	0.07861	0.08122	0.07861	0.08037	0.08323	0.08152	0.08261	0.08205	0.08249	0.08496	0.08737
713.876	0.10386	0.10786	0.11007	0.11319	0.11233	0.11346	0.11299	0.11068	0.11415	0.11324	0.1138	0.11237	0.1055	0.09096	0.08092	0.07927	0.08198	0.08038	0.07828	0.07965	0.09017	0.07843	0.07828	0.08081	0.08041	0.07976	0.08116	0.07931	0.08214	0.07861	0.07912	0.07918	0.07735	0.07463	0.07894	0.07872	0.07686	0.0802	0.08036	0.08079	0.07859	0.07725	0.08101	0.08188	0.08222	0.08111	0.08008	0.08385	0.08511
714.628	0.10579	0.1105	0.11441	0.11699	0.11854	0.11699	0.11434	0.11466	0.11644	0.11671	0.11806	0.11677	0.10819	0.09554	0.08495	0.0834	0.08492	0.08557	0.08451	0.08225	0.09186	0.08247	0.08304	0.08247	0.08364	0.08334	0.08442	0.08253	0.0849	0.08258	0.08283	0.08029	0.08053	0.08087	0.08562	0.08223	0.08191	0.08271	0.08361	0.08324	0.08235	0.08273	0.086	0.08466	0.08543	0.08297	0.08325	0.08706	0.0898
715.379	0.10496	0.10909	0.11365	0.11481	0.11912	0.11399	0.11548	0.11214	0.11567	0.1159	0.11748	0.11729	0.10776	0.09247	0.08524	0.08416	0.08522	0.08344	0.08164	0.0823	0.09179	0.08217	0.08241	0.08378	0.08392	0.08425	0.08357	0.08109	0.08251	0.07927	0.08129	0.08252	0.08041	0.07828	0.08368	0.08128	0.08082	0.082	0.08082	0.08301	0.08216	0.07985	0.08529	0.08627	0.08627	0.0853	0.08254	0.08633	0.09086
716.131	0.10428	0.10884	0.11157	0.11546	0.11738	0.11479	0.11528	0.112	0.11473	0.11372	0.11461	0.11495	0.10522	0.09214	0.08307	0.08188	0.08346	0.08286	0.08176	0.08071	0.0896	0.07968	0.08143	0.08226	0.08254	0.0806	0.08333	0.08193	0.08281	0.08404	0.08145	0.08267	0.07954	0.07848	0.08229	0.08052	0.08105	0.08287	0.08214	0.08316	0.08064	0.07975	0.08559	0.08477	0.0846	0.08265	0.08477	0.08588	0.08728
716.883	0.10158	0.10577	0.11024	0.11263	0.11273	0.11223	0.11049	0.10839	0.11282	0.11253	0.11397	0.11248	0.1031	0.08776	0.07957	0.08072	0.07979	0.0827	0.07938	0.07753	0.08861	0.07666	0.07581	0.07876	0.07907	0.07871	0.07801	0.0785	0.07858	0.07643	0.07855	0.0763	0.07576	0.07552	0.07954	0.07687	0.07725	0.07896	0.07833	0.07869	0.07645	0.07836	0.08201	0.0808	0.08209	0.08054	0.08033	0.08197	0.08604
717.634	0.09918	0.10273	0.10664	0.10816	0.10972	0.10875	0.10762	0.10587	0.10769	0.10835	0.1098	0.10828	0.10333	0.08698	0.075	0.07548	0.07604	0.07909	0.07304	0.07412	0.08493	0.07419	0.07347	0.07512	0.07765	0.07455	0.07391	0.07358	0.07539	0.07299	0.07322	0.07418	0.07158	0.07165	0.0757	0.0739	0.07541	0.07526	0.07369	0.07465	0.0734	0.07534	0.07744	0.07695	0.07887	0.0757	0.07419	0.07689	0.08135
718.385	0.09967	0.10163	0.1048	0.10782	0.10935	0.10753	0.10689	0.1056	0.10808	0.10827	0.10694	0.1094	0.10089	0.08422	0.07651	0.07605	0.07505	0.07676	0.07459	0.07244	0.08508	0.0725	0.07415	0.07319	0.07656	0.0731	0.07255	0.07306	0.0751	0.07203	0.07358	0.07398	0.0725	0.07103	0.07283	0.07148	0.0717	0.07445	0.07453	0.07612	0.07453	0.07315	0.07732	0.07464	0.07864	0.07646	0.07532	0.07712	0.07936
719.137	0.09982	0.10302	0.10575	0.10818	0.1115	0.10819	0.10832	0.1078	0.11003	0.10978	0.11044	0.11172	0.10228	0.08706	0.07952	0.0767	0.07582	0.0783	0.0756	0.07405	0.08555	0.07482	0.074	0.07589	0.07503	0.07584	0.07796	0.07538	0.07738	0.0752	0.07455	0.07556	0.07342	0.07279	0.0771	0.07448	0.07639	0.07618	0.07682	0.07749	0.07526	0.07443	0.08034	0.07796	0.0805	0.07906	0.07781	0.07778	0.07974
719.888	0.09837	0.10223	0.10594	0.10591	0.11029	0.10809	0.1074	0.10637	0.10924	0.10946	0.10954	0.10717	0.10228	0.08583	0.0769	0.07637	0.07541	0.07955	0.07505	0.07455	0.0848	0.07357	0.07309	0.07458	0.07597	0.07413	0.07678	0.07515	0.07715	0.07115	0.07248	0.07386	0.0738	0.07032	0.07622	0.07482	0.07732	0.07611	0.07632	0.07412	0.07536	0.07468	0.07972	0.07758	0.07899	0.07877	0.07612	0.0806	0.081
720.639	0.09865	0.10222	0.10599	0.10797	0.10984	0.10747	0.10672	0.10522	0.10825	0.10685	0.10863	0.10933	0.10151	0.08458	0.07602	0.07558	0.0776	0.0755	0.07457	0.0734	0.08506	0.07198	0.07739	0.07533	0.07787	0.07596	0.07562	0.07606	0.07336	0.06978	0.07368	0.07478	0.07295	0.07237	0.07532	0.07108	0.07499	0.07386	0.07402	0.07509	0.0752	0.07148	0.07837	0.07604	0.07953	0.07738	0.07743	0.08037	0.08023
721.39	0.0978	0.10193	0.10549	0.10881	0.11056	0.10827	0.10795	0.10596	0.10887	0.10798	0.10941	0.10882	0.10034	0.08483	0.0784	0.07478	0.07545	0.07527	0.0756	0.07375	0.08576	0.07363	0.07467	0.07604	0.07643	0.07656	0.07422	0.07457	0.07596	0.07121	0.07515	0.07325	0.07206	0.06922	0.07676	0.07342	0.07523	0.0762	0.07543	0.07378	0.07521	0.07382	0.07962	0.07784	0.07846	0.07702	0.07724	0.0811	0.07891
722.141	0.09977	0.10393	0.10799	0.10787	0.11132	0.11035	0.10849	0.10808	0.11053	0.11002	0.11263	0.11005	0.10281	0.08845	0.07967	0.07743	0.07936	0.07866	0.0786	0.0766	0.08683	0.07614	0.07571	0.07912	0.07885	0.07829	0.07592	0.07656	0.07748	0.07428	0.07495	0.07723	0.07469	0.07269	0.07861	0.07502	0.07903	0.07611	0.07809	0.07784	0.0759	0.07509	0.08161	0.08029	0.08192	0.07998	0.07974	0.08108	0.08353
722.892	0.09791	0.10297	0.10519	0.10808	0.10897	0.10727	0.10679	0.10598	0.10871	0.10864	0.10868	0.10812	0.10053	0.08627	0.07709	0.07431	0.07625	0.0776	0.07603	0.07284	0.08384	0.07518	0.07435	0.07579	0.07371	0.07738	0.07717	0.07252	0.07427	0.07191	0.07295	0.07546	0.07199	0.07169	0.07578	0.07363	0.07511	0.0753	0.07668	0.07423	0.07278	0.07678	0.08027	0.07824	0.08003	0.07819	0.07805	0.08034	0.08316
723.643	0.09693	0.09997	0.10336	0.10457	0.105	0.10483	0.10306	0.10345	0.10502	0.10628	0.10661	0.10532	0.09772	0.08061	0.07123	0.0714	0.0735	0.07493	0.07146	0.06894	0.08048	0.07055	0.07153	0.07219	0.07124	0.07172	0.07149	0.07238	0.06892	0.07138	0.07125	0.0705	0.06829	0.06811	0.07293	0.07092	0.07214	0.07059	0.07104	0.07156	0.07056	0.07284	0.07849	0.07609	0.07656	0.07626	0.076	0.07862	0.07975
724.394	0.09395	0.09762	0.10165	0.10367	0.10503	0.1024	0.10278	0.10009	0.10309	0.10357	0.10491	0.10437	0.09505	0.08083	0.07093	0.07245	0.07039	0.07184	0.06765	0.06707	0.07961	0.07016	0.06712	0.07194	0.07109	0.06987	0.07154	0.06983	0.06893	0.06722	0.06967	0.0679	0.06754	0.06452	0.06794	0.06757	0.06991	0.07166	0.0698	0.06826	0.06867	0.07165	0.08068	0.07493	0.07743	0.07336	0.07301	0.07728	0.07743
725.144	0.09479	0.09785	0.10263	0.10331	0.10577	0.104	0.10336	0.10201	0.10488	0.10592	0.10528	0.10295	0.09649	0.08222	0.07345	0.07304	0.06994	0.07353	0.06766	0.06881	0.08004	0.06928	0.06902	0.07062	0.0723	0.07264	0.06957	0.07101	0.07035	0.0697	0.07209	0.07017	0.06853	0.06623	0.06952	0.06995	0.07258	0.06949	0.07095	0.06964	0.06802	0.07184	0.07622	0.07309	0.07734	0.07337	0.0745	0.07795	0.08067
725.895	0.09309	0.09807	0.09987	0.10332	0.10491	0.10315	0.10206	0.10219	0.10308	0.10368	0.10433	0.10211	0.09601	0.0794	0.07231	0.07193	0.07179	0.07013	0.06899	0.06602	0.07948	0.06829	0.07099	0.07168	0.06934	0.06961	0.06895	0.06871	0.06967	0.06942	0.0694	0.06903	0.06755	0.06682	0.07084	0.0703	0.0702	0.07124	0.07184	0.06904	0.0692	0.06769	0.07523	0.0717	0.0729	0.07055	0.07158	0.07211	0.07698
726.646	0.09397	0.09972	0.10397	0.10549	0.10653	0.10601	0.10621	0.10146	0.10328	0.10754	0.10674	0.10568	0.09895	0.08465	0.07437	0.07408	0.07535	0.07218	0.07156	0.06858	0.08167	0.07077	0.07142	0.07187	0.07506	0.07136	0.07098	0.07154	0.07241	0.06933	0.07046	0.07028	0.07054	0.06932	0.07166	0.07137	0.07293	0.07201	0.07359	0.07081	0.07157	0.07156	0.07342	0.07374	0.07549	0.07602	0.07296	0.07716	0.07951
727.396	0.0951	0.09982	0.10209	0.10565	0.10844	0.10527	0.10419	0.10477	0.10585	0.10538	0.10586	0.10577	0.09652	0.0837	0.07479	0.07251	0.07193	0.07493	0.07128	0.07009	0.08174	0.07297	0.07175	0.07211	0.07269	0.07264	0.07488	0.07242	0.07245	0.07028	0.07076	0.07168	0.07037	0.06652	0.07276	0.07044	0.07304	0.07145	0.07144	0.07436	0.07128	0.07058	0.07663	0.07552	0.07613	0.07665	0.0736	0.07641	0.0773
728.146	0.09588	0.09848	0.10308	0.10256	0.10618	0.10554	0.10394	0.10227	0.10336	0.1037	0.106	0.10477	0.09588	0.08288	0.07296	0.07129	0.07189	0.07288	0.07194	0.07036	0.08181	0.06919	0.0704	0.07342	0.07206	0.07332	0.07197	0.07342	0.06995	0.0679	0.07029	0.07056	0.06882	0.06841	0.07144	0.07128	0.0701	0.07019	0.07129	0.07035	0.06833	0.06916	0.07351	0.0732	0.07284	0.0743	0.07361	0.07543	0.0766
728.897	0.09341	0.09664	0.10064	0.10412	0.10526	0.10389	0.10231	0.10082	0.10363	0.10499	0.1041	0.10309	0.09849	0.07975	0.07082	0.07091	0.07037	0.07078	0.06805	0.06912	0.07882	0.06923	0.06869	0.06994	0.07114	0.07081	0.0715	0.06759	0.07009	0.06837	0.06863	0.06774	0.06775	0.0667	0.07203	0.06709	0.06832	0.0705	0.07075	0.06886	0.07032	0.06712	0.0738	0.07151	0.07095	0.07127	0.06989	0.07301	0.07498
729.647	0.09464	0.09851	0.10192	0.10179	0.1062	0.10421	0.10159	0.10195	0.10532	0.1039	0.10342	0.10181	0.09623	0.08197	0.07395	0.07305	0.07231	0.07066	0.07053	0.06876	0.07895	0.06927	0.06945	0.06977	0.07053	0.06897	0.06957	0.07032	0.0729	0.06909	0.07062	0.06916	0.06786	0.06665	0.07151	0.07049	0.07001	0.07054	0.07019	0.0714	0.07097	0.06893	0.07312	0.07117	0.07174	0.07185	0.06971	0.07041	0.0728
730.397	0.09229	0.09695	0.10047	0.10203	0.10443	0.10321	0.10047	0.10081	0.10222	0.10273	0.10284	0.10259	0.09503	0.08108	0.0739	0.07106	0.07207	0.07093	0.07091	0.069	0.07928	0.06846	0.06719	0.06941	0.06999	0.06932	0.06843	0.06643	0.06985	0.06824	0.06696	0.06876	0.06842	0.06353	0.07056	0.06831	0.06893	0.07048	0.06913	0.06906	0.07006	0.06689	0.07	0.07039	0.06982	0.06937	0.06841	0.06937	0.07185
731.147	0.0916	0.09482	0.09865	0.09949	0.1041	0.10216	0.10025	0.09813	0.10106	0.1009	0.10259	0.1023	0.09702	0.07881	0.07122	0.06917	0.07025	0.07054	0.06756	0.06579	0.07772	0.06799	0.06616	0.06914	0.07004	0.06595	0.0687	0.06819	0.06687	0.06568	0.06656	0.06688	0.06609	0.06429	0.06891	0.06567	0.06714	0.068	0.0667	0.06701	0.0671	0.06707	0.06964	0.06826	0.07051	0.06894	0.06886	0.06954	0.07117
731.897	0.09323	0.0993	0.10299	0.10442	0.10759	0.10437	0.10419	0.10171	0.1042	0.10527	0.10572	0.1063	0.09853	0.08541	0.07617	0.07472	0.07437	0.07348	0.07252	0.07004	0.08218	0.06884	0.07228	0.07291	0.07307	0.07136	0.07255	0.07222	0.07213	0.07013	0.07136	0.07019	0.06817	0.0693	0.06995	0.07035	0.07099	0.07227	0.07495	0.07167	0.07047	0.07054	0.07365	0.07126	0.07327	0.07394	0.07112	0.07442	0.07736
732.647	0.09497	0.10251	0.10571	0.10681	0.10982	0.10913	0.10909	0.10419	0.10847	0.10855	0.11063	0.10846	0.10263	0.08867	0.08019	0.07898	0.07791	0.0752	0.0775	0.07418	0.08584	0.07622	0.0743	0.07628	0.07654	0.07616	0.07475	0.07389	0.07562	0.07222	0.07591	0.07577	0.07501	0.07374	0.07704	0.07359	0.07583	0.07705	0.07685	0.07648	0.07575	0.07375	0.07404	0.07456	0.07653	0.07617	0.07356	0.07645	0.07847
733.397	0.09374	0.0977	0.10386	0.10544	0.10694	0.1069	0.10543	0.10369	0.10546	0.10805	0.10661	0.10656	0.09721	0.08527	0.07543	0.07597	0.0739	0.07436	0.07232	0.07052	0.08407	0.07363	0.07271	0.07401	0.07453	0.07469	0.0741	0.07367	0.07376	0.07172	0.07217	0.07423	0.06974	0.07127	0.07466	0.0723	0.0729	0.07439	0.07407	0.07464	0.07335	0.06999	0.07406	0.0725	0.07357	0.07243	0.07145	0.07427	0.07496
734.146	0.09448	0.09805	0.10419	0.10528	0.10678	0.10582	0.10473	0.10422	0.10629	0.10654	0.10639	0.10686	0.09772	0.08188	0.07473	0.07441	0.07474	0.07501	0.07476	0.0724	0.08191	0.07235	0.07067	0.07357	0.07455	0.07231	0.07491	0.07319	0.07612	0.06913	0.07486	0.0714	0.07154	0.06905	0.07303	0.07162	0.07452	0.07421	0.07302	0.07272	0.07273	0.07051	0.07193	0.07226	0.0739	0.07394	0.07319	0.07485	0.07608
734.896	0.09479	0.09967	0.10409	0.10568	0.10648	0.1066	0.10618	0.104	0.10719	0.10676	0.10703	0.1057	0.09791	0.0844	0.07487	0.0761	0.07365	0.07747	0.07574	0.07401	0.08394	0.07251	0.07378	0.07506	0.07276	0.07369	0.07524	0.07525	0.07499	0.07202	0.0727	0.07431	0.07124	0.07304	0.07497	0.07223	0.07399	0.07574	0.07565	0.07379	0.07162	0.07266	0.07716	0.07567	0.07484	0.07578	0.07436	0.07729	0.08022
735.646	0.09339	0.09875	0.1021	0.10434	0.10697	0.10486	0.1043	0.1032	0.10523	0.10432	0.10592	0.1046	0.09724	0.08315	0.07513	0.07592	0.07349	0.07452	0.07201	0.07063	0.08309	0.07278	0.07127	0.07318	0.07246	0.07268	0.0735	0.07211	0.07369	0.07012	0.07085	0.07329	0.0701	0.07067	0.07238	0.07294	0.07178	0.07412	0.07142	0.07346	0.07069	0.07162	0.07497	0.07561	0.0767	0.07496	0.07189	0.07702	0.07923
736.395	0.09392	0.09877	0.10227	0.10517	0.10756	0.10485	0.10425	0.10294	0.10478	0.105	0.10573	0.10675	0.09771	0.08379	0.0762	0.0742	0.0735	0.07524	0.07412	0.07033	0.0844	0.07278	0.07293	0.07598	0.07444	0.0736	0.07314	0.07386	0.07284	0.071	0.0703	0.07066	0.07084	0.06945	0.0736	0.07095	0.07312	0.07211	0.07112	0.07329	0.07128	0.0731	0.07565	0.07439	0.07553	0.07442	0.07437	0.07739	0.07753
737.145	0.09173	0.09755	0.09946	0.10458	0.10387	0.10235	0.1031	0.10319	0.10239	0.10329	0.10396	0.10446	0.09739	0.08079	0.0724	0.07268	0.07184	0.07164	0.06937	0.07129	0.08174	0.06904	0.06801	0.07133	0.07163	0.06935	0.07392	0.06867	0.06984	0.06773	0.0702	0.07252	0.06826	0.06635	0.07046	0.06766	0.0713	0.07037	0.07245	0.07101	0.06955	0.06922	0.07252	0.07094	0.07065	0.07221	0.06935	0.07374	0.07238
737.894	0.09254	0.09706	0.10089	0.10339	0.1047	0.10333	0.10136	0.10242	0.10257	0.10361	0.10463	0.10315	0.09621	0.08098	0.07302	0.07163	0.072	0.07327	0.0717	0.07051	0.08093	0.07042	0.07071	0.07152	0.07289	0.07208	0.07179	0.07243	0.07167	0.07072	0.0691	0.07012	0.06765	0.06917	0.07386	0.0721	0.07185	0.07251	0.07192	0.07214	0.07109	0.06959	0.07176	0.07136	0.07146	0.07217	0.06997	0.07069	0.07304
738.643	0.09234	0.09791	0.10041	0.10262	0.10498	0.10521	0.10219	0.10249	0.10394	0.10359	0.10338	0.10301	0.09601	0.08215	0.07367	0.07403	0.07276	0.07211	0.07057	0.06914	0.08018	0.07066	0.06908	0.07374	0.07033	0.07129	0.06961	0.07005	0.07002	0.06835	0.06928	0.06952	0.07096	0.0652	0.06994	0.06811	0.072	0.07052	0.0717	0.06977	0.06928	0.07028	0.07237	0.06963	0.07054	0.06988	0.07071	0.07115	0.07283
739.392	0.09027	0.09631	0.10149	0.10201	0.105	0.10411	0.10371	0.10225	0.10306	0.10272	0.10337	0.10308	0.0962	0.08229	0.07269	0.07285	0.07343	0.07275	0.06813	0.06806	0.07948	0.06864	0.06952	0.07005	0.06979	0.07245	0.07067	0.06988	0.0708	0.06814	0.06903	0.06879	0.06893	0.06739	0.06987	0.06899	0.07103	0.07037	0.07106	0.07024	0.06959	0.06875	0.07326	0.07025	0.07285	0.07007	0.06959	0.07159	0.07144
740.141	0.091	0.09767	0.10129	0.10346	0.10526	0.10314	0.10452	0.1034	0.10437	0.10412	0.10384	0.104	0.09681	0.08109	0.07556	0.07374	0.0743	0.07304	0.07171	0.07295	0.08082	0.07076	0.07195	0.07345	0.07291	0.07076	0.07179	0.07187	0.07271	0.07013	0.07161	0.06904	0.06991	0.06676	0.07238	0.07267	0.07297	0.07241	0.07283	0.07322	0.07158	0.07034	0.07243	0.07243	0.0731	0.07124	0.07425	0.07408	0.07978
740.89	0.09077	0.09654	0.10144	0.10274	0.10443	0.10551	0.10187	0.10052	0.10392	0.10471	0.10317	0.10374	0.09449	0.08124	0.07184	0.07015	0.07138	0.07128	0.06895	0.06986	0.07905	0.06847	0.07062	0.06879	0.07168	0.07006	0.06919	0.06839	0.0714	0.06807	0.06854	0.06959	0.06722	0.06645	0.07043	0.06948	0.06991	0.07103	0.07135	0.07252	0.07034	0.06971	0.07509	0.0734	0.0718	0.07062	0.0713	0.07176	0.07464
741.639	0.08915	0.09475	0.10113	0.10213	0.10252	0.1006	0.10084	0.10008	0.10206	0.10286	0.10233	0.10143	0.09431	0.07835	0.06951	0.06968	0.06951	0.07271	0.06953	0.06807	0.0783	0.06818	0.06738	0.06962	0.0706	0.07084	0.06918	0.06953	0.07055	0.06814	0.06812	0.06862	0.06716	0.06438	0.07077	0.06835	0.07041	0.06989	0.06912	0.06786	0.06641	0.06846	0.07087	0.07076	0.07325	0.0702	0.07014	0.07155	0.07327
742.388	0.08856	0.0946	0.09738	0.10076	0.10398	0.1	0.09993	0.10084	0.10091	0.10133	0.10161	0.09942	0.09314	0.07762	0.06861	0.06923	0.07001	0.06979	0.06943	0.06752	0.07947	0.06694	0.06746	0.07001	0.06751	0.06678	0.0685	0.06759	0.07063	0.06539	0.06684	0.06764	0.06558	0.06621	0.06655	0.06529	0.06894	0.06813	0.06784	0.06846	0.06663	0.06668	0.07328	0.07324	0.07472	0.07176	0.0738	0.07052	0.07215
743.137	0.08757	0.09112	0.0968	0.09876	0.09955	0.09992	0.09793	0.09623	0.10029	0.0977	0.09929	0.09859	0.09105	0.07699	0.06854	0.06649	0.06622	0.06943	0.06598	0.06235	0.07593	0.06356	0.06469	0.06679	0.06632	0.06391	0.0637	0.06516	0.06515	0.06303	0.06475	0.06359	0.06342	0.06011	0.06455	0.06237	0.06398	0.06524	0.06567	0.0644	0.06358	0.06672	0.0723	0.06991	0.07203	0.07081	0.06687	0.06836	0.07182
743.886	0.08477	0.09143	0.09423	0.09652	0.09748	0.09655	0.0952	0.09523	0.09792	0.09651	0.09716	0.09741	0.09089	0.07473	0.06678	0.06613	0.0631	0.06506	0.06164	0.06145	0.07392	0.06171	0.06278	0.06257	0.06527	0.06485	0.0642	0.06448	0.0627	0.0636	0.06231	0.0643	0.06063	0.05965	0.06399	0.06259	0.06307	0.06332	0.06248	0.06324	0.06135	0.06445	0.06788	0.06619	0.06871	0.06569	0.06552	0.0689	0.06906
744.634	0.08473	0.09119	0.09439	0.09739	0.09976	0.09673	0.09716	0.09591	0.09761	0.09712	0.0987	0.09713	0.08991	0.07402	0.06524	0.06512	0.06486	0.0671	0.06378	0.06254	0.07454	0.06406	0.0614	0.06514	0.06468	0.06367	0.06217	0.06315	0.06468	0.06305	0.06116	0.06378	0.06023	0.0606	0.06284	0.06246	0.06427	0.06294	0.06253	0.06263	0.06173	0.06411	0.06792	0.06666	0.06671	0.06824	0.06698	0.06723	0.06997
745.383	0.08715	0.09156	0.09775	0.09927	0.09989	0.09969	0.09779	0.097	0.10088	0.0986	0.09938	0.0975	0.09026	0.07664	0.06912	0.0687	0.06799	0.06913	0.06712	0.06348	0.07709	0.06549	0.06592	0.06591	0.06786	0.06813	0.06712	0.06537	0.06756	0.06517	0.06753	0.06621	0.06515	0.06473	0.06667	0.06518	0.06768	0.06705	0.06594	0.06754	0.06571	0.06493	0.06916	0.06669	0.07066	0.0665	0.07038	0.06834	0.07191
746.131	0.08604	0.09226	0.09624	0.09891	0.10189	0.10083	0.09824	0.09578	0.09938	0.0975	0.09942	0.09938	0.09443	0.07851	0.07038	0.06798	0.06836	0.06976	0.06491	0.06488	0.07548	0.06386	0.06435	0.06496	0.06704	0.06757	0.06753	0.06624	0.06682	0.06469	0.06551	0.06518	0.06511	0.06274	0.06734	0.06582	0.06748	0.06643	0.06751	0.06618	0.06618	0.06618	0.06872	0.06814	0.06933	0.06802	0.06654	0.0689	0.07144
746.88	0.0862	0.09269	0.09641	0.09844	0.10171	0.09992	0.097	0.09704	0.0981	0.09805	0.1004	0.10025	0.09019	0.07826	0.07013	0.06762	0.06961	0.07042	0.06673	0.0662	0.07729	0.06722	0.06554	0.06666	0.06776	0.06816	0.06849	0.06661	0.06684	0.06576	0.06702	0.06735	0.06419	0.06316	0.06773	0.06527	0.06725	0.0683	0.06789	0.06889	0.06801	0.06783	0.06975	0.06844	0.07036	0.06881	0.06616	0.06919	0.06899
747.628	0.08614	0.09292	0.09684	0.10074	0.09967	0.10007	0.09765	0.09748	0.0974	0.09904	0.10065	0.09967	0.09195	0.07807	0.07034	0.06897	0.06944	0.06943	0.0678	0.06558	0.07806	0.0681	0.06685	0.06812	0.06867	0.06618	0.06752	0.06834	0.06884	0.06524	0.06591	0.06847	0.06626	0.06401	0.06831	0.06676	0.06855	0.06865	0.06484	0.06692	0.06459	0.06543	0.07153	0.06716	0.06768	0.06888	0.06698	0.06844	0.06964
748.376	0.08405	0.09119	0.09574	0.09888	0.09943	0.09849	0.09675	0.09606	0.09761	0.09918	0.09791	0.09707	0.09068	0.07649	0.06797	0.06622	0.06612	0.06631	0.06568	0.064	0.07244	0.06526	0.06334	0.06818	0.06624	0.06494	0.06491	0.0653	0.06647	0.06341	0.06659	0.06636	0.065	0.06458	0.06366	0.06352	0.06515	0.06578	0.06524	0.06578	0.06566	0.0639	0.06509	0.0657	0.06517	0.06508	0.06295	0.06452	0.06802
749.124	0.08622	0.09186	0.09706	0.09792	0.09922	0.09963	0.09892	0.09695	0.09803	0.09717	0.0985	0.09734	0.08844	0.07686	0.06843	0.06868	0.06591	0.06816	0.06508	0.06508	0.07568	0.06502	0.06305	0.06803	0.06497	0.0672	0.06536	0.06704	0.06742	0.06265	0.06477	0.06575	0.0639	0.06416	0.06641	0.06536	0.06657	0.06683	0.06577	0.0673	0.06549	0.0638	0.0674	0.0657	0.06598	0.0668	0.06505	0.06656	0.0683
749.872	0.08368	0.09043	0.095	0.09673	0.09911	0.09655	0.09662	0.09598	0.09631	0.0976	0.09708	0.09724	0.08615	0.07466	0.06476	0.06601	0.06575	0.06565	0.06499	0.0638	0.07295	0.06286	0.06303	0.06505	0.06508	0.06554	0.06283	0.06349	0.06551	0.06232	0.06337	0.06259	0.06274	0.06001	0.06397	0.06398	0.06466	0.06508	0.06453	0.06559	0.06402	0.06285	0.06683	0.06571	0.06767	0.06609	0.06369	0.06784	0.06881
750.62	0.08288	0.08755	0.09392	0.09508	0.09704	0.09718	0.09388	0.09468	0.09587	0.09576	0.09575	0.09435	0.08703	0.07237	0.06506	0.06366	0.0626	0.06433	0.06292	0.06284	0.07167	0.06037	0.06192	0.06188	0.06402	0.0645	0.06336	0.06301	0.06264	0.06118	0.06192	0.06193	0.06032	0.05855	0.0644	0.0604	0.06234	0.06572	0.06413	0.06386	0.06175	0.06056	0.06372	0.06331	0.06606	0.06434	0.06352	0.06602	0.06882
751.368	0.0832	0.08972	0.0942	0.09508	0.09683	0.09653	0.09377	0.09491	0.09662	0.09484	0.09606	0.09439	0.08796	0.07241	0.0671	0.0636	0.06363	0.06594	0.06269	0.06224	0.07276	0.06172	0.06108	0.06258	0.06341	0.06231	0.06297	0.06152	0.06467	0.06215	0.06386	0.06192	0.05905	0.06004	0.06613	0.06082	0.06206	0.06276	0.0655	0.06215	0.06342	0.06269	0.06816	0.06711	0.06708	0.06541	0.06462	0.06575	0.07054
752.116	0.08416	0.09063	0.09507	0.09878	0.10138	0.09816	0.09799	0.09731	0.10095	0.1002	0.10107	0.09845	0.09107	0.07712	0.06764	0.07014	0.06723	0.06703	0.06571	0.06522	0.07562	0.06693	0.0668	0.06704	0.06684	0.0673	0.06715	0.06658	0.06765	0.0644	0.06536	0.06576	0.06432	0.06219	0.06756	0.06502	0.06825	0.06814	0.06705	0.06486	0.06465	0.06739	0.06962	0.06794	0.07011	0.07029	0.06719	0.0694	0.07379
752.864	0.08299	0.09043	0.09476	0.09608	0.09817	0.0963	0.09632	0.09451	0.09607	0.09662	0.09607	0.09572	0.0894	0.07545	0.0661	0.06347	0.06551	0.06764	0.0643	0.06397	0.0737	0.0622	0.06327	0.06456	0.0675	0.06517	0.06469	0.06335	0.06701	0.06369	0.06514	0.06405	0.05941	0.06057	0.06476	0.06248	0.06464	0.0651	0.06499	0.06358	0.06248	0.06256	0.06661	0.0653	0.06559	0.06674	0.06438	0.06892	0.07034
753.612	0.07927	0.08585	0.08901	0.09162	0.09179	0.09445	0.09307	0.08883	0.09328	0.09318	0.09498	0.0909	0.08409	0.07039	0.05987	0.05909	0.05921	0.06078	0.06035	0.05883	0.06847	0.05841	0.05797	0.06033	0.06072	0.058	0.05911	0.05924	0.06083	0.05671	0.05804	0.05907	0.05743	0.05532	0.0588	0.05784	0.05999	0.06053	0.05946	0.05989	0.05602	0.05831	0.06423	0.06078	0.06276	0.06159	0.0622	0.06356	0.06723
754.359	0.08159	0.08726	0.09378	0.09534	0.09619	0.09454	0.0942	0.09204	0.09652	0.09418	0.09638	0.09219	0.08534	0.07091	0.06308	0.06417	0.06364	0.06521	0.06319	0.05891	0.07139	0.06258	0.06115	0.06144	0.06314	0.06332	0.06305	0.06311	0.0634	0.0608	0.06016	0.06106	0.05947	0.05841	0.06379	0.06055	0.06129	0.06239	0.06421	0.06381	0.06395	0.06106	0.06721	0.06394	0.06632	0.06512	0.0653	0.07004	0.06529
755.107	0.08315	0.0886	0.09485	0.09892	0.09923	0.09658	0.09507	0.09498	0.09661	0.09605	0.09758	0.09705	0.08984	0.07382	0.06723	0.06745	0.06461	0.06734	0.064	0.06533	0.07607	0.06444	0.06347	0.06584	0.0648	0.06659	0.06438	0.06482	0.06665	0.0632	0.06425	0.06437	0.06303	0.06163	0.06561	0.06315	0.06628	0.0677	0.06646	0.06394	0.06478	0.06373	0.06701	0.06554	0.06692	0.06612	0.06609	0.06679	0.07145
755.854	0.08234	0.08967	0.09518	0.09685	0.09946	0.09837	0.09686	0.09548	0.09752	0.09791	0.09865	0.09732	0.09076	0.0752	0.06849	0.06616	0.0655	0.0655	0.06735	0.0652	0.07666	0.06696	0.06406	0.06673	0.06757	0.06722	0.06598	0.06801	0.06643	0.06303	0.06476	0.06513	0.06132	0.06175	0.06526	0.06396	0.06605	0.068	0.06571	0.0662	0.06495	0.06618	0.06738	0.06624	0.0668	0.06674	0.06389	0.06814	0.0701
756.601	0.07925	0.0878	0.09207	0.0944	0.09458	0.09289	0.09179	0.09321	0.09518	0.09339	0.09486	0.09127	0.08589	0.07055	0.06573	0.06307	0.06262	0.06363	0.05925	0.05966	0.06975	0.06142	0.06002	0.06015	0.06204	0.06005	0.06114	0.05981	0.06182	0.05932	0.0599	0.06065	0.05879	0.05594	0.06039	0.05962	0.06269	0.06239	0.06255	0.06095	0.05983	0.05998	0.06429	0.0635	0.06249	0.06296	0.06218	0.06294	0.06445
757.349	0.07916	0.08435	0.09047	0.09129	0.09281	0.09242	0.09081	0.09104	0.09182	0.09134	0.09257	0.08966	0.08281	0.06808	0.06188	0.06004	0.05963	0.06049	0.05857	0.05972	0.07029	0.05526	0.05835	0.05927	0.06144	0.05916	0.05895	0.05618	0.05998	0.05655	0.05806	0.05962	0.05741	0.05447	0.05878	0.05827	0.06049	0.05767	0.06032	0.05978	0.0576	0.05767	0.06022	0.06024	0.06044	0.06091	0.05932	0.05986	0.06181
758.096	0.07552	0.08158	0.08744	0.0882	0.09097	0.08885	0.08862	0.08694	0.09046	0.08727	0.08959	0.08596	0.07967	0.06475	0.05758	0.05672	0.05689	0.0559	0.05711	0.05305	0.06528	0.05461	0.05437	0.05665	0.05609	0.05464	0.05528	0.05618	0.05562	0.05345	0.05314	0.05343	0.05334	0.05386	0.05562	0.0544	0.05495	0.05524	0.05599	0.0552	0.05362	0.05196	0.05725	0.05426	0.05713	0.05626	0.05523	0.05571	0.05932
758.843	0.07644	0.08237	0.08894	0.08859	0.09164	0.08999	0.08919	0.08643	0.08894	0.09057	0.09232	0.08657	0.07981	0.0655	0.05717	0.05497	0.05977	0.0586	0.05603	0.05655	0.06423	0.05403	0.05624	0.05968	0.05669	0.05649	0.05478	0.05635	0.0562	0.05536	0.05548	0.0568	0.05594	0.0524	0.05699	0.05524	0.05765	0.05727	0.05708	0.0565	0.05649	0.05356	0.05625	0.05555	0.05738	0.05579	0.05405	0.05664	0.06035
759.59	0.07808	0.08396	0.09058	0.09146	0.09236	0.0923	0.08985	0.08886	0.09122	0.09252	0.09176	0.08959	0.08294	0.06781	0.06016	0.05954	0.06042	0.0598	0.05846	0.05708	0.06593	0.05916	0.05965	0.0583	0.06017	0.05942	0.05796	0.0575	0.0581	0.05677	0.05736	0.05843	0.05673	0.05522	0.05899	0.05708	0.06007	0.05798	0.06015	0.05822	0.05803	0.05775	0.06013	0.05883	0.05862	0.05965	0.05886	0.06149	0.06204
760.337	0.07431	0.08134	0.08654	0.0869	0.08922	0.08849	0.08787	0.08531	0.08712	0.08927	0.08758	0.08598	0.07955	0.0664	0.0588	0.05741	0.05667	0.05629	0.05394	0.05411	0.06406	0.05422	0.05466	0.05554	0.05545	0.0581	0.0547	0.05427	0.05407	0.05486	0.05509	0.05456	0.05354	0.05183	0.05418	0.05203	0.05629	0.05732	0.05353	0.05486	0.05467	0.05156	0.05474	0.05362	0.05355	0.05535	0.05218	0.05668	0.0585
761.084	0.07667	0.0833	0.08786	0.09034	0.09142	0.0912	0.09079	0.08896	0.09218	0.09124	0.09192	0.08915	0.08416	0.06548	0.05887	0.0576	0.06077	0.05881	0.0556	0.05604	0.06714	0.05673	0.0558	0.05739	0.05944	0.0572	0.05911	0.05858	0.05614	0.0542	0.05942	0.05647	0.0536	0.05464	0.05836	0.05582	0.05873	0.0592	0.05852	0.05742	0.058	0.05433	0.057	0.05747	0.05912	0.058	0.05669	0.05783	0.06263
761.831	0.07769	0.08513	0.08933	0.09261	0.09421	0.09191	0.09206	0.09036	0.09294	0.0928	0.09301	0.08985	0.08252	0.06818	0.06062	0.0608	0.06024	0.0609	0.05927	0.05833	0.06869	0.05833	0.05715	0.06013	0.05928	0.06128	0.06015	0.0601	0.05978	0.05701	0.05937	0.06004	0.05789	0.05668	0.05854	0.0571	0.05911	0.05954	0.06035	0.05917	0.05817	0.05596	0.059	0.05873	0.06062	0.05984	0.0569	0.06061	0.06271
762.577	0.0765	0.08459	0.08913	0.09093	0.09287	0.09152	0.08993	0.08917	0.09073	0.09126	0.09017	0.08944	0.08112	0.06428	0.05763	0.05835	0.05824	0.06166	0.05749	0.05837	0.06943	0.05819	0.05722	0.06046	0.05882	0.05804	0.05844	0.05941	0.05731	0.05639	0.05731	0.05687	0.05514	0.05303	0.06002	0.05451	0.05993	0.05934	0.05787	0.05606	0.0572	0.05698	0.05878	0.05997	0.06048	0.0584	0.05792	0.05982	0.062
763.324	0.07796	0.08514	0.08984	0.09159	0.09297	0.09232	0.09097	0.09068	0.09152	0.09236	0.09286	0.09027	0.08332	0.06965	0.0629	0.05989	0.06145	0.06043	0.05897	0.05902	0.06887	0.05968	0.05742	0.06052	0.05788	0.06043	0.06021	0.05786	0.05932	0.05715	0.05738	0.05877	0.05816	0.05648	0.06134	0.05746	0.05922	0.06056	0.05751	0.05927	0.05689	0.05932	0.06067	0.06261	0.06132	0.06095	0.05992	0.0622	0.06439
764.071	0.07642	0.08586	0.09016	0.09293	0.09361	0.09316	0.09071	0.09061	0.09272	0.09347	0.09307	0.08998	0.08538	0.07109	0.06229	0.0605	0.06041	0.06444	0.06079	0.0618	0.07039	0.05908	0.05736	0.06295	0.0613	0.06165	0.06011	0.06117	0.06145	0.05987	0.05881	0.05984	0.05815	0.05492	0.05943	0.05697	0.05922	0.06165	0.06318	0.06136	0.05934	0.05831	0.06181	0.06121	0.06284	0.06337	0.06195	0.06163	0.06225
764.817	0.07595	0.08475	0.09074	0.09096	0.09499	0.09243	0.09093	0.09008	0.09163	0.09267	0.09304	0.0911	0.08382	0.06959	0.06418	0.06015	0.06019	0.06333	0.05865	0.06018	0.06986	0.05883	0.05738	0.06013	0.05987	0.06129	0.05954	0.06147	0.06069	0.05748	0.05909	0.06004	0.05904	0.05603	0.05868	0.05775	0.05917	0.05976	0.05998	0.05917	0.05869	0.05815	0.06244	0.06014	0.06088	0.06317	0.05922	0.05992	0.06252
765.563	0.07704	0.08461	0.09102	0.09178	0.09338	0.09175	0.09078	0.09074	0.09245	0.09288	0.09357	0.09113	0.08279	0.06928	0.06284	0.06168	0.0591	0.06135	0.0594	0.05755	0.06938	0.05868	0.05802	0.05891	0.06043	0.05943	0.05978	0.05952	0.06	0.05729	0.05851	0.05901	0.05595	0.05609	0.06039	0.05718	0.06047	0.06041	0.05854	0.05859	0.05876	0.05707	0.0595	0.05996	0.06101	0.06006	0.05857	0.06032	0.06264
766.31	0.07524	0.08104	0.08648	0.08929	0.09037	0.08991	0.0881	0.08613	0.08859	0.08935	0.08867	0.08717	0.07957	0.06521	0.06019	0.05868	0.05561	0.05737	0.0565	0.05319	0.06436	0.05384	0.05582	0.05565	0.05592	0.05639	0.05527	0.05518	0.05693	0.0534	0.05429	0.05568	0.05496	0.05324	0.05575	0.05368	0.05442	0.05465	0.05576	0.05506	0.05293	0.05227	0.05589	0.05657	0.05754	0.05629	0.05681	0.05821	0.06049
767.056	0.07501	0.08204	0.08806	0.08978	0.09089	0.08948	0.08827	0.08554	0.0888	0.08864	0.08913	0.08708	0.0805	0.06787	0.05902	0.05664	0.05677	0.05712	0.05521	0.05307	0.06572	0.05496	0.05507	0.0555	0.05692	0.05547	0.05647	0.05602	0.05543	0.05313	0.05343	0.05456	0.05509	0.05262	0.05692	0.05516	0.05762	0.05442	0.0569	0.05625	0.05555	0.05618	0.05555	0.05761	0.05724	0.05759	0.05567	0.05936	0.06106
767.802	0.07478	0.08141	0.0879	0.08776	0.09196	0.09121	0.0883	0.0858	0.09015	0.09023	0.09049	0.0872	0.08007	0.06639	0.05899	0.05731	0.0567	0.0569	0.05744	0.05614	0.06641	0.0554	0.05504	0.05844	0.0594	0.05792	0.0578	0.05616	0.05668	0.0563	0.05677	0.055	0.05527	0.05443	0.05984	0.05414	0.05761	0.05714	0.05826	0.05689	0.05495	0.05354	0.05707	0.05562	0.05703	0.05733	0.05384	0.05772	0.06062
768.548	0.07514	0.084	0.08955	0.09132	0.09352	0.09237	0.09177	0.08981	0.09189	0.09142	0.09131	0.08873	0.08286	0.06828	0.06127	0.06031	0.06098	0.06006	0.05986	0.05757	0.06917	0.05664	0.05715	0.05957	0.06018	0.0569	0.05836	0.05971	0.05973	0.05691	0.05876	0.05895	0.05892	0.05626	0.0603	0.05756	0.05925	0.06003	0.0594	0.06043	0.05879	0.05426	0.0602	0.05777	0.06078	0.05696	0.05613	0.05876	0.06329
769.294	0.07761	0.08501	0.0911	0.09119	0.09427	0.09252	0.09311	0.09044	0.0928	0.09358	0.09227	0.09165	0.08342	0.07164	0.06344	0.06222	0.06101	0.06317	0.06038	0.05938	0.07046	0.06076	0.05987	0.06241	0.06218	0.06101	0.05878	0.06161	0.06089	0.05873	0.06058	0.06291	0.05693	0.05928	0.06187	0.05928	0.0622	0.06102	0.06079	0.0624	0.05961	0.05795	0.0603	0.06073	0.06167	0.05974	0.06013	0.0605	0.06216
770.04	0.07562	0.08569	0.0901	0.094	0.09579	0.09373	0.09312	0.0904	0.09242	0.09252	0.09289	0.09187	0.08395	0.07333	0.06211	0.06089	0.06277	0.06495	0.06165	0.06035	0.07093	0.0594	0.05879	0.06258	0.06172	0.06069	0.06124	0.06317	0.06155	0.05952	0.05937	0.06053	0.05859	0.05595	0.06061	0.06089	0.06259	0.06319	0.05961	0.06164	0.06163	0.05916	0.06113	0.05875	0.0609	0.0609	0.06004	0.06085	0.06362
770.786	0.07366	0.08093	0.08564	0.0892	0.08853	0.08828	0.08738	0.0863	0.08812	0.08907	0.08894	0.08386	0.07803	0.06543	0.05754	0.05744	0.05864	0.05547	0.0541	0.05451	0.06528	0.05343	0.05247	0.05641	0.05958	0.05657	0.05521	0.0561	0.05681	0.05429	0.05511	0.05404	0.05489	0.05164	0.05607	0.05325	0.05537	0.05501	0.05558	0.0556	0.05462	0.05558	0.05734	0.05778	0.05477	0.05556	0.05412	0.05686	0.05765
771.532	0.07049	0.07923	0.08295	0.08676	0.08758	0.08685	0.08535	0.0839	0.08631	0.0857	0.08683	0.08471	0.07564	0.06162	0.05564	0.05403	0.05546	0.05407	0.05382	0.05405	0.06415	0.0514	0.05159	0.05514	0.0537	0.05484	0.05344	0.05201	0.0539	0.0524	0.05162	0.05246	0.0495	0.04934	0.05394	0.0518	0.05354	0.05314	0.05414	0.05393	0.05222	0.04943	0.05266	0.05403	0.05202	0.05414	0.05232	0.0542	0.05518
772.277	0.07027	0.07815	0.08366	0.08692	0.08774	0.08771	0.0847	0.08383	0.08548	0.08505	0.08586	0.08337	0.07788	0.06286	0.05659	0.05379	0.05402	0.0537	0.05356	0.05321	0.06392	0.05295	0.05282	0.05374	0.05544	0.05421	0.05462	0.05296	0.05375	0.05149	0.05312	0.05163	0.05153	0.05071	0.05158	0.0512	0.052	0.05558	0.05368	0.05457	0.05076	0.05102	0.05347	0.05478	0.05485	0.05449	0.05465	0.05502	0.05868
773.023	0.0709	0.07947	0.08471	0.08622	0.08741	0.08901	0.08686	0.08383	0.08638	0.08686	0.08743	0.0858	0.07814	0.0627	0.059	0.05556	0.05631	0.05365	0.0563	0.05356	0.06601	0.05482	0.05443	0.05623	0.05469	0.05531	0.05304	0.05489	0.05494	0.05273	0.05293	0.05432	0.05379	0.05229	0.05501	0.05302	0.05556	0.05601	0.05377	0.05422	0.05324	0.05081	0.05384	0.054	0.0533	0.05466	0.05129	0.05706	0.05954
773.768	0.07282	0.08138	0.08648	0.08859	0.08999	0.09008	0.08938	0.08711	0.09105	0.08956	0.09007	0.08787	0.08194	0.06658	0.05849	0.05949	0.05799	0.05856	0.05624	0.05658	0.06779	0.05675	0.05624	0.05798	0.05802	0.05753	0.05818	0.0563	0.05571	0.05505	0.05671	0.05639	0.05547	0.05355	0.05774	0.05472	0.05915	0.05946	0.05769	0.05711	0.05531	0.05338	0.05608	0.05679	0.05692	0.05422	0.05623	0.05758	0.06015
774.514	0.0722	0.08312	0.08718	0.09045	0.09145	0.08841	0.08822	0.08717	0.08977	0.0908	0.08991	0.08757	0.0825	0.06685	0.06183	0.05887	0.05882	0.0597	0.05876	0.05667	0.06814	0.05648	0.05906	0.0599	0.05827	0.05782	0.05834	0.05746	0.05968	0.0566	0.05931	0.05768	0.056	0.05381	0.05803	0.0589	0.05958	0.06008	0.05793	0.06001	0.05768	0.05443	0.05868	0.0589	0.06038	0.05896	0.05818	0.06139	0.06176
775.259	0.07089	0.08002	0.08512	0.08761	0.08993	0.08749	0.08559	0.08593	0.08701	0.08737	0.08817	0.08708	0.07819	0.06398	0.05832	0.05761	0.05811	0.05701	0.05458	0.05562	0.06554	0.05658	0.05438	0.05659	0.05755	0.05551	0.05658	0.05478	0.05752	0.05378	0.05276	0.05744	0.055	0.05414	0.05817	0.05548	0.05581	0.05602	0.05845	0.05635	0.05475	0.05401	0.0582	0.05777	0.05849	0.0556	0.0554	0.05896	0.05913
776.005	0.07065	0.0792	0.08515	0.08864	0.08865	0.08765	0.08657	0.086	0.08655	0.08695	0.08663	0.0845	0.07939	0.06575	0.05825	0.05831	0.05831	0.05823	0.05617	0.05563	0.06486	0.05594	0.05566	0.05811	0.05576	0.05826	0.05538	0.05496	0.05751	0.05547	0.05441	0.05669	0.05423	0.05434	0.05652	0.05549	0.05886	0.05934	0.05787	0.05854	0.05429	0.05621	0.059	0.05936	0.05958	0.05691	0.05553	0.0595	0.06334
776.75	0.07047	0.07924	0.08389	0.08448	0.08704	0.08696	0.08542	0.08348	0.08683	0.08626	0.08777	0.08349	0.07671	0.06211	0.05476	0.0556	0.0561	0.05804	0.05515	0.0541	0.06418	0.05369	0.05477	0.05575	0.05509	0.0553	0.05635	0.05405	0.05476	0.05346	0.05367	0.05566	0.05225	0.05166	0.05588	0.0536	0.05485	0.056	0.05346	0.05458	0.05475	0.05268	0.05678	0.05722	0.05528	0.05821	0.05513	0.05923	0.06113
777.495	0.06984	0.07844	0.08273	0.08422	0.08607	0.08446	0.08396	0.08304	0.08404	0.08297	0.08633	0.08122	0.07496	0.0615	0.05644	0.05191	0.05571	0.05643	0.05454	0.05217	0.06468	0.053	0.05173	0.05501	0.05328	0.05277	0.0542	0.0519	0.05321	0.05128	0.05194	0.05252	0.05188	0.05271	0.05107	0.05402	0.05267	0.05522	0.05384	0.05438	0.05325	0.05207	0.05405	0.05272	0.05458	0.05528	0.0533	0.05647	0.05888
778.24	0.07035	0.07931	0.08476	0.08607	0.0888	0.0863	0.08625	0.08357	0.08695	0.08606	0.08793	0.08405	0.0781	0.06457	0.059	0.05595	0.05844	0.05748	0.05527	0.05383	0.06566	0.05525	0.05413	0.05645	0.05776	0.05438	0.05616	0.05473	0.05591	0.05243	0.05307	0.05574	0.05303	0.05161	0.05546	0.05373	0.05759	0.05653	0.05809	0.05773	0.05529	0.05317	0.05583	0.05749	0.05734	0.05524	0.05633	0.05965	0.05977
778.985	0.0693	0.07763	0.0828	0.08538	0.08681	0.08593	0.0851	0.08349	0.08563	0.08456	0.08615	0.08308	0.07693	0.06434	0.05757	0.0564	0.05643	0.0574	0.05393	0.05247	0.06455	0.05131	0.0506	0.05556	0.05634	0.05237	0.05454	0.05416	0.05563	0.05175	0.05398	0.055	0.05113	0.05132	0.0556	0.0525	0.05438	0.0569	0.05582	0.05527	0.05372	0.05106	0.05566	0.05492	0.05528	0.05495	0.05327	0.05601	0.06054
779.73	0.06827	0.07783	0.08143	0.08509	0.08556	0.08391	0.08368	0.07959	0.08411	0.08473	0.0846	0.08364	0.07654	0.06164	0.05527	0.05502	0.05274	0.05539	0.05254	0.05169	0.06046	0.04981	0.05148	0.05409	0.05384	0.0534	0.05549	0.05148	0.05466	0.05059	0.05186	0.05105	0.04926	0.04937	0.05337	0.05183	0.05207	0.05221	0.05368	0.05441	0.05107	0.04995	0.05399	0.05399	0.05517	0.05315	0.0539	0.05581	0.05715
780.475	0.06946	0.07823	0.08336	0.08514	0.08849	0.08563	0.08344	0.08408	0.08622	0.08645	0.08612	0.08407	0.07726	0.06514	0.05854	0.05668	0.05638	0.05831	0.05505	0.05415	0.06593	0.05416	0.05467	0.0557	0.05681	0.05555	0.05552	0.05434	0.05856	0.0524	0.0559	0.05436	0.05367	0.05171	0.05475	0.05531	0.05723	0.05565	0.05646	0.05672	0.05517	0.05289	0.05695	0.05634	0.05656	0.05685	0.05464	0.05578	0.05922
781.219	0.06944	0.07752	0.08165	0.08469	0.08621	0.08675	0.08484	0.0831	0.08564	0.08427	0.08596	0.08225	0.07551	0.06276	0.05699	0.05484	0.05573	0.05577	0.05438	0.05355	0.06614	0.05183	0.05527	0.05209	0.05552	0.05351	0.05409	0.05371	0.05407	0.05219	0.05233	0.05337	0.05223	0.04997	0.05403	0.05318	0.05588	0.0546	0.0562	0.0547	0.05356	0.05236	0.0573	0.0543	0.0556	0.0547	0.05139	0.05547	0.05703
781.964	0.07008	0.07872	0.08401	0.08694	0.08861	0.08736	0.08543	0.08321	0.08657	0.08627	0.08683	0.08411	0.07808	0.06478	0.05976	0.05879	0.0575	0.05636	0.05673	0.05441	0.06579	0.05496	0.05503	0.05591	0.05651	0.05637	0.05695	0.05611	0.05643	0.05369	0.05361	0.05575	0.05383	0.05187	0.05752	0.05506	0.05694	0.05686	0.05772	0.0564	0.05594	0.05285	0.05645	0.05644	0.0564	0.05529	0.05526	0.05445	0.05785
782.708	0.06902	0.077	0.08264	0.08431	0.08592	0.08492	0.08428	0.08288	0.0847	0.08576	0.08534	0.08338	0.07749	0.06381	0.05525	0.05693	0.05569	0.05624	0.05346	0.05273	0.06567	0.05356	0.05621	0.0556	0.05718	0.05366	0.0534	0.05443	0.05654	0.05444	0.05373	0.05413	0.05242	0.05206	0.05417	0.05286	0.05514	0.05515	0.0554	0.05493	0.05395	0.05035	0.056	0.05401	0.05444	0.05378	0.05151	0.05375	0.05713
783.453	0.0698	0.07666	0.08361	0.08451	0.08731	0.08454	0.08265	0.08226	0.08472	0.08545	0.08511	0.08356	0.07636	0.06158	0.05802	0.05494	0.05717	0.05732	0.05538	0.05517	0.0652	0.05507	0.0548	0.05833	0.05744	0.0565	0.05511	0.05528	0.05594	0.05323	0.05465	0.05491	0.05184	0.05174	0.05451	0.05286	0.05677	0.0559	0.05638	0.05442	0.05388	0.05295	0.05497	0.05549	0.05598	0.05487	0.05549	0.05475	0.05794
784.197	0.06891	0.07695	0.08135	0.08502	0.08626	0.08526	0.08289	0.08231	0.08456	0.0835	0.08294	0.08331	0.07344	0.06123	0.05517	0.05636	0.05696	0.05636	0.0541	0.05409	0.06615	0.05425	0.05338	0.05737	0.05796	0.05541	0.05631	0.05481	0.05587	0.05152	0.05495	0.05726	0.05343	0.05182	0.05535	0.05498	0.05476	0.05513	0.05626	0.05605	0.05299	0.0531	0.05553	0.05532	0.05409	0.05376	0.05308	0.05378	0.05641
784.942	0.06687	0.0744	0.07949	0.08112	0.08269	0.08093	0.07966	0.08011	0.08062	0.0813	0.08087	0.07916	0.07228	0.05905	0.05229	0.0527	0.05146	0.05295	0.05038	0.05035	0.059	0.05114	0.04975	0.05098	0.05199	0.05233	0.05137	0.05185	0.05107	0.05103	0.05089	0.05082	0.04892	0.04684	0.0517	0.04949	0.05151	0.05184	0.05126	0.05362	0.05035	0.04729	0.05194	0.04953	0.05091	0.04936	0.04825	0.0489	0.05079
785.686	0.06457	0.07181	0.07737	0.07853	0.07939	0.07864	0.07722	0.07606	0.0777	0.07946	0.07827	0.07684	0.06829	0.05683	0.04887	0.04884	0.04796	0.05031	0.04797	0.0473	0.05946	0.04787	0.04621	0.04805	0.04791	0.04846	0.04853	0.04756	0.04844	0.04628	0.04534	0.0462	0.04748	0.04277	0.04792	0.04738	0.04713	0.04657	0.04891	0.04883	0.04588	0.04353	0.04605	0.04656	0.04362	0.04631	0.04421	0.04371	0.04706
786.43	0.06559	0.07303	0.07739	0.0792	0.08098	0.07962	0.07968	0.07803	0.08037	0.0798	0.08064	0.07828	0.07152	0.06024	0.05244	0.04919	0.05178	0.05054	0.04893	0.05016	0.05915	0.04895	0.04911	0.0525	0.05099	0.05033	0.04988	0.05074	0.04966	0.04906	0.04708	0.05055	0.04801	0.0483	0.05065	0.0497	0.05088	0.05215	0.05099	0.05109	0.04818	0.04476	0.0497	0.0476	0.0467	0.04942	0.04501	0.04667	0.04913
787.174	0.06741	0.07435	0.07921	0.08071	0.08248	0.08173	0.08033	0.07918	0.08082	0.08166	0.08149	0.07934	0.07512	0.0623	0.0557	0.05377	0.05301	0.05381	0.04999	0.05113	0.06139	0.05083	0.0511	0.0526	0.05325	0.05264	0.05322	0.05098	0.05184	0.05036	0.05121	0.05252	0.05014	0.04808	0.05271	0.05059	0.05168	0.05136	0.05155	0.05108	0.05026	0.04728	0.04996	0.04857	0.04759	0.04853	0.04823	0.04859	0.05212
787.918	0.06429	0.07328	0.07788	0.08044	0.08191	0.07947	0.07983	0.07585	0.08026	0.0795	0.08119	0.07777	0.07198	0.05976	0.05524	0.05121	0.05251	0.05211	0.05001	0.05063	0.05932	0.04988	0.0488	0.05095	0.05239	0.04908	0.05126	0.05032	0.05213	0.04862	0.04794	0.04918	0.04889	0.04678	0.04964	0.04962	0.05046	0.05336	0.05041	0.05176	0.05084	0.0471	0.04604	0.046	0.04857	0.0479	0.04648	0.04599	0.0514
788.662	0.06691	0.07557	0.07903	0.08273	0.08402	0.08217	0.08177	0.07926	0.08246	0.08198	0.0833	0.0801	0.07525	0.065	0.05712	0.05524	0.05487	0.05787	0.05334	0.05487	0.06219	0.05275	0.05136	0.05301	0.05414	0.05555	0.05342	0.05378	0.05364	0.0534	0.05219	0.05454	0.05262	0.05025	0.05408	0.05312	0.0557	0.0546	0.05409	0.05392	0.05444	0.05125	0.0545	0.05126	0.05303	0.05291	0.05142	0.0501	0.05592
789.406	0.06574	0.07433	0.07788	0.08191	0.08255	0.07999	0.07953	0.07934	0.08057	0.08086	0.08049	0.07957	0.07294	0.0585	0.05577	0.05252	0.0529	0.05402	0.05179	0.05187	0.06217	0.05138	0.05009	0.05375	0.05251	0.05358	0.05365	0.05213	0.05204	0.05076	0.04968	0.05023	0.04909	0.04885	0.05179	0.04905	0.05107	0.05288	0.05293	0.05315	0.05082	0.05137	0.05215	0.05181	0.05229	0.0483	0.0491	0.05057	0.05171
790.15	0.06319	0.07286	0.07726	0.07915	0.08007	0.07899	0.07943	0.07639	0.07852	0.07821	0.07851	0.07889	0.07053	0.05816	0.05183	0.05101	0.05131	0.05248	0.04943	0.04892	0.06079	0.05005	0.04932	0.05149	0.05218	0.04973	0.05171	0.0483	0.051	0.04884	0.05023	0.04957	0.04888	0.04559	0.05065	0.04762	0.05048	0.05034	0.05005	0.04963	0.05059	0.05081	0.0517	0.0513	0.05084	0.05269	0.04913	0.05173	0.05386
790.893	0.0632	0.07223	0.0762	0.07808	0.07925	0.07875	0.07837	0.07666	0.07899	0.07922	0.07787	0.07638	0.07062	0.05667	0.05158	0.05037	0.05245	0.05127	0.05083	0.04744	0.06031	0.04667	0.0495	0.0485	0.04977	0.0509	0.05036	0.0486	0.05103	0.04488	0.04803	0.04755	0.04816	0.04388	0.04881	0.04786	0.04864	0.05145	0.0484	0.0479	0.04707	0.05007	0.0524	0.05172	0.05425	0.0492	0.05104	0.05193	0.05195
791.637	0.06544	0.07351	0.07828	0.08039	0.08169	0.07942	0.08014	0.0788	0.08085	0.08036	0.08206	0.07842	0.07474	0.06153	0.05628	0.05272	0.05167	0.05369	0.0519	0.04975	0.06125	0.05203	0.04991	0.05128	0.05306	0.05381	0.05367	0.05085	0.05274	0.05244	0.05125	0.05025	0.05182	0.0483	0.05344	0.05184	0.05213	0.05343	0.0529	0.05354	0.05256	0.05048	0.05382	0.05385	0.05488	0.05378	0.05301	0.05584	0.05758
792.38	0.05965	0.06831	0.0728	0.07597	0.07803	0.07501	0.07462	0.07243	0.076	0.07414	0.07518	0.07301	0.0667	0.05559	0.05015	0.0452	0.04641	0.04709	0.04715	0.04505	0.05772	0.04407	0.04617	0.04765	0.04768	0.04674	0.04672	0.04735	0.04578	0.04244	0.04276	0.04658	0.04386	0.04167	0.04676	0.04493	0.04696	0.04725	0.04683	0.04722	0.04617	0.04581	0.04731	0.04697	0.04785	0.04645	0.04675	0.04977	0.05007
793.124	0.06033	0.06679	0.07096	0.07339	0.07517	0.07304	0.07201	0.07025	0.07379	0.07366	0.07377	0.07032	0.06581	0.05294	0.04828	0.04404	0.04328	0.04508	0.04301	0.04168	0.05209	0.04124	0.04178	0.04371	0.0425	0.04448	0.04381	0.04439	0.0459	0.04123	0.04121	0.04454	0.04015	0.0406	0.04381	0.04303	0.04311	0.04419	0.04621	0.04505	0.04373	0.04285	0.04521	0.04475	0.04314	0.04614	0.04565	0.04536	0.04738
793.867	0.05863	0.06455	0.06951	0.07097	0.07245	0.071	0.07034	0.06925	0.07225	0.07	0.07142	0.06913	0.06553	0.05344	0.04426	0.04291	0.04458	0.04321	0.04047	0.03925	0.05104	0.0399	0.04157	0.0426	0.0425	0.04125	0.04059	0.04056	0.04248	0.03972	0.04099	0.04163	0.03898	0.04027	0.04269	0.03993	0.04113	0.04233	0.04213	0.04104	0.04163	0.04063	0.04256	0.04348	0.04099	0.04291	0.04197	0.04282	0.04641
794.61	0.05961	0.06616	0.07174	0.07371	0.07534	0.07378	0.07241	0.071	0.07313	0.07385	0.07259	0.07276	0.06846	0.05555	0.04883	0.04646	0.04706	0.04703	0.04397	0.04359	0.05536	0.04477	0.04473	0.04661	0.04488	0.04391	0.04582	0.04659	0.04576	0.04395	0.04377	0.04628	0.04242	0.04151	0.04405	0.04334	0.04515	0.04412	0.04384	0.04508	0.04284	0.0429	0.0441	0.04348	0.04659	0.04352	0.04168	0.04516	0.04592
795.354	0.05955	0.06642	0.07128	0.07256	0.07569	0.07185	0.07264	0.07138	0.07309	0.07262	0.07222	0.07067	0.06478	0.05318	0.04666	0.04569	0.04482	0.04531	0.04503	0.04287	0.05235	0.04277	0.04279	0.0446	0.04475	0.04493	0.04509	0.04498	0.04674	0.04251	0.04461	0.04311	0.04179	0.03952	0.04387	0.04479	0.04352	0.0449	0.04502	0.04515	0.04202	0.03983	0.04252	0.04067	0.04258	0.03921	0.04059	0.04279	0.04289
796.097	0.06335	0.07048	0.07552	0.07642	0.07827	0.07858	0.07488	0.07493	0.07628	0.07599	0.07586	0.07486	0.0677	0.05827	0.05194	0.05115	0.04997	0.0522	0.04967	0.04702	0.05879	0.04986	0.04957	0.05067	0.05033	0.05115	0.04902	0.0501	0.04943	0.04937	0.04836	0.05065	0.04672	0.04724	0.05095	0.04911	0.04847	0.04893	0.04906	0.04876	0.04813	0.04566	0.0463	0.04747	0.04591	0.04782	0.0451	0.04868	0.05007
796.84	0.06038	0.06647	0.07182	0.07226	0.07459	0.07469	0.07206	0.07182	0.07119	0.07103	0.0736	0.07143	0.06693	0.05251	0.04837	0.0447	0.04603	0.04758	0.04656	0.04289	0.05398	0.04504	0.04599	0.04627	0.04529	0.04565	0.04528	0.04489	0.04604	0.04405	0.04584	0.04528	0.04539	0.04166	0.04555	0.04389	0.04651	0.04684	0.04545	0.04693	0.04407	0.0416	0.04481	0.04343	0.04384	0.04411	0.04234	0.04482	0.0455
797.583	0.05776	0.06251	0.0671	0.06771	0.07077	0.07062	0.0676	0.06747	0.07006	0.06912	0.06858	0.06735	0.06243	0.04875	0.04292	0.04125	0.04175	0.04092	0.04169	0.03669	0.05024	0.03584	0.03928	0.04029	0.03997	0.03943	0.04108	0.04121	0.04157	0.0391	0.04056	0.03861	0.0378	0.03584	0.03998	0.03757	0.03974	0.04129	0.04409	0.04054	0.03919	0.03646	0.03997	0.04051	0.03779	0.03846	0.03905	0.03982	0.04471
798.326	0.06153	0.0672	0.071	0.07378	0.07353	0.07407	0.07357	0.07258	0.07251	0.07252	0.07352	0.07206	0.06693	0.05483	0.04861	0.0468	0.04704	0.04761	0.04381	0.04407	0.05814	0.04453	0.04449	0.04654	0.04597	0.04498	0.0459	0.0427	0.04655	0.04348	0.04525	0.04337	0.04302	0.04206	0.04661	0.04712	0.04642	0.04903	0.04627	0.04643	0.04359	0.04265	0.04562	0.04394	0.04475	0.04603	0.04368	0.0475	0.05181
799.068	0.0577	0.06696	0.07012	0.07151	0.07617	0.07375	0.07298	0.06875	0.07328	0.07229	0.07238	0.0708	0.06572	0.05652	0.04898	0.04649	0.0477	0.04664	0.04511	0.04358	0.05582	0.04541	0.04448	0.04578	0.04543	0.0484	0.04601	0.04404	0.04502	0.04396	0.04383	0.04546	0.0431	0.04173	0.04601	0.04375	0.04747	0.04857	0.04529	0.04614	0.04303	0.04239	0.04636	0.04511	0.04657	0.04696	0.04474	0.04709	0.04891
799.811	0.05831	0.06561	0.0707	0.07223	0.07355	0.07195	0.06927	0.07195	0.0725	0.07277	0.07236	0.07021	0.066	0.05368	0.0464	0.04555	0.04562	0.0463	0.04452	0.04307	0.05329	0.04342	0.04401	0.04708	0.04629	0.04522	0.04501	0.04629	0.04418	0.04367	0.04606	0.04401	0.04439	0.04021	0.04682	0.04472	0.04464	0.0463	0.04714	0.04525	0.04508	0.04433	0.04527	0.04269	0.04466	0.04443	0.04203	0.04529	0.04913
800.554	0.05637	0.06421	0.06836	0.07051	0.07291	0.0707	0.06855	0.06869	0.06856	0.07031	0.06956	0.06777	0.06262	0.05049	0.04368	0.04455	0.04396	0.04398	0.04243	0.04231	0.05194	0.04147	0.0425	0.04485	0.04343	0.04383	0.04432	0.04323	0.04424	0.04252	0.04267	0.04339	0.03833	0.04086	0.04476	0.04289	0.04464	0.04654	0.04468	0.04445	0.04176	0.03919	0.042	0.04161	0.04442	0.04132	0.04069	0.04319	0.04635
801.296	0.05753	0.06346	0.06662	0.06912	0.07	0.06967	0.06753	0.06677	0.06819	0.06925	0.06788	0.06815	0.06081	0.0477	0.04195	0.04477	0.04332	0.04239	0.04121	0.04018	0.0509	0.04123	0.04127	0.04174	0.04231	0.04356	0.0416	0.04128	0.04329	0.03867	0.04064	0.04131	0.03996	0.03842	0.0417	0.04253	0.04246	0.04086	0.04358	0.04257	0.04075	0.03882	0.0419	0.04061	0.041	0.03969	0.03872	0.04255	0.04383
802.039	0.05406	0.06179	0.0657	0.06725	0.06845	0.06785	0.06474	0.06482	0.06678	0.06804	0.06801	0.0662	0.06038	0.04727	0.04064	0.03938	0.04009	0.04355	0.03963	0.03843	0.04998	0.03885	0.03973	0.04188	0.0383	0.04085	0.03965	0.03932	0.041	0.03908	0.03977	0.03954	0.03784	0.03645	0.03916	0.04015	0.03959	0.04095	0.04011	0.04006	0.03942	0.03489	0.04035	0.03858	0.04104	0.03919	0.03981	0.04175	0.04385
802.781	0.05376	0.06117	0.06493	0.06566	0.0673	0.06785	0.06492	0.06311	0.06577	0.06521	0.06622	0.066	0.05859	0.04695	0.03979	0.04062	0.04034	0.04025	0.03997	0.03662	0.04907	0.03861	0.03754	0.03848	0.03976	0.03925	0.03992	0.03747	0.04088	0.0375	0.03841	0.0384	0.03736	0.03565	0.03921	0.03899	0.03996	0.03899	0.03857	0.04079	0.04097	0.03362	0.03766	0.03927	0.03801	0.03852	0.03689	0.03785	0.04055
803.523	0.0528	0.06013	0.0652	0.06655	0.06694	0.06533	0.06562	0.06344	0.06473	0.06418	0.06696	0.06367	0.05904	0.04686	0.04034	0.03948	0.03976	0.03873	0.03906	0.03669	0.04728	0.03815	0.03691	0.03953	0.03831	0.03756	0.03842	0.03895	0.03955	0.03509	0.03973	0.03785	0.03689	0.03478	0.04104	0.03803	0.03936	0.04109	0.04017	0.03925	0.03745	0.03564	0.03612	0.03901	0.03744	0.03758	0.03741	0.03779	0.03904
804.266	0.05258	0.05757	0.0611	0.0636	0.0641	0.06415	0.06261	0.06133	0.0614	0.06416	0.06336	0.06301	0.05584	0.04517	0.038	0.03567	0.03572	0.03661	0.03616	0.03597	0.04596	0.03377	0.03535	0.0376	0.0358	0.03641	0.03524	0.03769	0.03673	0.03429	0.03492	0.03671	0.0351	0.03452	0.03656	0.035	0.03453	0.03815	0.03755	0.03777	0.0357	0.03334	0.03867	0.0347	0.03704	0.0365	0.03656	0.03723	0.03798
805.008	0.05305	0.05777	0.06365	0.06535	0.06466	0.06482	0.06356	0.06285	0.06298	0.06377	0.06255	0.0613	0.05691	0.04582	0.04084	0.03783	0.03685	0.04025	0.03763	0.03507	0.04638	0.03632	0.03753	0.04013	0.03896	0.03768	0.03521	0.03572	0.03684	0.0366	0.03624	0.03809	0.0343	0.03361	0.0378	0.03573	0.03816	0.03754	0.03866	0.03945	0.03617	0.03528	0.03795	0.03903	0.03905	0.03769	0.03801	0.04048	0.04137
805.75	0.05284	0.05958	0.06261	0.06538	0.06518	0.0652	0.0641	0.06244	0.06361	0.06353	0.06311	0.06208	0.05743	0.04642	0.04075	0.03779	0.04052	0.03902	0.03688	0.03786	0.04878	0.03778	0.03761	0.04048	0.03834	0.03912	0.03865	0.03535	0.03914	0.03567	0.03529	0.03785	0.03537	0.03466	0.03936	0.03715	0.03586	0.03938	0.03756	0.03724	0.03631	0.03771	0.03979	0.03773	0.04007	0.0383	0.03889	0.0388	0.04391
806.492	0.05212	0.05801	0.06192	0.06388	0.06483	0.06472	0.06301	0.06241	0.06288	0.06419	0.06438	0.06166	0.05506	0.04504	0.03905	0.03685	0.03851	0.04034	0.0368	0.03511	0.04719	0.03451	0.03579	0.03776	0.0382	0.03758	0.03709	0.0374	0.03836	0.0363	0.03664	0.03722	0.03704	0.03484	0.03617	0.03623	0.03833	0.03814	0.0353	0.03753	0.03786	0.03475	0.03798	0.03633	0.03791	0.03704	0.03468	0.03983	0.04349
807.234	0.05305	0.06188	0.06282	0.06677	0.06706	0.06688	0.06618	0.06429	0.06498	0.06589	0.06614	0.06387	0.05819	0.04709	0.0431	0.0405	0.04192	0.04328	0.04148	0.041	0.05103	0.03806	0.04158	0.04177	0.04131	0.04149	0.03949	0.04023	0.04065	0.03946	0.03775	0.03763	0.03734	0.03764	0.04064	0.03963	0.03837	0.03989	0.03972	0.04035	0.03892	0.03965	0.04113	0.04108	0.04139	0.0409	0.03766	0.04214	0.04532
807.976	0.0551	0.06202	0.06637	0.06886	0.07087	0.07009	0.06936	0.06715	0.06862	0.0688	0.06694	0.066	0.06351	0.04744	0.04426	0.04186	0.04549	0.04401	0.04251	0.04186	0.05411	0.0417	0.04094	0.04535	0.04502	0.04451	0.04318	0.04435	0.04437	0.04329	0.04319	0.04282	0.04255	0.03865	0.04312	0.0426	0.04679	0.04396	0.04482	0.04511	0.04424	0.04066	0.04564	0.04356	0.0444	0.04409	0.04336	0.0458	0.04955
808.717	0.05531	0.06233	0.06661	0.07074	0.07138	0.07027	0.07023	0.0673	0.06902	0.06829	0.06791	0.06513	0.06307	0.05106	0.04417	0.04413	0.04534	0.0471	0.04548	0.04342	0.05454	0.04386	0.0456	0.04372	0.04583	0.04443	0.04304	0.04283	0.04494	0.04169	0.04334	0.04516	0.04457	0.03944	0.04501	0.04462	0.04423	0.04579	0.04506	0.0466	0.0443	0.0419	0.04422	0.0432	0.04544	0.04389	0.04175	0.04522	0.04853
809.459	0.05596	0.0621	0.06709	0.07024	0.07009	0.0706	0.06751	0.06777	0.06703	0.0706	0.06949	0.06725	0.0623	0.04975	0.04433	0.04484	0.04495	0.04657	0.0434	0.04313	0.05188	0.04277	0.04159	0.04537	0.0451	0.04268	0.04517	0.04365	0.04356	0.04344	0.04344	0.04272	0.04575	0.04015	0.04529	0.04395	0.04529	0.04569	0.04572	0.04498	0.0447	0.04171	0.04249	0.04057	0.04349	0.04128	0.04107	0.04418	0.04786
810.2	0.05421	0.05993	0.06508	0.06752	0.06774	0.06577	0.0656	0.06563	0.066	0.06564	0.0657	0.06322	0.05864	0.048	0.04254	0.04127	0.04073	0.04364	0.0395	0.04085	0.05	0.04016	0.03997	0.04307	0.04349	0.04229	0.03928	0.04089	0.04231	0.03953	0.04152	0.04224	0.03915	0.03885	0.04316	0.04364	0.04291	0.04309	0.0438	0.04303	0.04231	0.03831	0.04128	0.04087	0.04059	0.04072	0.04163	0.04333	0.04428
810.942	0.05167	0.05905	0.0636	0.06476	0.06667	0.06327	0.06482	0.06399	0.06352	0.06456	0.06456	0.06289	0.05639	0.04595	0.03974	0.04	0.03851	0.04171	0.0392	0.03827	0.04726	0.03971	0.03801	0.04082	0.03833	0.03954	0.03852	0.03773	0.03945	0.03615	0.03776	0.03866	0.03632	0.0357	0.03861	0.03853	0.04061	0.04149	0.04049	0.04195	0.04008	0.03437	0.03985	0.03922	0.03906	0.03642	0.03802	0.0386	0.04261
811.683	0.05087	0.05839	0.06153	0.06432	0.06362	0.06392	0.06448	0.06285	0.06315	0.06363	0.06406	0.05989	0.0551	0.04514	0.03889	0.03799	0.04056	0.04079	0.03926	0.03707	0.04661	0.03651	0.03751	0.03932	0.03796	0.03907	0.03888	0.03675	0.03931	0.03614	0.03803	0.03834	0.03672	0.03541	0.04063	0.0395	0.03896	0.04093	0.04102	0.03976	0.03592	0.03354	0.03779	0.0375	0.03791	0.03746	0.03577	0.03771	0.04069
812.425	0.05033	0.05741	0.06118	0.06555	0.06462	0.0644	0.06334	0.06282	0.06414	0.06372	0.06359	0.06158	0.05465	0.04801	0.04214	0.03781	0.03973	0.04178	0.03818	0.03924	0.04697	0.03781	0.03682	0.04107	0.03997	0.03809	0.03891	0.03955	0.03978	0.03731	0.03934	0.03796	0.04092	0.03623	0.03805	0.03971	0.04117	0.04046	0.04135	0.04179	0.03937	0.0365	0.03769	0.0377	0.03865	0.03747	0.03598	0.03948	0.04093
813.166	0.05157	0.05938	0.06318	0.06656	0.06698	0.06646	0.06296	0.06283	0.06427	0.06579	0.06424	0.06277	0.0583	0.04818	0.0427	0.03885	0.03967	0.04164	0.04033	0.03767	0.04951	0.04051	0.04004	0.04101	0.04038	0.0404	0.03979	0.03931	0.04149	0.03743	0.03962	0.04036	0.04113	0.03755	0.04186	0.04036	0.04137	0.04142	0.04279	0.04273	0.04216	0.03485	0.03872	0.03793	0.03915	0.03827	0.03733	0.03849	0.04175
813.907	0.05005	0.05659	0.06225	0.06231	0.06494	0.06401	0.0629	0.05897	0.06129	0.06217	0.06158	0.05997	0.05442	0.04391	0.04199	0.03754	0.03717	0.04084	0.03719	0.03838	0.04809	0.03531	0.03798	0.03766	0.0377	0.03875	0.03698	0.03746	0.03729	0.03753	0.03691	0.03703	0.03547	0.0347	0.03882	0.03593	0.04001	0.03857	0.03908	0.03961	0.03763	0.03321	0.03588	0.03275	0.03403	0.03457	0.03051	0.03616	0.03692
814.648	0.05016	0.05802	0.06151	0.06301	0.06371	0.064	0.06409	0.06167	0.06397	0.06515	0.06199	0.06248	0.05497	0.04571	0.04119	0.03897	0.03917	0.04136	0.03628	0.03781	0.04942	0.03832	0.03893	0.04039	0.04148	0.03999	0.03908	0.03962	0.0411	0.03905	0.04005	0.03882	0.03652	0.03773	0.03882	0.03747	0.04001	0.04067	0.04055	0.04086	0.03842	0.03508	0.03665	0.03369	0.03739	0.03438	0.03342	0.03561	0.03953
815.389	0.04922	0.05425	0.06	0.06034	0.06235	0.06003	0.05973	0.05837	0.06016	0.05997	0.05932	0.05973	0.05456	0.04262	0.03779	0.03683	0.03745	0.03741	0.03695	0.03594	0.04683	0.03546	0.03508	0.03842	0.038	0.03614	0.03561	0.037	0.03808	0.03403	0.03578	0.03428	0.03618	0.03281	0.03552	0.03541	0.03931	0.03701	0.037	0.03781	0.03492	0.03309	0.03358	0.03408	0.03336	0.03477	0.03203	0.03764	0.03916
816.13	0.04613	0.05124	0.05507	0.0576	0.05799	0.05718	0.05604	0.05426	0.05582	0.0568	0.05547	0.05553	0.05027	0.03851	0.03431	0.03343	0.03125	0.03405	0.02989	0.02933	0.04355	0.03002	0.03075	0.03368	0.03219	0.03153	0.03029	0.03156	0.03295	0.03215	0.03183	0.03149	0.02973	0.03052	0.03094	0.03074	0.03191	0.03134	0.03162	0.03381	0.03116	0.02832	0.03137	0.02817	0.03087	0.02951	0.02864	0.03079	0.03258
816.871	0.04442	0.0515	0.05361	0.05577	0.05648	0.05586	0.05446	0.05292	0.05478	0.05573	0.05545	0.05382	0.0487	0.03743	0.03228	0.02991	0.03159	0.0319	0.03037	0.03083	0.04105	0.03073	0.03007	0.0298	0.03126	0.0315	0.03389	0.03202	0.0318	0.02961	0.03108	0.03252	0.03057	0.02738	0.03295	0.02995	0.03132	0.03373	0.03446	0.03178	0.03074	0.03075	0.03091	0.03043	0.03248	0.02952	0.03021	0.03151	0.03584
817.612	0.04795	0.05225	0.05587	0.0574	0.05714	0.05694	0.0571	0.05393	0.05631	0.05573	0.05571	0.05662	0.05046	0.03999	0.03768	0.03308	0.03567	0.03383	0.03424	0.03172	0.04313	0.03199	0.0336	0.03255	0.03217	0.03345	0.03463	0.03264	0.03433	0.03146	0.03317	0.03205	0.03352	0.03091	0.03385	0.03123	0.0323	0.03301	0.03285	0.035	0.03345	0.03288	0.03733	0.0352	0.03488	0.03579	0.03461	0.03695	0.03916
818.353	0.04605	0.05227	0.05494	0.05631	0.05643	0.05731	0.05578	0.0545	0.05596	0.05796	0.05464	0.05595	0.05057	0.04028	0.03508	0.03421	0.03236	0.03592	0.03155	0.03126	0.04368	0.03189	0.03127	0.03327	0.03571	0.03173	0.03425	0.03265	0.03315	0.03029	0.03096	0.03263	0.02958	0.02831	0.03262	0.03059	0.03361	0.03516	0.03392	0.03369	0.03269	0.03364	0.03627	0.03551	0.03585	0.03459	0.03477	0.03873	0.03955
819.093	0.04737	0.05176	0.05453	0.05875	0.05837	0.0568	0.05619	0.05466	0.05547	0.05755	0.05661	0.05537	0.05002	0.04046	0.03504	0.03543	0.03518	0.03426	0.03254	0.03193	0.04386	0.03417	0.03471	0.03516	0.03411	0.03387	0.03337	0.03623	0.03707	0.03095	0.02991	0.03303	0.03188	0.03009	0.03401	0.03085	0.03528	0.0344	0.03379	0.03359	0.03227	0.03399	0.03689	0.03469	0.03838	0.03766	0.03522	0.03895	0.04088
819.834	0.04778	0.05394	0.05754	0.05911	0.05926	0.06078	0.05936	0.05521	0.05763	0.05761	0.05824	0.05656	0.05061	0.04028	0.03725	0.03549	0.03728	0.03726	0.03553	0.0348	0.04551	0.03403	0.03617	0.03726	0.03513	0.03538	0.0359	0.03623	0.035	0.03517	0.03518	0.03451	0.0341	0.03129	0.03651	0.0342	0.03624	0.03714	0.03726	0.03737	0.03613	0.03577	0.03985	0.03864	0.0412	0.0382	0.03839	0.03962	0.04156
820.574	0.05181	0.05777	0.06159	0.06436	0.06451	0.06331	0.0624	0.06248	0.0629	0.0625	0.06213	0.06126	0.0562	0.04709	0.04112	0.04112	0.0416	0.04071	0.03971	0.03995	0.05212	0.0412	0.04046	0.04038	0.04045	0.04314	0.03903	0.0404	0.04355	0.04103	0.0406	0.04027	0.03918	0.03786	0.04198	0.0411	0.04167	0.04016	0.04104	0.04416	0.04162	0.04136	0.04159	0.04313	0.04283	0.03943	0.04064	0.04279	0.04643
821.315	0.04938	0.05412	0.06047	0.062	0.06256	0.0607	0.06021	0.05845	0.06079	0.0617	0.06093	0.0593	0.05323	0.0411	0.03793	0.03939	0.03958	0.04035	0.03736	0.03831	0.04805	0.03717	0.03923	0.03845	0.04005	0.03936	0.03895	0.03934	0.03919	0.03726	0.03919	0.03838	0.03443	0.0354	0.03797	0.03943	0.04049	0.03949	0.03928	0.03929	0.03893	0.03604	0.03961	0.03786	0.03808	0.03942	0.03744	0.04097	0.04069
822.055	0.04659	0.05165	0.05574	0.05757	0.05843	0.05907	0.05648	0.05515	0.05531	0.05843	0.05704	0.05569	0.0503	0.03835	0.03379	0.03481	0.03506	0.03655	0.03501	0.03386	0.04486	0.03331	0.03523	0.03613	0.0353	0.03551	0.03532	0.03386	0.03609	0.03458	0.03568	0.03647	0.03246	0.0316	0.03638	0.03387	0.03393	0.03813	0.0358	0.03649	0.0351	0.03232	0.03433	0.03499	0.03314	0.03402	0.03322	0.03566	0.0363
822.795	0.04494	0.05044	0.05438	0.05717	0.05716	0.05659	0.05589	0.05539	0.05586	0.05624	0.05649	0.05487	0.04862	0.03939	0.03568	0.03503	0.03789	0.03474	0.03421	0.03306	0.04474	0.03324	0.03411	0.03496	0.03433	0.03377	0.03447	0.03283	0.03619	0.03306	0.03375	0.03443	0.03115	0.03113	0.03434	0.03173	0.03393	0.03684	0.03572	0.03614	0.03499	0.03127	0.0348	0.03205	0.03177	0.03294	0.03178	0.03491	0.03574
823.535	0.04466	0.04936	0.05431	0.05524	0.05787	0.05648	0.05505	0.05453	0.05615	0.05692	0.05368	0.05395	0.04745	0.03719	0.03481	0.03395	0.03344	0.03589	0.03359	0.03184	0.04165	0.03179	0.03122	0.03274	0.03421	0.03306	0.03188	0.03335	0.03206	0.03184	0.03142	0.03257	0.02937	0.0304	0.03339	0.03111	0.03258	0.03556	0.03318	0.03381	0.03092	0.03137	0.03234	0.03355	0.03097	0.03062	0.0299	0.03355	0.0349
824.275	0.04408	0.04997	0.05416	0.05602	0.05696	0.05719	0.05554	0.05259	0.05538	0.05669	0.05391	0.05631	0.05139	0.04029	0.03533	0.03432	0.03465	0.03531	0.03187	0.03186	0.04426	0.03322	0.03279	0.03341	0.03453	0.03302	0.03307	0.03222	0.03503	0.03217	0.03128	0.0323	0.03278	0.03137	0.03341	0.0326	0.03517	0.03536	0.03582	0.0359	0.03217	0.02879	0.03274	0.03253	0.03091	0.03145	0.02901	0.03247	0.03387
825.015	0.04361	0.05029	0.0548	0.05464	0.05693	0.05503	0.05573	0.05297	0.05418	0.0548	0.05444	0.05419	0.05003	0.04255	0.03781	0.0342	0.03623	0.03511	0.03264	0.03378	0.0431	0.03213	0.03165	0.03266	0.03278	0.03439	0.03303	0.03503	0.03599	0.03114	0.0329	0.03058	0.03315	0.0277	0.0343	0.03261	0.03216	0.0347	0.03566	0.03444	0.0343	0.02962	0.03158	0.03331	0.03461	0.03389	0.03137	0.03202	0.03759
825.755	0.04237	0.04845	0.05222	0.0539	0.05453	0.05499	0.05362	0.05204	0.05198	0.0537	0.05133	0.05135	0.04625	0.03949	0.03431	0.03199	0.03312	0.03225	0.03042	0.03276	0.04018	0.03188	0.02939	0.02932	0.03174	0.03163	0.03032	0.03051	0.03098	0.03119	0.02963	0.03005	0.02989	0.02753	0.03432	0.03218	0.03384	0.03226	0.03286	0.0347	0.02966	0.02972	0.03232	0.03084	0.03185	0.02928	0.03019	0.03112	0.03511
826.495	0.04217	0.04882	0.05035	0.05209	0.05519	0.05281	0.05339	0.05051	0.05217	0.05373	0.05152	0.05091	0.0481	0.04037	0.03564	0.03381	0.03371	0.03222	0.03046	0.02836	0.04091	0.02846	0.02811	0.03173	0.03203	0.03128	0.03049	0.03021	0.03059	0.02954	0.02927	0.02872	0.03054	0.02719	0.03083	0.02954	0.0317	0.0344	0.0309	0.0314	0.03275	0.02749	0.0304	0.03087	0.03169	0.02928	0.03006	0.03303	0.03431
827.235	0.04102	0.04678	0.05014	0.05145	0.05449	0.0523	0.05273	0.0501	0.05125	0.05074	0.05	0.05106	0.04594	0.03892	0.03259	0.0313	0.0327	0.02959	0.02751	0.02742	0.03818	0.02726	0.02748	0.02955	0.02947	0.03181	0.0299	0.03131	0.02987	0.02814	0.03087	0.03022	0.03025	0.02609	0.03028	0.02817	0.03079	0.0298	0.03189	0.0301	0.0293	0.0284	0.02973	0.02965	0.02739	0.02807	0.02893	0.03176	0.03387
827.974	0.04287	0.04744	0.05083	0.05372	0.05404	0.05274	0.05122	0.05023	0.0543	0.05212	0.05255	0.05111	0.04642	0.04044	0.03429	0.03274	0.03228	0.03218	0.03074	0.02857	0.04205	0.02983	0.02959	0.03317	0.0328	0.03285	0.03066	0.03279	0.03353	0.02972	0.03161	0.03075	0.03211	0.02859	0.03251	0.03022	0.03307	0.0349	0.03167	0.0312	0.03138	0.02916	0.03167	0.03291	0.03337	0.03288	0.03393	0.03599	0.0366
828.714	0.04344	0.04874	0.05254	0.05356	0.05435	0.05374	0.05423	0.05224	0.05162	0.05321	0.05515	0.05298	0.04782	0.03887	0.03654	0.03331	0.03327	0.03592	0.03377	0.03267	0.04261	0.03015	0.03221	0.03253	0.03468	0.03305	0.0344	0.03211	0.03292	0.02848	0.03167	0.03179	0.03095	0.02823	0.03506	0.03064	0.03404	0.03484	0.03399	0.03509	0.03089	0.03297	0.03595	0.03435	0.03354	0.03402	0.03286	0.03574	0.04026
829.453	0.04105	0.04561	0.05025	0.05004	0.05228	0.05222	0.05168	0.04902	0.05205	0.05069	0.05053	0.0489	0.04481	0.03712	0.03332	0.03135	0.03278	0.03321	0.02988	0.02904	0.04015	0.02955	0.02816	0.03009	0.03269	0.02866	0.02971	0.03072	0.03068	0.02746	0.02804	0.03087	0.02788	0.02749	0.03091	0.0307	0.03303	0.03194	0.0317	0.03204	0.03032	0.02634	0.03281	0.03138	0.03192	0.03172	0.02901	0.03528	0.03728
830.193	0.03965	0.04408	0.04628	0.04793	0.05034	0.04973	0.05016	0.04598	0.05087	0.04823	0.04872	0.04581	0.04229	0.03413	0.02803	0.02876	0.03065	0.02958	0.03003	0.0254	0.03681	0.028	0.02875	0.02792	0.02818	0.02861	0.02845	0.02819	0.02948	0.02791	0.02632	0.02751	0.02552	0.02451	0.02956	0.02753	0.02883	0.03012	0.02999	0.02961	0.02707	0.02769	0.03185	0.02942	0.03323	0.02945	0.02966	0.03065	0.03437
830.932	0.03873	0.04231	0.04631	0.04786	0.04677	0.04771	0.04709	0.0453	0.04733	0.04584	0.04857	0.0434	0.04295	0.03243	0.02955	0.0247	0.02637	0.0283	0.02633	0.02665	0.03775	0.02556	0.02563	0.02721	0.02645	0.02631	0.02679	0.02843	0.02757	0.02399	0.02501	0.02616	0.02577	0.02389	0.02993	0.02546	0.0264	0.02617	0.02899	0.0266	0.03071	0.02535	0.03044	0.02687	0.02997	0.02848	0.02666	0.02915	0.02983
831.671	0.03954	0.04518	0.0484	0.04887	0.04898	0.04997	0.04953	0.04927	0.04825	0.04986	0.04878	0.04715	0.04441	0.03597	0.03185	0.02873	0.02897	0.03129	0.03008	0.02754	0.04016	0.02873	0.02802	0.0301	0.02913	0.03035	0.02918	0.02726	0.0309	0.02803	0.02842	0.0283	0.02941	0.02509	0.03161	0.02852	0.02983	0.03237	0.03147	0.03013	0.02834	0.02724	0.03156	0.02948	0.0283	0.02881	0.02823	0.02791	0.03011
832.41	0.03939	0.04461	0.04975	0.05138	0.05106	0.05081	0.05021	0.04759	0.05131	0.04917	0.04725	0.04809	0.0448	0.03596	0.0323	0.0279	0.03143	0.03283	0.02772	0.02811	0.0385	0.02927	0.0276	0.02898	0.02861	0.03105	0.02757	0.02921	0.03052	0.02861	0.03109	0.03161	0.02823	0.02641	0.03097	0.02757	0.03045	0.03192	0.03045	0.03014	0.03051	0.0252	0.02866	0.02955	0.02831	0.02708	0.02549	0.02783	0.03094
833.149	0.04003	0.04538	0.04862	0.05068	0.05249	0.05074	0.05022	0.04802	0.05023	0.04996	0.04845	0.04767	0.04633	0.03593	0.03047	0.02827	0.03212	0.03213	0.03004	0.02809	0.04111	0.02907	0.03049	0.0323	0.03099	0.03152	0.03014	0.0304	0.03152	0.02935	0.03007	0.0305	0.02872	0.0264	0.02975	0.02896	0.033	0.03195	0.03096	0.03268	0.02965	0.02741	0.02889	0.02908	0.03153	0.03077	0.02862	0.0313	0.03182
833.888	0.03752	0.04271	0.04706	0.04862	0.04876	0.04715	0.0483	0.04546	0.04663	0.04762	0.0475	0.0468	0.04228	0.03465	0.03247	0.02917	0.02976	0.02788	0.02877	0.02928	0.03737	0.02626	0.02566	0.02924	0.0284	0.02907	0.02914	0.02751	0.02956	0.02649	0.02609	0.02634	0.02616	0.02444	0.0302	0.02547	0.02989	0.02948	0.02935	0.03029	0.02791	0.0257	0.02855	0.02947	0.02877	0.02729	0.02825	0.02889	0.03398
834.627	0.03565	0.04185	0.04448	0.04494	0.04808	0.04573	0.0462	0.04452	0.04488	0.04518	0.04644	0.04224	0.04155	0.03514	0.02823	0.0248	0.02544	0.02631	0.02564	0.02624	0.03454	0.02211	0.0251	0.02478	0.02587	0.0237	0.02576	0.02455	0.02402	0.02421	0.02613	0.02423	0.02256	0.02211	0.02727	0.02517	0.02564	0.02681	0.02854	0.02671	0.02688	0.02512	0.02908	0.0302	0.02861	0.02696	0.02855	0.03185	0.03338
835.366	0.03383	0.0373	0.04152	0.04254	0.04414	0.04232	0.04079	0.04068	0.04064	0.0421	0.04045	0.0412	0.03795	0.02898	0.02401	0.0213	0.0224	0.02163	0.02152	0.02143	0.03278	0.01764	0.02152	0.02151	0.02317	0.02007	0.02248	0.02192	0.02316	0.01916	0.01994	0.02145	0.02034	0.01958	0.02496	0.01938	0.02196	0.0225	0.02406	0.02132	0.02156	0.02166	0.02852	0.02572	0.02645	0.02533	0.02586	0.02722	0.0325
836.105	0.03433	0.03876	0.04059	0.04188	0.04415	0.04337	0.04292	0.0404	0.04123	0.04318	0.04131	0.04166	0.03842	0.03164	0.02781	0.02111	0.02246	0.02371	0.02208	0.02057	0.03125	0.02097	0.01987	0.02162	0.02405	0.02304	0.02358	0.02299	0.02205	0.02306	0.02125	0.02188	0.02064	0.01904	0.02366	0.02138	0.02217	0.02443	0.02456	0.02516	0.0222	0.02242	0.0276	0.02389	0.02816	0.02471	0.02704	0.02647	0.02969
836.844	0.03435	0.04024	0.0433	0.04306	0.04555	0.04365	0.04335	0.04219	0.04406	0.04246	0.04187	0.04032	0.04019	0.03093	0.02807	0.02461	0.0242	0.02517	0.02269	0.02247	0.03516	0.0217	0.02359	0.02482	0.02446	0.02433	0.02301	0.02273	0.02616	0.02136	0.02255	0.02344	0.02305	0.01863	0.02442	0.02264	0.02398	0.02725	0.02291	0.02403	0.02205	0.02399	0.0278	0.02763	0.02512	0.02767	0.02699	0.02943	0.03304
837.582	0.03465	0.04046	0.04283	0.04392	0.04478	0.04438	0.04519	0.04149	0.04428	0.04406	0.04319	0.04251	0.03882	0.03051	0.02708	0.0239	0.02483	0.02652	0.02297	0.02313	0.03292	0.02431	0.02488	0.02578	0.02451	0.0264	0.0256	0.02439	0.02364	0.02451	0.02251	0.02455	0.0228	0.02154	0.02443	0.02467	0.02426	0.02701	0.02402	0.02478	0.02653	0.02571	0.02838	0.02861	0.03123	0.02835	0.02801	0.03152	0.03306
838.321	0.03556	0.04029	0.04429	0.04748	0.04823	0.04564	0.04616	0.04436	0.04629	0.04654	0.04587	0.04369	0.04112	0.03302	0.02996	0.02614	0.02962	0.02807	0.02692	0.02681	0.03624	0.02558	0.02516	0.02821	0.02695	0.02692	0.0282	0.02571	0.02818	0.02504	0.02749	0.02872	0.02699	0.02318	0.02778	0.02688	0.02798	0.02818	0.02856	0.03027	0.02922	0.02527	0.03236	0.03146	0.0299	0.03083	0.02948	0.03286	0.03438
839.059	0.03608	0.03942	0.04316	0.04306	0.0457	0.04475	0.04478	0.0449	0.04526	0.0455	0.04329	0.0402	0.03783	0.02937	0.02756	0.02231	0.02533	0.02618	0.02626	0.02447	0.03504	0.02448	0.02427	0.0272	0.0256	0.0251	0.0244	0.02357	0.0252	0.02385	0.02504	0.02554	0.02474	0.02142	0.02761	0.02699	0.02784	0.02672	0.0282	0.02677	0.02457	0.02274	0.02484	0.02754	0.02873	0.02577	0.02565	0.02856	0.03019
839.798	0.03579	0.04109	0.04377	0.04507	0.04771	0.04695	0.04463	0.04495	0.04507	0.04472	0.04671	0.04189	0.03956	0.03035	0.02699	0.02685	0.02904	0.029	0.02761	0.02541	0.03833	0.0252	0.02655	0.02895	0.02931	0.02837	0.02561	0.02666	0.0281	0.02791	0.02804	0.02763	0.02607	0.02425	0.0296	0.02747	0.0283	0.03175	0.03002	0.03113	0.02981	0.02523	0.03114	0.02908	0.03031	0.02974	0.02991	0.03102	0.03465
840.536	0.03993	0.04381	0.04778	0.0477	0.05092	0.04977	0.05015	0.04746	0.04925	0.04948	0.04971	0.04796	0.04301	0.03412	0.03273	0.03232	0.03311	0.03463	0.03062	0.0304	0.04319	0.03089	0.03352	0.03436	0.03142	0.03546	0.0315	0.03434	0.03371	0.02852	0.0344	0.03265	0.03381	0.03127	0.03548	0.03281	0.03325	0.03301	0.03371	0.03421	0.03129	0.03044	0.03486	0.03411	0.0342	0.03163	0.03338	0.03556	0.03696
841.274	0.04082	0.04508	0.05003	0.05058	0.05268	0.05102	0.05037	0.04769	0.04917	0.05	0.05073	0.04827	0.04388	0.03672	0.03388	0.03168	0.03488	0.0349	0.03281	0.03094	0.04275	0.03143	0.03486	0.03527	0.03428	0.03408	0.03176	0.03425	0.03387	0.03145	0.03159	0.03362	0.03354	0.03183	0.03543	0.0336	0.03402	0.03483	0.03415	0.0356	0.03306	0.03173	0.03721	0.03577	0.03288	0.03296	0.03266	0.03125	0.03746
842.012	0.03937	0.04336	0.04771	0.04886	0.0508	0.04882	0.04845	0.0466	0.04971	0.04787	0.04967	0.04642	0.04447	0.03463	0.0359	0.03354	0.03496	0.03462	0.03233	0.03163	0.044	0.03337	0.03167	0.03125	0.0331	0.03452	0.03291	0.03209	0.03369	0.03022	0.03256	0.03228	0.02879	0.02688	0.03195	0.02962	0.03352	0.0318	0.03633	0.03358	0.03291	0.02954	0.03207	0.0319	0.03032	0.03107	0.03017	0.02914	0.03283
842.75	0.03896	0.04321	0.04847	0.05013	0.05158	0.05134	0.05047	0.0474	0.04902	0.05068	0.04858	0.04874	0.04584	0.03793	0.03322	0.03367	0.03404	0.03472	0.03304	0.032	0.04275	0.0324	0.0332	0.03473	0.03625	0.03348	0.03628	0.03084	0.03277	0.0341	0.03033	0.03289	0.03187	0.03095	0.03308	0.03282	0.03243	0.03366	0.03409	0.03291	0.031	0.03128	0.03268	0.03188	0.03384	0.03437	0.03187	0.03119	0.03581
843.488	0.03718	0.04272	0.04657	0.04894	0.05049	0.04899	0.04884	0.0452	0.04797	0.04884	0.04856	0.04671	0.0433	0.03724	0.03376	0.03228	0.03302	0.03363	0.03227	0.03034	0.04268	0.03258	0.02858	0.03294	0.03348	0.03218	0.03042	0.03342	0.03132	0.03122	0.03103	0.03149	0.03158	0.02911	0.03217	0.03275	0.03281	0.03661	0.03219	0.03296	0.03004	0.03053	0.03376	0.02926	0.02918	0.02916	0.02895	0.02922	0.03176
844.226	0.03648	0.04315	0.04507	0.04578	0.0473	0.04606	0.04573	0.04439	0.04533	0.04507	0.04576	0.04266	0.03987	0.03218	0.029	0.03076	0.03171	0.02945	0.02928	0.02935	0.04025	0.02662	0.02756	0.03031	0.03013	0.02932	0.02913	0.02785	0.02923	0.02696	0.02711	0.02808	0.0279	0.02754	0.03008	0.02761	0.02915	0.03145	0.02995	0.03058	0.02999	0.02428	0.02821	0.02281	0.02637	0.02512	0.02339	0.02745	0.02756
844.964	0.03348	0.03839	0.04071	0.04264	0.04272	0.04327	0.04175	0.04042	0.04284	0.04192	0.04163	0.03966	0.03744	0.03093	0.02818	0.02617	0.02677	0.02622	0.02556	0.02525	0.03523	0.02373	0.02376	0.02745	0.02576	0.02599	0.02653	0.02599	0.02474	0.02439	0.02373	0.02569	0.024	0.02426	0.0247	0.02319	0.02875	0.02493	0.02662	0.02592	0.02329	0.02196	0.02497	0.02503	0.02545	0.02409	0.02291	0.0252	0.02745
845.701	0.03074	0.03476	0.03792	0.03935	0.04227	0.04101	0.0392	0.03701	0.03732	0.03894	0.03907	0.03773	0.03477	0.02658	0.02449	0.02388	0.02222	0.02298	0.02258	0.02125	0.03165	0.02287	0.02298	0.0238	0.02269	0.02309	0.02038	0.02438	0.02492	0.02214	0.02119	0.01951	0.01969	0.01872	0.02378	0.02128	0.02321	0.02406	0.02463	0.02367	0.02277	0.02285	0.0214	0.02064	0.01906	0.02116	0.02202	0.02346	0.02587
846.439	0.03024	0.03365	0.03648	0.03881	0.03932	0.03839	0.03785	0.03581	0.03645	0.03807	0.03622	0.03608	0.03253	0.02497	0.02155	0.02026	0.02102	0.02087	0.01876	0.02071	0.03106	0.02153	0.01908	0.02179	0.02095	0.02009	0.01966	0.02042	0.02171	0.01861	0.02024	0.01993	0.01963	0.0156	0.02078	0.02064	0.02264	0.02222	0.02264	0.02221	0.02139	0.01898	0.0214	0.02108	0.01982	0.01903	0.0199	0.02183	0.02306
847.177	0.03117	0.03621	0.03834	0.03969	0.04027	0.03966	0.03918	0.04005	0.03763	0.03933	0.03705	0.03755	0.03369	0.02669	0.02224	0.02031	0.02303	0.02328	0.02157	0.02113	0.03246	0.02128	0.02093	0.02215	0.02424	0.02526	0.02112	0.02278	0.02444	0.02031	0.02098	0.02258	0.02051	0.01977	0.02467	0.02297	0.0237	0.02522	0.02376	0.02604	0.02341	0.0221	0.02682	0.0256	0.02397	0.02313	0.02494	0.02777	0.02947
847.914	0.03069	0.03363	0.03686	0.03748	0.04039	0.03839	0.03899	0.03589	0.0394	0.03934	0.038	0.03667	0.03228	0.02228	0.02386	0.02228	0.02384	0.02223	0.02136	0.02119	0.03186	0.01894	0.021	0.02176	0.02047	0.02183	0.02113	0.0227	0.0215	0.01886	0.02013	0.02184	0.02137	0.01845	0.02344	0.02107	0.02202	0.02316	0.02268	0.02179	0.01998	0.0212	0.02352	0.02606	0.02451	0.02619	0.02435	0.02628	0.03042
848.651	0.03411	0.03721	0.03793	0.041	0.04441	0.04293	0.04129	0.03884	0.03954	0.04009	0.04137	0.0398	0.03661	0.02842	0.02825	0.02637	0.02626	0.02877	0.02508	0.02504	0.03649	0.0255	0.02197	0.02648	0.02682	0.02821	0.02777	0.02563	0.02845	0.02476	0.02544	0.02455	0.02382	0.02199	0.02686	0.026	0.02706	0.02652	0.02633	0.0259	0.0256	0.02533	0.02879	0.02752	0.02934	0.02762	0.02694	0.02691	0.03078
849.389	0.03487	0.04024	0.04292	0.0459	0.04523	0.04555	0.04418	0.04246	0.04564	0.04453	0.04446	0.04421	0.04191	0.03219	0.03118	0.03149	0.03219	0.03329	0.02989	0.0278	0.04043	0.0279	0.02804	0.03146	0.03086	0.03112	0.02987	0.03202	0.03269	0.03028	0.02802	0.03062	0.03099	0.02668	0.03025	0.02854	0.02893	0.03163	0.03185	0.03146	0.03073	0.02638	0.02903	0.02947	0.02772	0.02919	0.02649	0.02798	0.03126
850.126	0.03294	0.03938	0.04043	0.04248	0.04409	0.04192	0.04223	0.03983	0.04232	0.04028	0.04117	0.04182	0.03663	0.02968	0.02765	0.02989	0.02855	0.03025	0.02721	0.02317	0.03653	0.02631	0.02712	0.02734	0.02828	0.02703	0.02945	0.02722	0.0295	0.02765	0.02641	0.0276	0.02575	0.02343	0.02707	0.02557	0.026	0.02937	0.02707	0.02718	0.02926	0.02654	0.02621	0.02449	0.02551	0.02452	0.02294	0.02456	0.02661
[truncated: 5,000 more columns]

## Sheet: Extended Data Fig. 8b
Time (s) Wavelength (nm)	0	0.014	0.027	0.04	0.049	0.061	0.071	0.081	0.09	0.101	0.11	0.121	0.131	0.142	0.15	0.161	0.172	0.18	0.191	0.2	0.211	0.221	0.231	0.241	0.25	0.26	0.271	0.281	0.292	0.3	0.311	0.321	0.331	0.341	0.351	0.36	0.372	0.381	0.39	0.401	0.41	0.421	0.43	0.44	0.45	0.46	0.47	0.481	0.493
400.721	0.87753	0.86963	0.86488	0.84527	0.85181	0.86694	0.87532	0.86684	0.87146	0.87998	0.88231	0.89045	0.88006	0.88986	0.86016	0.87039	0.86024	0.87846	0.87523	0.87215	0.87024	0.88182	0.87738	0.8692	0.86871	0.8774	0.87239	0.87744	0.86293	0.8783	0.88533	0.87756	0.86225	0.8567	0.86274	0.86751	0.8729	0.86177	0.89677	0.89342	0.86383	0.88394	0.86538	0.86117	0.86419	0.85765	0.88714	0.86308	0.8591
401.504	0.8442	0.86158	0.85735	0.84503	0.8476	0.85529	0.85334	0.85331	0.87155	0.87423	0.85807	0.85304	0.86291	0.85663	0.83728	0.85889	0.84113	0.84716	0.84634	0.85379	0.83654	0.85824	0.82855	0.87228	0.84388	0.85905	0.84909	0.86066	0.86343	0.85146	0.85997	0.85855	0.83427	0.85441	0.85523	0.84428	0.84279	0.84813	0.8296	0.85983	0.84013	0.86589	0.84885	0.83662	0.84644	0.84406	0.84564	0.85054	0.8178
402.287	0.85302	0.85427	0.85462	0.86206	0.8463	0.85574	0.86798	0.85859	0.85881	0.86661	0.86615	0.88236	0.86612	0.859	0.86206	0.84901	0.86401	0.85638	0.86481	0.87308	0.85405	0.8633	0.84652	0.85964	0.85117	0.85898	0.85342	0.86462	0.86332	0.86617	0.83499	0.85132	0.86626	0.87797	0.82234	0.85106	0.84777	0.86353	0.86765	0.86777	0.85181	0.85681	0.8407	0.84838	0.84931	0.84407	0.85694	0.86134	0.82957
403.069	0.87111	0.88688	0.86565	0.86909	0.86333	0.87116	0.87685	0.87632	0.86125	0.87544	0.88139	0.85581	0.86773	0.87895	0.86411	0.86883	0.86422	0.87641	0.85926	0.85183	0.87193	0.85562	0.8617	0.88651	0.8672	0.8649	0.85663	0.86428	0.85232	0.88564	0.86344	0.86897	0.86398	0.86466	0.8394	0.86136	0.85109	0.8602	0.86897	0.87329	0.86837	0.86272	0.85789	0.85415	0.86261	0.85518	0.87101	0.86162	0.86112
403.852	0.84676	0.86699	0.86805	0.84789	0.84657	0.87019	0.84664	0.87458	0.85812	0.84933	0.85558	0.85721	0.84875	0.86315	0.85683	0.85885	0.85064	0.84299	0.85767	0.83956	0.85253	0.85507	0.84303	0.86205	0.84697	0.8597	0.85149	0.8641	0.84948	0.85391	0.84638	0.85429	0.8382	0.85063	0.84584	0.85202	0.8368	0.84878	0.84756	0.84096	0.86037	0.85388	0.86771	0.84982	0.82166	0.84528	0.85418	0.86521	0.8451
404.635	0.85005	0.86748	0.87166	0.85699	0.8497	0.86429	0.85719	0.85047	0.85459	0.84191	0.849	0.85996	0.84353	0.86108	0.8467	0.85215	0.81934	0.86417	0.86801	0.8446	0.84042	0.84732	0.84942	0.8472	0.85912	0.84753	0.8469	0.84659	0.85019	0.83237	0.87121	0.84167	0.84054	0.84466	0.85291	0.85858	0.84448	0.85034	0.84562	0.86127	0.85404	0.85233	0.83496	0.83747	0.83431	0.84644	0.85789	0.84427	0.83882
405.417	0.8626	0.8576	0.82924	0.85397	0.82484	0.84442	0.84431	0.84021	0.82172	0.85446	0.84141	0.8369	0.84266	0.84216	0.83832	0.84267	0.84148	0.83909	0.83947	0.82979	0.83891	0.85207	0.82094	0.8247	0.8549	0.82697	0.83406	0.83032	0.83979	0.81892	0.82833	0.81248	0.81576	0.83826	0.83301	0.83411	0.83944	0.8251	0.82839	0.83184	0.82239	0.83055	0.81735	0.81967	0.83585	0.80896	0.83535	0.83174	0.82739
406.199	0.8605	0.86519	0.83953	0.84315	0.8233	0.84791	0.83514	0.83037	0.84564	0.84133	0.84438	0.84555	0.82773	0.84819	0.85717	0.84126	0.81912	0.84002	0.83234	0.84034	0.81952	0.83402	0.8212	0.84116	0.82501	0.82746	0.82426	0.8159	0.85209	0.82943	0.8306	0.82882	0.83257	0.8284	0.83698	0.83243	0.8346	0.83843	0.824	0.83636	0.82808	0.83327	0.83698	0.8312	0.80578	0.83389	0.83849	0.82196	0.81856
406.982	0.86806	0.86641	0.86744	0.85326	0.84581	0.84687	0.84707	0.82682	0.8487	0.84523	0.84407	0.84736	0.83117	0.84926	0.83495	0.84413	0.84681	0.84136	0.82114	0.84153	0.8518	0.84653	0.81426	0.83192	0.83889	0.81435	0.8197	0.83393	0.84265	0.8312	0.8273	0.83062	0.8357	0.83443	0.83428	0.85608	0.82913	0.84227	0.84074	0.84904	0.85545	0.85498	0.83944	0.83088	0.84452	0.83903	0.84841	0.84754	0.82013
407.764	0.86594	0.85526	0.84589	0.85331	0.83971	0.84974	0.8279	0.82591	0.82204	0.82083	0.83311	0.84252	0.83101	0.83967	0.83638	0.80943	0.82754	0.83622	0.83304	0.81213	0.84144	0.82864	0.83866	0.82035	0.81819	0.83326	0.81597	0.81776	0.83131	0.82412	0.83698	0.81996	0.8299	0.82279	0.81271	0.81799	0.82199	0.83897	0.83794	0.79845	0.81647	0.82421	0.80864	0.8176	0.82131	0.81311	0.84561	0.82081	0.80922
408.546	0.86789	0.8536	0.84187	0.83922	0.83637	0.8516	0.82553	0.84758	0.83327	0.83627	0.83609	0.8346	0.84203	0.82112	0.83658	0.83123	0.83305	0.82139	0.82708	0.8218	0.83124	0.82622	0.81796	0.81868	0.83545	0.82788	0.81267	0.82131	0.83399	0.80288	0.84509	0.82185	0.83291	0.82422	0.82824	0.82346	0.81582	0.82051	0.81651	0.8344	0.8298	0.8212	0.83234	0.83519	0.82535	0.82643	0.84684	0.82167	0.81787
409.328	0.85394	0.85147	0.84206	0.83408	0.83327	0.83637	0.8288	0.83055	0.81675	0.81664	0.81392	0.82733	0.81821	0.82041	0.80292	0.81262	0.81905	0.81491	0.83043	0.81356	0.80453	0.81281	0.80004	0.80465	0.80818	0.80854	0.80679	0.80843	0.81184	0.80994	0.80086	0.81111	0.81809	0.81388	0.81432	0.83957	0.80726	0.82096	0.811	0.81647	0.81714	0.81864	0.82088	0.81777	0.80989	0.82169	0.81752	0.81073	0.8025
410.11	0.85281	0.84585	0.8476	0.83775	0.83145	0.82445	0.8172	0.82561	0.81446	0.80841	0.81365	0.83121	0.81252	0.81466	0.8045	0.80522	0.80426	0.81107	0.81698	0.80757	0.81922	0.8244	0.82548	0.81395	0.80711	0.82217	0.80982	0.7969	0.8167	0.81298	0.81159	0.8087	0.80844	0.81395	0.80591	0.81568	0.79902	0.79444	0.8111	0.81431	0.81369	0.81774	0.82459	0.80715	0.79505	0.80155	0.80073	0.8019	0.80677
410.892	0.86097	0.85718	0.84527	0.83132	0.83839	0.83552	0.83674	0.80022	0.81923	0.8188	0.80779	0.82675	0.80958	0.81576	0.80079	0.81365	0.8105	0.80462	0.81769	0.8214	0.81334	0.80901	0.8059	0.80545	0.80897	0.80786	0.82825	0.79284	0.81521	0.80574	0.8109	0.8154	0.80948	0.81978	0.83312	0.81407	0.79406	0.81696	0.80349	0.81513	0.8015	0.82018	0.80467	0.79586	0.8034	0.81011	0.82106	0.80888	0.81552
411.674	0.8586	0.84207	0.84105	0.8361	0.83171	0.82057	0.78949	0.80773	0.81214	0.7868	0.81954	0.79435	0.79651	0.81047	0.80001	0.79395	0.7869	0.8089	0.80186	0.80737	0.7964	0.78471	0.79106	0.79348	0.79454	0.80342	0.78753	0.78461	0.80383	0.79452	0.79483	0.78966	0.78474	0.79707	0.78334	0.79665	0.80163	0.78827	0.78911	0.79054	0.78399	0.79309	0.78523	0.7979	0.7986	0.79179	0.80543	0.77894	0.78791
412.456	0.85016	0.84948	0.83213	0.83002	0.84204	0.83356	0.81442	0.81693	0.81065	0.80383	0.81728	0.81077	0.80761	0.81046	0.81322	0.80808	0.79903	0.79848	0.80481	0.79842	0.79409	0.78957	0.78721	0.7982	0.7928	0.80692	0.81168	0.79794	0.80938	0.79815	0.80658	0.81475	0.7987	0.80031	0.79795	0.8135	0.80181	0.79672	0.80762	0.79502	0.80642	0.80804	0.80767	0.8017	0.81485	0.7955	0.82378	0.80012	0.7944
413.238	0.84675	0.85459	0.83525	0.849	0.82858	0.83021	0.82345	0.79034	0.8074	0.81262	0.8126	0.81445	0.8176	0.82857	0.8074	0.81605	0.79271	0.80346	0.81308	0.79878	0.82107	0.80592	0.80498	0.813	0.78564	0.80964	0.79639	0.78754	0.79014	0.81156	0.80279	0.80731	0.81141	0.81112	0.80033	0.79285	0.79348	0.79654	0.79282	0.81076	0.79879	0.80802	0.79944	0.78832	0.80171	0.79704	0.8018	0.79807	0.78682
414.019	0.8479	0.85477	0.8337	0.83304	0.81974	0.83327	0.80338	0.81588	0.79519	0.8024	0.79981	0.81112	0.79377	0.80572	0.79323	0.8031	0.79273	0.78381	0.79539	0.78798	0.7939	0.795	0.77977	0.78619	0.78478	0.79875	0.79528	0.78363	0.78819	0.79944	0.78871	0.78828	0.79339	0.80087	0.79469	0.81122	0.78648	0.79657	0.80817	0.78349	0.78619	0.80676	0.80139	0.7794	0.79586	0.78275	0.79389	0.8036	0.7985
414.801	0.85684	0.85505	0.84133	0.83956	0.84444	0.83561	0.81236	0.81155	0.81783	0.80702	0.80023	0.80606	0.79686	0.81548	0.80769	0.79893	0.80197	0.78611	0.79886	0.79042	0.8114	0.81136	0.7973	0.80564	0.80694	0.81101	0.80163	0.80023	0.81243	0.79964	0.8007	0.8119	0.79921	0.80073	0.79711	0.80386	0.7955	0.81505	0.80487	0.8104	0.79894	0.79956	0.80624	0.79713	0.79351	0.8006	0.81965	0.80864	0.78124
415.582	0.85865	0.83626	0.84458	0.8342	0.83198	0.83002	0.81154	0.82071	0.81511	0.80793	0.80165	0.80444	0.80263	0.79967	0.78465	0.80067	0.79472	0.79535	0.79314	0.80869	0.80465	0.80175	0.78972	0.80293	0.80073	0.80158	0.78848	0.77943	0.81726	0.79992	0.78657	0.79035	0.80132	0.79185	0.80021	0.80372	0.80141	0.7947	0.80612	0.79802	0.79567	0.8059	0.79949	0.80486	0.81273	0.77567	0.80379	0.80826	0.78526
416.364	0.85411	0.84788	0.83707	0.83574	0.81766	0.81296	0.77992	0.80475	0.78695	0.79093	0.78344	0.80541	0.79177	0.78364	0.7764	0.79038	0.77558	0.77688	0.78265	0.7778	0.79251	0.79312	0.78024	0.79122	0.78836	0.7789	0.78423	0.77667	0.77809	0.79343	0.79413	0.78713	0.7827	0.80467	0.7954	0.78359	0.78616	0.77787	0.79775	0.79222	0.78299	0.78404	0.7658	0.78225	0.7786	0.77767	0.79196	0.78608	0.77843
417.145	0.85069	0.84954	0.84043	0.82998	0.83622	0.82211	0.80089	0.79345	0.796	0.78564	0.80049	0.80334	0.78282	0.80772	0.78744	0.79339	0.80439	0.78642	0.79378	0.78924	0.7906	0.80163	0.7765	0.78169	0.79612	0.80523	0.77455	0.77949	0.7903	0.78652	0.78319	0.78074	0.76879	0.78797	0.78904	0.7881	0.78572	0.79333	0.78732	0.78565	0.78407	0.79633	0.77442	0.78994	0.7912	0.78597	0.77578	0.78721	0.77883
417.927	0.85177	0.84537	0.84064	0.8153	0.83439	0.81829	0.78947	0.78488	0.79109	0.80159	0.778	0.7862	0.79496	0.80556	0.77764	0.79736	0.78118	0.79338	0.79135	0.7868	0.7892	0.79203	0.77558	0.78311	0.77129	0.79268	0.77739	0.78387	0.77781	0.79422	0.783	0.7717	0.77972	0.7947	0.7837	0.80118	0.78107	0.78559	0.78537	0.77416	0.79245	0.77668	0.78791	0.76547	0.77242	0.77172	0.79062	0.7764	0.77915
418.708	0.86693	0.84958	0.84642	0.84122	0.83884	0.82573	0.7972	0.80185	0.79793	0.8103	0.80038	0.80483	0.80479	0.78729	0.79866	0.78787	0.78325	0.78808	0.78936	0.79932	0.79108	0.79252	0.77764	0.78775	0.78143	0.79308	0.78795	0.78011	0.80696	0.79415	0.79582	0.77958	0.79137	0.81036	0.79223	0.80422	0.78378	0.78931	0.79397	0.78809	0.79109	0.7916	0.7806	0.78731	0.78356	0.77909	0.79002	0.79231	0.79164
419.489	0.85981	0.84681	0.85021	0.83347	0.84883	0.8334	0.80279	0.80973	0.78431	0.79498	0.80304	0.79842	0.78374	0.79698	0.79241	0.79389	0.80287	0.77757	0.80224	0.79257	0.7868	0.80372	0.79237	0.79969	0.78498	0.79492	0.78754	0.79022	0.79321	0.79653	0.7931	0.78317	0.79193	0.79454	0.79555	0.79844	0.7872	0.79626	0.79317	0.80045	0.80183	0.80462	0.79433	0.78095	0.78978	0.78167	0.79186	0.77807	0.77999
420.27	0.85117	0.85011	0.85005	0.8259	0.82388	0.82494	0.8097	0.80301	0.78686	0.79262	0.80745	0.7947	0.79846	0.79597	0.78731	0.79813	0.78966	0.79064	0.78321	0.7895	0.7926	0.78121	0.77599	0.79285	0.78092	0.79574	0.78898	0.79378	0.79378	0.79069	0.77586	0.78161	0.77254	0.78251	0.78095	0.79885	0.78487	0.78099	0.80311	0.78075	0.78144	0.7864	0.78777	0.77263	0.77663	0.77254	0.80342	0.77521	0.78512
421.051	0.86701	0.85986	0.84618	0.84695	0.84853	0.82091	0.8032	0.79955	0.80395	0.80363	0.82131	0.80559	0.77936	0.80367	0.80197	0.80095	0.79892	0.79228	0.79566	0.79409	0.79204	0.77851	0.79259	0.79355	0.79903	0.7999	0.78523	0.79929	0.80023	0.79945	0.78917	0.79423	0.79726	0.79059	0.79993	0.7961	0.7924	0.80289	0.7898	0.79305	0.79864	0.80852	0.80675	0.79297	0.78849	0.79397	0.79105	0.79326	0.78798
421.832	0.87273	0.87207	0.85656	0.83961	0.83773	0.85333	0.80103	0.80407	0.79903	0.8184	0.80927	0.82638	0.79175	0.80472	0.80019	0.80339	0.78101	0.79327	0.80049	0.80426	0.81252	0.80141	0.78958	0.8068	0.80058	0.81267	0.795	0.79086	0.80856	0.8055	0.80771	0.79526	0.80007	0.78634	0.78581	0.80103	0.80178	0.80436	0.79933	0.79497	0.79085	0.82424	0.79855	0.79648	0.79042	0.78414	0.80254	0.79353	0.80137
422.613	0.8636	0.87084	0.84	0.84688	0.83833	0.83324	0.79065	0.80414	0.8035	0.80092	0.80113	0.80002	0.79604	0.79526	0.79543	0.80034	0.78787	0.78914	0.78484	0.79811	0.79212	0.79007	0.79187	0.79364	0.78609	0.7841	0.79262	0.78501	0.79803	0.79498	0.79983	0.78584	0.80599	0.8013	0.8159	0.79681	0.78625	0.79203	0.79188	0.80119	0.78324	0.79161	0.79794	0.79686	0.7779	0.80285	0.7922	0.78892	0.78788
423.394	0.86415	0.85642	0.84204	0.84514	0.83807	0.82449	0.80385	0.8102	0.79876	0.80017	0.79665	0.79461	0.79748	0.80316	0.79764	0.78913	0.79385	0.79947	0.81089	0.79866	0.81201	0.78965	0.78902	0.79725	0.79682	0.80276	0.79653	0.78211	0.805	0.79863	0.79556	0.79369	0.80628	0.79352	0.79632	0.80398	0.79255	0.78991	0.80376	0.78757	0.79285	0.80409	0.79834	0.78906	0.80158	0.79688	0.80312	0.79885	0.79579
424.174	0.87321	0.8725	0.85244	0.86322	0.84339	0.83704	0.81536	0.82324	0.80458	0.81373	0.8137	0.80449	0.8202	0.82516	0.8137	0.80562	0.8078	0.80509	0.81285	0.8022	0.80707	0.80729	0.81138	0.79813	0.8103	0.80225	0.81162	0.79228	0.81656	0.80124	0.81221	0.81728	0.80963	0.80628	0.79042	0.80449	0.79971	0.80128	0.80455	0.79267	0.80182	0.82299	0.80553	0.80773	0.81485	0.80087	0.80916	0.81074	0.79168
424.955	0.85524	0.85188	0.85141	0.83507	0.83168	0.82679	0.8064	0.8036	0.8029	0.80208	0.79843	0.80552	0.81057	0.7917	0.79481	0.79862	0.78454	0.80453	0.80237	0.79407	0.78776	0.7966	0.79472	0.79319	0.8024	0.78389	0.78218	0.79379	0.78909	0.8016	0.78996	0.78562	0.79133	0.79504	0.79112	0.79691	0.78101	0.79485	0.78658	0.79365	0.78893	0.80665	0.79847	0.79737	0.794	0.79523	0.80883	0.79578	0.78088
425.735	0.87045	0.86749	0.86644	0.8585	0.8524	0.84252	0.82895	0.82594	0.81263	0.82068	0.81548	0.82815	0.81878	0.8117	0.82666	0.81604	0.80964	0.81947	0.81734	0.81043	0.81775	0.8102	0.81315	0.79172	0.81667	0.80297	0.8112	0.81273	0.81492	0.80926	0.82073	0.81095	0.81969	0.82007	0.81796	0.80722	0.79254	0.81905	0.81001	0.80532	0.80814	0.81979	0.8042	0.81192	0.81108	0.81105	0.80728	0.80192	0.8048
426.516	0.89261	0.88543	0.85431	0.86558	0.85809	0.86341	0.8347	0.83354	0.82039	0.82274	0.83225	0.84005	0.81577	0.83852	0.81599	0.82757	0.82299	0.82346	0.81841	0.81181	0.83017	0.8189	0.80985	0.82141	0.82462	0.81987	0.79956	0.82062	0.82938	0.82492	0.82371	0.80496	0.82901	0.82693	0.82283	0.81945	0.82318	0.81825	0.80781	0.82049	0.83369	0.81603	0.82803	0.82461	0.82425	0.81165	0.81227	0.82701	0.81558
427.296	0.87799	0.87423	0.86426	0.85946	0.8572	0.84751	0.82029	0.81605	0.81904	0.81307	0.81867	0.82193	0.81952	0.82558	0.82472	0.82732	0.81792	0.82347	0.82383	0.8069	0.82178	0.81655	0.81075	0.83054	0.81667	0.81047	0.8171	0.81719	0.82811	0.81614	0.81551	0.82825	0.81456	0.80534	0.81644	0.81584	0.81622	0.80876	0.82306	0.81817	0.82602	0.81382	0.8165	0.81292	0.81136	0.82352	0.82565	0.82667	0.81223
428.077	0.88959	0.87625	0.86568	0.8619	0.86461	0.85565	0.82869	0.8223	0.83021	0.81711	0.81095	0.82922	0.82539	0.8373	0.81442	0.81669	0.8297	0.81129	0.82423	0.81268	0.83034	0.81362	0.80138	0.81511	0.82196	0.83593	0.80639	0.81845	0.831	0.82328	0.82134	0.82493	0.82333	0.81869	0.81905	0.82196	0.81014	0.83086	0.82246	0.83163	0.81034	0.82049	0.81087	0.80641	0.82347	0.80486	0.82469	0.81175	0.8118
428.857	0.89026	0.88805	0.88277	0.85989	0.86364	0.85842	0.84389	0.83321	0.82602	0.82432	0.83855	0.83304	0.84096	0.83822	0.83548	0.83697	0.82477	0.84002	0.83674	0.82602	0.83108	0.83548	0.80741	0.83289	0.82866	0.82278	0.81865	0.82715	0.84559	0.82892	0.83479	0.83237	0.82411	0.83173	0.81904	0.83235	0.82234	0.83926	0.83126	0.84389	0.81415	0.82338	0.83209	0.82659	0.83058	0.82218	0.83787	0.8259	0.82945
429.637	0.88842	0.88585	0.88693	0.88674	0.87515	0.85335	0.83365	0.84107	0.83191	0.84833	0.85229	0.84905	0.83431	0.84157	0.8359	0.83736	0.8321	0.8377	0.84493	0.83377	0.8434	0.84363	0.83776	0.84189	0.83987	0.84177	0.82787	0.8431	0.85031	0.84447	0.82658	0.84227	0.8385	0.83887	0.84052	0.84821	0.82947	0.84601	0.84556	0.83768	0.83623	0.84262	0.8356	0.83255	0.83423	0.82592	0.83095	0.84742	0.83269
430.417	0.8996	0.90925	0.88466	0.89339	0.88627	0.87557	0.84949	0.84125	0.84105	0.83713	0.84496	0.8645	0.84849	0.85327	0.84997	0.84992	0.85234	0.83338	0.86103	0.84539	0.84642	0.84512	0.84125	0.84698	0.84283	0.85508	0.84218	0.84387	0.85652	0.85009	0.85708	0.84719	0.84981	0.85197	0.8434	0.8402	0.84828	0.85722	0.84287	0.8389	0.84375	0.86607	0.85845	0.85495	0.83443	0.84268	0.84876	0.82424	0.83952
431.197	0.92243	0.89925	0.90245	0.89992	0.89648	0.8905	0.86024	0.86352	0.86193	0.87112	0.86759	0.87392	0.8651	0.87023	0.86797	0.86496	0.85334	0.865	0.8562	0.86565	0.85958	0.86342	0.85015	0.86459	0.86981	0.8592	0.85668	0.84825	0.87043	0.87256	0.86975	0.86251	0.85598	0.86555	0.86315	0.86411	0.85602	0.8662	0.87097	0.86993	0.84112	0.87488	0.86664	0.86733	0.85475	0.86024	0.86886	0.8658	0.85671
431.977	0.89848	0.90224	0.89632	0.89088	0.88857	0.88499	0.86507	0.87156	0.85999	0.85516	0.86337	0.86199	0.85228	0.86266	0.85304	0.84666	0.84442	0.86648	0.86901	0.86243	0.84939	0.85877	0.84127	0.86314	0.86784	0.85539	0.85969	0.84667	0.86676	0.85018	0.86581	0.85863	0.85731	0.83432	0.84895	0.85824	0.85338	0.85757	0.85492	0.85269	0.85867	0.85536	0.85419	0.843	0.85097	0.84896	0.86632	0.84825	0.8526
432.757	0.92336	0.9117	0.90185	0.90797	0.8984	0.89323	0.87342	0.87834	0.86666	0.86533	0.87056	0.88648	0.87061	0.86315	0.86912	0.87416	0.85829	0.87571	0.87241	0.88398	0.86437	0.87191	0.86358	0.8571	0.86967	0.85948	0.86448	0.8641	0.87193	0.87086	0.86527	0.86426	0.87704	0.86389	0.86502	0.87457	0.86499	0.85145	0.87783	0.87579	0.86355	0.87728	0.87001	0.86136	0.86485	0.85274	0.87332	0.86655	0.86221
433.537	0.93196	0.92083	0.91669	0.91119	0.91117	0.90772	0.88109	0.87373	0.88972	0.87946	0.8875	0.89074	0.88443	0.88841	0.88766	0.88096	0.87582	0.88617	0.8732	0.87634	0.88419	0.88258	0.87969	0.89172	0.8732	0.88315	0.87581	0.86879	0.88131	0.87435	0.86817	0.87476	0.88166	0.88831	0.86904	0.88857	0.8861	0.87332	0.87525	0.88037	0.87976	0.87024	0.88618	0.89005	0.87891	0.88156	0.89299	0.88671	0.88859
434.317	0.92827	0.92763	0.92966	0.91246	0.92619	0.92325	0.89131	0.90414	0.89602	0.88669	0.90097	0.90197	0.88227	0.90364	0.89396	0.89301	0.8852	0.91061	0.88917	0.89244	0.88666	0.88551	0.89309	0.89573	0.9013	0.89193	0.88944	0.88339	0.89756	0.89209	0.90838	0.8897	0.88762	0.89867	0.90071	0.90035	0.8829	0.89614	0.90205	0.88862	0.89773	0.89821	0.89473	0.88309	0.89071	0.89426	0.89353	0.88684	0.87723
435.096	0.93029	0.93024	0.93144	0.92384	0.91989	0.92237	0.9115	0.89342	0.89215	0.90173	0.89531	0.8854	0.90157	0.90168	0.9055	0.8985	0.89785	0.89756	0.89716	0.89013	0.89512	0.90625	0.88177	0.88082	0.88879	0.9054	0.87488	0.88796	0.91466	0.88922	0.9118	0.90549	0.8918	0.89828	0.8981	0.90014	0.89654	0.89785	0.89178	0.89158	0.89799	0.91022	0.90221	0.89858	0.89121	0.89587	0.88999	0.90012	0.88913
435.876	0.93706	0.93624	0.93033	0.92664	0.92364	0.92979	0.90344	0.91013	0.91239	0.90825	0.9058	0.90891	0.90559	0.90623	0.90042	0.90731	0.89852	0.91435	0.91276	0.90342	0.9144	0.90722	0.89118	0.90449	0.91538	0.91533	0.91169	0.89584	0.90808	0.92165	0.89443	0.90175	0.90116	0.90551	0.90178	0.90042	0.89975	0.9023	0.91453	0.89516	0.89459	0.91219	0.90263	0.90984	0.90848	0.8926	0.90461	0.90431	0.8909
436.655	0.94434	0.9515	0.94433	0.93846	0.93688	0.93038	0.92502	0.90935	0.91118	0.92678	0.91987	0.92218	0.92618	0.90951	0.92669	0.92102	0.91669	0.92077	0.92853	0.92374	0.91129	0.93209	0.91238	0.91378	0.93216	0.92374	0.9107	0.92151	0.92817	0.9237	0.93053	0.90918	0.92112	0.91611	0.92597	0.93119	0.91591	0.92826	0.92314	0.92125	0.92896	0.91857	0.91565	0.92073	0.91738	0.91018	0.931	0.91453	0.90198
437.435	0.96059	0.95347	0.95101	0.9461	0.95736	0.93881	0.92821	0.93494	0.93177	0.92786	0.93823	0.93888	0.93502	0.93369	0.91756	0.9429	0.92564	0.93731	0.93284	0.93026	0.93818	0.95274	0.92902	0.92991	0.92218	0.93234	0.92847	0.92547	0.93864	0.93043	0.92616	0.92352	0.92683	0.94626	0.93215	0.93063	0.92804	0.92482	0.94233	0.91461	0.93086	0.92722	0.93681	0.93575	0.93704	0.92304	0.93976	0.9341	0.92647
438.214	0.9609	0.97026	0.9546	0.9572	0.94491	0.94307	0.93941	0.93774	0.94071	0.93364	0.94257	0.94823	0.93279	0.94682	0.93219	0.9538	0.9401	0.94971	0.94259	0.9413	0.94608	0.92782	0.93866	0.92977	0.95907	0.94582	0.92616	0.93816	0.9448	0.93763	0.94318	0.9284	0.94323	0.94618	0.92514	0.9531	0.92437	0.94507	0.93449	0.94279	0.93584	0.93472	0.94295	0.93314	0.93756	0.9418	0.95172	0.93352	0.93393
438.994	0.9745	0.96677	0.97387	0.97375	0.96449	0.96968	0.95107	0.95653	0.94258	0.95758	0.95906	0.96525	0.9515	0.9794	0.95655	0.952	0.95328	0.96172	0.95686	0.9498	0.95764	0.94022	0.94777	0.95704	0.94902	0.94861	0.93499	0.95071	0.94925	0.94617	0.95735	0.94624	0.95592	0.95114	0.95236	0.95594	0.95484	0.95288	0.94924	0.94118	0.94769	0.96603	0.95353	0.94941	0.95437	0.95806	0.96018	0.95625	0.95288
439.773	0.96897	0.96362	0.95841	0.97403	0.96931	0.95744	0.95037	0.955	0.94541	0.95049	0.96211	0.96536	0.95016	0.96586	0.94274	0.9713	0.94376	0.95683	0.95271	0.96239	0.95564	0.94312	0.94193	0.94685	0.95758	0.94941	0.944	0.94792	0.95575	0.95518	0.95627	0.95006	0.95531	0.95734	0.9351	0.96188	0.94483	0.94902	0.962	0.95022	0.95409	0.96245	0.95251	0.95594	0.94807	0.94055	0.96177	0.95676	0.9465
440.552	0.97294	0.97464	0.96823	0.96875	0.97577	0.96485	0.9531	0.95843	0.95718	0.95951	0.96183	0.96131	0.96386	0.9638	0.96673	0.96508	0.96461	0.96644	0.94514	0.9596	0.96522	0.96198	0.95218	0.9666	0.96148	0.96419	0.96573	0.95547	0.96478	0.96146	0.95783	0.97257	0.95543	0.96581	0.96189	0.9651	0.958	0.96902	0.96218	0.96085	0.95203	0.96479	0.97081	0.95582	0.96096	0.95592	0.97033	0.97397	0.95185
441.331	0.97925	0.98113	0.98036	0.97919	0.98299	0.97864	0.97285	0.97486	0.9701	0.96553	0.97224	0.98492	0.97037	0.97868	0.96676	0.9738	0.97126	0.97014	0.97054	0.96941	0.98011	0.98046	0.96243	0.97937	0.97571	0.96896	0.96336	0.96522	0.9835	0.96809	0.96663	0.96821	0.97171	0.9818	0.96402	0.95968	0.96479	0.97428	0.97349	0.97276	0.97041	0.97969	0.97645	0.96938	0.96132	0.97396	0.97467	0.97141	0.96493
442.11	0.97645	0.98207	0.97646	0.98032	0.97836	0.98276	0.98585	0.97733	0.97133	0.97556	0.97684	0.98489	0.98245	0.99821	0.97882	0.9687	0.98421	0.96895	0.98204	0.99302	0.98604	0.97883	0.98426	0.97243	0.97305	0.98986	0.97493	0.96513	0.99072	0.97657	0.97952	0.97776	0.9884	0.97236	0.98087	0.9796	0.9701	0.97645	0.97336	0.99235	0.97385	0.98999	0.98802	0.98357	0.98315	0.97658	0.99024	0.9735	0.97715
442.889	0.98756	0.99847	0.99048	0.9895	0.99754	0.99201	0.99056	0.9939	0.98882	0.99122	0.99251	1	0.98917	0.98553	0.9958	0.98702	0.98777	0.9863	0.98259	0.97497	0.98648	0.98819	0.96606	0.98766	1	0.98733	0.9793	0.97982	0.9953	0.9849	0.99214	0.98094	0.98813	0.99197	0.97776	0.99271	0.98665	0.9973	0.98714	0.98738	0.98284	0.9765	0.98696	0.99366	0.98515	0.98681	0.98427	0.98477	0.97929
443.668	1	0.99647	1	0.99774	0.99774	0.99384	0.99932	1	0.99273	1	0.99544	0.99907	1	0.99467	0.99771	0.99639	0.99069	0.99984	1	0.98912	0.99529	1	1	0.99832	0.98617	0.99612	0.97355	0.97643	0.99224	0.99671	1	0.99914	0.99039	0.9826	0.99918	1	1	0.98977	1	0.99019	1	0.98824	0.99856	0.98934	0.99	0.98711	0.9787	0.99908	1
444.447	0.98668	0.99137	0.9898	0.99203	1	0.99116	0.98711	0.98803	1	0.9832	1	0.98855	0.98517	0.99692	1	0.98906	1	0.98838	0.99096	1	0.99651	0.98912	0.97812	0.98673	0.99418	0.99948	1	0.98842	0.99691	1	0.99039	0.98992	0.99076	0.9925	0.98391	0.99863	0.99814	0.99437	0.99882	1	0.99698	0.99064	0.9826	0.99939	0.9836	0.98092	0.99022	0.99084	0.99395
445.225	0.98739	0.98871	0.9889	0.99131	0.9832	0.9982	0.99448	0.98912	0.97696	0.98066	0.99368	0.99294	0.99951	0.99838	0.98723	0.98437	0.98535	0.99843	0.99148	0.97902	0.99912	0.97007	0.98476	0.98495	0.99057	1	0.98499	0.97327	0.99474	0.98974	0.98035	0.98341	0.99574	0.98104	0.9877	0.99217	0.96995	0.99471	0.98186	0.99427	0.98438	0.98709	0.98793	0.98864	0.99348	0.99016	0.98688	0.98926	0.98248
446.004	0.98701	0.99404	0.98657	0.99772	0.99101	0.99232	0.99294	0.98882	0.98537	0.9858	0.999	0.99315	0.99861	0.99951	0.99185	0.99021	0.99431	1	0.98934	0.9934	0.99483	0.99149	0.97971	0.98853	0.98449	0.99784	0.98434	1	0.99765	0.99197	0.9963	0.99119	0.98937	1	0.99573	0.99712	0.98804	1	0.99065	0.99406	0.98147	0.97995	0.99808	0.99251	1	0.97483	1	1	0.98212
446.782	0.99251	1	0.99073	1	0.99788	0.99609	1	0.9939	0.99988	0.99352	0.98898	0.99975	1	1	0.99267	1	0.9898	0.99767	0.99198	0.98771	1	0.98308	0.99594	0.99668	0.99432	0.99175	0.97824	0.98401	0.99219	0.98952	0.99111	0.99638	0.99633	0.99953	1	0.99573	0.9831	0.9926	0.99204	0.99325	0.98699	1	1	1	0.98179	0.9985	0.99519	0.99748	0.99681
447.561	0.98813	0.9954	0.99404	0.98223	0.98963	1	0.99522	0.9845	0.9938	0.99389	0.98561	0.99121	0.98537	0.99649	0.98931	0.98774	0.99564	0.99482	0.9939	0.9922	0.99503	0.9977	0.98427	1	0.98961	0.9931	0.99653	0.98476	1	0.98693	0.99557	1	1	0.99921	0.98316	0.98707	0.98646	0.99856	0.99389	0.99168	0.99448	0.99366	0.9886	0.98589	0.98697	1	0.98976	0.9995	0.98732
448.339	0.97708	0.98823	0.97782	0.97795	0.98258	0.98104	0.98108	0.97972	0.98495	0.97088	0.98154	0.97178	0.96922	0.98809	0.98385	0.98376	0.9816	0.98043	0.98595	0.97219	0.98103	0.97671	0.96321	0.97502	0.97393	0.9856	0.97631	0.96569	0.98245	0.97128	0.97829	0.98205	0.97095	0.9833	0.97135	0.98363	0.97073	0.96942	0.96948	0.98246	0.98448	0.98391	0.97927	0.97986	0.9666	0.97982	0.97813	0.97721	0.97216
449.118	0.98031	0.97464	0.97617	0.98288	0.97426	0.99141	0.96818	0.96906	0.98084	0.96923	0.9705	0.9757	0.96365	0.98839	0.96658	0.96878	0.96975	0.9713	0.98564	0.97328	0.97028	0.97865	0.96669	0.97244	0.97535	0.96389	0.96996	0.96999	0.98731	0.97079	0.97233	0.97866	0.96927	0.97491	0.96901	0.97736	0.96978	0.97919	0.97189	0.97171	0.97027	0.96534	0.95774	0.98134	0.96301	0.96246	0.97074	0.98166	0.95956
449.896	0.95871	0.95951	0.95904	0.97118	0.95354	0.97436	0.95634	0.96	0.97048	0.95782	0.96668	0.96753	0.96215	0.96876	0.9646	0.96292	0.96185	0.95661	0.96141	0.96195	0.95356	0.96169	0.95411	0.96419	0.95335	0.96355	0.95256	0.95498	0.97994	0.95633	0.97356	0.97276	0.96165	0.9663	0.96184	0.96394	0.96326	0.95414	0.95894	0.95632	0.96624	0.95604	0.96075	0.9642	0.96112	0.94438	0.96808	0.96289	0.94277
450.674	0.95752	0.95915	0.95922	0.96395	0.94953	0.95904	0.96418	0.9504	0.95616	0.94776	0.95287	0.94785	0.9534	0.95032	0.94326	0.96111	0.94636	0.94466	0.9514	0.94926	0.94775	0.95397	0.94177	0.94956	0.95002	0.9492	0.94361	0.9444	0.96649	0.95529	0.9473	0.96008	0.96021	0.95896	0.95688	0.94708	0.95123	0.9624	0.9468	0.95254	0.94943	0.95012	0.94226	0.94559	0.94461	0.94518	0.96045	0.95269	0.94331
451.452	0.95107	0.95165	0.94653	0.95255	0.96028	0.95389	0.9546	0.93865	0.94584	0.94343	0.94763	0.95037	0.93213	0.94374	0.92978	0.9468	0.93926	0.93531	0.93616	0.94302	0.94096	0.93958	0.94042	0.94096	0.94227	0.93691	0.93282	0.9456	0.93893	0.93417	0.93928	0.94177	0.94243	0.94418	0.94539	0.94005	0.92191	0.94262	0.92902	0.95017	0.93419	0.94436	0.94198	0.92924	0.93281	0.94246	0.94529	0.94832	0.93518
452.23	0.94526	0.95169	0.94281	0.94396	0.94557	0.95556	0.93742	0.95109	0.93961	0.91901	0.93228	0.93782	0.94275	0.93826	0.93599	0.93233	0.93337	0.92954	0.94099	0.93035	0.94131	0.94492	0.93067	0.9247	0.93193	0.92234	0.92539	0.92287	0.93526	0.94545	0.93915	0.93786	0.92632	0.93815	0.9305	0.93522	0.91948	0.93932	0.93637	0.92985	0.93817	0.92928	0.93908	0.93324	0.92703	0.93752	0.93819	0.95255	0.91627
453.008	0.92043	0.91873	0.92972	0.92283	0.917	0.91626	0.89525	0.90568	0.9096	0.89649	0.90016	0.90465	0.90984	0.92577	0.90556	0.90463	0.91219	0.91331	0.90187	0.91471	0.90901	0.90564	0.89449	0.90956	0.90816	0.91399	0.89991	0.89448	0.91703	0.9037	0.9053	0.90853	0.90311	0.91432	0.89745	0.91126	0.89699	0.9048	0.90641	0.89464	0.90862	0.90457	0.90504	0.91247	0.90144	0.90092	0.90031	0.91835	0.89723
453.786	0.90788	0.91132	0.91248	0.91499	0.91122	0.90886	0.8912	0.90632	0.8899	0.89207	0.89884	0.89525	0.89616	0.90496	0.89726	0.89059	0.89186	0.89356	0.88965	0.88576	0.90412	0.90202	0.89209	0.90365	0.90264	0.88668	0.88232	0.89692	0.90526	0.89995	0.89394	0.88764	0.88789	0.90759	0.89668	0.89984	0.88934	0.90916	0.88798	0.89413	0.89007	0.89231	0.89004	0.89876	0.89587	0.89226	0.90309	0.89577	0.88889
454.564	0.89597	0.90115	0.89887	0.89918	0.8954	0.88894	0.88141	0.87279	0.8828	0.87457	0.88307	0.88183	0.8716	0.87778	0.88173	0.88023	0.86552	0.87613	0.88208	0.86877	0.87875	0.8723	0.86382	0.87306	0.8763	0.87174	0.86506	0.87012	0.87761	0.87838	0.87684	0.86552	0.86991	0.86934	0.87365	0.87613	0.86621	0.87618	0.87614	0.87296	0.87564	0.87375	0.87098	0.86525	0.87267	0.87079	0.87867	0.87123	0.86825
455.342	0.88495	0.88478	0.8859	0.88233	0.87199	0.87552	0.86274	0.85894	0.86681	0.85165	0.85775	0.86594	0.85091	0.86094	0.8569	0.85586	0.8529	0.85296	0.84884	0.84974	0.85382	0.85793	0.85813	0.8646	0.86277	0.85341	0.84627	0.85752	0.86423	0.84975	0.8557	0.85496	0.86085	0.85541	0.85009	0.85694	0.85981	0.85191	0.85651	0.85501	0.8583	0.85525	0.85178	0.85637	0.85914	0.85483	0.85928	0.85588	0.85007
456.119	0.86388	0.87379	0.86745	0.86599	0.8666	0.86081	0.8485	0.85089	0.83649	0.83534	0.84942	0.83917	0.84126	0.85366	0.84638	0.84549	0.84043	0.83966	0.84967	0.83826	0.84355	0.83745	0.83084	0.85063	0.84303	0.83595	0.83304	0.83276	0.84041	0.84365	0.83851	0.83721	0.83671	0.8488	0.84128	0.84648	0.8375	0.84727	0.83493	0.83722	0.84497	0.84668	0.83606	0.83812	0.83605	0.83325	0.83476	0.83833	0.83524
456.897	0.84799	0.85806	0.85092	0.84081	0.84019	0.83617	0.82887	0.81707	0.81657	0.82051	0.8176	0.81358	0.81193	0.81297	0.81318	0.81685	0.80804	0.81494	0.80675	0.80792	0.81756	0.80749	0.81064	0.81267	0.81946	0.81381	0.80386	0.8077	0.81198	0.81436	0.81129	0.81238	0.80655	0.8073	0.80207	0.80837	0.81113	0.8077	0.82378	0.80324	0.8173	0.82362	0.81129	0.8116	0.81318	0.81307	0.82116	0.81217	0.80194
457.675	0.83201	0.83288	0.83038	0.83805	0.82598	0.81612	0.80555	0.80223	0.79108	0.79043	0.80358	0.80125	0.79276	0.79811	0.79429	0.78443	0.79649	0.78785	0.79322	0.78399	0.7938	0.79558	0.78511	0.79159	0.79488	0.7931	0.78739	0.78126	0.79585	0.79459	0.7919	0.78407	0.78937	0.79727	0.79275	0.80038	0.79069	0.79719	0.79316	0.79286	0.79709	0.79215	0.78733	0.78356	0.79208	0.78302	0.79591	0.79566	0.78365
458.452	0.82227	0.82834	0.81042	0.81105	0.80694	0.80592	0.78772	0.79345	0.78158	0.7732	0.77602	0.7828	0.77884	0.78117	0.76792	0.77431	0.7747	0.78184	0.7789	0.77384	0.77578	0.77372	0.7719	0.77584	0.78015	0.77697	0.76834	0.76786	0.78431	0.77466	0.77764	0.7777	0.78239	0.77737	0.77709	0.77424	0.77429	0.77769	0.77246	0.7694	0.77648	0.79045	0.78034	0.77694	0.77372	0.77941	0.77676	0.77697	0.7674
459.229	0.80269	0.80306	0.79433	0.78881	0.79094	0.78243	0.76506	0.76414	0.7614	0.75722	0.75889	0.76013	0.75388	0.75992	0.75075	0.75242	0.74339	0.75173	0.7623	0.74945	0.75826	0.75563	0.7389	0.75592	0.757	0.76279	0.74758	0.74661	0.7653	0.74552	0.75221	0.76156	0.75912	0.75434	0.75428	0.74635	0.75068	0.76321	0.75457	0.75898	0.74142	0.75457	0.74872	0.75555	0.75325	0.74317	0.76051	0.75177	0.74702
460.007	0.79669	0.78195	0.78632	0.77292	0.77986	0.76498	0.73973	0.73858	0.74549	0.74362	0.74169	0.73982	0.73613	0.75112	0.74146	0.73118	0.73357	0.73329	0.73957	0.7385	0.7276	0.74316	0.74334	0.73024	0.73478	0.73839	0.72399	0.72643	0.73917	0.7319	0.74297	0.74199	0.73822	0.73498	0.73929	0.72921	0.7272	0.73581	0.73707	0.74436	0.73928	0.73236	0.73666	0.73275	0.73304	0.72853	0.7464	0.74105	0.73511
460.784	0.77711	0.77522	0.76169	0.76268	0.76214	0.75843	0.73226	0.72719	0.72037	0.72046	0.7262	0.73248	0.7246	0.72074	0.71482	0.7167	0.71493	0.72111	0.72105	0.72312	0.72573	0.70728	0.7138	0.72477	0.72169	0.7204	0.71047	0.71718	0.73159	0.71263	0.72131	0.71903	0.7248	0.72488	0.71487	0.72293	0.71199	0.72106	0.71805	0.72082	0.71357	0.72545	0.71782	0.72336	0.70818	0.7129	0.72662	0.72212	0.72084
461.561	0.76564	0.76096	0.7428	0.74428	0.74916	0.72919	0.71238	0.72407	0.70842	0.70544	0.71497	0.71222	0.70448	0.70103	0.69421	0.70083	0.70456	0.6988	0.70217	0.70027	0.70928	0.70447	0.69805	0.69665	0.7048	0.70651	0.69653	0.69176	0.70326	0.70346	0.70115	0.70451	0.69562	0.71136	0.70515	0.70104	0.69097	0.70154	0.70725	0.71077	0.70116	0.7014	0.69887	0.69697	0.69637	0.71089	0.71546	0.69945	0.69052
462.338	0.74891	0.74919	0.74108	0.72477	0.73163	0.72396	0.70234	0.69963	0.70134	0.69583	0.70031	0.69184	0.69696	0.69587	0.69388	0.69278	0.67782	0.6818	0.69362	0.6861	0.68492	0.68666	0.67834	0.69151	0.6843	0.69091	0.69148	0.68396	0.69574	0.68918	0.68631	0.6881	0.69218	0.69112	0.68385	0.69679	0.69254	0.69095	0.69325	0.70074	0.69676	0.69056	0.69995	0.69104	0.69094	0.68634	0.6923	0.69194	0.68451
463.115	0.73323	0.72923	0.7215	0.71858	0.71054	0.70236	0.68415	0.67808	0.67386	0.67764	0.6801	0.68156	0.67978	0.67451	0.6734	0.6673	0.66532	0.66381	0.68234	0.66458	0.67018	0.67571	0.66487	0.67497	0.67224	0.67456	0.67264	0.66889	0.68299	0.66515	0.66822	0.67324	0.66997	0.67651	0.67482	0.67222	0.6629	0.67261	0.67501	0.67342	0.6767	0.67661	0.67626	0.66911	0.66224	0.66173	0.67821	0.67205	0.67023
463.892	0.71914	0.71556	0.70939	0.69494	0.6961	0.69	0.67244	0.66609	0.66985	0.66411	0.6632	0.65798	0.66044	0.66259	0.65136	0.65984	0.64624	0.64796	0.65788	0.65511	0.65008	0.65722	0.65549	0.64644	0.65332	0.65831	0.65018	0.65769	0.66561	0.65467	0.6526	0.65339	0.65585	0.65782	0.65803	0.65789	0.65042	0.65591	0.66355	0.65813	0.66152	0.66463	0.65855	0.66124	0.65323	0.64744	0.67211	0.65561	0.64908
464.669	0.71713	0.70897	0.70386	0.68975	0.68358	0.67751	0.65466	0.6632	0.64924	0.65187	0.64843	0.6463	0.64772	0.6524	0.6457	0.64788	0.64161	0.64495	0.65025	0.64359	0.65122	0.64074	0.64044	0.64085	0.64659	0.64784	0.64318	0.64117	0.64476	0.64728	0.64905	0.64653	0.63926	0.64105	0.64317	0.64508	0.64294	0.64629	0.65237	0.64206	0.64831	0.65151	0.64066	0.63933	0.63894	0.6392	0.65181	0.6457	0.63355
465.446	0.70367	0.69067	0.68103	0.67848	0.67487	0.66685	0.65116	0.64291	0.64823	0.64194	0.63413	0.643	0.64061	0.64575	0.63759	0.63622	0.63004	0.6355	0.62723	0.63501	0.62765	0.63357	0.627	0.63928	0.62849	0.63821	0.63239	0.6308	0.63666	0.6347	0.63544	0.64116	0.63704	0.63841	0.62973	0.64022	0.62382	0.63474	0.64264	0.63775	0.63844	0.64253	0.63455	0.62644	0.63467	0.63362	0.63682	0.63652	0.61972
466.222	0.70174	0.68902	0.67883	0.67506	0.67846	0.66728	0.64907	0.65118	0.64101	0.64279	0.64079	0.64033	0.63542	0.63334	0.6331	0.64164	0.62213	0.63642	0.63757	0.63169	0.63972	0.63382	0.6244	0.63627	0.63812	0.62895	0.61779	0.62277	0.63359	0.62642	0.63644	0.63261	0.63411	0.63671	0.63214	0.64727	0.63244	0.64472	0.63825	0.6369	0.63796	0.6368	0.63589	0.63712	0.6299	0.63147	0.64072	0.6385	0.62583
466.999	0.6944	0.68948	0.67342	0.66526	0.66503	0.66438	0.64494	0.64018	0.63709	0.62805	0.62944	0.63054	0.62537	0.62941	0.62986	0.62803	0.61804	0.62166	0.6301	0.62473	0.62664	0.62802	0.62985	0.62511	0.62613	0.6256	0.61778	0.62621	0.63716	0.62661	0.62736	0.62184	0.62881	0.63426	0.6273	0.62716	0.62767	0.63373	0.63634	0.63026	0.63778	0.63541	0.63142	0.62923	0.6244	0.6271	0.63269	0.62619	0.61731
467.776	0.6796	0.6673	0.66111	0.64397	0.64807	0.64079	0.62399	0.6177	0.62337	0.60986	0.61519	0.60963	0.60756	0.61187	0.60828	0.61005	0.60333	0.60634	0.60361	0.61191	0.61534	0.60823	0.60423	0.60793	0.61074	0.60681	0.60206	0.6018	0.61319	0.6075	0.59828	0.60769	0.61438	0.60481	0.60541	0.60833	0.60765	0.61208	0.61565	0.61522	0.60994	0.61831	0.6212	0.60878	0.6062	0.60416	0.62126	0.61156	0.60516
468.552	0.67449	0.66876	0.65876	0.65023	0.65178	0.64216	0.61404	0.61728	0.61905	0.61257	0.62396	0.6145	0.60201	0.61373	0.60654	0.61571	0.61381	0.60529	0.61846	0.60636	0.61385	0.61111	0.60462	0.6079	0.60588	0.60764	0.60849	0.60738	0.60272	0.60463	0.60696	0.61188	0.61289	0.6158	0.60586	0.61159	0.60117	0.60879	0.61026	0.6145	0.6094	0.62226	0.61568	0.60539	0.60491	0.60286	0.61643	0.61153	0.60349
469.328	0.6693	0.662	0.6502	0.63965	0.64619	0.63992	0.61883	0.62004	0.61923	0.61295	0.62145	0.60723	0.60647	0.60743	0.60768	0.60472	0.59991	0.60402	0.60851	0.60393	0.61301	0.60591	0.59678	0.60517	0.60273	0.60714	0.60463	0.59843	0.607	0.61016	0.60579	0.61302	0.61073	0.61091	0.60393	0.60574	0.60531	0.60904	0.6154	0.6087	0.61896	0.60824	0.60305	0.61036	0.60732	0.60622	0.62446	0.61018	0.60246
470.105	0.66944	0.6635	0.64964	0.64707	0.64584	0.64164	0.62277	0.62523	0.61081	0.61122	0.60845	0.61173	0.60683	0.61238	0.59753	0.60788	0.60609	0.6011	0.61353	0.60176	0.61289	0.60599	0.60271	0.60343	0.60553	0.61417	0.59824	0.60328	0.60938	0.60996	0.61216	0.60528	0.60828	0.60738	0.59822	0.61177	0.60799	0.61347	0.61573	0.61048	0.60977	0.60529	0.60604	0.59643	0.5949	0.60412	0.6064	0.60861	0.60603
470.881	0.664	0.65905	0.64485	0.6389	0.63836	0.6334	0.61031	0.61849	0.61247	0.61589	0.60689	0.61129	0.60999	0.61773	0.60274	0.60172	0.60608	0.60188	0.60196	0.61212	0.6097	0.60606	0.59394	0.59884	0.60092	0.60023	0.60224	0.5954	0.60632	0.60622	0.6037	0.60382	0.6061	0.60218	0.5994	0.60486	0.60412	0.60284	0.60367	0.61849	0.60938	0.61632	0.60743	0.60578	0.59316	0.60033	0.60993	0.61002	0.60059
471.657	0.66153	0.65552	0.64118	0.62985	0.63619	0.63739	0.61622	0.6122	0.60157	0.60697	0.60655	0.60978	0.60641	0.60785	0.60421	0.59963	0.59484	0.6026	0.61141	0.59881	0.60153	0.6035	0.59953	0.5985	0.6004	0.60342	0.59811	0.59724	0.60428	0.60168	0.60523	0.59984	0.60972	0.60383	0.59911	0.60919	0.5972	0.60156	0.60546	0.60633	0.60632	0.60634	0.60174	0.60054	0.60011	0.59763	0.611	0.59823	0.60031
472.433	0.65537	0.65085	0.64486	0.62948	0.63772	0.6392	0.61755	0.61938	0.60624	0.60592	0.61472	0.61424	0.5995	0.6012	0.60253	0.6079	0.60074	0.59566	0.60108	0.60677	0.60145	0.60569	0.59082	0.6013	0.59884	0.60323	0.59076	0.59687	0.60687	0.60086	0.59682	0.60404	0.60181	0.59834	0.59983	0.60913	0.60188	0.60974	0.6096	0.60637	0.60662	0.60564	0.60778	0.58922	0.59385	0.60028	0.60711	0.5925	0.59289
473.209	0.65875	0.64678	0.63653	0.63137	0.63339	0.63035	0.60857	0.61956	0.61022	0.59884	0.61403	0.60951	0.60782	0.59995	0.5961	0.5946	0.59437	0.59696	0.59736	0.59926	0.61108	0.60609	0.58493	0.60078	0.60244	0.60546	0.59162	0.59899	0.60386	0.60392	0.604	0.59746	0.60617	0.60367	0.60075	0.59453	0.59426	0.60293	0.60581	0.61306	0.61176	0.60295	0.59974	0.59604	0.59107	0.59693	0.60397	0.60233	0.59368
473.985	0.65724	0.65001	0.63422	0.6314	0.6322	0.62461	0.61807	0.61806	0.60638	0.60977	0.61318	0.61638	0.59443	0.60602	0.5951	0.59411	0.59464	0.59879	0.60595	0.59743	0.60878	0.60161	0.5984	0.59635	0.60366	0.59514	0.60076	0.59413	0.60362	0.6026	0.60101	0.59724	0.6029	0.60591	0.60851	0.60611	0.61054	0.60844	0.60495	0.60298	0.60666	0.60796	0.59936	0.6014	0.59905	0.59795	0.6084	0.5958	0.59915
474.761	0.65632	0.64448	0.63441	0.62949	0.62975	0.63442	0.61567	0.61793	0.60753	0.60982	0.60585	0.61256	0.59814	0.60307	0.59881	0.60261	0.5927	0.60496	0.60396	0.59763	0.60591	0.60541	0.59906	0.60443	0.59852	0.60218	0.59244	0.60263	0.60597	0.60613	0.59327	0.60315	0.60015	0.60361	0.59867	0.60628	0.59215	0.60831	0.60505	0.60575	0.6063	0.60729	0.60557	0.60118	0.60576	0.59681	0.60602	0.60336	0.59977
475.537	0.65286	0.6393	0.63344	0.62172	0.63013	0.6252	0.60722	0.61656	0.61132	0.60463	0.60439	0.61062	0.60174	0.60493	0.60029	0.60014	0.59362	0.5993	0.60941	0.59627	0.61362	0.60145	0.59636	0.60223	0.59902	0.60193	0.59832	0.59587	0.60076	0.60783	0.60172	0.6071	0.60088	0.59963	0.60377	0.60101	0.59338	0.60487	0.60512	0.60892	0.60223	0.61434	0.60621	0.59495	0.5883	0.59772	0.60763	0.59466	0.59744
476.313	0.65078	0.64223	0.63072	0.62303	0.62353	0.63052	0.61214	0.6162	0.60922	0.6077	0.60682	0.60375	0.60348	0.60342	0.59932	0.60294	0.59779	0.59741	0.59665	0.59174	0.60234	0.60255	0.59373	0.60304	0.59637	0.60128	0.59925	0.59873	0.60996	0.60422	0.60675	0.59745	0.60473	0.60616	0.59882	0.60598	0.5998	0.60515	0.60088	0.60663	0.59997	0.60488	0.60687	0.60343	0.59804	0.59913	0.60382	0.60559	0.58905
477.088	0.65209	0.64788	0.63479	0.62882	0.62463	0.62755	0.61596	0.62597	0.61737	0.61574	0.61696	0.6159	0.61461	0.61169	0.60607	0.61114	0.59769	0.6115	0.61676	0.60928	0.61611	0.61454	0.59932	0.60673	0.60425	0.61224	0.6078	0.60073	0.61185	0.60706	0.60837	0.60319	0.61141	0.60797	0.60573	0.61543	0.60959	0.611	0.60926	0.61108	0.61622	0.61377	0.60184	0.60574	0.60235	0.59805	0.6116	0.60693	0.59963
477.864	0.65625	0.64381	0.63842	0.62443	0.63213	0.63834	0.6164	0.61836	0.61587	0.62268	0.61525	0.61733	0.61314	0.61952	0.60828	0.61031	0.609	0.60486	0.61346	0.60301	0.60954	0.60962	0.60124	0.60648	0.61271	0.61096	0.60388	0.60665	0.61602	0.61424	0.60789	0.60776	0.61026	0.61463	0.61634	0.61379	0.61738	0.61429	0.60921	0.61318	0.61879	0.61815	0.61304	0.61075	0.60889	0.60386	0.62189	0.61246	0.60371
478.639	0.66053	0.65087	0.63666	0.62652	0.63168	0.63663	0.62314	0.62413	0.62539	0.61862	0.62198	0.62028	0.61115	0.62096	0.61246	0.61431	0.60786	0.60594	0.60816	0.61731	0.61338	0.61343	0.60928	0.6142	0.6125	0.61544	0.60446	0.60701	0.61746	0.61383	0.61728	0.61254	0.62192	0.61943	0.61563	0.61944	0.60968	0.61542	0.61615	0.61439	0.61658	0.62258	0.61343	0.61207	0.6155	0.60903	0.62634	0.6109	0.60623
479.415	0.65747	0.64789	0.63406	0.62912	0.62653	0.64098	0.62778	0.62984	0.61999	0.62689	0.62727	0.62484	0.61525	0.62306	0.62079	0.61381	0.6107	0.61055	0.62243	0.6118	0.61133	0.61845	0.61541	0.61134	0.6155	0.61891	0.61355	0.61424	0.62478	0.61597	0.62442	0.61759	0.61574	0.62198	0.61976	0.62612	0.6134	0.62013	0.62323	0.6223	0.62302	0.62202	0.61531	0.6129	0.61334	0.61305	0.62732	0.61777	0.60793
480.19	0.65699	0.64435	0.63486	0.62524	0.6385	0.63258	0.62628	0.63433	0.6225	0.62049	0.62784	0.62583	0.62298	0.62527	0.61588	0.60736	0.61662	0.62247	0.61836	0.61752	0.6191	0.61471	0.6093	0.62391	0.62836	0.62079	0.61527	0.61608	0.62374	0.61732	0.62265	0.61486	0.61433	0.62274	0.62426	0.62439	0.61232	0.62544	0.62266	0.62227	0.62456	0.62594	0.62277	0.61373	0.61843	0.6148	0.6252	0.62109	0.61274
480.966	0.66252	0.65173	0.63775	0.637	0.64054	0.64458	0.64082	0.64065	0.64578	0.63477	0.63222	0.63179	0.62627	0.63629	0.62987	0.62064	0.62147	0.62423	0.62484	0.62253	0.62923	0.63091	0.6228	0.63474	0.6295	0.6233	0.62504	0.63641	0.63476	0.62943	0.62116	0.62383	0.63188	0.6315	0.62518	0.6311	0.63361	0.63122	0.63618	0.63328	0.63938	0.63449	0.62919	0.62197	0.62691	0.62234	0.63753	0.62425	0.6175
481.741	0.65461	0.64719	0.6382	0.63122	0.63921	0.64859	0.63549	0.64883	0.63621	0.63251	0.63424	0.64002	0.62603	0.62903	0.62522	0.6272	0.62577	0.62714	0.62869	0.62219	0.62528	0.62431	0.62572	0.62783	0.63255	0.62891	0.61772	0.62438	0.63441	0.62931	0.63205	0.63075	0.63345	0.63197	0.63089	0.63082	0.61974	0.62553	0.62668	0.62655	0.63403	0.63352	0.6276	0.61817	0.61909	0.61915	0.62959	0.62523	0.61902
482.516	0.65677	0.64289	0.63272	0.62421	0.6323	0.64476	0.64069	0.64458	0.63562	0.6335	0.62762	0.63704	0.63262	0.6277	0.62321	0.62596	0.6261	0.62144	0.62416	0.62584	0.63192	0.63035	0.61988	0.62751	0.63584	0.63227	0.6316	0.62291	0.6371	0.62759	0.625	0.62828	0.63178	0.62775	0.63	0.62842	0.62956	0.62493	0.62782	0.62813	0.63275	0.63001	0.62856	0.61774	0.62211	0.62191	0.63351	0.62268	0.62196
483.291	0.66186	0.65954	0.64807	0.6342	0.64441	0.65659	0.65743	0.64948	0.65164	0.64745	0.65184	0.64573	0.63893	0.64313	0.64692	0.63722	0.63636	0.64808	0.63804	0.64351	0.64025	0.64311	0.63999	0.64135	0.6404	0.64465	0.63459	0.63321	0.64386	0.64025	0.6384	0.64608	0.64509	0.6451	0.63431	0.64642	0.63829	0.646	0.64921	0.64975	0.65263	0.64681	0.65128	0.6314	0.6327	0.63886	0.65153	0.63771	0.63231
484.066	0.66476	0.65315	0.64271	0.63713	0.63948	0.65227	0.65379	0.65315	0.64754	0.64906	0.654	0.65497	0.64975	0.64649	0.64474	0.63769	0.64163	0.63637	0.64017	0.63285	0.63909	0.64255	0.63618	0.63312	0.64555	0.63971	0.62989	0.63714	0.64309	0.64068	0.64314	0.64037	0.64334	0.64191	0.63605	0.64564	0.63549	0.64328	0.636	0.64298	0.64581	0.64439	0.64864	0.63754	0.63797	0.63725	0.64279	0.64397	0.62903
484.841	0.66578	0.6601	0.65085	0.64162	0.6482	0.66635	0.6598	0.663	0.6592	0.65529	0.65771	0.65698	0.64926	0.6593	0.64428	0.65389	0.64506	0.64937	0.65327	0.64783	0.64914	0.65982	0.63861	0.6585	0.64816	0.64675	0.64378	0.64983	0.65393	0.65004	0.65121	0.64806	0.65336	0.65096	0.65101	0.6555	0.64547	0.64789	0.65616	0.65168	0.65676	0.65781	0.65215	0.64036	0.64662	0.64579	0.65263	0.6544	0.63727
485.616	0.66502	0.65597	0.6499	0.63704	0.64052	0.66292	0.65954	0.66436	0.65318	0.64957	0.65504	0.65238	0.64525	0.65874	0.64952	0.64471	0.64584	0.64385	0.64912	0.65332	0.65066	0.64936	0.64508	0.65158	0.65204	0.64117	0.64647	0.64055	0.65395	0.65369	0.65177	0.65201	0.64767	0.65224	0.64601	0.6506	0.64603	0.65581	0.65096	0.65687	0.65169	0.65981	0.64887	0.64354	0.64268	0.64204	0.65302	0.64435	0.63833
486.39	0.66345	0.65893	0.65213	0.6394	0.64981	0.66706	0.66402	0.6704	0.66442	0.66848	0.65781	0.66286	0.65697	0.65937	0.65888	0.65766	0.64571	0.6494	0.65668	0.64918	0.65716	0.65268	0.64894	0.65587	0.65092	0.65714	0.64999	0.65003	0.65481	0.65766	0.6557	0.66283	0.65187	0.65626	0.65093	0.6602	0.64457	0.65606	0.66629	0.66176	0.65859	0.66177	0.65016	0.65116	0.64379	0.64298	0.65793	0.65281	0.64516
487.165	0.67245	0.66147	0.65782	0.64953	0.64774	0.66624	0.66775	0.68002	0.67643	0.66634	0.67876	0.6669	0.6605	0.66902	0.66189	0.66047	0.6566	0.66583	0.66347	0.66623	0.66419	0.66403	0.65454	0.66035	0.66522	0.66321	0.66615	0.66514	0.66809	0.66223	0.66243	0.67059	0.66032	0.67741	0.66618	0.66353	0.65817	0.66122	0.66883	0.67512	0.66459	0.66997	0.66711	0.66716	0.65832	0.65639	0.66354	0.66337	0.65602
487.94	0.67005	0.66522	0.64965	0.64291	0.64729	0.6665	0.66876	0.67631	0.67189	0.66236	0.6705	0.66837	0.65959	0.66496	0.66076	0.65665	0.6569	0.65508	0.66311	0.66377	0.66166	0.65434	0.64985	0.66354	0.65951	0.67192	0.65831	0.65967	0.67085	0.66061	0.66013	0.66158	0.66608	0.66167	0.66551	0.66066	0.65777	0.66623	0.66378	0.67323	0.66183	0.66849	0.6597	0.65949	0.65854	0.65925	0.66469	0.65731	0.655
488.714	0.67219	0.66594	0.65483	0.65257	0.65257	0.66631	0.67704	0.68787	0.67218	0.68044	0.67529	0.67541	0.6678	0.67312	0.66729	0.66617	0.66471	0.66781	0.67074	0.66636	0.67001	0.67009	0.66987	0.66428	0.6667	0.67741	0.66105	0.66384	0.67825	0.67365	0.67784	0.67322	0.6694	0.67105	0.67389	0.67444	0.6631	0.66701	0.67197	0.67416	0.674	0.67541	0.67468	0.66043	0.6635	0.66316	0.67269	0.67068	0.66128
489.489	0.6697	0.66671	0.6535	0.65277	0.65726	0.67371	0.67991	0.68409	0.68471	0.67326	0.67774	0.67222	0.67513	0.66761	0.67066	0.67514	0.6673	0.66594	0.66713	0.67002	0.67102	0.67148	0.67015	0.67013	0.67279	0.67429	0.67012	0.66538	0.67277	0.66669	0.67194	0.66671	0.67656	0.67673	0.66954	0.67989	0.66557	0.68267	0.67822	0.67649	0.6772	0.67488	0.67148	0.66781	0.66294	0.67114	0.67869	0.67529	0.66718
490.263	0.67417	0.66472	0.65834	0.65284	0.65514	0.67592	0.67336	0.6829	0.68136	0.6704	0.67765	0.67739	0.67514	0.67732	0.66271	0.67777	0.66764	0.67299	0.67096	0.67174	0.67717	0.66987	0.67067	0.66382	0.67352	0.67451	0.66606	0.66718	0.67868	0.67609	0.67367	0.6702	0.67145	0.67174	0.67448	0.67271	0.67223	0.67974	0.67656	0.67445	0.66814	0.67857	0.67465	0.6692	0.66991	0.6666	0.67651	0.67724	0.66253
491.037	0.67987	0.67091	0.65976	0.65388	0.65849	0.68141	0.68924	0.69412	0.6926	0.68097	0.68375	0.68902	0.68275	0.68531	0.67823	0.68287	0.67698	0.67885	0.67833	0.68293	0.68302	0.67579	0.67373	0.67526	0.67807	0.67696	0.68192	0.67672	0.68452	0.67963	0.68532	0.68007	0.6801	0.68983	0.68171	0.68436	0.67724	0.68599	0.68278	0.68445	0.68083	0.68799	0.67637	0.67861	0.67656	0.68522	0.69179	0.68654	0.67845
491.812	0.67034	0.66396	0.65328	0.651	0.65522	0.67313	0.67825	0.69479	0.68128	0.67785	0.67786	0.6757	0.67774	0.67849	0.67556	0.68132	0.67083	0.67647	0.67802	0.6756	0.67374	0.67093	0.66951	0.67479	0.67277	0.67735	0.67361	0.67064	0.68415	0.67179	0.67657	0.66772	0.67812	0.68023	0.67981	0.67616	0.68292	0.681	0.68316	0.68183	0.67448	0.68691	0.67143	0.67555	0.67464	0.66593	0.67435	0.67652	0.66891
492.586	0.67057	0.66184	0.65439	0.6468	0.65111	0.67605	0.68423	0.69236	0.68183	0.67958	0.68761	0.67665	0.67757	0.68062	0.66976	0.6692	0.6747	0.67471	0.67475	0.67229	0.68465	0.67043	0.6693	0.67611	0.67085	0.67992	0.6738	0.6775	0.68135	0.67387	0.6781	0.67869	0.67728	0.6793	0.67406	0.68662	0.67633	0.6765	0.6814	0.67376	0.68036	0.68949	0.67765	0.68003	0.67486	0.67368	0.68606	0.67604	0.6715
493.36	0.67069	0.66891	0.65526	0.65061	0.65496	0.67834	0.6872	0.69533	0.68908	0.68286	0.68553	0.68161	0.68273	0.67935	0.67243	0.68275	0.67624	0.67044	0.67555	0.67864	0.68582	0.677	0.67089	0.66763	0.67525	0.68055	0.67087	0.67405	0.67946	0.67773	0.6747	0.67828	0.68272	0.68333	0.67877	0.68573	0.67683	0.68709	0.68317	0.68216	0.68073	0.67964	0.68113	0.68	0.67443	0.6723	0.68273	0.67765	0.66519
494.134	0.66629	0.6605	0.65429	0.65102	0.64674	0.66877	0.67822	0.68955	0.68025	0.68202	0.68498	0.68223	0.67257	0.67726	0.66361	0.67072	0.67325	0.66907	0.67149	0.66904	0.67503	0.67351	0.66394	0.67092	0.67393	0.67752	0.66852	0.6667	0.67506	0.67655	0.67791	0.67417	0.66942	0.6728	0.67593	0.67807	0.66705	0.68328	0.68174	0.686	0.68125	0.67409	0.67867	0.67776	0.67045	0.66136	0.68639	0.68282	0.6612
494.908	0.67041	0.66078	0.6495	0.64861	0.65493	0.67359	0.68208	0.69241	0.68401	0.68034	0.68266	0.68615	0.67277	0.67642	0.67127	0.6725	0.6631	0.6738	0.68011	0.67622	0.67785	0.67444	0.6659	0.67027	0.66917	0.67599	0.67161	0.66955	0.67871	0.67394	0.67529	0.67608	0.67909	0.67801	0.67513	0.67735	0.6702	0.67961	0.68034	0.67496	0.67799	0.69091	0.68012	0.6726	0.6665	0.66255	0.67738	0.67203	0.66962
495.682	0.66295	0.6527	0.64965	0.63764	0.63741	0.66421	0.68183	0.6809	0.67867	0.6752	0.67622	0.67949	0.6693	0.67294	0.66931	0.66846	0.66659	0.67183	0.66909	0.67122	0.66631	0.67185	0.66505	0.66704	0.66723	0.66848	0.65957	0.6701	0.67229	0.6607	0.65987	0.67435	0.66616	0.67395	0.66756	0.67389	0.66015	0.6766	0.67397	0.67262	0.67597	0.68376	0.67268	0.6688	0.66514	0.66863	0.68164	0.6699	0.66083
496.455	0.66483	0.65117	0.64484	0.64258	0.64228	0.66976	0.67258	0.68351	0.6787	0.67099	0.68298	0.67592	0.67756	0.67806	0.6707	0.66575	0.66532	0.67126	0.67221	0.67151	0.66974	0.66705	0.66924	0.67025	0.66899	0.66895	0.66268	0.67348	0.6766	0.6683	0.67293	0.66924	0.67868	0.67601	0.66843	0.67298	0.67332	0.67617	0.67883	0.67543	0.67765	0.67873	0.6724	0.67275	0.66706	0.66751	0.67878	0.66873	0.66613
497.229	0.65402	0.65045	0.63453	0.6335	0.63943	0.6607	0.67228	0.67776	0.6749	0.66675	0.6736	0.66995	0.66171	0.66014	0.65973	0.65988	0.65381	0.65884	0.65958	0.6636	0.66018	0.66362	0.66108	0.65965	0.65679	0.65977	0.65602	0.65604	0.66768	0.65945	0.66976	0.65823	0.65551	0.66769	0.66155	0.66302	0.66412	0.66566	0.66369	0.66331	0.66033	0.66397	0.66512	0.65483	0.65864	0.65999	0.66912	0.66099	0.66165
498.003	0.65363	0.64581	0.64108	0.62625	0.63551	0.65674	0.66979	0.68142	0.67146	0.66656	0.66984	0.67373	0.66791	0.66962	0.66506	0.66301	0.65733	0.66284	0.66345	0.66225	0.66334	0.66173	0.65715	0.65794	0.66197	0.66281	0.65348	0.65636	0.66305	0.65768	0.66086	0.66532	0.66183	0.66674	0.65947	0.66856	0.66342	0.67499	0.6671	0.6642	0.67055	0.66733	0.66345	0.66219	0.65911	0.65636	0.67357	0.66216	0.65818
498.776	0.65141	0.63481	0.62798	0.62421	0.63207	0.65025	0.66471	0.66965	0.6655	0.65778	0.66308	0.65878	0.65503	0.6603	0.65652	0.65368	0.65114	0.6471	0.65819	0.64623	0.65578	0.6514	0.64891	0.65451	0.65444	0.65127	0.64769	0.65069	0.65808	0.65115	0.65413	0.64665	0.65554	0.65324	0.65307	0.65673	0.6554	0.6559	0.6587	0.65366	0.66059	0.66322	0.6518	0.65371	0.64415	0.64777	0.65881	0.64706	0.65322
499.55	0.63775	0.6331	0.61755	0.61281	0.62203	0.64108	0.65201	0.66048	0.65288	0.65573	0.65566	0.65991	0.64498	0.64714	0.64452	0.64939	0.64307	0.64224	0.64921	0.64444	0.65132	0.64368	0.63958	0.64336	0.64443	0.64834	0.64429	0.64235	0.65306	0.64834	0.63844	0.64507	0.64674	0.64757	0.64133	0.65259	0.64158	0.65278	0.64941	0.64984	0.65086	0.65048	0.64342	0.64587	0.64367	0.64111	0.64982	0.64786	0.63549
500.323	0.63571	0.62648	0.61519	0.60861	0.61748	0.63928	0.6498	0.65175	0.65247	0.64385	0.65122	0.64515	0.63912	0.6469	0.64306	0.64217	0.63415	0.6356	0.64492	0.63105	0.64559	0.6352	0.62987	0.63768	0.64101	0.63805	0.64001	0.63637	0.64645	0.63951	0.63948	0.63923	0.64273	0.64209	0.64196	0.6447	0.63856	0.64733	0.64599	0.64831	0.64562	0.64221	0.64114	0.64221	0.63871	0.63288	0.64979	0.6442	0.63574
501.097	0.63294	0.62225	0.61615	0.61273	0.6123	0.63333	0.65052	0.65556	0.64654	0.65032	0.64678	0.65052	0.64145	0.64727	0.63966	0.64015	0.63881	0.63519	0.64068	0.64038	0.64875	0.64599	0.63423	0.63938	0.64775	0.64066	0.63857	0.64433	0.64346	0.64851	0.64344	0.64407	0.63883	0.64516	0.638	0.64525	0.64262	0.64444	0.65385	0.64673	0.64595	0.65365	0.64362	0.64337	0.63549	0.63246	0.65075	0.64439	0.63818
501.87	0.62133	0.61152	0.60173	0.59721	0.60175	0.6251	0.63496	0.6397	0.63479	0.63024	0.63165	0.63383	0.62757	0.63119	0.62517	0.62973	0.62567	0.62569	0.62454	0.62169	0.62565	0.62595	0.61628	0.62505	0.62402	0.62771	0.61709	0.62579	0.62594	0.62263	0.62628	0.62972	0.63061	0.6297	0.63178	0.63486	0.62585	0.63224	0.63263	0.62714	0.62845	0.63475	0.6303	0.63166	0.62171	0.62338	0.63499	0.63125	0.62238
502.643	0.61784	0.61118	0.60081	0.59402	0.59959	0.62376	0.63108	0.64084	0.6342	0.63362	0.62781	0.63026	0.6292	0.62394	0.62059	0.62353	0.61991	0.62247	0.61443	0.6176	0.62302	0.62231	0.61457	0.61989	0.62596	0.62502	0.62066	0.61602	0.62483	0.62039	0.61897	0.62068	0.62567	0.63165	0.62761	0.6274	0.6183	0.63295	0.62596	0.62892	0.62743	0.63251	0.62505	0.62121	0.618	0.61481	0.62711	0.62258	0.61304
503.416	0.60859	0.59879	0.58835	0.57983	0.5904	0.60571	0.62117	0.62749	0.61755	0.61767	0.61806	0.61584	0.61264	0.61572	0.60838	0.60802	0.59805	0.60402	0.61016	0.60322	0.61162	0.60946	0.60328	0.60819	0.60096	0.61421	0.60361	0.60407	0.60869	0.6119	0.60749	0.6127	0.61108	0.61011	0.60863	0.61226	0.60657	0.61098	0.61532	0.61415	0.61371	0.61401	0.61055	0.60322	0.60616	0.60666	0.61876	0.6157	0.59815
504.189	0.61075	0.60102	0.59498	0.58238	0.5872	0.61066	0.62168	0.62727	0.62326	0.61906	0.62438	0.61714	0.61621	0.62154	0.61017	0.61186	0.61061	0.61469	0.60995	0.60591	0.61427	0.61146	0.60638	0.60702	0.60812	0.61243	0.61025	0.61149	0.62178	0.61057	0.61291	0.61407	0.614	0.61485	0.61773	0.61959	0.61473	0.60885	0.61901	0.6241	0.61292	0.61748	0.61464	0.61106	0.60536	0.60525	0.61689	0.61279	0.60893
504.962	0.59886	0.59421	0.57602	0.57821	0.57839	0.59934	0.60777	0.62091	0.61164	0.60935	0.61247	0.60494	0.60257	0.61393	0.60133	0.60082	0.59416	0.59804	0.60192	0.60198	0.60298	0.60037	0.5976	0.60254	0.60574	0.60392	0.60063	0.60123	0.61016	0.60547	0.60426	0.60244	0.60183	0.60624	0.60257	0.60822	0.60294	0.61035	0.61131	0.60743	0.60861	0.60305	0.60179	0.59624	0.59856	0.59371	0.6082	0.60396	0.60102
505.735	0.5944	0.58378	0.5747	0.56988	0.57083	0.58486	0.60234	0.60707	0.60193	0.60218	0.60168	0.60471	0.59662	0.604	0.59085	0.59804	0.59162	0.59635	0.59629	0.59303	0.59801	0.5974	0.59247	0.59323	0.59807	0.59492	0.59378	0.58824	0.59691	0.59318	0.60008	0.59212	0.59114	0.60228	0.59043	0.59577	0.59667	0.60472	0.6006	0.59729	0.60007	0.60347	0.60269	0.59788	0.59121	0.5943	0.60265	0.60246	0.59154
506.508	0.59254	0.57881	0.57132	0.56989	0.57455	0.5942	0.60486	0.61442	0.61022	0.60381	0.59859	0.60147	0.59836	0.59989	0.59733	0.59759	0.59202	0.5995	0.59597	0.59549	0.59579	0.59775	0.587	0.59224	0.59596	0.59685	0.59296	0.59117	0.60036	0.59259	0.59797	0.59102	0.59724	0.59714	0.59199	0.59832	0.59458	0.59765	0.59742	0.59797	0.59992	0.60105	0.59478	0.59536	0.59145	0.59208	0.60838	0.59742	0.59323
507.281	0.58244	0.57438	0.5643	0.55712	0.56364	0.57779	0.59017	0.59715	0.59237	0.58549	0.58889	0.59138	0.58602	0.58753	0.58188	0.58671	0.57627	0.58169	0.58361	0.58308	0.58795	0.58796	0.5812	0.58615	0.5841	0.58218	0.58272	0.57999	0.58953	0.58698	0.58702	0.58064	0.58772	0.58655	0.58171	0.58557	0.58515	0.58883	0.58872	0.5863	0.59151	0.59131	0.59237	0.58588	0.5851	0.58392	0.59123	0.58678	0.57659
508.053	0.57667	0.56589	0.55201	0.55045	0.55235	0.57121	0.58563	0.59025	0.5846	0.57977	0.5828	0.58006	0.57579	0.5862	0.57478	0.57462	0.56781	0.57435	0.57684	0.57153	0.5716	0.5745	0.57097	0.57664	0.56983	0.57616	0.57188	0.57362	0.58062	0.57055	0.58085	0.57224	0.57847	0.58212	0.57933	0.57597	0.57563	0.579	0.58082	0.57972	0.57693	0.57975	0.57622	0.57575	0.56937	0.57329	0.58154	0.58355	0.57085
508.826	0.57341	0.56267	0.55228	0.54443	0.55141	0.57784	0.57835	0.59042	0.5814	0.57981	0.57948	0.58055	0.57426	0.57473	0.57275	0.578	0.56449	0.56868	0.5706	0.57266	0.57673	0.57268	0.56823	0.57276	0.57806	0.57542	0.5709	0.57075	0.57028	0.57344	0.57611	0.57201	0.57034	0.57469	0.56565	0.57839	0.56955	0.58388	0.57901	0.5789	0.57558	0.57645	0.57566	0.57338	0.56688	0.56792	0.58435	0.57378	0.56655
509.598	0.56349	0.55602	0.5449	0.54254	0.54523	0.56788	0.56851	0.58286	0.58105	0.57584	0.57447	0.57801	0.56595	0.56935	0.56556	0.56403	0.56628	0.56341	0.56917	0.56272	0.56506	0.56388	0.56064	0.56742	0.56695	0.56462	0.55993	0.56138	0.5663	0.56952	0.56843	0.57225	0.56857	0.56601	0.56167	0.57414	0.56168	0.56841	0.57251	0.5703	0.57719	0.57244	0.56777	0.56162	0.55867	0.55898	0.57515	0.56836	0.56042
510.371	0.55296	0.55209	0.53697	0.52853	0.53847	0.56078	0.56909	0.56893	0.57056	0.56394	0.57001	0.56102	0.55595	0.55947	0.55682	0.55525	0.54888	0.56219	0.56211	0.55694	0.5604	0.55793	0.55366	0.55689	0.55745	0.55509	0.55551	0.54802	0.5594	0.55733	0.55627	0.56025	0.5597	0.56142	0.56064	0.56072	0.55786	0.56379	0.56839	0.56109	0.5641	0.56389	0.55998	0.5526	0.55658	0.55642	0.56787	0.55873	0.54996
511.143	0.55306	0.54432	0.53461	0.52452	0.53048	0.55231	0.55445	0.56825	0.56326	0.55558	0.55515	0.55817	0.55607	0.55429	0.54629	0.55029	0.54869	0.55247	0.55567	0.55074	0.55157	0.55102	0.54596	0.55169	0.55127	0.55644	0.54707	0.54361	0.55748	0.55605	0.55203	0.54885	0.55245	0.55303	0.55237	0.55363	0.55305	0.55188	0.55617	0.55665	0.55982	0.56009	0.55385	0.5479	0.54449	0.54493	0.56058	0.54711	0.5456
511.915	0.54893	0.54231	0.52638	0.51778	0.52543	0.54593	0.55406	0.56356	0.55873	0.55372	0.55724	0.5522	0.54633	0.54939	0.5439	0.54788	0.54156	0.54563	0.54946	0.54154	0.55299	0.54671	0.53461	0.54534	0.54936	0.54579	0.535	0.54133	0.54552	0.54531	0.54673	0.54985	0.54541	0.54909	0.54433	0.55005	0.5461	0.54791	0.55595	0.55437	0.55112	0.55052	0.54541	0.53931	0.54205	0.541	0.55137	0.54671	0.54168
512.688	0.54232	0.53263	0.51874	0.51435	0.52216	0.5424	0.54661	0.55793	0.55036	0.55291	0.55035	0.5458	0.54304	0.54312	0.53737	0.53847	0.53178	0.53961	0.53885	0.54054	0.5411	0.54148	0.53974	0.53639	0.5348	0.54221	0.53338	0.5323	0.5454	0.53549	0.54119	0.53429	0.53993	0.54575	0.5381	0.54309	0.54377	0.54678	0.54447	0.54012	0.55033	0.54528	0.536	0.5418	0.53735	0.53377	0.55263	0.53797	0.53358
513.46	0.5343	0.52837	0.51843	0.51299	0.51727	0.53295	0.54566	0.55133	0.54093	0.54286	0.54528	0.54242	0.53339	0.54063	0.53464	0.53026	0.53069	0.53259	0.53512	0.53235	0.53615	0.53436	0.53047	0.53698	0.53351	0.53387	0.52665	0.52558	0.53292	0.53226	0.52925	0.53516	0.53467	0.53313	0.53111	0.5325	0.53386	0.53536	0.54007	0.54087	0.53908	0.54017	0.52841	0.53323	0.5263	0.5276	0.53871	0.52913	0.52343
514.232	0.52585	0.51733	0.50329	0.50437	0.50876	0.52497	0.53383	0.54038	0.53665	0.53265	0.53372	0.53375	0.53088	0.53034	0.52467	0.52588	0.51904	0.52397	0.52845	0.52392	0.53332	0.52614	0.52009	0.52508	0.52323	0.52568	0.51876	0.52298	0.52933	0.52591	0.52422	0.52361	0.52902	0.52869	0.52745	0.52606	0.52254	0.53346	0.53008	0.53862	0.52803	0.53622	0.52443	0.52279	0.52063	0.52247	0.53234	0.5238	0.51817
515.004	0.51801	0.50236	0.49598	0.49188	0.49421	0.51097	0.52373	0.52777	0.52354	0.51688	0.5234	0.52116	0.51658	0.51423	0.51274	0.51612	0.51609	0.51512	0.5226	0.51023	0.51207	0.51925	0.51318	0.51361	0.51211	0.52011	0.51313	0.51487	0.52094	0.51362	0.51529	0.51591	0.51777	0.51548	0.51433	0.514	0.51304	0.51552	0.52093	0.51985	0.51906	0.52642	0.51382	0.50915	0.50848	0.5128	0.52546	0.50967	0.5114
515.776	0.51633	0.50738	0.49492	0.48907	0.49697	0.51027	0.52193	0.5293	0.52278	0.51695	0.52307	0.5158	0.5144	0.51489	0.51221	0.51438	0.51175	0.51151	0.51702	0.51345	0.5188	0.51754	0.50685	0.51516	0.51625	0.51408	0.50942	0.51063	0.5147	0.51293	0.52118	0.51804	0.5144	0.52348	0.51441	0.52064	0.51662	0.51588	0.51941	0.5215	0.52132	0.52263	0.51921	0.50745	0.5108	0.514	0.5237	0.51461	0.51045
516.548	0.51003	0.49881	0.48551	0.48319	0.49178	0.50357	0.51036	0.52273	0.51798	0.50915	0.51088	0.50941	0.50353	0.50527	0.49993	0.5034	0.50182	0.50942	0.50837	0.49983	0.50578	0.50653	0.50033	0.50523	0.51582	0.50235	0.50137	0.49979	0.51435	0.50348	0.50602	0.50708	0.50836	0.5064	0.50682	0.50464	0.506	0.51115	0.51056	0.50944	0.51065	0.50848	0.50852	0.50502	0.5017	0.49555	0.51719	0.50614	0.49337
517.319	0.50405	0.49518	0.48179	0.47379	0.47705	0.49544	0.49849	0.51314	0.50934	0.50057	0.50335	0.49889	0.49871	0.50239	0.49607	0.4974	0.49264	0.50085	0.50212	0.49406	0.49863	0.49803	0.49297	0.49996	0.49585	0.50004	0.49631	0.5016	0.50284	0.49815	0.49721	0.49426	0.4933	0.50033	0.49417	0.5007	0.49708	0.49894	0.5032	0.49833	0.50484	0.50246	0.49533	0.49647	0.48857	0.48687	0.50566	0.49473	0.48909
518.091	0.49847	0.48933	0.48126	0.4686	0.47828	0.4947	0.50076	0.50627	0.50143	0.49791	0.50043	0.49601	0.49405	0.49972	0.48553	0.49341	0.48563	0.49026	0.49695	0.48734	0.49482	0.49362	0.48774	0.4951	0.48598	0.49705	0.49106	0.48656	0.48705	0.49169	0.48829	0.48709	0.49294	0.49299	0.49472	0.49352	0.49062	0.49691	0.50045	0.50021	0.49186	0.50556	0.48774	0.48686	0.48436	0.48384	0.50273	0.48847	0.48356
518.863	0.49175	0.4849	0.47301	0.46742	0.46899	0.48819	0.49389	0.49978	0.49008	0.49093	0.48847	0.48994	0.48084	0.48852	0.47987	0.48582	0.48332	0.4827	0.48665	0.48636	0.48777	0.49044	0.47919	0.48403	0.48841	0.48733	0.4764	0.48135	0.4885	0.48333	0.48446	0.48591	0.48957	0.4875	0.48903	0.49041	0.48688	0.49019	0.48716	0.48804	0.4864	0.49547	0.4815	0.48007	0.47815	0.47553	0.49428	0.48541	0.48269
519.634	0.48633	0.47609	0.46159	0.45431	0.46191	0.47274	0.48357	0.49516	0.4847	0.47668	0.48078	0.47981	0.47629	0.47837	0.47141	0.47029	0.46896	0.46965	0.46728	0.46852	0.47666	0.47257	0.47438	0.47297	0.47263	0.47414	0.46984	0.46914	0.47509	0.46538	0.47552	0.47335	0.47512	0.47756	0.47152	0.47753	0.46945	0.47946	0.47862	0.47876	0.47942	0.48173	0.47488	0.47032	0.46636	0.47038	0.47804	0.47246	0.46131
520.406	0.47707	0.46119	0.45069	0.44198	0.44986	0.46486	0.46679	0.47278	0.47073	0.46896	0.46968	0.46701	0.46751	0.46806	0.45903	0.45791	0.45608	0.46076	0.45694	0.45675	0.4628	0.46331	0.45494	0.45524	0.46439	0.45951	0.45541	0.45777	0.46073	0.45977	0.46437	0.45651	0.46275	0.45844	0.4572	0.46303	0.46185	0.46245	0.467	0.46515	0.46542	0.4663	0.46026	0.45188	0.45548	0.45507	0.4698	0.45651	0.45605
521.177	0.47467	0.46265	0.45063	0.44816	0.44547	0.46617	0.46503	0.47585	0.47304	0.46375	0.4727	0.4654	0.47022	0.46832	0.46244	0.46415	0.45958	0.46005	0.46611	0.45936	0.46423	0.46412	0.45949	0.46322	0.4604	0.46311	0.45378	0.45522	0.46442	0.46264	0.46026	0.46361	0.46309	0.46243	0.45925	0.46457	0.46699	0.46131	0.46826	0.47009	0.46309	0.47003	0.45936	0.45892	0.45611	0.45908	0.46637	0.46024	0.4539
521.948	0.4675	0.45525	0.44094	0.43482	0.44151	0.45423	0.46285	0.46969	0.45712	0.45641	0.46281	0.4611	0.45145	0.45474	0.44878	0.45221	0.44598	0.45048	0.45229	0.45456	0.4617	0.45134	0.44623	0.4559	0.45266	0.4575	0.44861	0.4452	0.45719	0.44722	0.45692	0.45219	0.45583	0.45208	0.45204	0.45547	0.4543	0.45479	0.46139	0.45407	0.45628	0.46092	0.45289	0.45052	0.44831	0.44242	0.46338	0.45117	0.44862
522.72	0.45916	0.44789	0.43654	0.42914	0.43021	0.44314	0.44865	0.45432	0.45142	0.44988	0.45214	0.45106	0.44401	0.44436	0.44077	0.44389	0.44122	0.44007	0.44417	0.44221	0.45198	0.44506	0.43928	0.44575	0.44105	0.44519	0.43436	0.43953	0.44103	0.43875	0.44423	0.44645	0.44461	0.44609	0.44131	0.44641	0.44302	0.44816	0.45106	0.44826	0.44191	0.44763	0.43993	0.43718	0.4349	0.44115	0.44843	0.44113	0.43737
523.491	0.45533	0.44573	0.43433	0.42592	0.43282	0.44044	0.44701	0.46065	0.4487	0.44639	0.44562	0.44422	0.44858	0.44568	0.44005	0.44168	0.43927	0.43713	0.44188	0.43707	0.44165	0.44045	0.44017	0.43818	0.44554	0.44364	0.43915	0.44172	0.44545	0.44038	0.43839	0.43962	0.44125	0.44445	0.44786	0.44382	0.43947	0.44082	0.45015	0.44323	0.44311	0.4492	0.44076	0.43777	0.43691	0.4343	0.44333	0.43925	0.4369
524.262	0.4426	0.43223	0.41765	0.41253	0.42164	0.42954	0.43176	0.44098	0.43336	0.43189	0.43449	0.43241	0.42896	0.43057	0.42838	0.42876	0.42712	0.42852	0.42363	0.42843	0.42929	0.42604	0.42321	0.42676	0.42326	0.43047	0.42094	0.42266	0.42895	0.42666	0.42185	0.42585	0.43033	0.427	0.43086	0.43198	0.42651	0.42834	0.42856	0.43116	0.43475	0.4343	0.4239	0.42216	0.41921	0.42171	0.4355	0.42802	0.42269
525.033	0.43807	0.42723	0.41902	0.41043	0.41768	0.42681	0.42695	0.43711	0.43134	0.42617	0.42672	0.43197	0.4217	0.42619	0.4229	0.42395	0.42092	0.42326	0.42507	0.42027	0.42943	0.42218	0.41752	0.42461	0.42227	0.42632	0.41749	0.42161	0.42466	0.42305	0.42346	0.42062	0.42745	0.42689	0.42579	0.42262	0.42731	0.42711	0.4261	0.42686	0.42594	0.42677	0.41848	0.413	0.41388	0.41571	0.42996	0.41877	0.4158
525.804	0.43653	0.4231	0.41118	0.40087	0.40888	0.42211	0.42039	0.43267	0.4213	0.42347	0.42368	0.41796	0.41717	0.42115	0.41151	0.41354	0.41172	0.41452	0.41286	0.41397	0.41808	0.41657	0.41461	0.41818	0.41761	0.4166	0.40833	0.4077	0.41707	0.4162	0.41649	0.41294	0.41629	0.41601	0.41365	0.41754	0.41806	0.41693	0.41636	0.41628	0.41844	0.42552	0.41282	0.40946	0.40508	0.40493	0.42311	0.40781	0.40834
526.575	0.43181	0.41815	0.40669	0.39875	0.40789	0.4197	0.41836	0.42719	0.41853	0.41638	0.4164	0.41827	0.41245	0.41236	0.4079	0.40908	0.41008	0.40853	0.4146	0.41076	0.41126	0.40853	0.40763	0.4119	0.41039	0.41321	0.40358	0.40649	0.41258	0.40945	0.4084	0.41006	0.4129	0.41908	0.40885	0.40801	0.41023	0.41097	0.41768	0.41458	0.41761	0.41714	0.40923	0.40327	0.40848	0.40484	0.42055	0.40897	0.40174
527.345	0.42312	0.41272	0.4021	0.39414	0.39662	0.40989	0.41047	0.41619	0.41422	0.4084	0.41	0.40897	0.41028	0.40532	0.40482	0.40525	0.40235	0.40294	0.40864	0.40168	0.40357	0.40013	0.40359	0.40196	0.40093	0.40817	0.40208	0.39983	0.40235	0.40264	0.40026	0.40266	0.40508	0.40304	0.40093	0.40523	0.40759	0.40928	0.4048	0.4098	0.40484	0.41199	0.40386	0.40212	0.3942	0.39735	0.41163	0.40033	0.39719
528.116	0.41911	0.40685	0.39557	0.38939	0.39328	0.40751	0.40851	0.41657	0.40587	0.40667	0.40752	0.40419	0.40148	0.40279	0.3953	0.40016	0.39908	0.39796	0.40531	0.40259	0.40597	0.40429	0.39969	0.40163	0.40161	0.39971	0.39694	0.39679	0.40191	0.39552	0.40211	0.40249	0.40323	0.40174	0.40047	0.40099	0.39731	0.40305	0.40025	0.40543	0.40292	0.40547	0.3996	0.39178	0.39398	0.38588	0.41106	0.39332	0.39186
528.887	0.41225	0.40423	0.39006	0.38058	0.38923	0.39226	0.39619	0.41007	0.40508	0.39668	0.40215	0.39701	0.38999	0.40103	0.38988	0.39686	0.38971	0.39304	0.39906	0.39271	0.39531	0.39657	0.38672	0.39204	0.38805	0.3965	0.38643	0.38959	0.39542	0.39405	0.39717	0.39487	0.39429	0.39598	0.39604	0.39788	0.39281	0.39915	0.39687	0.39632	0.3982	0.40164	0.38955	0.38836	0.38787	0.38913	0.40034	0.38301	0.38653
529.657	0.40316	0.39467	0.38311	0.37492	0.38305	0.38702	0.38912	0.39822	0.39185	0.38914	0.38836	0.39049	0.38631	0.3878	0.38212	0.38106	0.38202	0.37859	0.38497	0.38436	0.38488	0.38759	0.38088	0.3829	0.38432	0.38298	0.38428	0.38094	0.38766	0.38374	0.3874	0.38535	0.38488	0.38643	0.38587	0.38891	0.38433	0.38658	0.38984	0.38258	0.38566	0.38889	0.38147	0.3805	0.37569	0.37325	0.39537	0.37914	0.38151
530.428	0.40323	0.3893	0.37772	0.37355	0.3764	0.38288	0.38689	0.39807	0.38784	0.38042	0.38696	0.3847	0.38571	0.38524	0.37582	0.37865	0.37394	0.37588	0.38318	0.37572	0.37782	0.3808	0.37803	0.38266	0.37951	0.38152	0.3768	0.37336	0.38257	0.37518	0.37972	0.38458	0.37808	0.3783	0.37774	0.379	0.37555	0.3794	0.38333	0.38249	0.38139	0.38704	0.37962	0.37421	0.37403	0.37627	0.39127	0.37856	0.37304
531.198	0.40039	0.38718	0.37563	0.36905	0.37114	0.38303	0.38149	0.38982	0.38539	0.38061	0.38025	0.38203	0.37839	0.38161	0.37506	0.37612	0.36963	0.37146	0.38202	0.37209	0.37811	0.37795	0.37101	0.37469	0.37243	0.3748	0.37302	0.37092	0.37551	0.37989	0.37312	0.37332	0.37774	0.37598	0.37531	0.37703	0.37374	0.37519	0.37974	0.3795	0.37705	0.37937	0.37491	0.37167	0.37058	0.36616	0.38331	0.36932	0.36885
531.968	0.39467	0.37987	0.36566	0.35861	0.37156	0.38009	0.37532	0.38691	0.37583	0.37568	0.37738	0.37107	0.37289	0.37646	0.36807	0.37132	0.37016	0.36875	0.36777	0.36992	0.37345	0.37238	0.36889	0.36636	0.37137	0.37264	0.36659	0.36609	0.37128	0.36808	0.37115	0.36862	0.37156	0.37028	0.3694	0.37217	0.3721	0.36971	0.37551	0.37656	0.37134	0.37805	0.37335	0.36299	0.36388	0.36642	0.3795	0.36297	0.3626
532.739	0.38745	0.37767	0.36233	0.36091	0.36315	0.36892	0.36496	0.37616	0.37138	0.36834	0.36802	0.36876	0.36555	0.3691	0.35866	0.35902	0.35973	0.36217	0.36697	0.36266	0.36767	0.36284	0.35942	0.35929	0.36273	0.36096	0.36164	0.3585	0.3687	0.36361	0.36054	0.36222	0.36972	0.36228	0.36693	0.36449	0.36311	0.36678	0.36793	0.36839	0.36499	0.3686	0.3591	0.36092	0.35533	0.35798	0.37003	0.35767	0.35631
533.509	0.38463	0.37364	0.35855	0.35362	0.35737	0.36819	0.36667	0.37775	0.36806	0.36509	0.36885	0.3672	0.36639	0.36289	0.35453	0.35676	0.35403	0.35948	0.36523	0.35877	0.36374	0.3621	0.35672	0.35816	0.35977	0.3567	0.35542	0.35521	0.35666	0.35599	0.35808	0.35573	0.35723	0.35942	0.36099	0.36147	0.36051	0.35962	0.36716	0.36119	0.36626	0.37125	0.35747	0.35153	0.35088	0.34906	0.36758	0.35304	0.34996
534.279	0.38144	0.36615	0.35205	0.34878	0.34932	0.36227	0.35935	0.36554	0.36303	0.35575	0.35934	0.35483	0.35435	0.36177	0.35263	0.3507	0.35152	0.35392	0.35275	0.35345	0.35718	0.35681	0.34862	0.35233	0.35359	0.35306	0.34979	0.34878	0.35343	0.35302	0.35075	0.35306	0.35472	0.35554	0.35395	0.3573	0.35287	0.35539	0.36174	0.35368	0.35534	0.36299	0.35232	0.34598	0.34534	0.34526	0.36379	0.34512	0.3464
535.049	0.37135	0.36217	0.34694	0.33685	0.34671	0.34903	0.34692	0.36019	0.348	0.3464	0.35233	0.34849	0.3486	0.34756	0.34513	0.34656	0.34191	0.34507	0.34815	0.34611	0.34668	0.34746	0.34136	0.3447	0.34384	0.34448	0.34041	0.34373	0.34651	0.34277	0.34357	0.338	0.34715	0.34499	0.34385	0.34816	0.34546	0.34799	0.34935	0.34913	0.34725	0.35163	0.34176	0.33512	0.3359	0.33378	0.35436	0.33592	0.33786
535.819	0.36918	0.3568	0.34303	0.33891	0.34275	0.35012	0.34675	0.36172	0.34904	0.35279	0.34998	0.3458	0.34198	0.34847	0.34371	0.34039	0.3431	0.33772	0.34154	0.34213	0.34742	0.33981	0.3402	0.34444	0.3427	0.34381	0.33519	0.33992	0.34354	0.33846	0.33973	0.34188	0.34019	0.34415	0.34421	0.34627	0.34266	0.34633	0.34483	0.34596	0.34771	0.3488	0.34075	0.33439	0.33421	0.33813	0.35049	0.33848	0.33468
536.589	0.36741	0.352	0.33804	0.33052	0.33815	0.33948	0.34089	0.35071	0.34164	0.33807	0.34009	0.34019	0.33608	0.33584	0.33443	0.33156	0.33566	0.33297	0.33481	0.33175	0.33835	0.33532	0.335	0.33511	0.33223	0.33374	0.33737	0.33097	0.33173	0.33613	0.33496	0.33364	0.33574	0.33541	0.33277	0.3348	0.33827	0.33956	0.33245	0.34238	0.33767	0.34305	0.33503	0.32579	0.32481	0.32849	0.34417	0.33098	0.32539
537.359	0.35683	0.35118	0.33406	0.32753	0.33406	0.33747	0.33527	0.34772	0.33481	0.33768	0.33755	0.33412	0.33072	0.33362	0.33197	0.32488	0.33043	0.33537	0.33613	0.3307	0.33479	0.3342	0.32679	0.32578	0.33314	0.33268	0.32799	0.32997	0.32957	0.33033	0.33024	0.32955	0.33331	0.32973	0.32934	0.33442	0.33067	0.33554	0.33331	0.34067	0.33648	0.33892	0.32681	0.32198	0.32305	0.32175	0.33848	0.32236	0.32673
538.128	0.35818	0.3421	0.32991	0.32236	0.3275	0.33095	0.3282	0.33611	0.33075	0.33198	0.33243	0.3301	0.32797	0.32259	0.31994	0.32533	0.32247	0.32536	0.32771	0.32446	0.32897	0.33272	0.32655	0.32953	0.32393	0.32441	0.31956	0.31988	0.3285	0.32199	0.32691	0.32631	0.32515	0.32396	0.32695	0.3314	0.32337	0.32866	0.32894	0.32979	0.32972	0.33119	0.32109	0.31782	0.31985	0.31876	0.33728	0.32493	0.31895
538.898	0.3486	0.3377	0.326	0.31848	0.3225	0.32449	0.32442	0.33457	0.32564	0.32479	0.32591	0.33086	0.32151	0.3184	0.32017	0.31946	0.31474	0.31912	0.32056	0.32443	0.32481	0.32196	0.31901	0.31959	0.31957	0.32016	0.31367	0.31343	0.32054	0.32349	0.31714	0.31872	0.31985	0.31879	0.32119	0.32248	0.3214	0.32458	0.32275	0.32384	0.32689	0.32844	0.3195	0.31147	0.31148	0.31445	0.33078	0.31792	0.31085
539.667	0.34748	0.33461	0.32281	0.31484	0.32226	0.32436	0.32106	0.33216	0.32193	0.32141	0.32276	0.32037	0.31609	0.31435	0.31428	0.31647	0.31497	0.31898	0.31646	0.31662	0.32125	0.31788	0.3155	0.31365	0.31904	0.31579	0.31113	0.31511	0.31533	0.31625	0.31709	0.31267	0.31392	0.31683	0.3173	0.31716	0.31679	0.31708	0.32178	0.32102	0.32282	0.32264	0.31383	0.30948	0.30993	0.31006	0.3275	0.31449	0.30407
540.437	0.34418	0.3315	0.3125	0.30979	0.3174	0.31831	0.31371	0.32534	0.31886	0.31748	0.31444	0.31873	0.31136	0.31705	0.30664	0.30986	0.30915	0.30926	0.31497	0.31244	0.31245	0.31434	0.30805	0.30735	0.30987	0.3092	0.3072	0.30616	0.31465	0.31153	0.3103	0.31001	0.31418	0.30975	0.3098	0.30955	0.31014	0.31731	0.31681	0.3173	0.31377	0.31773	0.31019	0.3039	0.30363	0.30225	0.31733	0.30873	0.30403
541.206	0.33885	0.32459	0.31433	0.30623	0.31382	0.31528	0.31312	0.32406	0.31018	0.31312	0.31072	0.30969	0.30764	0.30895	0.30539	0.30291	0.30499	0.30219	0.30731	0.30485	0.3118	0.30659	0.30249	0.30631	0.30357	0.30823	0.30143	0.30466	0.30416	0.30637	0.29745	0.30793	0.30453	0.30467	0.30687	0.30684	0.30264	0.30619	0.3104	0.3111	0.31255	0.31183	0.30474	0.30335	0.3003	0.29993	0.31626	0.29934	0.29963
541.976	0.33792	0.32262	0.31035	0.30037	0.30527	0.31318	0.30694	0.31496	0.30971	0.30581	0.30622	0.30728	0.30693	0.3032	0.29557	0.30386	0.29467	0.298	0.30246	0.30177	0.30369	0.30494	0.29997	0.30311	0.30214	0.30038	0.29952	0.29695	0.30102	0.30326	0.30102	0.29872	0.30333	0.298	0.30215	0.3031	0.29818	0.29933	0.30327	0.31173	0.30718	0.30872	0.30245	0.29269	0.29296	0.29341	0.31008	0.29911	0.28998
542.745	0.33369	0.3172	0.30782	0.29959	0.30428	0.30789	0.30294	0.31328	0.30414	0.30278	0.30606	0.3012	0.29924	0.29852	0.30038	0.29365	0.29443	0.29544	0.30271	0.29801	0.30288	0.29783	0.29718	0.30101	0.29866	0.3008	0.30011	0.29509	0.29687	0.29336	0.30037	0.2974	0.29952	0.30152	0.29715	0.30123	0.29635	0.30167	0.30464	0.30513	0.30015	0.30539	0.2971	0.29277	0.28702	0.28837	0.30284	0.29283	0.29023
543.514	0.32465	0.31663	0.30146	0.29093	0.29904	0.29886	0.29441	0.3049	0.29745	0.29052	0.29199	0.29571	0.28862	0.29048	0.28814	0.2864	0.28983	0.29202	0.29128	0.29025	0.29208	0.29216	0.28843	0.28998	0.28874	0.29259	0.28568	0.28469	0.28926	0.28519	0.2892	0.29117	0.29126	0.29516	0.28986	0.29367	0.28812	0.29393	0.2905	0.29932	0.29496	0.30019	0.28635	0.28048	0.28053	0.28572	0.29748	0.28722	0.2829
544.283	0.3216	0.31148	0.29777	0.29059	0.29545	0.2968	0.29401	0.29702	0.29434	0.28798	0.28948	0.28779	0.28878	0.28857	0.28365	0.28386	0.2829	0.28726	0.29181	0.28462	0.2928	0.28894	0.28354	0.28735	0.28584	0.28317	0.28139	0.28264	0.28572	0.28782	0.28263	0.28466	0.28424	0.28788	0.28538	0.28821	0.28463	0.2877	0.29286	0.28791	0.28934	0.29038	0.28628	0.28071	0.27932	0.27797	0.29882	0.2781	0.28056
545.052	0.32018	0.30277	0.29232	0.28436	0.2909	0.2891	0.28522	0.29573	0.2869	0.2836	0.28154	0.28414	0.27801	0.2763	0.27543	0.27722	0.28063	0.27987	0.28408	0.28336	0.28475	0.28561	0.28177	0.28223	0.28113	0.28003	0.27791	0.27563	0.28104	0.28032	0.27809	0.28011	0.28159	0.28247	0.27867	0.2839	0.28304	0.28485	0.28708	0.2889	0.28357	0.28846	0.27953	0.27396	0.27093	0.27139	0.28702	0.2743	0.27207
545.821	0.3194	0.30396	0.29056	0.28643	0.28578	0.28944	0.28303	0.29438	0.28289	0.28314	0.28434	0.28165	0.28301	0.27824	0.27866	0.28331	0.27965	0.27883	0.28261	0.28114	0.28573	0.28669	0.28272	0.27651	0.27838	0.28162	0.27717	0.27684	0.28174	0.27899	0.2764	0.27838	0.28251	0.28311	0.28084	0.28141	0.282	0.28729	0.28887	0.28525	0.28705	0.28846	0.27622	0.27116	0.27309	0.26817	0.28975	0.27394	0.2715
546.59	0.31237	0.29765	0.28776	0.27597	0.28097	0.28103	0.27597	0.29293	0.2762	0.27494	0.27555	0.27184	0.27077	0.27658	0.27268	0.27195	0.27309	0.27507	0.28051	0.27583	0.27818	0.27586	0.27253	0.27316	0.27429	0.2737	0.27069	0.27273	0.27687	0.2684	0.26857	0.27547	0.27008	0.27401	0.27467	0.27478	0.26976	0.27962	0.2761	0.2827	0.27595	0.28001	0.26992	0.2618	0.26513	0.26412	0.27952	0.26707	0.2642
547.359	0.30613	0.29255	0.28164	0.27475	0.27912	0.27816	0.27281	0.28528	0.2695	0.27376	0.2704	0.27248	0.27127	0.26782	0.26286	0.26656	0.26472	0.26486	0.26924	0.27076	0.27307	0.27146	0.26921	0.27375	0.26509	0.26923	0.26616	0.26376	0.26792	0.26906	0.26809	0.26506	0.26834	0.26995	0.26362	0.26752	0.26631	0.27423	0.27314	0.27265	0.27138	0.27564	0.26666	0.25711	0.25818	0.26026	0.27643	0.25918	0.26237
548.128	0.30354	0.28977	0.2745	0.27071	0.27514	0.27635	0.26613	0.27444	0.26795	0.26626	0.2697	0.26337	0.26401	0.26199	0.26351	0.26344	0.25886	0.26619	0.26647	0.26307	0.2705	0.26641	0.26345	0.26756	0.25949	0.26219	0.26111	0.26076	0.26178	0.26162	0.26201	0.26025	0.26315	0.26025	0.26458	0.26571	0.26539	0.26424	0.27002	0.2684	0.26859	0.27349	0.26002	0.25528	0.25469	0.2549	0.27573	0.25927	0.25632
548.896	0.30283	0.28642	0.27321	0.2679	0.27362	0.27176	0.26509	0.27458	0.26592	0.26163	0.26337	0.26186	0.26283	0.26432	0.26042	0.25921	0.25834	0.26441	0.26845	0.26249	0.26472	0.26455	0.2621	0.26289	0.26382	0.26491	0.26248	0.25963	0.26048	0.26189	0.26083	0.25847	0.26787	0.2624	0.26494	0.26529	0.25933	0.26538	0.26392	0.26729	0.26634	0.26978	0.25957	0.25324	0.25281	0.25607	0.27389	0.25788	0.25259
549.665	0.30213	0.28614	0.27317	0.26463	0.27205	0.27185	0.26327	0.27117	0.26058	0.25896	0.26334	0.25926	0.25902	0.26139	0.25604	0.25838	0.25271	0.25714	0.26155	0.26385	0.26539	0.26029	0.25747	0.26416	0.26129	0.25608	0.25209	0.25706	0.2578	0.25753	0.25859	0.25872	0.25811	0.2624	0.25371	0.26059	0.2593	0.26259	0.2584	0.26792	0.2616	0.26553	0.2579	0.24995	0.25105	0.25344	0.27134	0.25285	0.25448
550.433	0.29809	0.28221	0.27114	0.25953	0.26622	0.26704	0.25675	0.26743	0.26167	0.25866	0.25684	0.25531	0.25572	0.25558	0.2534	0.25429	0.25177	0.25213	0.26109	0.2554	0.25923	0.25844	0.25401	0.2555	0.25135	0.25497	0.25257	0.24886	0.25773	0.25384	0.25151	0.25377	0.25334	0.2548	0.25508	0.25818	0.25595	0.25615	0.2604	0.2612	0.26202	0.26227	0.25183	0.24669	0.24861	0.24865	0.26679	0.24966	0.2466
551.202	0.29235	0.27841	0.26697	0.25773	0.26086	0.26249	0.25162	0.26282	0.25624	0.25026	0.25247	0.25015	0.25168	0.24868	0.24645	0.24446	0.2471	0.249	0.25461	0.25283	0.25584	0.25149	0.24728	0.252	0.24673	0.24782	0.24197	0.24492	0.24908	0.24909	0.24689	0.24758	0.24741	0.24921	0.25404	0.25421	0.24857	0.25182	0.25661	0.25427	0.25004	0.25679	0.24775	0.24432	0.23876	0.23752	0.26552	0.24153	0.2445
551.97	0.2902	0.27572	0.26312	0.25328	0.2603	0.25988	0.24776	0.26166	0.25375	0.2454	0.25263	0.24994	0.24801	0.24826	0.244	0.24627	0.24294	0.24283	0.25133	0.2466	0.24943	0.24705	0.24753	0.24688	0.24777	0.24627	0.24535	0.24493	0.2426	0.2452	0.24775	0.24232	0.24522	0.24726	0.24476	0.25273	0.247	0.24877	0.25167	0.25347	0.25012	0.25118	0.24642	0.23697	0.23634	0.23582	0.25832	0.23857	0.24106
552.739	0.28757	0.27094	0.25926	0.24999	0.25906	0.25444	0.24642	0.25701	0.24545	0.24697	0.24651	0.24631	0.24113	0.24413	0.24188	0.24222	0.24262	0.24007	0.24312	0.24445	0.24731	0.24544	0.24171	0.24439	0.24672	0.24052	0.24403	0.23824	0.24332	0.24116	0.24457	0.23874	0.24451	0.24403	0.24225	0.24506	0.24358	0.24234	0.2481	0.24479	0.24686	0.24847	0.24652	0.23586	0.23677	0.23375	0.25365	0.23714	0.23902
553.507	0.28393	0.26718	0.25182	0.24779	0.25461	0.25048	0.24261	0.24992	0.24239	0.23658	0.24178	0.24046	0.24088	0.24178	0.239	0.23727	0.23557	0.23567	0.2388	0.24411	0.24365	0.23866	0.23609	0.23699	0.23868	0.23522	0.23572	0.23587	0.23737	0.23528	0.23685	0.2338	0.23825	0.23873	0.23842	0.24397	0.23787	0.23858	0.24655	0.24248	0.24242	0.24951	0.23781	0.22993	0.22851	0.23287	0.25103	0.23084	0.22943
554.275	0.2845	0.2664	0.25435	0.2441	0.24932	0.24644	0.2403	0.25039	0.23993	0.23892	0.24054	0.23986	0.23923	0.23622	0.23318	0.23685	0.23603	0.23964	0.23964	0.23941	0.24422	0.2394	0.23626	0.23691	0.2359	0.23598	0.23248	0.23158	0.23627	0.23949	0.23643	0.2344	0.23953	0.23759	0.23727	0.24212	0.2391	0.23868	0.24112	0.2451	0.24481	0.24525	0.23753	0.2305	0.22831	0.22479	0.24609	0.22702	0.2284
555.043	0.2804	0.26038	0.24913	0.24169	0.24841	0.24455	0.23468	0.2407	0.23485	0.23514	0.23435	0.234	0.23109	0.23074	0.23129	0.23194	0.2326	0.23155	0.23697	0.23678	0.23853	0.23799	0.23109	0.23536	0.23214	0.22949	0.23018	0.23309	0.23096	0.2318	0.23228	0.23055	0.23528	0.23716	0.2304	0.23639	0.23442	0.23664	0.23729	0.23968	0.24336	0.24036	0.22876	0.22436	0.2209	0.22205	0.24201	0.22677	0.2288
555.811	0.27292	0.25636	0.24662	0.24048	0.24509	0.24247	0.23047	0.24175	0.23238	0.23353	0.23065	0.23072	0.22626	0.22896	0.22581	0.22703	0.2273	0.2301	0.23119	0.23232	0.2299	0.23272	0.22896	0.22945	0.22777	0.23058	0.22403	0.22166	0.23093	0.22992	0.22996	0.2283	0.22849	0.23159	0.22549	0.23125	0.2271	0.23283	0.23205	0.23317	0.2331	0.23814	0.22818	0.22166	0.22089	0.21831	0.23309	0.22003	0.22013
556.579	0.27004	0.253	0.23903	0.23512	0.23751	0.23705	0.225	0.23538	0.22381	0.2242	0.22451	0.22369	0.22634	0.2238	0.21939	0.22252	0.22312	0.2264	0.2272	0.22207	0.23054	0.22664	0.22371	0.22491	0.22218	0.22362	0.2225	0.22061	0.2218	0.22513	0.22023	0.22044	0.22576	0.22523	0.22358	0.22681	0.22473	0.22728	0.22547	0.22756	0.22734	0.23015	0.21879	0.21334	0.21003	0.21288	0.23261	0.21811	0.21351
557.347	0.27141	0.25464	0.24586	0.23456	0.23848	0.23535	0.22366	0.23494	0.22339	0.22486	0.22447	0.22704	0.22456	0.22478	0.2188	0.22596	0.22121	0.22378	0.22878	0.223	0.23423	0.23005	0.22162	0.2244	0.22345	0.22336	0.22247	0.22112	0.22592	0.21878	0.22516	0.22021	0.22338	0.22642	0.22177	0.22512	0.22753	0.22787	0.23084	0.23031	0.23378	0.23383	0.22098	0.215	0.21262	0.21228	0.23057	0.21511	0.21608
558.114	0.27062	0.25627	0.24323	0.23642	0.23962	0.23665	0.2243	0.23493	0.22733	0.22868	0.22628	0.22762	0.22584	0.22955	0.22427	0.21988	0.22202	0.22478	0.229	0.22495	0.23044	0.22807	0.22532	0.22492	0.22678	0.22325	0.22227	0.22219	0.22534	0.22263	0.22412	0.22101	0.22713	0.2267	0.22268	0.2251	0.22892	0.22622	0.22784	0.22793	0.23199	0.23262	0.22014	0.21503	0.21038	0.21299	0.23654	0.21088	0.21396
558.882	0.27072	0.25348	0.23955	0.23672	0.23992	0.23602	0.22275	0.23966	0.2284	0.22593	0.22501	0.22569	0.22591	0.22469	0.21834	0.22349	0.22166	0.2249	0.22408	0.22832	0.22821	0.22411	0.22104	0.22623	0.22528	0.22221	0.22032	0.21903	0.22723	0.22172	0.22217	0.22731	0.22594	0.22478	0.22284	0.2259	0.2192	0.22771	0.22659	0.23114	0.22858	0.23255	0.2184	0.21249	0.20703	0.21337	0.2326	0.21188	0.21418
559.65	0.27043	0.25103	0.23957	0.23002	0.23829	0.23052	0.21948	0.22679	0.2164	0.21915	0.22463	0.21925	0.21652	0.21861	0.21755	0.21671	0.21272	0.21882	0.21615	0.22127	0.22289	0.21959	0.21626	0.22254	0.21801	0.21405	0.21293	0.2151	0.21657	0.21653	0.22039	0.21856	0.21776	0.22068	0.21616	0.21694	0.2187	0.22011	0.21978	0.22395	0.22233	0.22062	0.21628	0.20625	0.20386	0.20365	0.22208	0.20737	0.20541
560.417	0.26604	0.24705	0.23537	0.22909	0.23296	0.22898	0.21607	0.22537	0.22029	0.2186	0.21971	0.21692	0.21711	0.21779	0.21284	0.215	0.21281	0.21417	0.21835	0.21904	0.22129	0.21613	0.21325	0.21534	0.21418	0.21162	0.21626	0.21221	0.21799	0.21073	0.21724	0.20822	0.21343	0.21372	0.21378	0.21617	0.21562	0.21553	0.21714	0.21922	0.21724	0.2191	0.21163	0.20117	0.20423	0.20347	0.22288	0.20878	0.20495
561.185	0.262	0.24536	0.22971	0.22407	0.22512	0.22323	0.21003	0.22135	0.21148	0.2094	0.2137	0.21402	0.21437	0.21508	0.20655	0.20723	0.20647	0.21149	0.2132	0.20994	0.2141	0.21365	0.21033	0.20867	0.20793	0.21122	0.20662	0.20437	0.20877	0.20803	0.20643	0.20925	0.2079	0.21155	0.209	0.21001	0.20669	0.21225	0.21615	0.21537	0.21249	0.21902	0.20759	0.19901	0.19701	0.19855	0.21528	0.19706	0.19665
561.952	0.25769	0.24029	0.22755	0.22221	0.22598	0.21635	0.20673	0.21707	0.21048	0.20788	0.20581	0.21058	0.2096	0.21008	0.20293	0.20405	0.20516	0.20474	0.2064	0.20957	0.20906	0.21112	0.20849	0.20999	0.20337	0.20766	0.20511	0.20537	0.20628	0.20433	0.20772	0.20296	0.20548	0.20863	0.2084	0.2073	0.20667	0.20912	0.21143	0.20857	0.21035	0.20881	0.20038	0.19748	0.19484	0.19617	0.21362	0.20273	0.19683
562.719	0.2568	0.23685	0.22207	0.21435	0.22246	0.21762	0.20051	0.21206	0.20495	0.2014	0.20444	0.20252	0.20211	0.19973	0.20021	0.20183	0.19838	0.20143	0.2025	0.20476	0.20607	0.20534	0.19955	0.20455	0.2	0.19941	0.19544	0.20138	0.20317	0.20153	0.20522	0.20081	0.20466	0.20153	0.19987	0.20409	0.20071	0.20339	0.2046	0.21011	0.20682	0.2075	0.19569	0.18991	0.19188	0.1956	0.21268	0.19677	0.19184
563.486	0.25239	0.23428	0.22177	0.21631	0.22433	0.21235	0.19639	0.21232	0.20437	0.20374	0.20147	0.19808	0.20501	0.20047	0.19881	0.20037	0.2006	0.19679	0.20463	0.19904	0.20619	0.20509	0.20152	0.20347	0.19974	0.20066	0.19702	0.19675	0.19932	0.19872	0.19863	0.20054	0.20162	0.20009	0.19962	0.20296	0.20183	0.20236	0.20377	0.20474	0.20262	0.2086	0.19831	0.19467	0.19167	0.1917	0.21292	0.19426	0.19297
564.254	0.24793	0.23121	0.22231	0.21379	0.22055	0.21151	0.20052	0.2075	0.20132	0.19831	0.19857	0.20058	0.19529	0.19991	0.19611	0.19712	0.19716	0.19486	0.20244	0.20064	0.20389	0.19563	0.19528	0.20053	0.2016	0.19582	0.19445	0.19479	0.19688	0.19609	0.19664	0.19805	0.19639	0.19819	0.19707	0.19908	0.1933	0.19809	0.20319	0.1981	0.20297	0.20616	0.1916	0.18967	0.1872	0.19043	0.20518	0.18859	0.19013
565.021	0.24999	0.23287	0.21997	0.21409	0.21764	0.20957	0.19799	0.20675	0.1977	0.19912	0.20108	0.19721	0.1985	0.19802	0.19742	0.19754	0.19207	0.19826	0.20093	0.19913	0.20261	0.20047	0.19499	0.19803	0.19607	0.19722	0.19331	0.19639	0.19902	0.19627	0.19592	0.19452	0.19571	0.19891	0.19545	0.19635	0.19851	0.20135	0.20602	0.20275	0.19732	0.19939	0.1942	0.19047	0.18521	0.18708	0.20358	0.19176	0.19204
565.788	0.25102	0.23018	0.22055	0.21507	0.21763	0.21038	0.19837	0.20535	0.19859	0.19704	0.19677	0.19854	0.19614	0.19776	0.19222	0.19507	0.19745	0.1979	0.19971	0.19611	0.20261	0.19875	0.19516	0.19901	0.19536	0.19465	0.19019	0.19509	0.19404	0.19602	0.19573	0.19461	0.19104	0.19388	0.19538	0.19707	0.19791	0.19686	0.19685	0.19929	0.1995	0.20078	0.1937	0.18636	0.18676	0.18718	0.20727	0.18853	0.18669
566.554	0.24817	0.22916	0.21825	0.21224	0.21447	0.20903	0.19427	0.20499	0.19648	0.19181	0.19872	0.19683	0.19318	0.19314	0.1914	0.19353	0.19218	0.19299	0.19731	0.19385	0.19866	0.19748	0.18992	0.19585	0.19578	0.19312	0.19307	0.19323	0.19727	0.19269	0.19098	0.19251	0.19073	0.1952	0.19393	0.19606	0.19319	0.19357	0.19502	0.1977	0.19992	0.19798	0.18643	0.18054	0.18087	0.18093	0.20194	0.181	0.18503
567.321	0.24408	0.22276	0.21242	0.20739	0.20957	0.20249	0.18911	0.19769	0.19481	0.19111	0.19162	0.19099	0.18812	0.18956	0.18958	0.1865	0.1901	0.19202	0.19327	0.19377	0.19365	0.19264	0.18628	0.19052	0.18923	0.18907	0.1881	0.19019	0.18828	0.18452	0.19082	0.18787	0.18994	0.18857	0.18715	0.19145	0.18765	0.19055	0.1896	0.19247	0.19367	0.19508	0.18382	0.17516	0.17525	0.17393	0.19506	0.17873	0.17815
568.088	0.2424	0.22085	0.21428	0.20434	0.20983	0.20372	0.18631	0.19971	0.18845	0.18861	0.18909	0.1879	0.1903	0.1895	0.18677	0.18839	0.18542	0.19258	0.19332	0.18828	0.19116	0.19324	0.18546	0.19056	0.18832	0.18722	0.1828	0.18782	0.18337	0.18538	0.18814	0.18736	0.19135	0.19067	0.18834	0.19118	0.18921	0.19264	0.18954	0.18981	0.19187	0.19264	0.18108	0.17528	0.17314	0.17372	0.19365	0.17746	0.17553
568.855	0.24029	0.2219	0.21181	0.20333	0.21051	0.2013	0.18551	0.19619	0.18943	0.18909	0.18551	0.18722	0.18955	0.18634	0.18432	0.18748	0.18761	0.18629	0.19193	0.18398	0.18996	0.18614	0.18371	0.18777	0.1889	0.18474	0.18378	0.18663	0.18551	0.18708	0.18711	0.18527	0.18732	0.18802	0.18295	0.18784	0.18633	0.18403	0.18646	0.18765	0.19019	0.19149	0.18339	0.17451	0.1726	0.1734	0.19208	0.17817	0.17642
569.621	0.23689	0.21917	0.2064	0.20144	0.20685	0.19939	0.18332	0.19276	0.18542	0.18442	0.18256	0.184	0.18249	0.18458	0.18236	0.17947	0.17976	0.17704	0.18772	0.18486	0.18406	0.18534	0.18378	0.18277	0.18076	0.18555	0.17806	0.18025	0.18604	0.18354	0.1822	0.18056	0.18132	0.18389	0.18071	0.18306	0.18257	0.18351	0.18261	0.18546	0.18422	0.18725	0.17484	0.1741	0.17138	0.17162	0.18881	0.17555	0.17471
570.388	0.237	0.21767	0.2078	0.19915	0.20472	0.19603	0.1829	0.19264	0.18792	0.18372	0.18408	0.18401	0.18002	0.18288	0.18152	0.18373	0.18314	0.18018	0.18406	0.18711	0.18681	0.18182	0.18015	0.18218	0.18257	0.1811	0.17674	0.17969	0.18188	0.18284	0.18143	0.18079	0.18148	0.18311	0.18007	0.18614	0.18052	0.18512	0.18445	0.18863	0.18277	0.18563	0.17535	0.17238	0.17244	0.16945	0.19	0.17432	0.17437
571.154	0.23611	0.21771	0.20734	0.1998	0.20748	0.19766	0.18108	0.1928	0.18714	0.18243	0.18242	0.1814	0.18373	0.183	0.17947	0.1803	0.18059	0.18248	0.18177	0.1818	0.18414	0.18524	0.18211	0.1814	0.18007	0.18502	0.17686	0.1794	0.18172	0.18304	0.18474	0.18273	0.1795	0.18212	0.18009	0.18291	0.18358	0.18367	0.18328	0.18537	0.18275	0.18431	0.18033	0.16914	0.17032	0.17203	0.19129	0.17345	0.17322
571.921	0.23239	0.21703	0.20296	0.19654	0.20011	0.1932	0.17846	0.18436	0.18095	0.18061	0.18014	0.17834	0.17672	0.18026	0.17624	0.17719	0.18037	0.1776	0.18244	0.17699	0.18186	0.18213	0.17776	0.17783	0.1784	0.17776	0.17562	0.17565	0.17695	0.18066	0.17914	0.17621	0.17518	0.17888	0.17873	0.17597	0.18027	0.17905	0.18323	0.18021	0.18408	0.18397	0.17259	0.16286	0.16211	0.16643	0.18563	0.16803	0.16478
572.687	0.23178	0.21418	0.20729	0.19863	0.2019	0.19168	0.17635	0.19041	0.17707	0.1795	0.18071	0.17853	0.17825	0.17984	0.17738	0.1772	0.17792	0.17898	0.18039	0.17791	0.18378	0.18396	0.17603	0.18278	0.17983	0.1782	0.17928	0.17888	0.18061	0.18265	0.17977	0.17225	0.17719	0.18144	0.18205	0.18213	0.18168	0.18017	0.18291	0.18384	0.18314	0.18607	0.17275	0.16505	0.16552	0.16947	0.18505	0.16757	0.16508
573.453	0.22958	0.21436	0.20462	0.19564	0.1984	0.19276	0.17779	0.18769	0.18	0.17532	0.17799	0.17697	0.17547	0.17457	0.17527	0.1779	0.1728	0.17472	0.18176	0.17542	0.1786	0.1813	0.17754	0.17681	0.17751	0.17433	0.17019	0.17331	0.17623	0.17371	0.1762	0.17199	0.17617	0.17724	0.17674	0.17769	0.17485	0.17653	0.18159	0.18322	0.17735	0.18239	0.16955	0.16243	0.16246	0.1668	0.18236	0.1653	0.16183
574.219	0.23041	0.21209	0.20117	0.19483	0.20074	0.19483	0.177	0.18681	0.17957	0.17395	0.17382	0.17894	0.17484	0.17745	0.17257	0.17281	0.17294	0.17351	0.17799	0.17646	0.18343	0.17943	0.1761	0.17842	0.17643	0.1748	0.17286	0.17203	0.17525	0.17333	0.17571	0.17156	0.17493	0.17432	0.17812	0.17403	0.1753	0.1782	0.17973	0.17942	0.17747	0.17858	0.17017	0.16376	0.16334	0.16725	0.18552	0.1676	0.16426
574.985	0.22882	0.21106	0.19886	0.19234	0.19604	0.18726	0.1707	0.1844	0.17392	0.17193	0.17301	0.16963	0.17028	0.17093	0.1684	0.16765	0.16951	0.1703	0.17716	0.17167	0.17584	0.1773	0.17058	0.17031	0.16793	0.17135	0.16496	0.16598	0.17055	0.17065	0.17213	0.17004	0.17148	0.16968	0.17092	0.17321	0.17122	0.17068	0.17419	0.17573	0.17514	0.17419	0.16601	0.16181	0.16022	0.16118	0.18228	0.16036	0.16137
575.751	0.22547	0.21121	0.19908	0.19154	0.19468	0.18608	0.17213	0.17768	0.17287	0.17063	0.17215	0.17343	0.16688	0.17269	0.16662	0.16853	0.16976	0.16723	0.1751	0.172	0.17759	0.17763	0.17166	0.17155	0.1708	0.17091	0.16927	0.16896	0.16887	0.16796	0.16954	0.16843	0.16935	0.16855	0.17166	0.17256	0.169	0.17352	0.1738	0.17436	0.17526	0.17722	0.16824	0.16183	0.16271	0.16141	0.18111	0.16407	0.16115
576.517	0.2277	0.2079	0.19842	0.18972	0.19544	0.18808	0.1703	0.17893	0.16708	0.17009	0.1718	0.16832	0.1712	0.17093	0.16713	0.1625	0.16548	0.16749	0.17356	0.17203	0.17574	0.17181	0.17026	0.16958	0.16881	0.17029	0.16694	0.16724	0.1652	0.16514	0.16941	0.16627	0.16944	0.16961	0.16925	0.17068	0.16659	0.17051	0.17439	0.17138	0.17069	0.1761	0.16372	0.15524	0.15473	0.15676	0.17418	0.15605	0.1554
577.283	0.22608	0.20979	0.19521	0.18794	0.19407	0.18452	0.16869	0.18131	0.17278	0.17241	0.16699	0.17254	0.16784	0.1696	0.16804	0.16535	0.16249	0.16922	0.16971	0.16998	0.17428	0.17174	0.17002	0.1716	0.17109	0.17007	0.16721	0.16458	0.1654	0.1697	0.16774	0.16425	0.16757	0.16802	0.16929	0.17256	0.17028	0.17096	0.17135	0.175	0.17322	0.17313	0.16499	0.15639	0.1559	0.15695	0.17817	0.15802	0.15952
578.049	0.22522	0.20633	0.19688	0.18823	0.19328	0.18373	0.16678	0.17486	0.16926	0.16867	0.16917	0.17251	0.171	0.17069	0.16805	0.16816	0.16884	0.17057	0.1729	0.17261	0.17486	0.17582	0.16716	0.17069	0.17047	0.1702	0.16619	0.16584	0.1697	0.16784	0.16852	0.16568	0.17246	0.17246	0.1705	0.17068	0.16979	0.17309	0.17187	0.17631	0.17303	0.17208	0.16317	0.15867	0.15714	0.1557	0.17536	0.15865	0.15464
578.815	0.22081	0.20611	0.19352	0.18808	0.19345	0.18064	0.16394	0.17336	0.16775	0.16602	0.166	0.16775	0.16996	0.1673	0.16471	0.16613	0.1646	0.16955	0.17205	0.16978	0.1714	0.16951	0.16965	0.17011	0.16787	0.16842	0.1638	0.16488	0.1693	0.1654	0.16375	0.166	0.16643	0.16779	0.1668	0.17017	0.16708	0.16749	0.17071	0.1727	0.17188	0.17262	0.1612	0.15236	0.15165	0.15602	0.1729	0.15199	0.15466
579.58	0.22063	0.20308	0.193	0.18388	0.19105	0.18015	0.16248	0.1758	0.16683	0.16319	0.16542	0.16271	0.16686	0.16508	0.16219	0.16622	0.16378	0.1674	0.16945	0.16547	0.17082	0.16743	0.16551	0.1672	0.16756	0.1647	0.16054	0.1628	0.16421	0.16225	0.16508	0.16491	0.16566	0.16536	0.16371	0.1683	0.16505	0.16835	0.16585	0.17179	0.1645	0.16788	0.15989	0.14845	0.15001	0.14951	0.17284	0.155	0.15229
580.346	0.21844	0.20154	0.18885	0.18542	0.18689	0.17922	0.16051	0.17409	0.16163	0.16037	0.16167	0.16381	0.16139	0.16414	0.16117	0.16266	0.16103	0.16254	0.16688	0.16225	0.16582	0.16907	0.16084	0.16579	0.16217	0.16087	0.15961	0.1594	0.16366	0.16148	0.16249	0.15874	0.16182	0.16359	0.16305	0.16557	0.16249	0.16404	0.16506	0.16551	0.16389	0.16661	0.15607	0.15226	0.14951	0.14842	0.17077	0.1507	0.15093
581.111	0.21886	0.19924	0.19059	0.17875	0.18547	0.17425	0.16074	0.16887	0.16036	0.16095	0.15995	0.16062	0.15912	0.16401	0.16053	0.16121	0.1587	0.16062	0.16406	0.1601	0.16573	0.16652	0.162	0.16663	0.16211	0.1621	0.15819	0.16116	0.16395	0.16051	0.16293	0.15703	0.15986	0.16109	0.1614	0.16084	0.16319	0.16381	0.16063	0.16401	0.16462	0.16842	0.15805	0.14828	0.14603	0.14892	0.16884	0.15174	0.14657
581.877	0.21463	0.19695	0.18741	0.18068	0.1848	0.17322	0.15792	0.17097	0.15691	0.15567	0.16016	0.15741	0.163	0.1642	0.15835	0.16053	0.15801	0.16188	0.1671	0.16281	0.16554	0.16569	0.16319	0.16427	0.16206	0.15965	0.16064	0.15761	0.16271	0.1605	0.16131	0.16211	0.16042	0.16302	0.16434	0.1633	0.16266	0.1636	0.16243	0.16146	0.16592	0.16737	0.15772	0.14847	0.14486	0.14358	0.16485	0.14694	0.14652
582.642	0.21642	0.19879	0.19011	0.18156	0.1892	0.17671	0.16046	0.16992	0.15973	0.15795	0.16188	0.16067	0.1604	0.16252	0.16054	0.16157	0.16106	0.16362	0.16941	0.16362	0.16413	0.16973	0.16318	0.16574	0.16097	0.16485	0.15914	0.15938	0.16268	0.16267	0.16256	0.16068	0.16387	0.1656	0.16032	0.16366	0.16485	0.16518	0.17028	0.16695	0.16303	0.16994	0.156	0.15095	0.14891	0.14735	0.16839	0.14937	0.14781
583.407	0.21766	0.20025	0.18887	0.18379	0.18808	0.17617	0.16036	0.16698	0.15913	0.1594	0.16225	0.15977	0.16133	0.16186	0.16026	0.16221	0.16147	0.16351	0.16647	0.16556	0.16638	0.16111	0.16446	0.16593	0.16283	0.16275	0.16001	0.16075	0.16358	0.15983	0.16242	0.15749	0.15954	0.16129	0.16266	0.16474	0.16282	0.16592	0.1704	0.16711	0.16605	0.1713	0.15835	0.14882	0.15127	0.1477	0.16871	0.15138	0.14915
584.172	0.21334	0.19604	0.18619	0.17653	0.18164	0.16914	0.15386	0.16358	0.15549	0.15483	0.15508	0.15748	0.15319	0.15546	0.15519	0.15312	0.15399	0.15775	0.16232	0.16008	0.1612	0.16021	0.15937	0.15869	0.15659	0.15588	0.15149	0.15396	0.15704	0.15467	0.15542	0.15616	0.15625	0.15564	0.15669	0.15906	0.1542	0.15917	0.15886	0.16041	0.15502	0.16032	0.15016	0.14274	0.14366	0.14954	0.16444	0.14738	0.14651
584.937	0.21128	0.19376	0.1817	0.17684	0.17912	0.16759	0.15455	0.16023	0.15291	0.15598	0.1559	0.15671	0.15798	0.15501	0.15537	0.15856	0.15405	0.15675	0.16222	0.15884	0.16161	0.15839	0.15446	0.16	0.15496	0.15838	0.15108	0.15209	0.15414	0.15453	0.15401	0.15469	0.15677	0.15502	0.15377	0.15676	0.15862	0.15654	0.15911	0.15837	0.15918	0.16459	0.15124	0.14547	0.14658	0.14283	0.16078	0.14699	0.14699
585.702	0.21066	0.19242	0.18128	0.17559	0.18173	0.16577	0.15069	0.15988	0.15225	0.14993	0.15506	0.15227	0.14986	0.15162	0.15453	0.15203	0.15298	0.15526	0.16036	0.15948	0.16283	0.16042	0.15739	0.15909	0.15435	0.15298	0.14984	0.15139	0.15492	0.15445	0.15558	0.15443	0.15474	0.15679	0.15557	0.15775	0.15641	0.15654	0.15838	0.16105	0.15898	0.16306	0.14691	0.143	0.1424	0.14592	0.16229	0.1476	0.14347
586.467	0.20907	0.19084	0.1803	0.17186	0.17707	0.16608	0.14792	0.15768	0.14904	0.14585	0.15112	0.14963	0.15356	0.15201	0.14735	0.15042	0.15364	0.15059	0.1572	0.15436	0.15498	0.1582	0.15173	0.1567	0.149	0.15219	0.1488	0.14862	0.15287	0.14916	0.15318	0.14839	0.15059	0.15362	0.15195	0.15464	0.155	0.15556	0.15624	0.15755	0.15843	0.15817	0.14735	0.13907	0.14164	0.13666	0.16082	0.14293	0.14208
587.232	0.20928	0.19143	0.17991	0.17178	0.1793	0.16649	0.14813	0.15638	0.15166	0.14971	0.15218	0.15474	0.15263	0.15059	0.14876	0.15231	0.15054	0.15233	0.1585	0.16069	0.15745	0.15512	0.1523	0.1566	0.15254	0.15072	0.14836	0.15304	0.15289	0.15016	0.15216	0.15143	0.15395	0.15459	0.15421	0.15702	0.1537	0.15625	0.15384	0.15677	0.15543	0.16058	0.14572	0.14083	0.13619	0.1384	0.15895	0.138	0.14265
587.997	0.21147	0.1932	0.1809	0.17822	0.18079	0.16711	0.15238	0.16057	0.1511	0.15106	0.15214	0.15543	0.15574	0.15323	0.15214	0.15236	0.15505	0.15477	0.15732	0.15558	0.15972	0.15816	0.15552	0.15586	0.1551	0.15478	0.1526	0.15172	0.1542	0.15431	0.15546	0.15664	0.15529	0.15502	0.15182	0.15645	0.15475	0.16008	0.15993	0.15768	0.15668	0.16264	0.15008	0.14087	0.13863	0.13846	0.16006	0.14073	0.13856
588.762	0.2085	0.19189	0.18214	0.17378	0.17629	0.16645	0.14464	0.15846	0.15088	0.15152	0.14988	0.14987	0.14876	0.1499	0.14659	0.14929	0.15176	0.14821	0.15637	0.1516	0.1575	0.15663	0.15131	0.1539	0.14997	0.14913	0.14299	0.14946	0.15035	0.14842	0.14901	0.14766	0.15069	0.14851	0.14985	0.15112	0.14837	0.15214	0.1541	0.15383	0.15602	0.15485	0.14754	0.13725	0.13722	0.13896	0.15601	0.1371	0.13761
589.526	0.20429	0.18549	0.17559	0.17179	0.17528	0.16194	0.14568	0.15377	0.14586	0.14644	0.1463	0.14654	0.14702	0.14656	0.14307	0.14738	0.14354	0.15064	0.15485	0.15182	0.15306	0.15193	0.14797	0.15006	0.14519	0.1436	0.14547	0.14218	0.14735	0.14332	0.14639	0.14407	0.14449	0.14876	0.14829	0.14608	0.14845	0.14691	0.15465	0.15486	0.15308	0.15482	0.14298	0.13815	0.1347	0.13497	0.15519	0.137	0.13825
590.291	0.20347	0.18611	0.17859	0.1703	0.17417	0.16253	0.14497	0.15489	0.14483	0.14401	0.14196	0.14536	0.14414	0.14627	0.14639	0.14307	0.1429	0.14464	0.1514	0.14837	0.15085	0.1519	0.1469	0.14506	0.14521	0.14386	0.14404	0.13911	0.14526	0.142	0.14251	0.14413	0.14488	0.14587	0.14239	0.15028	0.14556	0.1476	0.15125	0.15147	0.14937	0.15161	0.14354	0.13723	0.13688	0.13548	0.15794	0.13832	0.1385
591.055	0.20285	0.1831	0.17586	0.16881	0.17295	0.15775	0.14263	0.15233	0.14331	0.14186	0.14396	0.14129	0.14366	0.1437	0.13927	0.14139	0.1433	0.14365	0.14846	0.14693	0.14991	0.15099	0.14613	0.14432	0.14112	0.14123	0.14107	0.14446	0.14259	0.14263	0.14174	0.14109	0.14312	0.14358	0.14221	0.14646	0.14563	0.14714	0.14691	0.15247	0.14949	0.15054	0.14354	0.13722	0.13396	0.13588	0.15587	0.1315	0.13577
591.82	0.20055	0.18398	0.17482	0.16933	0.17133	0.15729	0.13953	0.15062	0.14462	0.14185	0.14109	0.1416	0.14269	0.13836	0.13748	0.14259	0.14039	0.14066	0.14707	0.14405	0.1484	0.14744	0.14456	0.14277	0.14027	0.14238	0.13798	0.14294	0.14036	0.14198	0.1403	0.14118	0.1423	0.1401	0.1405	0.14469	0.14132	0.14088	0.14699	0.14491	0.14768	0.14948	0.1376	0.13026	0.12953	0.1298	0.1516	0.13382	0.12987
592.584	0.20242	0.1836	0.17562	0.16565	0.17154	0.15984	0.14078	0.15049	0.14487	0.14048	0.14051	0.14108	0.14261	0.14277	0.13881	0.13799	0.1392	0.14094	0.14668	0.14541	0.14786	0.14403	0.14293	0.14599	0.13972	0.13897	0.13487	0.14078	0.14044	0.1391	0.141	0.13905	0.14059	0.14217	0.1419	0.14369	0.14185	0.14178	0.14864	0.14587	0.14686	0.1462	0.13712	0.13208	0.13116	0.13259	0.15127	0.13254	0.12964
593.348	0.20138	0.18144	0.17371	0.16969	0.17303	0.15757	0.14232	0.15184	0.14389	0.14354	0.1413	0.14228	0.13829	0.1414	0.13806	0.14113	0.14115	0.14279	0.14658	0.14657	0.14964	0.14772	0.1436	0.1461	0.1396	0.13809	0.14055	0.14076	0.14027	0.14214	0.14145	0.14125	0.13983	0.14231	0.14066	0.14248	0.14192	0.1447	0.14438	0.14838	0.14629	0.14907	0.13908	0.13251	0.13475	0.1309	0.15331	0.13596	0.12975
594.112	0.20227	0.18331	0.17209	0.16611	0.17086	0.157	0.14076	0.1518	0.14094	0.13888	0.1407	0.13812	0.13944	0.14192	0.13922	0.13837	0.13955	0.14455	0.1489	0.14427	0.14825	0.1476	0.14596	0.14117	0.14267	0.14145	0.13857	0.13938	0.14123	0.1392	0.14098	0.13881	0.14157	0.14008	0.13882	0.1456	0.14069	0.14607	0.14586	0.14783	0.14491	0.14904	0.13605	0.13066	0.13358	0.1339	0.15243	0.12919	0.13393
594.876	0.19919	0.1823	0.17198	0.1687	0.16825	0.16018	0.13946	0.14946	0.13786	0.13772	0.14263	0.14123	0.14	0.13915	0.13721	0.13706	0.13847	0.14327	0.14916	0.14384	0.14975	0.14581	0.1433	0.14606	0.14207	0.13992	0.13685	0.13989	0.1412	0.14181	0.141	0.14122	0.14274	0.14164	0.1428	0.14671	0.14413	0.14337	0.14741	0.14744	0.14798	0.1495	0.1352	0.12928	0.12795	0.12731	0.14632	0.12889	0.12888
595.64	0.20083	0.18402	0.17259	0.16645	0.17484	0.15851	0.13934	0.15212	0.14163	0.14203	0.14251	0.14008	0.14198	0.14206	0.13889	0.14105	0.14405	0.14372	0.14792	0.14581	0.1504	0.15211	0.14459	0.14902	0.14425	0.14299	0.13912	0.14127	0.13986	0.14139	0.14237	0.14253	0.14424	0.14221	0.14559	0.14543	0.14689	0.14435	0.14927	0.14935	0.14786	0.15132	0.1373	0.12898	0.13265	0.13018	0.14999	0.1309	0.13099
596.404	0.19782	0.18018	0.1714	0.16267	0.16474	0.15434	0.13232	0.1451	0.13886	0.13478	0.13547	0.13522	0.1356	0.13259	0.1357	0.1356	0.13201	0.1389	0.1408	0.14008	0.14558	0.14708	0.13742	0.13734	0.13573	0.13756	0.13286	0.12989	0.13714	0.13478	0.1359	0.13227	0.13452	0.13614	0.13484	0.13846	0.13545	0.13993	0.14186	0.14289	0.14327	0.14272	0.13223	0.12617	0.12808	0.1259	0.14607	0.12684	0.1275
597.168	0.19442	0.17757	0.1669	0.16185	0.16428	0.14943	0.1298	0.1425	0.13117	0.13188	0.13453	0.13369	0.13388	0.13453	0.1312	0.13191	0.1319	0.13326	0.14076	0.13588	0.14221	0.13764	0.13504	0.13699	0.1354	0.13337	0.13137	0.13105	0.13108	0.13308	0.13159	0.13287	0.13594	0.13353	0.13458	0.13743	0.13555	0.13494	0.13654	0.14	0.13833	0.14034	0.13111	0.12408	0.12576	0.12575	0.1454	0.12575	0.12647
597.932	0.19778	0.17882	0.16855	0.16346	0.16941	0.155	0.13821	0.14612	0.13741	0.13629	0.13852	0.1392	0.13771	0.13804	0.13484	0.13376	0.13506	0.13707	0.14205	0.14258	0.14382	0.14064	0.13873	0.14297	0.1391	0.13506	0.13942	0.13549	0.13557	0.13697	0.13506	0.13212	0.13797	0.13922	0.13559	0.14127	0.13764	0.14187	0.14114	0.14379	0.14042	0.14354	0.13194	0.12843	0.12254	0.12403	0.1476	0.12644	0.12783
598.696	0.19131	0.17782	0.16749	0.15959	0.16502	0.14876	0.13236	0.14289	0.13469	0.13259	0.13559	0.13375	0.13226	0.13706	0.13136	0.13291	0.12861	0.1332	0.13793	0.13712	0.13944	0.13794	0.13368	0.133	0.13104	0.1337	0.13068	0.12785	0.1321	0.13055	0.13149	0.13129	0.13115	0.13456	0.13186	0.13317	0.13003	0.13386	0.13496	0.13726	0.137	0.13882	0.13066	0.11934	0.12334	0.12242	0.14226	0.12357	0.1229
599.459	0.19614	0.1801	0.16841	0.16472	0.1662	0.1549	0.13295	0.14929	0.1361	0.13672	0.13561	0.1342	0.14008	0.13802	0.13545	0.13723	0.1361	0.13914	0.14233	0.13716	0.14302	0.14133	0.14096	0.13707	0.13778	0.13603	0.13468	0.13153	0.13427	0.13838	0.13563	0.13561	0.13342	0.13729	0.13296	0.13813	0.13743	0.13525	0.14142	0.1421	0.14205	0.14206	0.13155	0.12385	0.12481	0.12002	0.1443	0.12641	0.12371
600.223	0.19354	0.17668	0.16735	0.16293	0.16601	0.14978	0.13409	0.14321	0.13579	0.13456	0.13555	0.13524	0.13453	0.13064	0.12873	0.13519	0.13188	0.13206	0.13729	0.13793	0.13986	0.14066	0.13238	0.13488	0.13396	0.13411	0.12915	0.12814	0.13081	0.13347	0.1309	0.13208	0.13271	0.13409	0.1335	0.13543	0.13175	0.13445	0.13693	0.13903	0.13811	0.13892	0.1292	0.12038	0.12114	0.12254	0.1419	0.12303	0.12247
600.986	0.18941	0.17617	0.16643	0.16043	0.16305	0.15128	0.13231	0.14129	0.13093	0.13067	0.13095	0.13314	0.13576	0.13023	0.12724	0.13242	0.12838	0.13232	0.13525	0.13344	0.1364	0.1333	0.13021	0.13168	0.13215	0.13077	0.12605	0.12789	0.13091	0.12946	0.12909	0.13146	0.13042	0.13382	0.12993	0.13289	0.13003	0.13165	0.13193	0.13563	0.13385	0.13551	0.12643	0.11945	0.11521	0.11882	0.13607	0.12237	0.11693
601.75	0.19463	0.17894	0.16781	0.1614	0.16553	0.15203	0.1314	0.14395	0.13678	0.13616	0.13335	0.13423	0.13528	0.13352	0.13249	0.13352	0.13475	0.132	0.13744	0.13351	0.13932	0.13809	0.13508	0.13732	0.13524	0.13526	0.12988	0.13139	0.13705	0.1317	0.13236	0.13266	0.13265	0.13505	0.13546	0.136	0.13196	0.13653	0.13817	0.13907	0.13551	0.14226	0.13045	0.12279	0.1234	0.12234	0.13718	0.12205	0.11969
602.513	0.19211	0.17541	0.16615	0.16181	0.16725	0.15076	0.13089	0.13872	0.13496	0.13351	0.13376	0.13477	0.13454	0.1347	0.13137	0.13235	0.13658	0.13134	0.135	0.13663	0.14022	0.13833	0.13262	0.13884	0.13383	0.13528	0.13318	0.13304	0.13486	0.13619	0.13645	0.13153	0.13465	0.13405	0.13147	0.13834	0.13249	0.137	0.13501	0.13564	0.13597	0.13961	0.12791	0.12223	0.12207	0.12071	0.14134	0.12177	0.12258
603.276	0.19306	0.1752	0.1645	0.16114	0.16281	0.15249	0.13186	0.14161	0.13264	0.1341	0.13561	0.13467	0.13358	0.13451	0.13214	0.13359	0.13159	0.13465	0.13697	0.13483	0.1334	0.13596	0.13519	0.13528	0.13609	0.13298	0.13106	0.13125	0.1327	0.13265	0.13296	0.13326	0.13423	0.13696	0.13422	0.13523	0.13485	0.13352	0.13504	0.13772	0.13421	0.13799	0.13152	0.12152	0.12111	0.12243	0.14084	0.12185	0.12196
604.039	0.19224	0.17388	0.16654	0.15931	0.16505	0.14952	0.1295	0.13714	0.13231	0.13114	0.13364	0.13271	0.13288	0.13188	0.13134	0.13081	0.1319	0.13096	0.13556	0.13446	0.13549	0.13223	0.131	0.13327	0.12915	0.1315	0.12942	0.13026	0.13062	0.12855	0.13058	0.13008	0.13181	0.1317	0.13195	0.13232	0.13189	0.13495	0.13473	0.13431	0.1315	0.1373	0.12541	0.12145	0.11897	0.11793	0.14097	0.1214	0.12082
604.802	0.1906	0.17756	0.16397	0.1582	0.16374	0.14743	0.13196	0.1384	0.13017	0.12895	0.1312	0.13184	0.12923	0.13187	0.12849	0.12622	0.12509	0.13051	0.13442	0.13015	0.1341	0.13383	0.12816	0.13484	0.13109	0.12873	0.12655	0.12933	0.13096	0.13411	0.12783	0.13002	0.12952	0.13041	0.12662	0.13038	0.1268	0.13111	0.13332	0.13304	0.13258	0.1348	0.12582	0.11702	0.1193	0.11502	0.13717	0.11937	0.11796
605.565	0.18933	0.17269	0.16418	0.15702	0.16394	0.14919	0.12809	0.13646	0.13221	0.12902	0.12706	0.12915	0.12944	0.13035	0.13026	0.12886	0.12936	0.13221	0.13459	0.13295	0.13479	0.13943	0.13056	0.13332	0.13112	0.12917	0.12806	0.13223	0.1297	0.1309	0.13169	0.1296	0.13114	0.13065	0.13042	0.13068	0.13015	0.13099	0.13339	0.13585	0.13301	0.13752	0.12416	0.11949	0.1181	0.11836	0.13475	0.1193	0.11825
606.328	0.18878	0.17194	0.16216	0.15498	0.16049	0.14712	0.12487	0.13872	0.12404	0.12917	0.12669	0.12811	0.12755	0.12636	0.12754	0.12505	0.12687	0.12804	0.1336	0.13327	0.13298	0.13324	0.12836	0.12938	0.12578	0.12655	0.12449	0.12553	0.12807	0.12673	0.12725	0.12597	0.12907	0.1298	0.12469	0.12811	0.12849	0.13006	0.13176	0.13414	0.13066	0.13352	0.12262	0.11851	0.11502	0.11654	0.13861	0.1176	0.11581
607.091	0.18793	0.17085	0.16195	0.15576	0.16188	0.14605	0.12583	0.13469	0.12843	0.12822	0.12842	0.12665	0.12626	0.12854	0.12533	0.12636	0.12743	0.13012	0.13245	0.12874	0.13395	0.1317	0.12708	0.13226	0.12587	0.1275	0.12553	0.12529	0.12435	0.12465	0.12837	0.12516	0.12818	0.12789	0.13026	0.12732	0.12715	0.13044	0.12723	0.13119	0.13065	0.13464	0.12217	0.11879	0.11581	0.12027	0.13726	0.11551	0.11853
607.854	0.18757	0.17088	0.16181	0.1556	0.16168	0.14674	0.12403	0.13469	0.12585	0.12587	0.12662	0.12588	0.12793	0.12667	0.12112	0.12695	0.12574	0.12647	0.13128	0.1288	0.13036	0.13107	0.12532	0.12827	0.12412	0.12618	0.12294	0.12308	0.12489	0.12343	0.12638	0.12209	0.12698	0.12327	0.12352	0.12926	0.12796	0.13072	0.12843	0.12873	0.1307	0.13386	0.12221	0.11956	0.11743	0.11884	0.1374	0.11737	0.11786
608.617	0.18455	0.16905	0.16144	0.15573	0.15788	0.14096	0.12434	0.13527	0.12589	0.12341	0.1237	0.12481	0.12352	0.12206	0.12139	0.12237	0.12154	0.12249	0.12866	0.126	0.12984	0.12633	0.1271	0.12415	0.12305	0.12521	0.11423	0.12267	0.12176	0.12065	0.12448	0.1243	0.12194	0.12422	0.12374	0.12566	0.12252	0.12435	0.12552	0.12882	0.12621	0.13044	0.122	0.11477	0.1124	0.11296	0.13624	0.11707	0.11686
609.379	0.18355	0.16725	0.15801	0.15375	0.15852	0.14216	0.12248	0.13332	0.1223	0.12177	0.12451	0.12373	0.12209	0.12165	0.1187	0.11961	0.12037	0.12648	0.1248	0.12601	0.13109	0.12901	0.12408	0.12243	0.12214	0.12303	0.11958	0.11936	0.12068	0.12042	0.12106	0.12068	0.12446	0.1253	0.12137	0.1215	0.12381	0.12158	0.12572	0.12943	0.127	0.12893	0.11995	0.11307	0.11027	0.1146	0.1347	0.11498	0.11279
610.142	0.18284	0.16712	0.15768	0.15399	0.15575	0.13996	0.11926	0.12946	0.12254	0.12116	0.11981	0.12028	0.12383	0.12148	0.12028	0.12031	0.1205	0.11924	0.12764	0.12461	0.12794	0.12817	0.12252	0.12594	0.12006	0.12242	0.12059	0.12066	0.11834	0.12268	0.12063	0.11916	0.11769	0.119	0.1192	0.12379	0.11915	0.12102	0.12377	0.12543	0.12417	0.12775	0.12065	0.11395	0.11015	0.11252	0.13147	0.11062	0.11266
610.904	0.18468	0.16713	0.15998	0.15215	0.15732	0.14282	0.12264	0.13066	0.12075	0.12207	0.12494	0.12332	0.12454	0.1235	0.1204	0.12222	0.11922	0.1223	0.12927	0.12554	0.13192	0.12786	0.12195	0.12628	0.12562	0.12258	0.12018	0.12229	0.1193	0.12347	0.12229	0.12018	0.12424	0.12272	0.12166	0.12312	0.12327	0.12117	0.12626	0.12964	0.12828	0.1302	0.11972	0.11526	0.11297	0.11258	0.13216	0.11492	0.11422
611.667	0.18088	0.16659	0.15664	0.15115	0.15263	0.13816	0.11961	0.12936	0.1215	0.1219	0.12079	0.12052	0.1187	0.12091	0.12156	0.12009	0.11896	0.1224	0.12541	0.12527	0.12591	0.12772	0.12443	0.12376	0.1247	0.12092	0.11887	0.11878	0.12048	0.11972	0.11961	0.1217	0.11829	0.12006	0.11667	0.12346	0.12121	0.12172	0.12611	0.12634	0.12797	0.12508	0.1172	0.11101	0.10789	0.11082	0.13084	0.11081	0.11262
612.429	0.18233	0.16539	0.1561	0.15349	0.15614	0.13967	0.12114	0.13037	0.12106	0.12135	0.12189	0.12069	0.12169	0.12065	0.12368	0.1236	0.12194	0.12576	0.13187	0.12765	0.13119	0.13018	0.12668	0.12487	0.12376	0.12038	0.12091	0.12061	0.12305	0.12386	0.1239	0.12399	0.12525	0.12248	0.12241	0.12592	0.12433	0.12912	0.12875	0.12859	0.13072	0.1336	0.11806	0.11394	0.11108	0.11256	0.13233	0.11154	0.11558
613.191	0.18183	0.16285	0.157	0.15154	0.15335	0.13891	0.11565	0.1286	0.12018	0.11765	0.11875	0.11991	0.11892	0.11956	0.121	0.12101	0.12277	0.12155	0.12642	0.1279	0.12814	0.12744	0.12613	0.12474	0.12127	0.12492	0.1192	0.12026	0.1242	0.12181	0.12331	0.1212	0.12518	0.12161	0.12338	0.1237	0.12235	0.12293	0.12466	0.12688	0.12542	0.1288	0.11859	0.10999	0.11259	0.11024	0.134	0.11199	0.11043
613.953	0.18336	0.16744	0.16033	0.15512	0.16091	0.14234	0.12456	0.13191	0.12564	0.12333	0.12536	0.12563	0.12703	0.12479	0.12393	0.12576	0.12537	0.12662	0.132	0.12777	0.13217	0.13153	0.12529	0.13095	0.12656	0.1243	0.12346	0.12631	0.12438	0.12473	0.12685	0.12389	0.12908	0.12814	0.12619	0.12759	0.12865	0.12751	0.12785	0.12765	0.12946	0.13178	0.12175	0.1161	0.11383	0.11421	0.1345	0.114	0.11534
614.715	0.18088	0.16726	0.15789	0.15369	0.15554	0.14156	0.12331	0.12871	0.12279	0.12198	0.12522	0.12216	0.12162	0.12248	0.11806	0.12317	0.12178	0.12499	0.12719	0.12416	0.12861	0.12811	0.12378	0.12424	0.11948	0.12238	0.12283	0.12225	0.12212	0.12342	0.12246	0.12078	0.12366	0.12389	0.1227	0.12382	0.12291	0.12354	0.12402	0.12903	0.12518	0.12969	0.1162	0.11252	0.11379	0.10923	0.13005	0.11135	0.11068
615.477	0.18242	0.16518	0.15658	0.15157	0.15516	0.1377	0.12014	0.13265	0.12031	0.12152	0.11854	0.12038	0.1233	0.12222	0.11781	0.12265	0.1219	0.12281	0.12741	0.12436	0.12731	0.1284	0.12234	0.12624	0.12383	0.12287	0.12017	0.12168	0.12144	0.12042	0.11956	0.12327	0.12246	0.12365	0.1202	0.12543	0.12274	0.12405	0.12573	0.12891	0.12626	0.12788	0.11625	0.11355	0.11057	0.11004	0.13175	0.11044	0.11227
616.239	0.17992	0.1651	0.15808	0.15157	0.15301	0.13819	0.11398	0.12966	0.11885	0.11772	0.1204	0.11945	0.11869	0.11967	0.11919	0.11839	0.11826	0.11942	0.12398	0.12447	0.1242	0.12365	0.12503	0.12391	0.11764	0.11892	0.118	0.11734	0.11973	0.11824	0.12092	0.12209	0.11931	0.11888	0.12199	0.12188	0.12064	0.12236	0.12677	0.12609	0.12539	0.12652	0.11645	0.11146	0.10787	0.10779	0.12916	0.11229	0.10882
617.001	0.18088	0.16315	0.15509	0.15002	0.15299	0.13718	0.11807	0.1279	0.12032	0.11712	0.1206	0.12316	0.11992	0.12073	0.11606	0.1179	0.1162	0.11964	0.12298	0.12459	0.12636	0.12392	0.12104	0.12233	0.11967	0.12162	0.11956	0.11576	0.11814	0.11836	0.11765	0.11976	0.11995	0.11975	0.11998	0.1207	0.12062	0.1218	0.12282	0.12397	0.1233	0.1259	0.11615	0.10864	0.10879	0.10845	0.12827	0.10986	0.10865
617.763	0.18072	0.16511	0.15586	0.14998	0.15375	0.13696	0.11814	0.12622	0.11944	0.12005	0.1203	0.1186	0.12015	0.1194	0.11669	0.12085	0.11937	0.12122	0.12442	0.12455	0.12798	0.12482	0.12276	0.12562	0.11893	0.12065	0.11867	0.11657	0.12262	0.11824	0.1197	0.11735	0.1184	0.12105	0.12076	0.12206	0.11875	0.12158	0.12333	0.12559	0.12226	0.12622	0.11737	0.10997	0.10967	0.10775	0.13226	0.111	0.10846
618.525	0.17968	0.16377	0.15496	0.15218	0.15361	0.13912	0.11974	0.12661	0.12226	0.12101	0.11976	0.12277	0.12162	0.11992	0.11612	0.11727	0.1162	0.12055	0.12274	0.12269	0.12859	0.12696	0.11872	0.12006	0.12164	0.12039	0.11628	0.11725	0.11716	0.11853	0.11901	0.11843	0.11802	0.12015	0.11836	0.1204	0.11839	0.12181	0.12321	0.12391	0.12459	0.13002	0.11569	0.10706	0.1091	0.1063	0.12743	0.11031	0.11154
619.286	0.17805	0.1651	0.1566	0.15196	0.15374	0.1374	0.11811	0.13029	0.11954	0.11799	0.11856	0.11766	0.11607	0.11737	0.11349	0.11736	0.11533	0.1189	0.12132	0.1194	0.12315	0.12551	0.11911	0.12031	0.11682	0.11614	0.11404	0.11577	0.11495	0.11518	0.11528	0.1168	0.11769	0.11539	0.11504	0.11737	0.1151	0.11816	0.12194	0.12393	0.1212	0.12517	0.11622	0.10468	0.10648	0.10807	0.12776	0.10839	0.10796
620.048	0.17704	0.16324	0.1565	0.15222	0.15336	0.13774	0.11699	0.12768	0.11692	0.11733	0.11817	0.11737	0.11502	0.11519	0.11183	0.11405	0.11496	0.11524	0.12324	0.11993	0.12336	0.12187	0.11846	0.11735	0.1132	0.11414	0.11164	0.11412	0.11267	0.11499	0.11388	0.11475	0.1147	0.11781	0.11667	0.11657	0.11643	0.11824	0.11741	0.12366	0.1182	0.12495	0.11259	0.1074	0.1069	0.10613	0.12748	0.10785	0.10603
620.809	0.17323	0.15854	0.1526	0.14575	0.15048	0.13219	0.11233	0.12205	0.11403	0.11385	0.11595	0.11497	0.11551	0.11244	0.11406	0.11182	0.11315	0.1157	0.11919	0.11949	0.12228	0.12255	0.11676	0.11854	0.11308	0.1139	0.11142	0.115	0.11311	0.1122	0.11387	0.11283	0.11451	0.11644	0.11337	0.11592	0.11267	0.11595	0.12064	0.11974	0.11833	0.12132	0.11071	0.10589	0.10484	0.10497	0.12709	0.10517	0.10631
621.571	0.17445	0.15956	0.15175	0.14512	0.14884	0.13236	0.11354	0.12226	0.11246	0.1132	0.11337	0.11227	0.11122	0.11279	0.11513	0.11274	0.11339	0.11794	0.12053	0.12248	0.12228	0.12225	0.11847	0.11806	0.11669	0.11502	0.11706	0.11368	0.11439	0.11112	0.11475	0.11537	0.11773	0.11364	0.11435	0.11715	0.11608	0.11954	0.122	0.12361	0.1208	0.11981	0.11411	0.10763	0.10492	0.10468	0.12421	0.10565	0.10694
622.332	0.17054	0.15457	0.14862	0.14458	0.14708	0.13188	0.1088	0.11754	0.11389	0.10963	0.10753	0.11039	0.10788	0.10997	0.10781	0.11101	0.11309	0.11261	0.11757	0.11522	0.11977	0.11872	0.11464	0.11543	0.11064	0.10903	0.10854	0.10769	0.10859	0.10796	0.11165	0.11085	0.11157	0.11083	0.11275	0.11379	0.11185	0.11525	0.11613	0.11859	0.11543	0.11879	0.10884	0.10263	0.09993	0.10135	0.12037	0.10068	0.10187
623.093	0.17569	0.15945	0.15123	0.14672	0.14677	0.13326	0.10892	0.12073	0.11255	0.11263	0.11224	0.11435	0.11528	0.11422	0.11278	0.11587	0.11448	0.11661	0.12128	0.12055	0.12196	0.12139	0.11902	0.11836	0.116	0.11498	0.1118	0.11211	0.11307	0.11411	0.11605	0.11346	0.11204	0.11392	0.11351	0.11642	0.11731	0.11759	0.11993	0.12041	0.12081	0.12156	0.11307	0.10692	0.10596	0.10314	0.12608	0.10733	0.10562
623.854	0.17265	0.15928	0.15038	0.14402	0.14929	0.13033	0.1096	0.11971	0.10961	0.11453	0.11278	0.11287	0.11348	0.1139	0.11156	0.11553	0.11461	0.11643	0.11882	0.12136	0.12081	0.12159	0.11627	0.11797	0.11574	0.11565	0.11437	0.1121	0.11463	0.11308	0.11708	0.11417	0.11635	0.11968	0.11342	0.11531	0.11597	0.11701	0.11953	0.11845	0.12271	0.12138	0.11188	0.10457	0.1041	0.10345	0.12291	0.10132	0.10174
624.615	0.17325	0.15802	0.14906	0.14493	0.14749	0.1314	0.10888	0.11984	0.11324	0.11155	0.11378	0.11267	0.11489	0.11251	0.10999	0.11268	0.1124	0.11527	0.11932	0.11707	0.11925	0.11919	0.11453	0.11705	0.11282	0.11308	0.11172	0.11038	0.11174	0.11278	0.11405	0.11117	0.11174	0.11385	0.11332	0.11658	0.11156	0.11576	0.11592	0.11896	0.11814	0.12089	0.1114	0.10019	0.10092	0.10364	0.11968	0.10016	0.10419
625.376	0.17023	0.15637	0.14813	0.14352	0.14684	0.13036	0.10704	0.11879	0.10788	0.11171	0.112	0.11108	0.11394	0.11334	0.11114	0.11252	0.11227	0.11371	0.11844	0.11775	0.1227	0.11703	0.11876	0.11388	0.11275	0.11237	0.11031	0.11315	0.11142	0.11215	0.11302	0.11137	0.11141	0.11276	0.11312	0.11472	0.11452	0.11595	0.11665	0.12177	0.12029	0.12191	0.1096	0.10389	0.09966	0.10026	0.1208	0.10016	0.1008
626.137	0.17033	0.15495	0.14855	0.14154	0.14461	0.12628	0.10692	0.1177	0.10995	0.1096	0.10973	0.10912	0.10943	0.11102	0.11029	0.11186	0.11212	0.11219	0.11733	0.11317	0.11543	0.11697	0.11196	0.11482	0.11093	0.11209	0.10654	0.10886	0.10966	0.1113	0.11289	0.11031	0.11107	0.11144	0.11226	0.11361	0.11167	0.11237	0.11567	0.11701	0.11636	0.12016	0.11029	0.10277	0.10278	0.09847	0.12084	0.10158	0.10088
626.898	0.17049	0.15629	0.1483	0.14356	0.14605	0.12917	0.10855	0.117	0.1101	0.11059	0.10855	0.11135	0.11114	0.11247	0.10888	0.10985	0.10961	0.10962	0.11499	0.11227	0.11591	0.11708	0.1109	0.11399	0.11093	0.11217	0.10911	0.11104	0.11036	0.10916	0.10962	0.11055	0.10852	0.10991	0.11143	0.11345	0.1102	0.1127	0.11273	0.11326	0.11404	0.11448	0.10901	0.10153	0.09919	0.09965	0.11946	0.10205	0.09979
627.659	0.16863	0.15461	0.14781	0.14169	0.14732	0.12979	0.10904	0.11897	0.10878	0.1116	0.11019	0.10864	0.1099	0.10845	0.10567	0.10751	0.10994	0.11213	0.11425	0.11284	0.11555	0.11527	0.11145	0.11192	0.10885	0.11061	0.10856	0.11037	0.10791	0.10816	0.11147	0.11053	0.10806	0.10929	0.1098	0.11151	0.11131	0.11185	0.11242	0.1136	0.11447	0.11619	0.1055	0.10225	0.10072	0.09822	0.12267	0.09994	0.101
628.42	0.17026	0.15635	0.14588	0.145	0.14694	0.12826	0.10887	0.11955	0.11039	0.10765	0.10973	0.11235	0.10934	0.10848	0.10813	0.10857	0.10903	0.11136	0.11654	0.11453	0.11633	0.11643	0.11305	0.11429	0.10887	0.10999	0.10916	0.10794	0.11141	0.10834	0.11038	0.10803	0.10932	0.10972	0.11155	0.11213	0.11354	0.11288	0.11393	0.11644	0.11337	0.11946	0.10596	0.10153	0.09914	0.09897	0.11447	0.10121	0.0979
629.18	0.16839	0.15419	0.14648	0.14289	0.14501	0.12842	0.10928	0.11823	0.10999	0.10551	0.11169	0.10912	0.10885	0.11136	0.10814	0.10754	0.10886	0.11158	0.11759	0.11266	0.11713	0.11643	0.11143	0.11325	0.11156	0.10797	0.10687	0.10747	0.10851	0.11157	0.10837	0.10667	0.10972	0.10909	0.11315	0.11514	0.1082	0.11294	0.11113	0.1167	0.11241	0.1176	0.10807	0.09732	0.09779	0.10112	0.11809	0.09985	0.09891
629.941	0.17009	0.15568	0.14784	0.14492	0.14644	0.12893	0.10646	0.11996	0.1101	0.10815	0.10845	0.11025	0.11416	0.11024	0.11143	0.11127	0.11172	0.11453	0.11625	0.11344	0.11666	0.11858	0.11232	0.11423	0.10932	0.11123	0.10838	0.11003	0.1121	0.11242	0.11631	0.11066	0.11113	0.1128	0.11278	0.11364	0.1122	0.11305	0.11264	0.11475	0.11593	0.11576	0.10934	0.09889	0.1014	0.1008	0.12097	0.10191	0.0997
630.701	0.16895	0.15531	0.14951	0.14026	0.14681	0.12779	0.10694	0.11477	0.11126	0.1084	0.10888	0.11087	0.10731	0.11417	0.11049	0.10976	0.11154	0.11481	0.11703	0.11227	0.11621	0.11702	0.11263	0.11468	0.1125	0.1129	0.11084	0.11059	0.1107	0.11136	0.11341	0.11262	0.11393	0.1123	0.11373	0.11323	0.11209	0.11039	0.11553	0.11451	0.11583	0.11627	0.1056	0.09854	0.09827	0.09737	0.12054	0.10001	0.09838
631.462	0.17071	0.1583	0.15109	0.14287	0.14748	0.13042	0.10813	0.11992	0.11282	0.10833	0.11014	0.11269	0.11321	0.1151	0.11163	0.11313	0.11108	0.11482	0.11886	0.11649	0.11701	0.11763	0.11469	0.11622	0.11466	0.11077	0.11137	0.11177	0.11381	0.11351	0.1138	0.11283	0.11572	0.11361	0.11557	0.11397	0.11161	0.11557	0.11732	0.11704	0.11623	0.12033	0.10889	0.10206	0.10267	0.10188	0.12173	0.09997	0.10045
632.222	0.16655	0.15236	0.14711	0.14344	0.14488	0.12909	0.10637	0.11763	0.10857	0.10921	0.10793	0.11015	0.10961	0.11111	0.10983	0.10961	0.11017	0.111	0.11391	0.10965	0.11457	0.11276	0.11174	0.11222	0.11338	0.11144	0.10829	0.10742	0.11002	0.10838	0.11213	0.1093	0.11	0.11169	0.11145	0.11426	0.11049	0.11132	0.11188	0.1139	0.11319	0.11419	0.10434	0.10038	0.09779	0.09778	0.12006	0.09901	0.09854
632.982	0.16754	0.15308	0.14568	0.14085	0.14463	0.12602	0.10397	0.11682	0.1071	0.10691	0.10708	0.10756	0.10866	0.10962	0.10516	0.10743	0.1079	0.10741	0.11204	0.10761	0.11077	0.1102	0.10646	0.10822	0.10702	0.10682	0.10725	0.10724	0.10668	0.10935	0.10915	0.10759	0.10684	0.10796	0.10882	0.10535	0.10713	0.10651	0.1082	0.10973	0.10915	0.11151	0.10315	0.09512	0.09621	0.09589	0.11676	0.09691	0.09815
633.742	0.1638	0.15238	0.1463	0.14132	0.1443	0.12548	0.10416	0.11409	0.10839	0.10603	0.1049	0.10743	0.10722	0.10553	0.10538	0.10686	0.10731	0.1067	0.10947	0.10696	0.11051	0.11102	0.10518	0.1066	0.10742	0.10726	0.10308	0.10287	0.10478	0.10561	0.10706	0.10494	0.10491	0.1073	0.10497	0.10747	0.10508	0.10527	0.10777	0.11035	0.10808	0.11077	0.10281	0.09599	0.09605	0.09467	0.11539	0.09603	0.09622
634.502	0.16875	0.15553	0.14625	0.14434	0.14786	0.13053	0.10892	0.11911	0.11115	0.11194	0.1103	0.11046	0.10819	0.10821	0.10958	0.10417	0.10858	0.10774	0.11144	0.10968	0.1125	0.11324	0.1079	0.10781	0.10864	0.10821	0.10675	0.10774	0.10874	0.10757	0.10732	0.10463	0.10708	0.11005	0.10467	0.11004	0.10688	0.11068	0.10698	0.11282	0.11042	0.11066	0.10695	0.10046	0.097	0.09523	0.11867	0.09768	0.09746
635.262	0.1667	0.15329	0.14676	0.14276	0.14609	0.12727	0.10754	0.11869	0.10729	0.10669	0.10956	0.10768	0.10551	0.10687	0.10434	0.10745	0.10384	0.10775	0.10713	0.10732	0.10849	0.10931	0.10337	0.10687	0.10488	0.10539	0.1042	0.10186	0.10392	0.10561	0.10357	0.10493	0.10633	0.1057	0.10351	0.1064	0.10604	0.1051	0.10774	0.10585	0.10775	0.11105	0.10013	0.09833	0.09689	0.09389	0.11512	0.09819	0.09623
636.022	0.16108	0.15137	0.14254	0.13801	0.14322	0.12556	0.10564	0.11295	0.10589	0.10626	0.10564	0.10424	0.10673	0.10344	0.101	0.10489	0.10002	0.10321	0.10475	0.10559	0.10662	0.10723	0.10477	0.10511	0.10404	0.10352	0.10187	0.10062	0.10158	0.10166	0.10221	0.10024	0.10205	0.10473	0.10165	0.10289	0.10311	0.10253	0.10699	0.10662	0.10505	0.10897	0.10348	0.09562	0.09549	0.09417	0.11719	0.09608	0.09737
636.782	0.16479	0.15227	0.14765	0.1402	0.14617	0.12571	0.10581	0.11369	0.10775	0.10714	0.10725	0.10802	0.10678	0.10829	0.10536	0.1071	0.10521	0.10755	0.11181	0.10832	0.1124	0.1091	0.10566	0.10746	0.10588	0.10502	0.10296	0.10443	0.10524	0.1044	0.1068	0.1064	0.10492	0.10808	0.10641	0.10588	0.10666	0.10523	0.10894	0.11105	0.10662	0.10993	0.10356	0.09932	0.09453	0.09663	0.11563	0.09813	0.09657
637.542	0.16472	0.15345	0.1456	0.14152	0.14306	0.12446	0.10471	0.11487	0.10449	0.10635	0.10771	0.10937	0.10878	0.10773	0.1065	0.10517	0.10363	0.10789	0.10802	0.10846	0.11149	0.10976	0.10449	0.11091	0.10684	0.10557	0.10279	0.1039	0.10464	0.1043	0.10569	0.10401	0.10356	0.10809	0.10509	0.10631	0.10533	0.10712	0.1111	0.11	0.10739	0.11122	0.10563	0.09612	0.09583	0.09734	0.11987	0.09559	0.09472
638.301	0.16431	0.15238	0.14692	0.1401	0.14489	0.12655	0.10506	0.11888	0.10899	0.10693	0.10664	0.10745	0.10751	0.10669	0.10602	0.10476	0.10584	0.10652	0.11069	0.10804	0.11015	0.10884	0.10928	0.1094	0.10599	0.10717	0.10172	0.10403	0.10469	0.10527	0.10508	0.10608	0.10402	0.1059	0.10487	0.1046	0.10596	0.10374	0.1071	0.10759	0.10808	0.10867	0.10054	0.09905	0.0954	0.09578	0.11645	0.09544	0.09791
639.061	0.16442	0.15024	0.14541	0.14056	0.14137	0.12531	0.10456	0.11683	0.10515	0.10397	0.10447	0.10371	0.10544	0.1047	0.10372	0.10387	0.1037	0.10354	0.10671	0.1053	0.11121	0.10872	0.10607	0.10656	0.10246	0.10515	0.10511	0.10201	0.10235	0.10356	0.1049	0.10079	0.10265	0.10397	0.10267	0.10304	0.10242	0.10545	0.10637	0.1083	0.10817	0.10794	0.09965	0.09215	0.09132	0.09122	0.11418	0.09362	0.09273
639.821	0.16343	0.15295	0.14773	0.14327	0.14665	0.13014	0.10609	0.11871	0.10807	0.11044	0.1096	0.10925	0.10948	0.11069	0.10671	0.10585	0.10547	0.10714	0.11121	0.11007	0.11527	0.11136	0.10906	0.10929	0.10882	0.10614	0.1039	0.10699	0.10753	0.10653	0.10682	0.10599	0.10651	0.10843	0.10738	0.10778	0.10856	0.11128	0.11084	0.11331	0.11067	0.11665	0.10199	0.09546	0.09581	0.0945	0.11421	0.09434	0.09322
640.58	0.16309	0.15183	0.14674	0.14265	0.14374	0.12772	0.10711	0.11564	0.1055	0.10524	0.10769	0.10953	0.10807	0.10643	0.10357	0.10701	0.10394	0.10618	0.10858	0.10921	0.11314	0.11111	0.10951	0.10849	0.10671	0.10728	0.10453	0.10624	0.10726	0.1048	0.10711	0.10476	0.10787	0.10641	0.10608	0.10755	0.10553	0.10749	0.11182	0.10977	0.11117	0.11273	0.10082	0.09523	0.09373	0.09726	0.11278	0.09377	0.09558
641.339	0.15834	0.14895	0.14154	0.13515	0.13905	0.12017	0.09881	0.10995	0.1018	0.10059	0.10208	0.10311	0.10423	0.10253	0.10199	0.10166	0.10179	0.10198	0.10556	0.10455	0.10969	0.10603	0.10128	0.10498	0.10127	0.10215	0.10089	0.09911	0.10001	0.10248	0.09926	0.10003	0.10265	0.10408	0.10165	0.10449	0.09963	0.10173	0.10427	0.10869	0.10602	0.10935	0.09821	0.09017	0.09248	0.08902	0.11391	0.09094	0.08916
642.099	0.15952	0.14843	0.14283	0.13775	0.14002	0.12174	0.10121	0.11072	0.10263	0.10421	0.10245	0.10415	0.10275	0.10366	0.10199	0.1008	0.10044	0.10515	0.10798	0.10635	0.1097	0.10782	0.10297	0.10596	0.10451	0.10379	0.10048	0.10062	0.10117	0.10333	0.10423	0.10163	0.1047	0.1029	0.10392	0.10407	0.10492	0.10558	0.10929	0.10801	0.10673	0.10901	0.09971	0.09415	0.09297	0.09234	0.10923	0.09239	0.09309
642.858	0.16202	0.15068	0.14644	0.1384	0.14335	0.12534	0.10507	0.11554	0.10512	0.10584	0.10527	0.10671	0.10564	0.10389	0.10424	0.1062	0.10299	0.1058	0.10889	0.10948	0.11474	0.11202	0.1088	0.10721	0.10521	0.1056	0.10165	0.10539	0.10449	0.10354	0.10511	0.10442	0.10595	0.10587	0.10267	0.10784	0.10514	0.10844	0.10922	0.10831	0.1091	0.11363	0.10215	0.09397	0.09673	0.09394	0.11078	0.09247	0.09101
643.617	0.15833	0.14818	0.14234	0.1364	0.13924	0.12315	0.10177	0.11341	0.10271	0.10074	0.09947	0.10281	0.10364	0.10404	0.09905	0.10359	0.10266	0.1056	0.10868	0.10555	0.1092	0.1081	0.10453	0.10536	0.10459	0.10447	0.09875	0.09894	0.10153	0.10334	0.10162	0.09928	0.10409	0.10445	0.10458	0.10466	0.10188	0.10253	0.10595	0.10696	0.10709	0.11161	0.09978	0.08914	0.08927	0.08925	0.10933	0.08814	0.08762
644.376	0.15952	0.14775	0.14355	0.13604	0.14171	0.12019	0.1015	0.11116	0.10044	0.10227	0.10114	0.09993	0.10225	0.10077	0.10083	0.10107	0.10261	0.10149	0.1045	0.1035	0.10816	0.10659	0.10151	0.10657	0.10066	0.10154	0.10017	0.09869	0.10111	0.10243	0.1004	0.09795	0.0993	0.10285	0.10135	0.1035	0.10122	0.10196	0.10254	0.10476	0.10787	0.10873	0.10077	0.09089	0.08885	0.089	0.1111	0.09138	0.09162
645.135	0.15829	0.14737	0.14077	0.13691	0.13911	0.1187	0.09876	0.1109	0.09921	0.0992	0.1014	0.10085	0.10194	0.10182	0.10157	0.10194	0.10189	0.10393	0.10567	0.10391	0.10639	0.10676	0.10159	0.10502	0.10243	0.10209	0.10187	0.10128	0.10438	0.10088	0.1026	0.1014	0.10178	0.10162	0.10346	0.10239	0.09923	0.10163	0.10367	0.10575	0.10494	0.10743	0.09691	0.09396	0.09086	0.09147	0.11181	0.09087	0.09357
645.894	0.15667	0.14457	0.13935	0.13352	0.13733	0.11912	0.09873	0.10727	0.09836	0.09712	0.099	0.10258	0.10014	0.09953	0.09805	0.10015	0.09954	0.09932	0.10273	0.10317	0.10431	0.1014	0.09956	0.10428	0.10042	0.10006	0.0983	0.09881	0.10041	0.09797	0.09898	0.09756	0.09974	0.10288	0.09952	0.10162	0.0985	0.09835	0.10211	0.1032	0.10129	0.10101	0.0949	0.09133	0.09181	0.08991	0.11026	0.08821	0.09022
646.653	0.15562	0.14373	0.13867	0.13172	0.13477	0.11838	0.09777	0.10723	0.09522	0.09739	0.09683	0.09946	0.09976	0.09888	0.09674	0.09936	0.09937	0.10377	0.10552	0.10172	0.10566	0.10602	0.10074	0.10383	0.09758	0.10038	0.09469	0.09894	0.099	0.09949	0.0979	0.09716	0.09979	0.09864	0.09983	0.10369	0.10003	0.09972	0.10548	0.10117	0.10266	0.10566	0.09443	0.08883	0.09202	0.09208	0.10947	0.08958	0.09308
647.412	0.15476	0.14224	0.13968	0.1328	0.13413	0.11707	0.0963	0.1064	0.09695	0.09575	0.0975	0.09794	0.09787	0.09756	0.10057	0.10008	0.09806	0.09946	0.10274	0.10235	0.10337	0.10267	0.10296	0.10261	0.10129	0.09743	0.09658	0.09714	0.09695	0.09935	0.09912	0.09681	0.09735	0.09699	0.09849	0.10118	0.10155	0.10096	0.1017	0.1039	0.10193	0.10609	0.09592	0.09087	0.09285	0.08955	0.11221	0.08941	0.09017
648.17	0.15438	0.14456	0.13634	0.13268	0.13324	0.11503	0.09504	0.10352	0.09459	0.09503	0.09713	0.09735	0.09729	0.09634	0.09728	0.09854	0.09522	0.0992	0.10289	0.10079	0.10176	0.10146	0.10062	0.10381	0.09766	0.09363	0.09316	0.09635	0.09664	0.09714	0.09799	0.09622	0.09763	0.09903	0.09914	0.10003	0.09772	0.0994	0.09919	0.09974	0.09743	0.10334	0.09585	0.08911	0.08792	0.08968	0.10842	0.08823	0.09045
648.929	0.15415	0.14337	0.13872	0.13302	0.13541	0.11896	0.09891	0.10671	0.09672	0.09936	0.10001	0.0992	0.09791	0.10023	0.09562	0.09745	0.09788	0.10105	0.10161	0.09741	0.10251	0.10076	0.10044	0.09916	0.10001	0.09797	0.09318	0.09509	0.09772	0.09813	0.10061	0.09631	0.0986	0.09734	0.09794	0.0989	0.09972	0.09774	0.10054	0.09996	0.09875	0.10031	0.09477	0.08893	0.08851	0.09015	0.11046	0.09027	0.09147
649.687	0.15325	0.14329	0.13771	0.13365	0.13727	0.11885	0.09901	0.10631	0.09654	0.09609	0.0985	0.09862	0.09944	0.0979	0.09643	0.09722	0.09626	0.09854	0.1046	0.10084	0.10316	0.10072	0.09752	0.1009	0.09828	0.09428	0.09465	0.09487	0.0943	0.09675	0.09734	0.09618	0.09584	0.09857	0.09824	0.09969	0.09751	0.09879	0.09981	0.10114	0.0997	0.10202	0.09588	0.08666	0.08964	0.08703	0.10939	0.08797	0.08911
650.446	0.15411	0.14363	0.13881	0.1336	0.13741	0.11792	0.099	0.10725	0.09699	0.09673	0.09689	0.09574	0.09869	0.09693	0.0964	0.09778	0.09782	0.10058	0.10367	0.10006	0.10293	0.10368	0.10126	0.10109	0.09684	0.09692	0.0973	0.09522	0.0955	0.09834	0.09774	0.09505	0.09907	0.10005	0.09984	0.10109	0.1001	0.10043	0.10185	0.10324	0.10336	0.10174	0.09414	0.09026	0.08797	0.08742	0.10781	0.08722	0.08829
651.204	0.15351	0.14341	0.13718	0.13328	0.1358	0.11696	0.09777	0.10553	0.09653	0.09573	0.09654	0.09621	0.09749	0.0976	0.09481	0.09679	0.09916	0.0999	0.10279	0.10086	0.10242	0.10307	0.1023	0.1018	0.09753	0.09577	0.09405	0.09483	0.0992	0.09654	0.09777	0.09626	0.09991	0.09966	0.09936	0.10163	0.09865	0.1013	0.10127	0.10261	0.10007	0.10408	0.09327	0.08785	0.0857	0.08737	0.10482	0.08555	0.08506
651.962	0.1557	0.14384	0.13827	0.13751	0.14047	0.1208	0.09899	0.10594	0.09886	0.09759	0.09973	0.10004	0.09942	0.10017	0.09787	0.1002	0.10111	0.10203	0.10498	0.1033	0.10834	0.10646	0.104	0.10592	0.10211	0.1002	0.09908	0.09797	0.10199	0.09855	0.10302	0.0997	0.10123	0.10071	0.10135	0.1009	0.10202	0.10156	0.10395	0.10696	0.10497	0.10631	0.09853	0.08875	0.09026	0.08685	0.10787	0.0882	0.089
652.721	0.1554	0.14538	0.13848	0.13469	0.13879	0.12098	0.09969	0.11079	0.09785	0.09817	0.09921	0.09812	0.10031	0.10056	0.10091	0.10168	0.09905	0.10341	0.1068	0.10613	0.10838	0.10663	0.10214	0.10731	0.10024	0.10003	0.09865	0.10126	0.10376	0.10161	0.1033	0.10223	0.10211	0.10317	0.09988	0.10431	0.10228	0.10522	0.10558	0.10721	0.10639	0.10407	0.09726	0.09059	0.08902	0.08798	0.10683	0.09164	0.08832
653.479	0.15532	0.14564	0.1429	0.13717	0.14045	0.12096	0.09983	0.11088	0.1009	0.10057	0.1018	0.10383	0.10179	0.10125	0.10074	0.10251	0.10165	0.10447	0.107	0.10908	0.10738	0.10645	0.10403	0.10817	0.10287	0.10276	0.0989	0.10204	0.10296	0.10361	0.10349	0.1003	0.10147	0.10192	0.10147	0.10698	0.10251	0.10135	0.10525	0.10633	0.10586	0.10616	0.09791	0.09228	0.08804	0.08988	0.11073	0.08991	0.09209
654.237	0.1526	0.14239	0.13714	0.13157	0.1357	0.11663	0.09538	0.10436	0.0979	0.09725	0.09937	0.09889	0.09792	0.09791	0.09679	0.09816	0.10202	0.09827	0.10615	0.10095	0.10713	0.10462	0.09953	0.10417	0.10116	0.09935	0.09831	0.09914	0.09861	0.10109	0.09892	0.09952	0.09874	0.09816	0.09877	0.10155	0.09998	0.10065	0.10262	0.10212	0.10175	0.10354	0.09595	0.08944	0.08833	0.08853	0.10718	0.08816	0.0888
654.995	0.15133	0.14248	0.13669	0.13104	0.13281	0.11647	0.09312	0.1033	0.0956	0.09614	0.09684	0.09834	0.09937	0.09807	0.0969	0.09859	0.09888	0.09876	0.10198	0.1005	0.10186	0.10137	0.10017	0.10355	0.09826	0.09784	0.09625	0.09873	0.09967	0.09915	0.09942	0.09932	0.09765	0.10101	0.09808	0.10321	0.10072	0.09858	0.10016	0.10067	0.09981	0.10332	0.09422	0.09065	0.08938	0.09012	0.10744	0.08928	0.0899
655.753	0.15158	0.14023	0.13306	0.12983	0.13039	0.11461	0.09079	0.10273	0.09377	0.09604	0.09489	0.09438	0.09556	0.09749	0.09242	0.09498	0.09295	0.0958	0.09765	0.09872	0.10149	0.09917	0.09996	0.1019	0.09346	0.09754	0.09336	0.09545	0.09392	0.09619	0.09519	0.09527	0.09699	0.09431	0.09528	0.09704	0.09498	0.09597	0.09732	0.0971	0.09654	0.10067	0.09186	0.0834	0.08898	0.08365	0.10595	0.08665	0.0854
656.51	0.15275	0.14324	0.138	0.13238	0.13492	0.11761	0.09318	0.10548	0.09639	0.09822	0.09745	0.09765	0.09618	0.09609	0.09624	0.0963	0.09454	0.09823	0.10332	0.09904	0.10246	0.10104	0.0983	0.09986	0.09875	0.09638	0.0945	0.09607	0.09466	0.09759	0.09625	0.09415	0.09449	0.09484	0.09672	0.09842	0.0967	0.0988	0.10085	0.09897	0.10045	0.10358	0.09248	0.08817	0.08586	0.08645	0.10739	0.08682	0.08654
657.268	0.15445	0.1438	0.13969	0.13646	0.13595	0.12026	0.09663	0.10715	0.1008	0.0993	0.1019	0.10147	0.10184	0.09883	0.0973	0.10037	0.09845	0.10102	0.10324	0.10197	0.10574	0.10046	0.10041	0.10276	0.09904	0.10035	0.09872	0.09937	0.09802	0.10046	0.09724	0.09989	0.09654	0.10024	0.0978	0.10316	0.10123	0.09984	0.10067	0.10231	0.10209	0.10361	0.09633	0.08962	0.08794	0.08753	0.10782	0.08983	0.08976
658.026	0.15239	0.14478	0.13878	0.13564	0.13563	0.11735	0.09534	0.10741	0.09798	0.09761	0.0991	0.09961	0.09896	0.09803	0.09647	0.09394	0.09711	0.09748	0.10258	0.09991	0.10296	0.10274	0.09859	0.10012	0.09812	0.09628	0.09721	0.09545	0.09658	0.09636	0.09486	0.09556	0.09522	0.0983	0.09584	0.09795	0.09805	0.0979	0.10101	0.0995	0.1016	0.10178	0.09519	0.08611	0.08649	0.08587	0.10289	0.08646	0.08404
658.783	0.15364	0.14403	0.14053	0.13447	0.13584	0.11891	0.09719	0.10726	0.09843	0.09693	0.10161	0.09877	0.09915	0.09767	0.09436	0.09777	0.09752	0.09942	0.10482	0.10108	0.1071	0.10346	0.10117	0.10252	0.09731	0.09523	0.09649	0.09739	0.0958	0.09794	0.09634	0.09652	0.09675	0.09773	0.0974	0.10259	0.09929	0.10096	0.10176	0.10334	0.10319	0.10442	0.09601	0.09066	0.0843	0.08866	0.10389	0.08491	0.08712
659.541	0.15182	0.14342	0.13849	0.13433	0.13642	0.11771	0.09626	0.10776	0.09713	0.09731	0.09942	0.09869	0.10193	0.09894	0.09655	0.09709	0.09877	0.1001	0.10289	0.10332	0.10385	0.10445	0.09992	0.1022	0.09964	0.09662	0.09687	0.0974	0.09752	0.09867	0.09779	0.0952	0.09777	0.09876	0.09894	0.10227	0.09989	0.09951	0.10395	0.10314	0.10247	0.1048	0.09739	0.08747	0.08825	0.08611	0.10621	0.08872	0.08573
660.298	0.15283	0.14361	0.13838	0.13305	0.13619	0.11656	0.09437	0.10772	0.0989	0.09758	0.10003	0.10065	0.09909	0.0995	0.09718	0.09802	0.09751	0.10092	0.10413	0.10159	0.1039	0.10453	0.10136	0.10183	0.0996	0.09367	0.09501	0.09344	0.09863	0.09777	0.09926	0.09348	0.09555	0.09889	0.09776	0.10095	0.10049	0.10087	0.10311	0.10452	0.10261	0.10388	0.09495	0.08911	0.08433	0.08866	0.10899	0.08691	0.08575
661.056	0.15114	0.14293	0.13864	0.13453	0.13628	0.11831	0.09519	0.10558	0.0989	0.09832	0.10047	0.09916	0.10078	0.09758	0.09623	0.09646	0.09808	0.09861	0.10019	0.09877	0.10107	0.10125	0.09913	0.09975	0.09739	0.09667	0.09506	0.09574	0.09652	0.09465	0.09765	0.09341	0.09713	0.09788	0.09911	0.09767	0.09632	0.09998	0.09996	0.10008	0.10192	0.10437	0.09577	0.09028	0.08584	0.08812	0.1069	0.08692	0.08625
661.813	0.14794	0.14033	0.13788	0.13145	0.1336	0.11398	0.09276	0.10298	0.09258	0.09348	0.09487	0.09357	0.09562	0.09112	0.09227	0.09311	0.09158	0.09573	0.09891	0.09724	0.0984	0.09849	0.09466	0.0973	0.09214	0.09442	0.09005	0.09073	0.09177	0.09371	0.09462	0.09005	0.09184	0.09388	0.0936	0.09332	0.09399	0.09508	0.09577	0.09736	0.0979	0.09792	0.0921	0.0852	0.08313	0.08224	0.10398	0.08273	0.08315
662.57	0.1478	0.13991	0.13506	0.13038	0.13274	0.11535	0.09456	0.1033	0.09207	0.09236	0.09392	0.09168	0.09319	0.09462	0.09044	0.09227	0.09111	0.09279	0.09799	0.09804	0.10217	0.09901	0.09579	0.09637	0.09141	0.08994	0.09138	0.08736	0.08958	0.09175	0.09222	0.09024	0.09143	0.09334	0.09168	0.09445	0.09531	0.09503	0.09699	0.09966	0.10019	0.09913	0.09308	0.08575	0.08494	0.08493	0.10608	0.08496	0.08633
663.327	0.14717	0.13998	0.13476	0.1312	0.13338	0.11485	0.09373	0.10458	0.09532	0.09401	0.09341	0.0919	0.0946	0.09438	0.09381	0.09615	0.09528	0.09737	0.09944	0.10219	0.10422	0.10276	0.0981	0.0991	0.09447	0.09435	0.09138	0.09366	0.09445	0.09471	0.09371	0.09425	0.09517	0.09613	0.09468	0.09847	0.09693	0.09898	0.10181	0.10222	0.10143	0.10403	0.09103	0.08537	0.08748	0.0851	0.10651	0.08622	0.08758
664.084	0.14622	0.13871	0.13264	0.13135	0.13475	0.11646	0.09408	0.10334	0.0933	0.09257	0.09312	0.0959	0.09439	0.09421	0.0924	0.09751	0.09786	0.09679	0.09992	0.09789	0.10088	0.10042	0.0967	0.10029	0.09458	0.09578	0.09331	0.09124	0.09442	0.09459	0.09549	0.09536	0.09478	0.09923	0.09743	0.10046	0.09628	0.09769	0.10007	0.1014	0.10105	0.1005	0.09024	0.08432	0.08252	0.08423	0.1069	0.0837	0.08549
664.841	0.14741	0.14061	0.136	0.13247	0.13386	0.11674	0.09517	0.10572	0.09377	0.09285	0.09256	0.09177	0.09386	0.0963	0.09618	0.09519	0.09696	0.0974	0.10248	0.09749	0.10275	0.10222	0.10101	0.10217	0.09815	0.09556	0.09336	0.09551	0.09781	0.09605	0.09797	0.09508	0.0963	0.09936	0.10041	0.09864	0.09831	0.09822	0.09844	0.09872	0.09911	0.1005	0.09225	0.08739	0.08276	0.08304	0.1035	0.08312	0.08602
665.598	0.14863	0.14066	0.13775	0.13274	0.13476	0.11698	0.09692	0.10384	0.09687	0.09457	0.09731	0.09879	0.09634	0.09764	0.09715	0.09775	0.0962	0.09816	0.10089	0.09948	0.10103	0.10222	0.09778	0.09967	0.10064	0.09867	0.09551	0.0979	0.09928	0.09811	0.09983	0.09577	0.09866	0.09906	0.09775	0.10063	0.09639	0.0968	0.09881	0.10005	0.10231	0.10276	0.09159	0.08347	0.08192	0.08314	0.10367	0.08067	0.08118
666.355	0.14747	0.13699	0.13395	0.13114	0.13129	0.11361	0.08821	0.09985	0.0924	0.09127	0.09344	0.09401	0.09202	0.09544	0.09558	0.09562	0.09504	0.09572	0.10057	0.09722	0.09866	0.0981	0.095	0.09765	0.09838	0.09465	0.09179	0.09564	0.0913	0.09616	0.09713	0.09488	0.09783	0.09749	0.09788	0.09798	0.0965	0.09516	0.09913	0.09687	0.09927	0.09929	0.08715	0.07985	0.08079	0.07994	0.09994	0.08087	0.0803
667.112	0.14375	0.13664	0.12848	0.12886	0.12995	0.111	0.08671	0.09898	0.08919	0.08697	0.09059	0.09054	0.0901	0.09151	0.08987	0.09177	0.08954	0.0947	0.09684	0.09492	0.09801	0.09763	0.09358	0.09564	0.09185	0.09	0.08942	0.09122	0.09102	0.09154	0.09487	0.09032	0.09233	0.09183	0.09427	0.0928	0.09266	0.09025	0.09528	0.09782	0.09678	0.09795	0.08814	0.07949	0.07716	0.07687	0.1	0.07743	0.08012
667.868	0.14621	0.1398	0.13534	0.12947	0.13218	0.11441	0.09309	0.09889	0.09147	0.09275	0.0925	0.09195	0.0948	0.09113	0.09255	0.09311	0.09343	0.09419	0.09936	0.09442	0.09903	0.09893	0.09591	0.09579	0.09334	0.09214	0.09224	0.09171	0.09519	0.09348	0.09339	0.0908	0.09308	0.09579	0.09415	0.09425	0.09775	0.0959	0.09875	0.0982	0.09908	0.10066	0.08788	0.08098	0.08027	0.07989	0.10075	0.08105	0.08015
668.625	0.14751	0.14278	0.13722	0.1331	0.13327	0.11613	0.0959	0.10527	0.09907	0.09521	0.09557	0.09533	0.09508	0.09539	0.09562	0.09559	0.0973	0.09592	0.1008	0.09696	0.10092	0.10071	0.09689	0.09967	0.0951	0.09574	0.09389	0.09384	0.09394	0.09578	0.09674	0.09669	0.09643	0.0967	0.09682	0.09745	0.09705	0.09842	0.09861	0.10101	0.10101	0.10044	0.09101	0.0835	0.082	0.08321	0.10167	0.0812	0.0831
669.381	0.14717	0.14019	0.1347	0.13158	0.13309	0.11541	0.09453	0.10414	0.09575	0.0952	0.09562	0.09419	0.09577	0.09467	0.09382	0.09577	0.09376	0.09633	0.09999	0.09734	0.09877	0.1005	0.09761	0.09708	0.09846	0.09786	0.09478	0.09542	0.09261	0.09775	0.09653	0.09587	0.09582	0.09762	0.09419	0.09879	0.09411	0.09808	0.09903	0.09849	0.09826	0.10199	0.08846	0.08279	0.08161	0.083	0.10108	0.08111	0.08425
670.138	0.14385	0.13899	0.13265	0.12912	0.13243	0.11309	0.09197	0.10178	0.09084	0.09322	0.09209	0.09359	0.09511	0.09492	0.09136	0.09539	0.09298	0.09526	0.09974	0.09662	0.10063	0.10029	0.09638	0.09992	0.09562	0.09428	0.09383	0.09471	0.09302	0.09601	0.09458	0.09456	0.09699	0.0972	0.09514	0.09705	0.09356	0.09491	0.09521	0.09587	0.09561	0.10055	0.08927	0.08361	0.08211	0.07944	0.10151	0.08227	0.08296
670.894	0.14477	0.13775	0.13186	0.13092	0.13278	0.11372	0.09132	0.1026	0.08989	0.092	0.09441	0.0927	0.09217	0.09348	0.09098	0.09507	0.09263	0.09383	0.09781	0.09626	0.10186	0.10036	0.09654	0.09633	0.09461	0.0944	0.09276	0.09397	0.09596	0.09506	0.09329	0.09368	0.09417	0.09562	0.09145	0.09507	0.09484	0.09375	0.09658	0.10018	0.09633	0.09711	0.08749	0.08053	0.08171	0.08087	0.10302	0.0817	0.07981
671.65	0.14199	0.13796	0.13426	0.12945	0.13227	0.114	0.09272	0.10165	0.09104	0.09177	0.09115	0.09373	0.09199	0.09298	0.09155	0.09145	0.09342	0.09144	0.09888	0.09672	0.09993	0.10148	0.09555	0.09665	0.09561	0.09234	0.08985	0.09119	0.09116	0.09251	0.09458	0.08943	0.0915	0.09204	0.09049	0.09343	0.09554	0.09509	0.09547	0.09536	0.09617	0.09924	0.08871	0.08237	0.07987	0.08125	0.10091	0.07953	0.08278
672.407	0.14487	0.13804	0.13259	0.1282	0.12911	0.1132	0.09221	0.10006	0.09125	0.0906	0.08984	0.09251	0.0894	0.09197	0.09054	0.08989	0.08786	0.09228	0.09842	0.09554	0.09621	0.09729	0.0944	0.0948	0.09193	0.09236	0.09184	0.08842	0.0938	0.08849	0.09145	0.09155	0.08923	0.09209	0.08936	0.09313	0.09179	0.09263	0.0947	0.0971	0.09456	0.09674	0.08754	0.08058	0.08065	0.07981	0.10254	0.08256	0.07954
673.163	0.14277	0.13552	0.1306	0.12662	0.12803	0.11055	0.08955	0.09861	0.08918	0.08884	0.08941	0.09095	0.09147	0.09091	0.08811	0.08983	0.08922	0.09423	0.09316	0.0931	0.09303	0.0966	0.09349	0.09301	0.09049	0.09057	0.08681	0.08772	0.08919	0.09043	0.09147	0.08889	0.08955	0.09008	0.08894	0.09174	0.09168	0.08992	0.09321	0.09255	0.09344	0.09515	0.08347	0.07939	0.07981	0.07906	0.09963	0.08065	0.0804
673.919	0.14561	0.14009	0.13398	0.1304	0.13245	0.1139	0.09157	0.10514	0.09292	0.09438	0.09383	0.09578	0.09416	0.09483	0.09353	0.09324	0.09217	0.09507	0.09946	0.09542	0.09806	0.09873	0.09537	0.09642	0.09355	0.09481	0.09334	0.09454	0.09352	0.09546	0.09508	0.09405	0.09456	0.09633	0.09588	0.0965	0.09589	0.09534	0.09367	0.09731	0.09641	0.0975	0.08549	0.08083	0.08118	0.07923	0.09992	0.07793	0.0786
674.675	0.14417	0.13759	0.13299	0.12995	0.13016	0.11133	0.09123	0.10233	0.09222	0.09316	0.09482	0.09613	0.09556	0.09535	0.09301	0.09348	0.09543	0.09496	0.09918	0.09453	0.09432	0.09727	0.09547	0.09737	0.09682	0.0948	0.09134	0.09309	0.09492	0.09497	0.09549	0.09334	0.09528	0.09596	0.0961	0.09626	0.09254	0.09569	0.09765	0.09455	0.09532	0.09818	0.08719	0.07964	0.07867	0.07581	0.09921	0.07891	0.07772
675.431	0.14471	0.13832	0.1343	0.12872	0.13044	0.11277	0.09035	0.10086	0.09267	0.09375	0.09284	0.09496	0.09474	0.09427	0.09287	0.09699	0.09366	0.09894	0.10057	0.09572	0.10108	0.09707	0.09686	0.10065	0.0949	0.09668	0.09433	0.09366	0.09581	0.09375	0.09634	0.09482	0.09626	0.09724	0.09659	0.09875	0.09447	0.09547	0.09745	0.09831	0.09537	0.09821	0.08898	0.07893	0.07973	0.07807	0.09888	0.07825	0.07824
676.186	0.14523	0.13677	0.13312	0.13113	0.12977	0.11355	0.09061	0.10103	0.09196	0.09176	0.09274	0.09744	0.09516	0.09198	0.09039	0.09498	0.09301	0.09619	0.09899	0.0957	0.09843	0.09902	0.0945	0.0982	0.09366	0.09395	0.09325	0.09233	0.0953	0.09443	0.0958	0.0931	0.09275	0.0953	0.09275	0.09683	0.09431	0.09267	0.09499	0.0962	0.09486	0.0993	0.08681	0.08044	0.07705	0.07686	0.10222	0.08097	0.07854
676.942	0.14394	0.13948	0.13428	0.13165	0.13271	0.11132	0.09221	0.10157	0.09439	0.09065	0.09442	0.09412	0.09447	0.09133	0.09162	0.09156	0.0924	0.0931	0.09359	0.09081	0.09786	0.09656	0.09275	0.09505	0.09179	0.09103	0.09092	0.0922	0.09024	0.08977	0.09292	0.09002	0.09214	0.09232	0.0916	0.09293	0.08985	0.09284	0.09469	0.09621	0.09482	0.09643	0.08673	0.07781	0.07607	0.07664	0.09769	0.07765	0.07703
677.698	0.14429	0.13857	0.13484	0.13108	0.1338	0.11431	0.0923	0.10353	0.09382	0.09314	0.09595	0.095	0.09337	0.09534	0.09086	0.0932	0.08901	0.09208	0.09546	0.09243	0.0969	0.0972	0.09382	0.09404	0.09362	0.09273	0.08956	0.0894	0.09157	0.09395	0.09465	0.09001	0.09199	0.0924	0.09178	0.09347	0.09232	0.09132	0.09254	0.09501	0.09453	0.09599	0.08769	0.08094	0.08001	0.07866	0.09937	0.07937	0.07703
678.453	0.14555	0.13856	0.13269	0.13124	0.13136	0.11448	0.09209	0.10066	0.09175	0.09211	0.09689	0.09243	0.09146	0.08837	0.08767	0.08704	0.0861	0.091	0.0956	0.09161	0.09595	0.09399	0.09149	0.09265	0.0898	0.08758	0.08883	0.08952	0.08768	0.09119	0.09131	0.08634	0.09054	0.0908	0.09121	0.09313	0.09121	0.09016	0.09445	0.09514	0.09494	0.09654	0.08392	0.07844	0.0741	0.07847	0.09626	0.07807	0.07584
679.209	0.14669	0.13934	0.13608	0.13256	0.13504	0.11538	0.09488	0.10409	0.09717	0.09607	0.09704	0.09593	0.09509	0.09218	0.09244	0.0921	0.09325	0.09575	0.10035	0.09996	0.10079	0.10034	0.09625	0.0972	0.09212	0.09085	0.09077	0.09021	0.09145	0.09216	0.09364	0.09142	0.09303	0.09128	0.09456	0.09382	0.09442	0.09657	0.097	0.10069	0.09727	0.10084	0.08772	0.07758	0.07757	0.07602	0.09656	0.0791	0.07611
679.964	0.14275	0.13786	0.13307	0.13001	0.13191	0.11209	0.09302	0.10161	0.09177	0.09292	0.09188	0.09236	0.09104	0.09051	0.09018	0.09207	0.09042	0.09285	0.09781	0.0955	0.0989	0.09793	0.09423	0.09393	0.09169	0.09082	0.08689	0.0894	0.08942	0.09109	0.0929	0.08958	0.09171	0.09258	0.09184	0.09283	0.0954	0.095	0.09756	0.09696	0.09746	0.09861	0.08671	0.08038	0.07709	0.07704	0.09574	0.07631	0.0792
680.719	0.14157	0.13721	0.13263	0.12939	0.13012	0.1116	0.08865	0.09919	0.09008	0.09219	0.09186	0.09055	0.09056	0.08725	0.09119	0.0897	0.08849	0.09299	0.09576	0.09355	0.09788	0.09631	0.0915	0.09428	0.09016	0.09027	0.08769	0.0875	0.0889	0.09076	0.09056	0.08712	0.08945	0.08961	0.08952	0.09209	0.08908	0.09231	0.09347	0.09556	0.09447	0.09918	0.08778	0.08086	0.07533	0.08214	0.09963	0.08179	0.0806
681.475	0.13899	0.13589	0.12995	0.12889	0.12743	0.10905	0.08957	0.09871	0.08827	0.0875	0.08896	0.08905	0.08898	0.08518	0.09067	0.09103	0.09018	0.09135	0.09291	0.09335	0.097	0.095	0.09031	0.09062	0.092	0.09012	0.08732	0.08825	0.0878	0.09264	0.09049	0.08997	0.09075	0.0898	0.08903	0.0901	0.09021	0.0887	0.09217	0.09468	0.0936	0.09622	0.08687	0.07867	0.07918	0.07791	0.09735	0.07921	0.07799
682.23	0.13948	0.13375	0.13099	0.12847	0.12837	0.11083	0.0877	0.09778	0.08899	0.08622	0.08922	0.08844	0.08865	0.08833	0.08776	0.08793	0.08871	0.09177	0.09493	0.09381	0.09737	0.09623	0.09237	0.09386	0.08797	0.09283	0.08849	0.08748	0.08697	0.089	0.09036	0.09101	0.09106	0.09075	0.08992	0.09205	0.089	0.08934	0.0913	0.09527	0.09232	0.09778	0.08435	0.07662	0.07564	0.07841	0.09699	0.07707	0.07818
682.985	0.13911	0.13307	0.13036	0.12662	0.12893	0.10883	0.08975	0.09764	0.08683	0.08712	0.08778	0.08852	0.08904	0.08656	0.08756	0.09027	0.09171	0.09074	0.0954	0.09674	0.09439	0.09537	0.09403	0.09474	0.09118	0.08968	0.08566	0.0892	0.08621	0.09021	0.09113	0.08872	0.08931	0.08925	0.09013	0.09324	0.09129	0.0939	0.09507	0.09545	0.09675	0.09904	0.08497	0.07822	0.07419	0.07408	0.09736	0.07555	0.07683
683.74	0.13802	0.13375	0.13023	0.12711	0.12801	0.11008	0.08831	0.0988	0.08858	0.08745	0.08784	0.08925	0.09059	0.08993	0.0894	0.09037	0.09063	0.09436	0.09605	0.0969	0.09791	0.09815	0.09526	0.09683	0.09152	0.09214	0.09085	0.0905	0.09015	0.08881	0.09097	0.08977	0.08991	0.09265	0.09032	0.09608	0.09218	0.09478	0.0972	0.09774	0.09542	0.0966	0.08521	0.07774	0.07569	0.07478	0.09674	0.07754	0.07402
684.495	0.13732	0.13101	0.13079	0.12557	0.12734	0.10849	0.08831	0.09692	0.08792	0.08869	0.08602	0.08904	0.08992	0.08937	0.08647	0.08923	0.08901	0.09065	0.0962	0.09242	0.09309	0.09396	0.08985	0.09473	0.09212	0.08686	0.08676	0.08689	0.08888	0.09053	0.08971	0.08915	0.09043	0.08967	0.08959	0.09073	0.09005	0.09114	0.09243	0.09228	0.09084	0.09259	0.08125	0.07702	0.07521	0.0742	0.09586	0.07661	0.07689
685.25	0.13645	0.131	0.12913	0.12523	0.12566	0.10541	0.08542	0.09629	0.08642	0.08553	0.08471	0.08541	0.08509	0.08338	0.08369	0.08555	0.08484	0.08702	0.09001	0.08967	0.08975	0.09061	0.08592	0.08862	0.08693	0.08368	0.0851	0.08426	0.08405	0.08537	0.08603	0.08697	0.08627	0.08505	0.08537	0.08849	0.08645	0.08759	0.08846	0.08964	0.08742	0.09215	0.08088	0.0759	0.07432	0.07313	0.09357	0.07223	0.07274
686.005	0.13605	0.13257	0.12855	0.12496	0.12833	0.10681	0.08684	0.09552	0.08538	0.08491	0.08613	0.08605	0.08448	0.08434	0.08565	0.08638	0.08424	0.08725	0.09128	0.08742	0.08992	0.09007	0.08625	0.0877	0.08475	0.08512	0.08162	0.0839	0.08641	0.08437	0.08615	0.08326	0.0862	0.08558	0.08661	0.08678	0.08589	0.08669	0.088	0.09045	0.08728	0.09027	0.08152	0.07618	0.07676	0.07512	0.09534	0.0737	0.07329
686.759	0.13551	0.12921	0.12644	0.12363	0.12297	0.1035	0.08375	0.09322	0.08313	0.08112	0.08063	0.08347	0.08257	0.08268	0.08162	0.0832	0.08334	0.08315	0.08484	0.08508	0.08717	0.08726	0.08659	0.08689	0.08403	0.08402	0.08278	0.08205	0.0817	0.08254	0.08576	0.08173	0.08227	0.08388	0.08193	0.08574	0.08371	0.08366	0.08614	0.08792	0.08501	0.08662	0.07888	0.07227	0.06894	0.07045	0.09241	0.07283	0.06983
687.514	0.13477	0.13144	0.12898	0.12525	0.12684	0.10585	0.08512	0.09447	0.08345	0.08436	0.0866	0.08695	0.08849	0.08988	0.08813	0.08795	0.08419	0.08854	0.08993	0.08749	0.08978	0.08794	0.08684	0.08979	0.08659	0.08699	0.08751	0.08751	0.08826	0.08661	0.08858	0.08571	0.08541	0.08896	0.08415	0.0869	0.08792	0.08692	0.08773	0.08944	0.08872	0.09007	0.08262	0.07735	0.07535	0.0737	0.0945	0.0763	0.07598
688.268	0.13503	0.13079	0.1285	0.12481	0.1258	0.10509	0.08562	0.09567	0.08466	0.08441	0.0869	0.08706	0.08787	0.08729	0.08669	0.08828	0.08655	0.08927	0.08983	0.08603	0.08805	0.08819	0.08628	0.08917	0.08822	0.0871	0.08697	0.08608	0.0879	0.08816	0.08869	0.0872	0.08668	0.08726	0.08625	0.08963	0.08652	0.08675	0.08696	0.0884	0.08472	0.08835	0.08201	0.07693	0.07609	0.07754	0.09762	0.07708	0.07657
689.023	0.13356	0.12928	0.12757	0.12366	0.12391	0.10407	0.08272	0.0949	0.08217	0.08105	0.08316	0.08384	0.085	0.08351	0.08398	0.08513	0.08253	0.0846	0.08843	0.0871	0.08744	0.08936	0.08629	0.08733	0.08804	0.08745	0.08395	0.08452	0.08573	0.08773	0.08491	0.08336	0.08605	0.08697	0.08457	0.08569	0.08475	0.08579	0.08581	0.08572	0.08622	0.09053	0.08123	0.07283	0.07266	0.07449	0.09443	0.07076	0.07478
689.777	0.13282	0.12931	0.12708	0.12543	0.12397	0.10312	0.08294	0.09216	0.08167	0.07999	0.08387	0.08192	0.08274	0.0851	0.08308	0.08501	0.08283	0.08568	0.08766	0.08534	0.0888	0.08606	0.08283	0.08507	0.0841	0.08573	0.08372	0.08364	0.08195	0.08526	0.08737	0.08476	0.08612	0.08454	0.08624	0.08539	0.0815	0.08283	0.08606	0.0878	0.08546	0.08761	0.08264	0.07248	0.07476	0.07208	0.09455	0.07494	0.07223
690.532	0.13446	0.13294	0.12918	0.12788	0.12546	0.10536	0.0856	0.09563	0.08347	0.08353	0.08367	0.08302	0.08331	0.0867	0.08444	0.08732	0.08541	0.08769	0.08841	0.09028	0.09321	0.0902	0.08664	0.08899	0.08636	0.08842	0.08568	0.08452	0.0861	0.0864	0.08785	0.08556	0.08798	0.08739	0.08604	0.08819	0.08442	0.08693	0.08802	0.08722	0.09239	0.09289	0.08463	0.07552	0.07545	0.07436	0.0939	0.07522	0.07615
691.286	0.13124	0.12786	0.12686	0.12403	0.12419	0.1031	0.08125	0.09077	0.08134	0.08084	0.08433	0.08341	0.08398	0.08277	0.0808	0.08521	0.08248	0.08308	0.08903	0.08659	0.0901	0.08776	0.08499	0.08517	0.08335	0.08613	0.08404	0.082	0.08233	0.08558	0.08424	0.08458	0.08363	0.08391	0.08281	0.08565	0.0853	0.08442	0.08625	0.0887	0.08875	0.09085	0.08192	0.0739	0.07361	0.07113	0.0942	0.07108	0.07204
692.04	0.13508	0.13145	0.12991	0.12708	0.12675	0.10773	0.08507	0.09744	0.08617	0.08618	0.08795	0.08578	0.08638	0.08563	0.08484	0.08524	0.08693	0.08748	0.09075	0.08974	0.09344	0.09343	0.08906	0.08906	0.08716	0.08646	0.08497	0.08611	0.08579	0.08538	0.0872	0.08499	0.08686	0.08645	0.08708	0.08824	0.08816	0.08516	0.08892	0.09052	0.0905	0.09094	0.08265	0.07731	0.07602	0.07605	0.09757	0.07346	0.07541
692.794	0.13413	0.1291	0.12764	0.12582	0.12457	0.10449	0.08454	0.09271	0.08271	0.08449	0.086	0.08407	0.08433	0.0843	0.08385	0.08534	0.08466	0.08491	0.08889	0.08769	0.09024	0.0897	0.08727	0.08594	0.08527	0.0862	0.08291	0.08073	0.08296	0.08408	0.08699	0.08173	0.08397	0.08598	0.08581	0.08471	0.08692	0.08552	0.08897	0.0882	0.09071	0.09064	0.07876	0.07156	0.0709	0.07041	0.09323	0.06939	0.07383
693.548	0.13296	0.13023	0.12956	0.12467	0.12494	0.10229	0.08385	0.08996	0.08314	0.08338	0.08201	0.08548	0.08504	0.08663	0.08499	0.08333	0.08494	0.08849	0.09038	0.0884	0.09369	0.09079	0.0876	0.08987	0.08451	0.08643	0.08376	0.08367	0.08514	0.08645	0.08494	0.08357	0.08503	0.08453	0.0864	0.08795	0.08565	0.08565	0.09162	0.0884	0.08963	0.09018	0.07883	0.07391	0.07248	0.07116	0.09215	0.07068	0.07024
694.302	0.13161	0.13003	0.12837	0.12501	0.1227	0.10384	0.08332	0.09161	0.08155	0.0837	0.08321	0.08111	0.08274	0.08278	0.08477	0.08433	0.08437	0.08763	0.09064	0.08962	0.09146	0.09139	0.08449	0.08718	0.08483	0.08536	0.08151	0.08268	0.08294	0.08479	0.08536	0.08357	0.08535	0.08489	0.08419	0.08587	0.08725	0.08658	0.08931	0.08977	0.09091	0.09226	0.08108	0.07603	0.07338	0.07262	0.09209	0.0732	0.07381
695.056	0.12904	0.12914	0.12869	0.12479	0.12494	0.10383	0.08104	0.09336	0.08156	0.08288	0.08301	0.08271	0.08172	0.08324	0.08377	0.08522	0.08371	0.08613	0.08853	0.08947	0.09097	0.09129	0.08536	0.08914	0.08655	0.08357	0.08468	0.08073	0.0841	0.08246	0.08418	0.08305	0.08442	0.08302	0.08247	0.08729	0.08572	0.08605	0.08735	0.08888	0.08903	0.09197	0.08125	0.07187	0.07219	0.0692	0.09282	0.07138	0.07306
695.809	0.13033	0.12827	0.12763	0.12339	0.12259	0.10138	0.07961	0.08996	0.08025	0.08122	0.08328	0.08258	0.08282	0.08219	0.08384	0.08248	0.08347	0.08211	0.08867	0.08709	0.08851	0.0899	0.08609	0.08645	0.08492	0.08136	0.08289	0.08126	0.08442	0.08439	0.08381	0.08363	0.08358	0.08588	0.08325	0.08616	0.08527	0.08562	0.0877	0.08846	0.0867	0.0898	0.08251	0.07472	0.0734	0.07196	0.09262	0.07223	0.07437
696.563	0.12469	0.12294	0.12302	0.12011	0.11831	0.09692	0.07646	0.08697	0.07333	0.07387	0.07329	0.07449	0.07336	0.07586	0.07556	0.07577	0.07746	0.0804	0.08216	0.08229	0.08467	0.08344	0.07928	0.08307	0.07801	0.07726	0.07327	0.0751	0.07819	0.07645	0.07813	0.07344	0.07607	0.08059	0.08008	0.07837	0.07982	0.08014	0.08149	0.08466	0.08324	0.08653	0.07505	0.07328	0.07104	0.07067	0.09245	0.07162	0.06904
697.317	0.12555	0.12323	0.12242	0.11969	0.11839	0.09593	0.07712	0.08577	0.07555	0.07433	0.07465	0.07351	0.07417	0.07542	0.07284	0.07581	0.07799	0.0786	0.08654	0.08182	0.08795	0.08347	0.08218	0.08358	0.07727	0.07599	0.07244	0.07596	0.07662	0.07654	0.0788	0.07602	0.07543	0.07802	0.07998	0.07833	0.08141	0.07973	0.08291	0.08413	0.08419	0.08518	0.07841	0.07309	0.07353	0.07226	0.09457	0.07296	0.07383
698.07	0.124	0.12505	0.12367	0.12132	0.11987	0.0987	0.07789	0.08736	0.07598	0.07423	0.07509	0.07525	0.07286	0.07593	0.07342	0.07602	0.0774	0.08018	0.08646	0.08217	0.089	0.08759	0.08125	0.0824	0.07832	0.0776	0.07458	0.07474	0.07675	0.0781	0.07859	0.07329	0.07717	0.07882	0.07818	0.08093	0.07905	0.08064	0.08097	0.08653	0.08581	0.08483	0.07725	0.07412	0.07065	0.07185	0.09131	0.07156	0.07219
698.824	0.12529	0.12446	0.12419	0.12132	0.11896	0.09873	0.07885	0.0865	0.07589	0.07587	0.07556	0.07544	0.07619	0.07532	0.07376	0.07522	0.07832	0.07879	0.0837	0.08428	0.08844	0.08509	0.08177	0.08289	0.07705	0.07547	0.07748	0.07576	0.07704	0.07588	0.07712	0.07559	0.07759	0.07871	0.08262	0.07959	0.08051	0.07966	0.08623	0.08714	0.08644	0.08615	0.07958	0.07296	0.07179	0.06882	0.09381	0.07078	0.07379
699.577	0.12735	0.12549	0.12473	0.12196	0.12022	0.10111	0.07907	0.08969	0.07674	0.07952	0.08098	0.07993	0.07982	0.07817	0.07987	0.08058	0.07955	0.08277	0.0856	0.08663	0.08899	0.08785	0.08496	0.08653	0.07905	0.07953	0.07942	0.08003	0.07754	0.07888	0.08069	0.07718	0.07767	0.07981	0.08144	0.0836	0.08389	0.08261	0.08545	0.08929	0.0907	0.08917	0.07884	0.07272	0.07389	0.07319	0.09392	0.07186	0.07469
700.33	0.12902	0.1264	0.1254	0.12154	0.12054	0.10093	0.0793	0.0887	0.07807	0.07625	0.08062	0.08164	0.08431	0.08329	0.08311	0.08261	0.08388	0.08361	0.08836	0.08486	0.09063	0.08911	0.08422	0.08888	0.08148	0.08381	0.08189	0.08025	0.08408	0.08289	0.08407	0.08314	0.0832	0.08315	0.08366	0.085	0.08137	0.08331	0.08848	0.08691	0.0865	0.09034	0.08078	0.07334	0.07305	0.07183	0.09315	0.07266	0.07233
701.084	0.12867	0.1281	0.12619	0.1245	0.12245	0.10225	0.08205	0.08978	0.08117	0.08086	0.08208	0.08336	0.08551	0.08444	0.08341	0.08548	0.08574	0.08872	0.08789	0.08848	0.09236	0.0871	0.08767	0.08994	0.08672	0.0857	0.08258	0.08482	0.08325	0.08362	0.08527	0.08361	0.08434	0.08755	0.0875	0.08773	0.08645	0.08519	0.0873	0.08946	0.08878	0.0932	0.08086	0.07551	0.07233	0.07277	0.09357	0.07207	0.07215
701.837	0.12855	0.1263	0.12664	0.12326	0.1219	0.10032	0.08074	0.08974	0.07916	0.07947	0.08215	0.08277	0.08385	0.08458	0.08098	0.08148	0.08502	0.08668	0.08937	0.09089	0.0934	0.08968	0.08749	0.08923	0.08606	0.08496	0.08402	0.08483	0.08593	0.08516	0.08608	0.08422	0.08389	0.08787	0.0864	0.08828	0.08664	0.08458	0.08704	0.09078	0.09089	0.09186	0.08118	0.07073	0.06989	0.07017	0.09118	0.07164	0.06861
702.59	0.12785	0.12812	0.12637	0.12354	0.12168	0.10061	0.08047	0.08837	0.08041	0.08061	0.08193	0.08069	0.08113	0.08296	0.08383	0.08484	0.08272	0.08528	0.08943	0.08856	0.09133	0.08908	0.08528	0.08778	0.08297	0.08368	0.08197	0.08385	0.08381	0.08236	0.08609	0.0827	0.08647	0.08277	0.08514	0.08695	0.08437	0.08366	0.08743	0.08814	0.08941	0.09007	0.07847	0.07178	0.0714	0.07027	0.09075	0.07076	0.06998
703.343	0.12821	0.12887	0.12887	0.12498	0.12264	0.10257	0.0809	0.09038	0.0802	0.0799	0.08177	0.0839	0.08315	0.08305	0.08339	0.08297	0.08513	0.08654	0.08909	0.08544	0.09197	0.08883	0.08571	0.08942	0.08422	0.08509	0.08274	0.08436	0.08311	0.08266	0.08145	0.08349	0.08303	0.0846	0.08436	0.0868	0.08468	0.08694	0.08855	0.08908	0.08899	0.09018	0.07911	0.07146	0.0698	0.07012	0.09	0.07146	0.06954
704.096	0.12658	0.12606	0.12655	0.12251	0.12115	0.09928	0.07952	0.08771	0.0781	0.07753	0.08012	0.07866	0.0796	0.07914	0.07919	0.08224	0.08277	0.08386	0.08682	0.08664	0.09045	0.08507	0.0848	0.08672	0.08096	0.0818	0.08088	0.08254	0.08176	0.08195	0.08176	0.08	0.08194	0.08604	0.0826	0.08419	0.08285	0.08492	0.08638	0.08983	0.08564	0.08798	0.07675	0.06705	0.06856	0.06486	0.08904	0.06586	0.06645
704.848	0.12698	0.12965	0.12821	0.1267	0.12329	0.10125	0.07977	0.08925	0.07872	0.0782	0.08058	0.08192	0.08635	0.08469	0.08469	0.08421	0.08518	0.0889	0.08973	0.0882	0.09014	0.08844	0.08829	0.09093	0.08849	0.0845	0.08349	0.08521	0.08572	0.08518	0.08813	0.08379	0.08624	0.08798	0.08581	0.08779	0.08515	0.08769	0.08962	0.09058	0.08734	0.0894	0.07814	0.07037	0.06921	0.06714	0.0894	0.06761	0.06959
705.601	0.12802	0.12828	0.12843	0.12759	0.12375	0.10327	0.08218	0.09301	0.07988	0.08139	0.08199	0.08343	0.08669	0.08476	0.08344	0.085	0.08598	0.08881	0.08969	0.08984	0.08953	0.0891	0.08738	0.08944	0.08786	0.08533	0.08384	0.08266	0.08724	0.08657	0.08488	0.0849	0.08641	0.0864	0.08743	0.09039	0.08793	0.08666	0.08757	0.08822	0.0867	0.09002	0.07871	0.07006	0.06644	0.06608	0.08757	0.06798	0.06849
706.354	0.12682	0.12982	0.13209	0.12823	0.12621	0.10499	0.08282	0.09331	0.08356	0.08092	0.0825	0.08391	0.08407	0.0836	0.08605	0.08522	0.0863	0.08672	0.08926	0.08664	0.08862	0.08936	0.08627	0.08987	0.08713	0.08477	0.0829	0.0853	0.08558	0.08481	0.08544	0.08266	0.08663	0.08595	0.08756	0.08971	0.08528	0.08779	0.08876	0.08753	0.08751	0.0911	0.07748	0.07263	0.06901	0.06916	0.08924	0.07053	0.06895
707.106	0.12639	0.13053	0.13118	0.12715	0.12603	0.10404	0.08392	0.09197	0.08222	0.08401	0.08098	0.08273	0.08535	0.0836	0.08198	0.08254	0.08412	0.08595	0.08824	0.08448	0.08669	0.08944	0.08465	0.08729	0.08429	0.08252	0.08301	0.08352	0.08453	0.08665	0.08501	0.08253	0.08502	0.08562	0.08504	0.08489	0.08503	0.083	0.08763	0.08621	0.08465	0.08407	0.07883	0.06653	0.06721	0.06664	0.08814	0.06864	0.06996
707.859	0.12857	0.13329	0.13318	0.13024	0.12992	0.10772	0.08745	0.09585	0.0862	0.08539	0.08346	0.08398	0.08554	0.08443	0.08418	0.08631	0.08786	0.09012	0.09013	0.08931	0.08966	0.08869	0.08745	0.09056	0.08586	0.08713	0.08472	0.08594	0.08746	0.08585	0.08753	0.08505	0.08714	0.08847	0.08549	0.08777	0.08641	0.08491	0.08991	0.09063	0.08601	0.09097	0.0787	0.07294	0.07212	0.07044	0.09098	0.0698	0.06842
708.611	0.12713	0.13101	0.13045	0.12811	0.12718	0.10616	0.08413	0.0923	0.0829	0.07968	0.08355	0.08246	0.08195	0.08087	0.0827	0.08368	0.08125	0.0849	0.0881	0.08371	0.08626	0.08747	0.08374	0.08686	0.08269	0.08405	0.08133	0.0806	0.08273	0.08146	0.08318	0.08179	0.08309	0.0841	0.08367	0.08576	0.08452	0.08432	0.08479	0.0864	0.08606	0.08693	0.07595	0.06992	0.06727	0.06809	0.0897	0.06741	0.06963
709.364	0.12684	0.13129	0.13137	0.12953	0.12641	0.1058	0.0835	0.09326	0.08304	0.08431	0.08393	0.08157	0.08256	0.08201	0.08087	0.08309	0.08266	0.08356	0.08751	0.08286	0.08766	0.08818	0.08562	0.08614	0.08198	0.08275	0.08085	0.08103	0.0815	0.08307	0.08279	0.08145	0.08344	0.08466	0.08361	0.08582	0.08245	0.08143	0.08507	0.08793	0.08764	0.08739	0.07745	0.07054	0.06904	0.06775	0.08966	0.06753	0.07226
710.116	0.12728	0.13095	0.13185	0.12845	0.12798	0.10466	0.08273	0.09414	0.0821	0.08313	0.08366	0.08474	0.08215	0.08607	0.08154	0.08291	0.08235	0.08483	0.08845	0.08684	0.0902	0.08881	0.08557	0.08699	0.08405	0.08423	0.08314	0.08463	0.08225	0.08356	0.08493	0.08342	0.08347	0.08547	0.08292	0.08492	0.0849	0.08623	0.08811	0.0876	0.08783	0.088	0.07857	0.06972	0.06942	0.07014	0.09055	0.0697	0.06888
710.868	0.12685	0.12965	0.13041	0.1272	0.12555	0.10302	0.08116	0.09279	0.08024	0.0807	0.08191	0.08351	0.08302	0.08306	0.08156	0.08374	0.08392	0.0826	0.08634	0.0827	0.08996	0.0869	0.08144	0.08605	0.0838	0.08298	0.08153	0.08166	0.08237	0.08079	0.08401	0.08152	0.08431	0.08484	0.08217	0.08773	0.08364	0.08473	0.08362	0.08623	0.08617	0.08803	0.07597	0.06953	0.06942	0.06918	0.08928	0.06904	0.06762
711.62	0.12541	0.12845	0.12983	0.1267	0.12334	0.10264	0.08032	0.08965	0.08151	0.08068	0.08295	0.0821	0.08352	0.08377	0.08175	0.08348	0.08248	0.08279	0.08686	0.08228	0.08859	0.08724	0.08236	0.08758	0.08224	0.08184	0.07953	0.08187	0.08089	0.08214	0.08309	0.08228	0.08137	0.08325	0.08397	0.08362	0.08275	0.08251	0.08446	0.08848	0.08455	0.08773	0.07671	0.07093	0.06508	0.06562	0.08908	0.0668	0.06827
712.372	0.12502	0.12833	0.12905	0.12787	0.12426	0.10157	0.07984	0.09021	0.08075	0.07834	0.08238	0.07994	0.08046	0.08258	0.08046	0.08017	0.07977	0.08198	0.0849	0.08132	0.08444	0.08426	0.08104	0.08313	0.08024	0.08012	0.07932	0.07969	0.08007	0.08008	0.08024	0.07913	0.07873	0.07928	0.07977	0.08176	0.08235	0.08219	0.08187	0.08186	0.08166	0.08587	0.07522	0.06722	0.06529	0.06793	0.08652	0.06684	0.0674
713.124	0.12697	0.1295	0.13053	0.12654	0.12592	0.10315	0.08339	0.09067	0.08276	0.08218	0.08423	0.08353	0.08417	0.08561	0.0799	0.08114	0.08215	0.08224	0.08642	0.08289	0.08428	0.08464	0.08314	0.08321	0.0814	0.08398	0.07998	0.08023	0.08252	0.08249	0.07967	0.08118	0.08052	0.08301	0.08202	0.08157	0.08219	0.0799	0.08243	0.08399	0.08391	0.08586	0.07996	0.06772	0.0683	0.06899	0.08561	0.06701	0.06703
713.876	0.12521	0.12843	0.13018	0.12527	0.12481	0.10223	0.08	0.08918	0.08272	0.08251	0.08318	0.08178	0.08456	0.08448	0.08074	0.08259	0.08098	0.08294	0.08273	0.07952	0.08503	0.08176	0.0806	0.08297	0.08244	0.0825	0.08131	0.0814	0.08062	0.08154	0.08321	0.07988	0.08167	0.08364	0.08212	0.08331	0.07891	0.07981	0.08053	0.08341	0.08234	0.08351	0.07959	0.06821	0.06667	0.06401	0.08737	0.06588	0.07005
714.628	0.12561	0.13076	0.13299	0.12901	0.12618	0.10527	0.08376	0.09259	0.08446	0.08244	0.0853	0.08392	0.08452	0.08545	0.08553	0.0839	0.08284	0.08554	0.08781	0.0854	0.08853	0.08648	0.08345	0.08827	0.08489	0.08331	0.08388	0.08391	0.08325	0.08457	0.08564	0.08407	0.08285	0.08525	0.08616	0.08419	0.08534	0.08298	0.08626	0.08741	0.0861	0.08824	0.08015	0.06912	0.06995	0.06672	0.08837	0.06649	0.06724
715.379	0.12486	0.1295	0.1304	0.12723	0.12628	0.10495	0.08255	0.09162	0.08194	0.08261	0.08243	0.0829	0.08248	0.0815	0.08148	0.08295	0.08206	0.08366	0.0855	0.08437	0.08853	0.08718	0.08185	0.0842	0.0823	0.08304	0.08022	0.0833	0.08352	0.08344	0.08456	0.08152	0.08101	0.08369	0.08314	0.08403	0.08186	0.08277	0.08556	0.08674	0.08684	0.09031	0.07862	0.06941	0.06598	0.0648	0.08773	0.0655	0.06561
[truncated: 181 more rows]
[truncated: 5,000 more columns]

## Sheet: Extended Data Fig. 8c
Time (s) Wavelength (nm)	0	0.013	0.027	0.039	0.049	0.06	0.066	0.077	0.086	0.095	0.106	0.116	0.126	0.135	0.147	0.156	0.167	0.176	0.186	0.196	0.215	0.225	0.236	0.246	0.256	0.267	0.278	0.289	0.3	0.311	0.318	0.327	0.336	0.346	0.357	0.366	0.376	0.386	0.396	0.406	0.416	0.426	0.436	0.448	0.457	0.467	0.476	0.486	0.496
[truncated: 592 more rows]
[truncated: 5,000 more columns]

[truncated: 3 more sheets: Extended Data Fig. 8d, Extended Data Fig. 8e, Extended Data Fig. 8f]
